# Supplementary material for: Dynamic 3D genome architecture of cotton fiber reveals subgenome-coordinated chromatin topology for 4-staged single-cell differentiation
Source: Genome Biol. 2022 Feb 3;23:45. doi: 10.1186/s13059-022-02616-y (PMC8812185; doi:10.1186/s13059-022-02616-y)
Supplement: Supplementary file 1 — Additional file 1: Table S1. Summary of RNA-seq and ChIP-seq raw data. [file 13059_2022_2616_MOESM1_ESM.xlsx]

## Sheet: Table S1
Table S1. Summary of RNA-seq and ChIP-seq raw data.
Library type	Tissue	replicates	# of clean reads
RNASeq	0D	R1	73230942
		R2	75630802
		R3	69061906
	5D	R1	61310550
		R2	67346182
		R3	63341098
	10D	R1	62906976
		R2	72747028
		R3	71928632
	20D	R1	67297296
		R2	58200808
		R3	62840454
H3K4me3 ChIP-seq	0D	R1	36891732
		R2	38383834
	5D	R1	41743122
		R2	40814288
	10D	R1	41900230
		R2	43090532
	20D	R1	35123290
		R2	32140234
H3K27ac ChIP-seq	0D	R1	36600108
		R2	37004064
	5D	R1	40447564
		R2	40276192
	10D	R1	40677868
		R2	42440900
	20D	R1	33427438
		R2	33027314
H3K9me2 ChIP-seq	0D	R1	40756560
		R2	42054472
	5D	R1	40796938
		R2	47828176
	10D	R1	25900686
		R2	38779424
	20D	R1	27228666
		R2	35445694
