# Supplementary material for: Dynamic 3D genome architecture of cotton fiber reveals subgenome-coordinated chromatin topology for 4-staged single-cell differentiation
Source: Genome Biol. 2022 Feb 3;23:45. doi: 10.1186/s13059-022-02616-y (PMC8812185; doi:10.1186/s13059-022-02616-y)
Supplement: Supplementary file 3 — Additional file 3: Table S2. Summary of differentially expressed genes in fiber development. [file 13059_2022_2616_MOESM3_ESM.xlsx]

## Sheet: Table S2
Table S2. Summary of differentially expressed genes in fiber development.
GeneID	logFC	padj	type	days
Gbar_D07G017700	4.94143	1.58428e-304	Up regulated	0-5 DPA
Gbar_A13G011120	3.48694	2.1575e-304	Up regulated	0-5 DPA
Gbar_A08G003640	4.89187	2.62032e-304	Up regulated	0-5 DPA
Gbar_D03G007590	3.76155	3.51141e-304	Up regulated	0-5 DPA
Gbar_D11G028680	3.02195	2.04659e-303	Up regulated	0-5 DPA
Gbar_A07G009400	4.71097	9.37636e-303	Up regulated	0-5 DPA
Gbar_D01G013490	3.77842	2.65671e-302	Up regulated	0-5 DPA
Gbar_A12G003760	6.87214	7.315e-302	Up regulated	0-5 DPA
Gbar_D04G000780	5.03272	9.69241e-302	Up regulated	0-5 DPA
Gbar_D08G005260	4.91003	1.40158e-301	Up regulated	0-5 DPA
Gbar_A05G003120	2.79795	1.46227e-301	Up regulated	0-5 DPA
Gbar_A12G020920	5.76533	6.5194e-300	Up regulated	0-5 DPA
Gbar_D05G024880	3.5773	1.36593e-299	Up regulated	0-5 DPA
Gbar_A05G010410	3.11847	2.78073e-299	Up regulated	0-5 DPA
Gbar_A11G024810	7.02792	4.43422e-299	Up regulated	0-5 DPA
Gbar_D08G024420	4.04392	1.456e-298	Up regulated	0-5 DPA
Gbar_A12G021850	4.99015	1.5909e-298	Up regulated	0-5 DPA
Gbar_D11G016500	6.77982	1.67275e-297	Up regulated	0-5 DPA
Gbar_D05G030130	2.69376	3.01642e-297	Up regulated	0-5 DPA
Gbar_D04G007680	7.00975	6.86874e-297	Up regulated	0-5 DPA
Gbar_D12G002400	4.99884	7.6546e-297	Up regulated	0-5 DPA
Gbar_D10G005170	3.01923	2.15697e-296	Up regulated	0-5 DPA
Gbar_D05G012770	4.8048	1.20096e-295	Up regulated	0-5 DPA
Gbar_A11G032240	3.21021	1.76481e-295	Up regulated	0-5 DPA
Gbar_A01G016130	3.47892	2.55019e-295	Up regulated	0-5 DPA
Gbar_D11G006580	6.95001	6.79366e-295	Up regulated	0-5 DPA
Gbar_D09G015710	4.12682	2.46583e-294	Up regulated	0-5 DPA
Gbar_A11G000710	3.96512	3.44495e-294	Up regulated	0-5 DPA
Gbar_A09G005620	3.63722	1.14397e-292	Up regulated	0-5 DPA
Gbar_D12G002340	3.50499	7.97209e-291	Up regulated	0-5 DPA
Gbar_A02G007560	8.16288	1.15683e-290	Up regulated	0-5 DPA
Gbar_A01G015860	2.84559	4.14959e-290	Up regulated	0-5 DPA
Gbar_A13G001840	3.12784	5.87721e-290	Up regulated	0-5 DPA
Gbar_D04G017490	3.95433	5.97708e-290	Up regulated	0-5 DPA
Gbar_D01G000730	4.35068	4.39273e-289	Up regulated	0-5 DPA
Gbar_D02G018850	5.95097	7.5393e-289	Up regulated	0-5 DPA
Gbar_D12G011660	6.80422	7.84832e-289	Up regulated	0-5 DPA
Gbar_A12G026310	2.91563	1.29456e-288	Up regulated	0-5 DPA
Gbar_A07G024030	3.30814	1.65358e-287	Up regulated	0-5 DPA
Gbar_A08G004430	2.85991	5.59314e-287	Up regulated	0-5 DPA
Gbar_A12G013190	2.76639	2.97334e-286	Up regulated	0-5 DPA
Gbar_A06G013680	3.56006	4.5622e-286	Up regulated	0-5 DPA
Gbar_A01G023000	2.16752	1.424e-285	Up regulated	0-5 DPA
Gbar_D02G012230	5.6925	1.68494e-285	Up regulated	0-5 DPA
Gbar_A13G022480	4.1638	3.28599e-285	Up regulated	0-5 DPA
Gbar_D13G024660	3.10046	7.41237e-285	Up regulated	0-5 DPA
Gbar_D01G021770	7.69089	3.55786e-283	Up regulated	0-5 DPA
Gbar_A07G023020	2.74361	1.56833e-282	Up regulated	0-5 DPA
Gbar_A03G008930	2.95833	8.161e-282	Up regulated	0-5 DPA
Gbar_D07G021040	4.56723	9.92364e-282	Up regulated	0-5 DPA
Gbar_D12G004710	3.51875	1.53797e-280	Up regulated	0-5 DPA
Gbar_D13G003230	2.79527	5.10902e-280	Up regulated	0-5 DPA
Gbar_D12G004810	5.29944	4.51267e-279	Up regulated	0-5 DPA
Gbar_A05G020330	4.29655	2.96808e-278	Up regulated	0-5 DPA
Gbar_A05G020340	4.29655	2.96808e-278	Up regulated	0-5 DPA
Gbar_D06G017120	8.64837	6.13749e-278	Up regulated	0-5 DPA
Gbar_D11G006460	4.02609	1.19227e-277	Up regulated	0-5 DPA
Gbar_D08G022770	4.23989	1.30544e-277	Up regulated	0-5 DPA
Gbar_A09G005300	2.30289	3.49688e-277	Up regulated	0-5 DPA
Gbar_D10G015210	3.11313	1.33742e-275	Up regulated	0-5 DPA
Gbar_D09G012750	11.1485	1.95799e-275	Up regulated	0-5 DPA
Gbar_D12G012940	4.5687	8.34792e-275	Up regulated	0-5 DPA
Gbar_D07G013590	4.65008	1.6002e-274	Up regulated	0-5 DPA
Gbar_A01G007800	5.10555	2.13956e-274	Up regulated	0-5 DPA
Gbar_D13G021330	4.26705	1.56476e-273	Up regulated	0-5 DPA
Gbar_D10G002920	4.32435	1.33377e-272	Up regulated	0-5 DPA
Gbar_D04G004080	2.4567	1.36068e-272	Up regulated	0-5 DPA
Gbar_A01G015070	3.01935	7.12519e-272	Up regulated	0-5 DPA
Gbar_A08G006350	9.11817	1.71472e-271	Up regulated	0-5 DPA
Gbar_D11G029830	3.71955	4.94303e-271	Up regulated	0-5 DPA
Gbar_D08G024250	3.53577	1.38697e-270	Up regulated	0-5 DPA
Gbar_A06G007160	5.21558	3.44695e-270	Up regulated	0-5 DPA
Gbar_D11G021620	2.75235	3.55482e-270	Up regulated	0-5 DPA
Gbar_D12G021030	4.61706	5.79959e-270	Up regulated	0-5 DPA
Gbar_A11G023070	2.89227	5.18996e-269	Up regulated	0-5 DPA
Gbar_D12G027570	4.91978	6.97737e-269	Up regulated	0-5 DPA
Gbar_D11G025050	4.48487	3.40233e-268	Up regulated	0-5 DPA
Gbar_D11G008780	3.71732	1.4868e-267	Up regulated	0-5 DPA
Gbar_D05G025740	5.83863	4.03438e-267	Up regulated	0-5 DPA
Gbar_D06G011960	3.93886	7.80084e-267	Up regulated	0-5 DPA
Gbar_A03G010270	-5.81561	1.2886e-266	Down regulated	0-5 DPA
Gbar_D10G005190	3.21574	1.24664e-265	Up regulated	0-5 DPA
Gbar_A10G013880	3.40634	1.83145e-265	Up regulated	0-5 DPA
Gbar_D10G000510	2.4724	2.51188e-265	Up regulated	0-5 DPA
Gbar_D11G025860	6.37154	4.64164e-265	Up regulated	0-5 DPA
Gbar_A01G005730	5.17026	1.14142e-264	Up regulated	0-5 DPA
Gbar_D13G016010	4.20102	2.55197e-263	Up regulated	0-5 DPA
Gbar_A06G019670	4.60786	3.20391e-263	Up regulated	0-5 DPA
Gbar_A07G006080	8.22998	8.86732e-263	Up regulated	0-5 DPA
Gbar_A09G024610	5.04282	2.53038e-262	Up regulated	0-5 DPA
Gbar_A02G004180	2.65153	3.25744e-262	Up regulated	0-5 DPA
Gbar_A09G015970	4.51497	6.53461e-262	Up regulated	0-5 DPA
Gbar_D13G019300	3.33235	6.86515e-262	Up regulated	0-5 DPA
Gbar_A10G023450	3.45786	1.05564e-261	Up regulated	0-5 DPA
Gbar_D11G033000	3.36112	1.35177e-261	Up regulated	0-5 DPA
Gbar_A06G011540	2.57227	1.51926e-261	Up regulated	0-5 DPA
Gbar_D10G017090	-2.9887	2.20701e-261	Down regulated	0-5 DPA
Gbar_A13G019410	4.2469	3.22107e-261	Up regulated	0-5 DPA
Gbar_D05G003620	2.2877	8.11139e-261	Up regulated	0-5 DPA
Gbar_A11G027260	3.14921	8.73795e-261	Up regulated	0-5 DPA
Gbar_D13G017630	8.64069	1.97599e-259	Up regulated	0-5 DPA
Gbar_D08G027780	5.59304	6.41986e-259	Up regulated	0-5 DPA
Gbar_D01G020630	4.06081	1.17099e-258	Up regulated	0-5 DPA
Gbar_A13G023520	3.49467	1.23518e-258	Up regulated	0-5 DPA
Gbar_D01G016470	2.09524	2.54798e-258	Up regulated	0-5 DPA
Gbar_D08G022980	2.34098	1.00391e-257	Up regulated	0-5 DPA
Gbar_A13G024850	3.22644	2.43661e-257	Up regulated	0-5 DPA
Gbar_A12G009180	5.63243	4.11744e-257	Up regulated	0-5 DPA
Gbar_D13G014770	5.32549	4.93594e-257	Up regulated	0-5 DPA
Gbar_D12G021780	5.32608	3.83021e-256	Up regulated	0-5 DPA
Gbar_A13G014030	3.73607	7.52134e-256	Up regulated	0-5 DPA
Gbar_A05G024910	6.33239	8.95295e-255	Up regulated	0-5 DPA
Gbar_A01G012470	8.47577	8.71374e-254	Up regulated	0-5 DPA
Gbar_A13G009380	3.51528	1.73534e-253	Up regulated	0-5 DPA
Gbar_A08G001590	2.72752	2.5812e-253	Up regulated	0-5 DPA
Gbar_D13G002250	3.43622	4.54754e-253	Up regulated	0-5 DPA
Gbar_A05G006720	4.65553	4.90243e-253	Up regulated	0-5 DPA
Gbar_D10G014320	3.48336	1.08126e-251	Up regulated	0-5 DPA
Gbar_D02G009560	3.34821	1.62677e-251	Up regulated	0-5 DPA
Gbar_A08G022030	2.29251	2.3926e-251	Up regulated	0-5 DPA
Gbar_A01G010070	2.64135	3.19085e-250	Up regulated	0-5 DPA
Gbar_A12G026040	5.3004	9.1887e-250	Up regulated	0-5 DPA
Gbar_A12G028460	4.65955	1.03742e-249	Up regulated	0-5 DPA
Gbar_A06G016720	3.27	2.18573e-249	Up regulated	0-5 DPA
Gbar_D12G023140	2.75923	4.71356e-249	Up regulated	0-5 DPA
Gbar_A05G020690	8.11075	6.05153e-249	Up regulated	0-5 DPA
Gbar_A03G009880	5.30389	6.97854e-249	Up regulated	0-5 DPA
Gbar_A03G004830	3.05975	8.35054e-249	Up regulated	0-5 DPA
Gbar_A04G012420	6.06358	1.67172e-248	Up regulated	0-5 DPA
Gbar_D03G015690	3.26324	1.76643e-248	Up regulated	0-5 DPA
Gbar_A03G014070	6.56046	4.09221e-248	Up regulated	0-5 DPA
Gbar_A12G024360	3.25381	5.14359e-248	Up regulated	0-5 DPA
Gbar_D13G002650	2.84497	7.29424e-248	Up regulated	0-5 DPA
Gbar_A04G006690	3.87318	4.64179e-247	Up regulated	0-5 DPA
Gbar_D09G006240	7.79213	5.39399e-247	Up regulated	0-5 DPA
Gbar_A01G004820	3.26767	1.64285e-246	Up regulated	0-5 DPA
Gbar_A03G005140	3.84368	1.59247e-245	Up regulated	0-5 DPA
Gbar_D02G012920	-6.56525	3.16871e-245	Down regulated	0-5 DPA
Gbar_A06G015870	5.26241	7.11951e-245	Up regulated	0-5 DPA
Gbar_A10G003000	-3.77718	1.00457e-244	Down regulated	0-5 DPA
Gbar_A09G020920	3.9267	2.33043e-244	Up regulated	0-5 DPA
Gbar_A11G007380	2.90971	2.55291e-244	Up regulated	0-5 DPA
Gbar_A05G028770	6.16402	5.64743e-244	Up regulated	0-5 DPA
Gbar_A11G008270	3.73994	1.13141e-243	Up regulated	0-5 DPA
Gbar_A07G003440	3.6743	1.41424e-243	Up regulated	0-5 DPA
Gbar_A05G040660	2.27361	2.2023e-243	Up regulated	0-5 DPA
Gbar_D06G008800	4.40577	2.79159e-243	Up regulated	0-5 DPA
Gbar_D04G005250	6.44841	5.86715e-242	Up regulated	0-5 DPA
Gbar_A08G001080	-5.55589	3.636e-241	Down regulated	0-5 DPA
Gbar_D08G018690	4.01801	1.72755e-240	Up regulated	0-5 DPA
Gbar_A03G005440	3.14532	2.0095e-239	Up regulated	0-5 DPA
Gbar_D05G022960	6.61741	3.13305e-239	Up regulated	0-5 DPA
Gbar_D13G009780	3.83555	6.80342e-239	Up regulated	0-5 DPA
Gbar_D05G016060	3.51316	7.2771e-239	Up regulated	0-5 DPA
Gbar_D04G003530	7.83951	7.40196e-239	Up regulated	0-5 DPA
Gbar_A02G018320	8.15015	9.67932e-239	Up regulated	0-5 DPA
Gbar_D03G015570	3.60696	3.15451e-238	Up regulated	0-5 DPA
Gbar_D11G007120	4.45877	3.48781e-238	Up regulated	0-5 DPA
Gbar_D07G006510	3.62839	5.22321e-238	Up regulated	0-5 DPA
Gbar_A09G010060	3.96442	6.07366e-238	Up regulated	0-5 DPA
Gbar_A11G005540	-6.43984	7.25292e-238	Down regulated	0-5 DPA
Gbar_D01G000450	5.74274	1.4081e-237	Up regulated	0-5 DPA
Gbar_D01G008080	6.46438	2.14097e-237	Up regulated	0-5 DPA
Gbar_D01G000190	4.02981	2.76821e-237	Up regulated	0-5 DPA
Gbar_A07G003240	3.57798	2.83643e-237	Up regulated	0-5 DPA
Gbar_D02G011090	2.73904	8.4512e-237	Up regulated	0-5 DPA
Gbar_A05G038090	2.79012	1.58584e-236	Up regulated	0-5 DPA
Gbar_A11G017460	2.81678	1.70612e-236	Up regulated	0-5 DPA
Gbar_D01G023150	5.36545	2.25512e-236	Up regulated	0-5 DPA
Gbar_D13G008830	5.20409	6.02404e-236	Up regulated	0-5 DPA
Gbar_D01G020370	7.71271	1.04026e-235	Up regulated	0-5 DPA
Gbar_D06G008740	3.81607	2.33334e-235	Up regulated	0-5 DPA
Gbar_D02G000670	3.7995	2.57974e-235	Up regulated	0-5 DPA
Gbar_D13G024620	6.40921	2.62571e-235	Up regulated	0-5 DPA
Gbar_A05G013320	9.72484	6.05264e-235	Up regulated	0-5 DPA
Gbar_D05G026620	4.87522	1.02139e-234	Up regulated	0-5 DPA
Gbar_D02G012850	4.50781	1.66196e-234	Up regulated	0-5 DPA
Gbar_A05G015630	3.51319	2.0908e-234	Up regulated	0-5 DPA
Gbar_A10G021300	3.78241	6.41524e-234	Up regulated	0-5 DPA
Gbar_D06G017690	2.60469	9.32098e-234	Up regulated	0-5 DPA
Gbar_A06G011480	3.27341	3.01789e-232	Up regulated	0-5 DPA
Gbar_D04G002560	3.98225	7.54865e-232	Up regulated	0-5 DPA
Gbar_D13G013760	4.01277	9.60539e-232	Up regulated	0-5 DPA
Gbar_A08G013080	4.01434	1.81673e-231	Up regulated	0-5 DPA
Gbar_D04G016630	3.50646	2.48078e-231	Up regulated	0-5 DPA
Gbar_D13G025540	7.90506	6.03418e-231	Up regulated	0-5 DPA
Gbar_D09G013180	3.11333	1.73787e-230	Up regulated	0-5 DPA
Gbar_A05G027420	4.87431	1.87392e-230	Up regulated	0-5 DPA
Gbar_D08G020880	3.1409	6.38703e-230	Up regulated	0-5 DPA
Gbar_A01G021310	2.86604	9.47254e-230	Up regulated	0-5 DPA
Gbar_D02G024250	7.44839	2.28048e-229	Up regulated	0-5 DPA
Gbar_D11G029020	3.51777	2.72806e-229	Up regulated	0-5 DPA
Gbar_A02G016820	5.1217	8.17036e-229	Up regulated	0-5 DPA
Gbar_D13G004180	4.86504	9.4453e-229	Up regulated	0-5 DPA
Gbar_D04G019710	2.31942	1.06996e-228	Up regulated	0-5 DPA
Gbar_D05G003090	3.78898	1.06996e-228	Up regulated	0-5 DPA
Gbar_A11G002770	3.14254	1.65915e-228	Up regulated	0-5 DPA
Gbar_A13G015080	3.49336	2.25059e-228	Up regulated	0-5 DPA
Gbar_A08G026120	2.55521	1.85327e-227	Up regulated	0-5 DPA
Gbar_A12G018040	3.7301	1.85327e-227	Up regulated	0-5 DPA
Gbar_D09G014320	6.6393	1.9043e-227	Up regulated	0-5 DPA
Gbar_D10G010880	5.32231	2.12536e-227	Up regulated	0-5 DPA
Gbar_A06G010120	4.6999	2.49505e-227	Up regulated	0-5 DPA
Gbar_D13G008010	3.99637	3.00257e-227	Up regulated	0-5 DPA
Gbar_A05G025620	6.26396	5.92091e-227	Up regulated	0-5 DPA
Gbar_A10G013850	3.49135	1.13613e-226	Up regulated	0-5 DPA
Gbar_D08G013790	2.84776	1.88213e-226	Up regulated	0-5 DPA
Gbar_A07G018780	2.55215	7.27746e-226	Up regulated	0-5 DPA
Gbar_D11G021630	2.25981	9.63104e-226	Up regulated	0-5 DPA
Gbar_D08G020050	4.03985	1.40772e-225	Up regulated	0-5 DPA
Gbar_D10G014390	5.1993	2.46723e-225	Up regulated	0-5 DPA
Gbar_D12G021520	6.032	4.64999e-225	Up regulated	0-5 DPA
Gbar_D03G013510	3.31683	8.2866e-225	Up regulated	0-5 DPA
Gbar_D09G016540	4.85548	8.81894e-225	Up regulated	0-5 DPA
Gbar_D10G001500	4.46523	9.11442e-225	Up regulated	0-5 DPA
Gbar_D07G003460	3.61976	1.0746e-224	Up regulated	0-5 DPA
Gbar_D10G022610	2.78456	1.97976e-224	Up regulated	0-5 DPA
Gbar_A02G001320	5.07908	4.65295e-224	Up regulated	0-5 DPA
Gbar_D06G007950	5.21452	1.06122e-223	Up regulated	0-5 DPA
Gbar_D04G006450	4.20698	5.43349e-223	Up regulated	0-5 DPA
Gbar_D02G002320	8.08371	6.20863e-223	Up regulated	0-5 DPA
Gbar_A07G005750	6.67173	6.51783e-223	Up regulated	0-5 DPA
Gbar_A13G005040	3.99063	1.13824e-222	Up regulated	0-5 DPA
Gbar_A11G004030	7.0753	9.57089e-221	Up regulated	0-5 DPA
Gbar_A13G011090	5.33311	1.36618e-220	Up regulated	0-5 DPA
Gbar_A09G018940	3.83409	1.39677e-220	Up regulated	0-5 DPA
Gbar_A10G019630	7.08928	1.51168e-220	Up regulated	0-5 DPA
Gbar_A03G003480	8.49331	2.09096e-220	Up regulated	0-5 DPA
Gbar_D04G005060	3.48466	3.53398e-220	Up regulated	0-5 DPA
Gbar_D05G026970	6.59941	6.1728e-220	Up regulated	0-5 DPA
Gbar_D13G012330	4.67436	1.13138e-219	Up regulated	0-5 DPA
Gbar_D07G008180	3.39459	2.48908e-219	Up regulated	0-5 DPA
Gbar_A07G023130	3.4199	3.87216e-219	Up regulated	0-5 DPA
Gbar_A01G004970	2.98551	7.59921e-219	Up regulated	0-5 DPA
Gbar_A13G021010	5.46152	1.30264e-218	Up regulated	0-5 DPA
Gbar_A06G020900	2.50501	1.31634e-218	Up regulated	0-5 DPA
Gbar_D07G023870	3.64598	2.57098e-218	Up regulated	0-5 DPA
Gbar_A09G002130	6.98531	5.04039e-218	Up regulated	0-5 DPA
Gbar_A06G004210	3.24274	5.16815e-218	Up regulated	0-5 DPA
Gbar_A11G006310	3.2777	1.09661e-217	Up regulated	0-5 DPA
Gbar_D05G031190	3.04129	2.052e-217	Up regulated	0-5 DPA
Gbar_D06G014060	8.85156	2.31116e-217	Up regulated	0-5 DPA
Gbar_D08G003780	4.20698	2.70536e-217	Up regulated	0-5 DPA
Gbar_A05G039430	2.19995	3.3013e-217	Up regulated	0-5 DPA
Gbar_A06G018130	8.42675	7.91762e-217	Up regulated	0-5 DPA
Gbar_A11G035370	3.68479	8.09846e-217	Up regulated	0-5 DPA
Gbar_A11G019920	3.75229	9.13082e-217	Up regulated	0-5 DPA
Gbar_A10G013090	3.08197	1.90466e-216	Up regulated	0-5 DPA
Gbar_D13G021620	3.17114	3.72624e-216	Up regulated	0-5 DPA
Gbar_D01G018900	4.42552	4.56302e-216	Up regulated	0-5 DPA
Gbar_A06G013440	6.73286	4.96114e-216	Up regulated	0-5 DPA
Gbar_A10G000960	3.1479	5.45943e-216	Up regulated	0-5 DPA
Gbar_D03G006240	4.85212	6.0384e-216	Up regulated	0-5 DPA
Gbar_A04G012820	5.80304	1.03496e-215	Up regulated	0-5 DPA
Gbar_D12G007360	6.5777	1.06011e-215	Up regulated	0-5 DPA
Gbar_D07G016560	6.09676	1.95586e-215	Up regulated	0-5 DPA
Gbar_D09G006310	8.10175	2.1586e-215	Up regulated	0-5 DPA
Gbar_D04G000050	4.22844	3.79362e-215	Up regulated	0-5 DPA
Gbar_D08G014110	3.08993	4.50581e-215	Up regulated	0-5 DPA
Gbar_D13G022970	3.76444	6.00628e-215	Up regulated	0-5 DPA
Gbar_A12G006090	2.97307	1.62139e-214	Up regulated	0-5 DPA
Gbar_A03G000410	4.37929	2.06821e-214	Up regulated	0-5 DPA
Gbar_A01G002220	3.81309	5.66089e-214	Up regulated	0-5 DPA
Gbar_D11G028900	2.88917	1.48698e-213	Up regulated	0-5 DPA
Gbar_A08G027450	4.39024	1.53483e-213	Up regulated	0-5 DPA
Gbar_D13G022350	3.64861	2.18255e-213	Up regulated	0-5 DPA
Gbar_A05G001650	5.43718	2.41556e-213	Up regulated	0-5 DPA
Gbar_A08G023370	5.15434	2.91012e-213	Up regulated	0-5 DPA
Gbar_D09G010920	2.85784	1.73971e-212	Up regulated	0-5 DPA
Gbar_D04G015150	2.88438	1.59608e-211	Up regulated	0-5 DPA
Gbar_A05G033190	7.08552	5.65608e-211	Up regulated	0-5 DPA
Gbar_D08G025740	2.60771	4.83971e-210	Up regulated	0-5 DPA
Gbar_D13G021370	4.26489	4.95913e-210	Up regulated	0-5 DPA
Gbar_A02G009620	3.22943	9.66519e-209	Up regulated	0-5 DPA
Gbar_A11G024850	6.69962	1.43208e-208	Up regulated	0-5 DPA
Gbar_D09G025580	2.61894	7.41087e-208	Up regulated	0-5 DPA
Gbar_A02G005700	4.27512	1.50203e-207	Up regulated	0-5 DPA
Gbar_A03G007780	2.92778	9.39851e-207	Up regulated	0-5 DPA
Gbar_A05G024420	3.18481	1.04017e-206	Up regulated	0-5 DPA
Gbar_D13G010840	8.74162	1.61849e-206	Up regulated	0-5 DPA
Gbar_A09G013170	3.80536	2.1431e-206	Up regulated	0-5 DPA
Gbar_A11G014830	2.9343	3.14943e-206	Up regulated	0-5 DPA
Gbar_D02G001940	6.09083	3.45973e-206	Up regulated	0-5 DPA
Gbar_D11G023660	3.72436	4.88332e-206	Up regulated	0-5 DPA
Gbar_D07G009780	5.45643	9.76485e-206	Up regulated	0-5 DPA
Gbar_A11G029400	3.6224	1.15389e-205	Up regulated	0-5 DPA
Gbar_A02G001650	7.77315	1.19798e-205	Up regulated	0-5 DPA
Gbar_D05G038260	5.46324	1.52553e-205	Up regulated	0-5 DPA
Gbar_D05G033060	3.40099	1.67854e-205	Up regulated	0-5 DPA
Gbar_D12G003460	8.47763	2.3737e-205	Up regulated	0-5 DPA
Gbar_D04G014640	4.5962	3.71483e-205	Up regulated	0-5 DPA
Gbar_A04G008230	4.04086	6.02573e-205	Up regulated	0-5 DPA
Gbar_A07G007790	4.42671	7.80486e-205	Up regulated	0-5 DPA
Gbar_D12G011060	4.03831	8.29437e-205	Up regulated	0-5 DPA
Gbar_D08G009210	4.78773	9.61887e-205	Up regulated	0-5 DPA
Gbar_D05G010880	4.05058	1.06527e-204	Up regulated	0-5 DPA
Gbar_A11G015600	4.45154	1.10067e-204	Up regulated	0-5 DPA
Gbar_A10G003550	4.5119	1.63681e-204	Up regulated	0-5 DPA
Gbar_D08G020630	2.23585	1.65517e-204	Up regulated	0-5 DPA
Gbar_D03G013180	3.05865	2.47407e-204	Up regulated	0-5 DPA
Gbar_A12G004030	6.66639	2.4969e-204	Up regulated	0-5 DPA
Gbar_A11G019140	5.69382	9.14026e-204	Up regulated	0-5 DPA
Gbar_D04G008110	2.97677	1.0945e-203	Up regulated	0-5 DPA
Gbar_A07G014260	2.20959	1.21923e-203	Up regulated	0-5 DPA
Gbar_A11G022660	5.37269	1.98342e-203	Up regulated	0-5 DPA
Gbar_D12G005620	6.66279	4.72125e-203	Up regulated	0-5 DPA
Gbar_A08G020000	-3.42522	5.29942e-203	Down regulated	0-5 DPA
Gbar_D05G015740	4.02457	5.98701e-203	Up regulated	0-5 DPA
Gbar_A03G017040	4.00734	8.33643e-203	Up regulated	0-5 DPA
Gbar_A11G013020	4.49444	9.10406e-203	Up regulated	0-5 DPA
Gbar_D11G011310	3.66054	1.33248e-202	Up regulated	0-5 DPA
Gbar_A13G021260	3.47251	1.67709e-202	Up regulated	0-5 DPA
Gbar_A09G010330	3.81943	1.89646e-202	Up regulated	0-5 DPA
Gbar_A09G025980	2.35898	2.00784e-202	Up regulated	0-5 DPA
Gbar_D08G015390	4.00142	2.00784e-202	Up regulated	0-5 DPA
Gbar_A08G024790	6.60032	1.1793e-201	Up regulated	0-5 DPA
Gbar_A07G001010	9.37055	1.69594e-201	Up regulated	0-5 DPA
Gbar_D11G021480	6.60398	2.29723e-201	Up regulated	0-5 DPA
Gbar_D10G003840	4.27325	2.74245e-201	Up regulated	0-5 DPA
Gbar_D07G016950	3.91719	3.40978e-201	Up regulated	0-5 DPA
Gbar_D05G003330	4.31389	4.74369e-201	Up regulated	0-5 DPA
Gbar_D04G014440	2.96493	6.77769e-201	Up regulated	0-5 DPA
Gbar_A01G006210	-5.1284	1.47176e-200	Down regulated	0-5 DPA
Gbar_D04G009390	5.16816	4.90413e-200	Up regulated	0-5 DPA
Gbar_A03G005040	3.30529	1.10183e-199	Up regulated	0-5 DPA
Gbar_A01G019540	4.231	2.04687e-199	Up regulated	0-5 DPA
Gbar_D05G018410	4.5468	2.06681e-199	Up regulated	0-5 DPA
Gbar_A09G018620	8.68929	2.44766e-199	Up regulated	0-5 DPA
Gbar_A12G019160	5.51532	3.20836e-199	Up regulated	0-5 DPA
Gbar_D12G005100	2.26709	3.652e-199	Up regulated	0-5 DPA
Gbar_D10G024130	2.69859	5.05978e-199	Up regulated	0-5 DPA
Gbar_D08G008840	4.77886	5.64771e-199	Up regulated	0-5 DPA
Gbar_A13G017660	9.94596	1.07894e-198	Up regulated	0-5 DPA
Gbar_A02G010760	4.23249	1.59635e-198	Up regulated	0-5 DPA
Gbar_A03G010860	3.36387	3.48801e-198	Up regulated	0-5 DPA
Gbar_A08G008190	3.28872	3.95145e-198	Up regulated	0-5 DPA
Gbar_A13G003430	2.82583	4.63166e-198	Up regulated	0-5 DPA
Gbar_D09G008640	2.17702	7.45676e-198	Up regulated	0-5 DPA
Gbar_A10G000320	3.12285	1.81672e-197	Up regulated	0-5 DPA
Gbar_D07G018300	4.36582	3.50827e-197	Up regulated	0-5 DPA
Gbar_D02G015610	4.92667	6.69697e-197	Up regulated	0-5 DPA
Gbar_A11G028710	2.04799	8.09043e-197	Up regulated	0-5 DPA
Gbar_A09G026050	2.49943	8.78772e-197	Up regulated	0-5 DPA
Gbar_A05G018710	5.17534	1.3072e-196	Up regulated	0-5 DPA
Gbar_A08G026730	-7.19717	4.31359e-196	Down regulated	0-5 DPA
Gbar_D05G027710	2.90223	5.56606e-196	Up regulated	0-5 DPA
Gbar_D01G014200	-3.8786	1.50972e-195	Down regulated	0-5 DPA
Gbar_A08G015780	-4.53653	2.37952e-195	Down regulated	0-5 DPA
Gbar_D10G000880	3.28524	2.44729e-195	Up regulated	0-5 DPA
Gbar_A11G006130	8.2964	4.19626e-195	Up regulated	0-5 DPA
Gbar_D11G001450	3.4175	5.30888e-195	Up regulated	0-5 DPA
Gbar_A11G020500	2.94992	7.88463e-195	Up regulated	0-5 DPA
Gbar_D05G004420	3.01686	9.25882e-195	Up regulated	0-5 DPA
Gbar_D11G006690	3.46535	1.0523e-194	Up regulated	0-5 DPA
Gbar_D08G022900	4.0458	1.23479e-194	Up regulated	0-5 DPA
Gbar_A04G000810	3.87387	1.71927e-194	Up regulated	0-5 DPA
Gbar_A12G029330	6.59553	5.55154e-194	Up regulated	0-5 DPA
Gbar_D12G025350	2.0212	3.41319e-193	Up regulated	0-5 DPA
Gbar_D07G014900	3.3007	4.1852e-193	Up regulated	0-5 DPA
Gbar_A08G013220	2.8563	6.21917e-193	Up regulated	0-5 DPA
Gbar_D11G018130	3.84949	7.76159e-193	Up regulated	0-5 DPA
Gbar_A05G041800	4.1985	1.4793e-192	Up regulated	0-5 DPA
Gbar_D03G005500	3.54345	1.60896e-192	Up regulated	0-5 DPA
Gbar_A11G028010	4.84163	4.01896e-192	Up regulated	0-5 DPA
Gbar_A11G002100	3.15648	4.53443e-192	Up regulated	0-5 DPA
Gbar_A02G010700	4.6798	4.59892e-192	Up regulated	0-5 DPA
Gbar_A05G005240	3.41112	4.7219e-192	Up regulated	0-5 DPA
Gbar_A05G030840	3.05086	5.45949e-192	Up regulated	0-5 DPA
Gbar_D07G002380	2.65374	2.54939e-191	Up regulated	0-5 DPA
Gbar_D12G015080	2.8076	3.23842e-191	Up regulated	0-5 DPA
Gbar_D06G004190	6.9843	4.12886e-191	Up regulated	0-5 DPA
Gbar_D07G021660	4.39765	4.83666e-191	Up regulated	0-5 DPA
Gbar_A11G006250	2.7818	6.05754e-191	Up regulated	0-5 DPA
Gbar_A10G000570	2.41493	6.8363e-191	Up regulated	0-5 DPA
Gbar_D05G019500	2.94643	7.17037e-191	Up regulated	0-5 DPA
Gbar_A11G005150	7.50857	7.45441e-191	Up regulated	0-5 DPA
Gbar_A10G012670	2.70229	8.6803e-191	Up regulated	0-5 DPA
Gbar_A05G016480	2.52876	1.35365e-190	Up regulated	0-5 DPA
Gbar_D11G004350	7.11882	1.8431e-190	Up regulated	0-5 DPA
Gbar_D12G005550	-4.23783	2.39952e-190	Down regulated	0-5 DPA
Gbar_A06G007900	3.77449	3.65703e-190	Up regulated	0-5 DPA
Gbar_D02G011170	2.55293	1.63622e-189	Up regulated	0-5 DPA
Gbar_A01G019080	2.78425	2.84122e-189	Up regulated	0-5 DPA
Gbar_A02G008460	-5.08639	3.31201e-189	Down regulated	0-5 DPA
Gbar_D12G023770	4.44614	3.73156e-189	Up regulated	0-5 DPA
Gbar_A12G006660	2.24109	3.79148e-189	Up regulated	0-5 DPA
Gbar_D13G021810	12.2547	4.4819e-189	Up regulated	0-5 DPA
Gbar_A08G023550	3.28066	8.38512e-189	Up regulated	0-5 DPA
Gbar_D03G016060	5.29773	8.75074e-189	Up regulated	0-5 DPA
Gbar_A01G017760	5.02436	9.91424e-189	Up regulated	0-5 DPA
Gbar_D05G000950	3.06115	1.02727e-188	Up regulated	0-5 DPA
Gbar_A09G025390	-4.73632	1.27908e-188	Down regulated	0-5 DPA
Gbar_D10G026380	-5.04965	1.79287e-188	Down regulated	0-5 DPA
Gbar_D01G016110	3.46299	1.8913e-188	Up regulated	0-5 DPA
Gbar_A08G012740	2.91317	2.56143e-188	Up regulated	0-5 DPA
Gbar_D01G015740	5.52112	9.21462e-188	Up regulated	0-5 DPA
Gbar_D03G014180	-4.38295	4.61199e-187	Down regulated	0-5 DPA
Gbar_A10G007350	3.3414	5.2287e-187	Up regulated	0-5 DPA
Gbar_A03G002900	3.19423	6.54966e-187	Up regulated	0-5 DPA
Gbar_D01G002930	3.35861	7.58165e-187	Up regulated	0-5 DPA
Gbar_A05G014870	2.8047	9.66482e-187	Up regulated	0-5 DPA
Gbar_A05G021260	2.65125	1.38743e-186	Up regulated	0-5 DPA
Gbar_A04G010490	3.03538	1.42339e-186	Up regulated	0-5 DPA
Gbar_A12G028850	3.23537	2.39256e-186	Up regulated	0-5 DPA
Gbar_D07G015490	2.75538	4.14648e-186	Up regulated	0-5 DPA
Gbar_D06G003320	3.84744	4.79717e-186	Up regulated	0-5 DPA
Gbar_D09G018490	2.23509	6.52587e-186	Up regulated	0-5 DPA
Gbar_A04G011400	3.51941	1.66735e-185	Up regulated	0-5 DPA
Gbar_D04G001610	3.70246	1.93831e-185	Up regulated	0-5 DPA
Gbar_A09G016900	6.88961	2.27698e-185	Up regulated	0-5 DPA
Gbar_A01G018980	2.53206	2.87833e-185	Up regulated	0-5 DPA
Gbar_A06G004840	3.38737	4.64672e-185	Up regulated	0-5 DPA
Gbar_D12G012620	4.83203	5.52881e-185	Up regulated	0-5 DPA
Gbar_D07G011260	6.23711	1.70537e-184	Up regulated	0-5 DPA
Gbar_D09G021450	3.87767	2.69818e-184	Up regulated	0-5 DPA
Gbar_A13G014660	2.55365	5.33331e-184	Up regulated	0-5 DPA
Gbar_A06G002030	8.61677	7.02873e-184	Up regulated	0-5 DPA
Gbar_A08G015800	-2.79375	2.63297e-183	Down regulated	0-5 DPA
Gbar_A06G003100	3.64562	2.93791e-183	Up regulated	0-5 DPA
Gbar_D13G019740	3.25878	3.10185e-183	Up regulated	0-5 DPA
Gbar_A01G007510	4.4321	8.08219e-183	Up regulated	0-5 DPA
Gbar_D08G000810	2.77765	8.49847e-183	Up regulated	0-5 DPA
Gbar_D13G011420	2.67487	1.32717e-182	Up regulated	0-5 DPA
Gbar_D05G000580	5.48754	1.42975e-182	Up regulated	0-5 DPA
Gbar_D04G013280	3.80405	1.72943e-182	Up regulated	0-5 DPA
Gbar_A05G013400	4.15723	2.06298e-182	Up regulated	0-5 DPA
Gbar_D04G006250	6.11339	2.20479e-182	Up regulated	0-5 DPA
Gbar_D11G016700	4.88375	2.25493e-182	Up regulated	0-5 DPA
Gbar_A13G001300	3.47055	3.01977e-182	Up regulated	0-5 DPA
Gbar_A08G001820	2.14296	4.55781e-182	Up regulated	0-5 DPA
Gbar_D09G002340	2.8079	5.20617e-182	Up regulated	0-5 DPA
Gbar_D11G006110	2.62861	5.99212e-182	Up regulated	0-5 DPA
Gbar_D02G015390	2.65308	7.91412e-182	Up regulated	0-5 DPA
Gbar_D07G008190	4.08492	1.00885e-181	Up regulated	0-5 DPA
Gbar_D12G020960	4.05653	1.33681e-181	Up regulated	0-5 DPA
Gbar_A07G020920	2.786	1.86267e-181	Up regulated	0-5 DPA
Gbar_A01G016630	8.49709	1.92243e-181	Up regulated	0-5 DPA
Gbar_D13G015140	3.20197	2.10299e-181	Up regulated	0-5 DPA
Gbar_D11G006120	2.2766	2.92736e-181	Up regulated	0-5 DPA
Gbar_A09G003740	5.47549	5.34388e-181	Up regulated	0-5 DPA
Gbar_D05G002730	2.8877	6.29029e-181	Up regulated	0-5 DPA
Gbar_A11G002510	4.19929	6.64345e-181	Up regulated	0-5 DPA
Gbar_D04G010670	3.32887	1.01304e-180	Up regulated	0-5 DPA
Gbar_A07G001880	3.54125	1.1433e-180	Up regulated	0-5 DPA
Gbar_A08G015980	2.4493	1.21447e-180	Up regulated	0-5 DPA
Gbar_A06G005120	8.76588	1.66165e-180	Up regulated	0-5 DPA
Gbar_D11G002410	3.36706	2.21812e-180	Up regulated	0-5 DPA
Gbar_D09G004860	3.43877	3.26917e-180	Up regulated	0-5 DPA
Gbar_D13G025450	2.2553	3.4202e-180	Up regulated	0-5 DPA
Gbar_D03G006350	6.84803	7.78869e-180	Up regulated	0-5 DPA
Gbar_A07G016090	2.99563	9.41071e-180	Up regulated	0-5 DPA
Gbar_D01G023540	2.02451	9.84648e-180	Up regulated	0-5 DPA
Gbar_A05G043040	4.20053	1.2042e-179	Up regulated	0-5 DPA
Gbar_A06G020460	2.76227	1.31947e-179	Up regulated	0-5 DPA
Gbar_A12G016080	8.64888	1.36132e-179	Up regulated	0-5 DPA
Gbar_A13G008080	3.92437	1.62795e-179	Up regulated	0-5 DPA
Gbar_A05G037640	4.30097	1.73688e-179	Up regulated	0-5 DPA
Gbar_D12G024080	3.52656	1.84508e-179	Up regulated	0-5 DPA
Gbar_D07G011750	2.48494	3.3976e-179	Up regulated	0-5 DPA
Gbar_D09G026370	4.47644	6.99822e-179	Up regulated	0-5 DPA
Gbar_D05G019580	4.05402	1.32381e-178	Up regulated	0-5 DPA
Gbar_A02G014420	2.55086	1.46375e-178	Up regulated	0-5 DPA
Gbar_D13G008210	2.41333	1.72427e-178	Up regulated	0-5 DPA
Gbar_D09G014290	4.71361	1.79672e-178	Up regulated	0-5 DPA
Gbar_A11G032700	3.40878	3.05298e-178	Up regulated	0-5 DPA
Gbar_A02G004910	5.16594	3.75171e-178	Up regulated	0-5 DPA
Gbar_D01G017330	4.63862	4.49984e-178	Up regulated	0-5 DPA
Gbar_D09G024130	3.26701	5.45612e-178	Up regulated	0-5 DPA
Gbar_A01G022030	6.85853	7.64246e-178	Up regulated	0-5 DPA
Gbar_D10G008440	3.68166	1.49994e-177	Up regulated	0-5 DPA
Gbar_A10G016130	2.81875	2.15393e-177	Up regulated	0-5 DPA
Gbar_A10G025320	-4.80468	3.24011e-177	Down regulated	0-5 DPA
Gbar_A03G016310	4.34384	3.49098e-177	Up regulated	0-5 DPA
Gbar_D09G016760	3.39484	6.44809e-177	Up regulated	0-5 DPA
Gbar_A10G022300	2.6765	6.93606e-177	Up regulated	0-5 DPA
Gbar_D07G006360	6.08436	7.15861e-177	Up regulated	0-5 DPA
Gbar_D12G004900	2.12319	1.11628e-176	Up regulated	0-5 DPA
Gbar_D10G012080	5.70046	1.12732e-176	Up regulated	0-5 DPA
Gbar_A03G002790	2.9819	2.47887e-176	Up regulated	0-5 DPA
Gbar_D10G000260	2.66163	4.51824e-176	Up regulated	0-5 DPA
Gbar_A03G010210	3.67062	5.20004e-176	Up regulated	0-5 DPA
Gbar_D03G008100	8.18648	8.67021e-176	Up regulated	0-5 DPA
Gbar_D01G013670	4.83774	9.54428e-176	Up regulated	0-5 DPA
Gbar_D11G036260	2.19334	1.42499e-175	Up regulated	0-5 DPA
Gbar_A11G006060	5.42215	1.47907e-175	Up regulated	0-5 DPA
Gbar_A13G012510	4.42144	1.63074e-175	Up regulated	0-5 DPA
Gbar_A06G008320	-7.21212	5.34145e-175	Down regulated	0-5 DPA
Gbar_A05G006770	4.09392	5.94923e-175	Up regulated	0-5 DPA
Gbar_D13G017540	8.99088	1.05125e-174	Up regulated	0-5 DPA
Gbar_D03G006920	4.65699	2.60415e-174	Up regulated	0-5 DPA
Gbar_D05G005770	7.72365	5.25073e-174	Up regulated	0-5 DPA
Gbar_D10G002880	3.0198	1.58474e-173	Up regulated	0-5 DPA
Gbar_D08G026780	2.70877	5.45983e-173	Up regulated	0-5 DPA
Gbar_A09G022600	3.97398	8.35702e-173	Up regulated	0-5 DPA
Gbar_A04G008420	2.72359	2.80267e-172	Up regulated	0-5 DPA
Gbar_D02G004410	7.44047	4.40767e-172	Up regulated	0-5 DPA
Gbar_A02G004530	3.78783	5.96589e-172	Up regulated	0-5 DPA
Gbar_A12G025160	2.82996	6.7102e-172	Up regulated	0-5 DPA
Gbar_D08G019140	3.9366	6.74011e-172	Up regulated	0-5 DPA
Gbar_D13G001210	-2.58411	7.50286e-172	Down regulated	0-5 DPA
Gbar_A12G027360	7.90137	1.73103e-171	Up regulated	0-5 DPA
Gbar_A05G037880	2.91063	1.83206e-171	Up regulated	0-5 DPA
Gbar_D13G020810	-6.02515	2.17068e-171	Down regulated	0-5 DPA
Gbar_D08G028180	4.19441	2.27048e-171	Up regulated	0-5 DPA
Gbar_D12G025850	2.60894	2.61423e-171	Up regulated	0-5 DPA
Gbar_A02G014540	3.4036	3.01485e-171	Up regulated	0-5 DPA
Gbar_A04G002670	3.86429	3.2012e-171	Up regulated	0-5 DPA
Gbar_A05G032630	2.98238	6.27265e-171	Up regulated	0-5 DPA
Gbar_A08G012060	2.51774	6.3622e-171	Up regulated	0-5 DPA
Gbar_A03G017440	4.40118	9.12861e-171	Up regulated	0-5 DPA
Gbar_D12G005150	-4.82795	1.04891e-170	Down regulated	0-5 DPA
Gbar_A01G014870	6.43176	1.15003e-170	Up regulated	0-5 DPA
Gbar_D11G024280	2.61602	1.1929e-170	Up regulated	0-5 DPA
Gbar_D07G024080	3.02866	1.3259e-170	Up regulated	0-5 DPA
Gbar_A08G022990	2.47148	1.39959e-170	Up regulated	0-5 DPA
Gbar_A09G002490	2.22716	1.65242e-170	Up regulated	0-5 DPA
Gbar_A05G002980	7.91015	3.17705e-170	Up regulated	0-5 DPA
Gbar_A02G000060	2.87975	4.31647e-170	Up regulated	0-5 DPA
Gbar_D01G012870	7.99703	2.0715e-169	Up regulated	0-5 DPA
Gbar_D09G022660	5.07293	2.32898e-169	Up regulated	0-5 DPA
Gbar_A05G004240	4.20808	2.61178e-169	Up regulated	0-5 DPA
Gbar_D08G001130	2.69806	3.4551e-169	Up regulated	0-5 DPA
Gbar_D06G007940	2.94118	6.43886e-169	Up regulated	0-5 DPA
Gbar_A03G005780	-2.50327	7.18905e-169	Down regulated	0-5 DPA
Gbar_D04G018000	2.92001	7.60856e-169	Up regulated	0-5 DPA
Gbar_A08G004260	5.17128	7.9457e-169	Up regulated	0-5 DPA
Gbar_A01G021320	7.13803	3.92367e-168	Up regulated	0-5 DPA
Gbar_D02G023710	3.12295	4.02529e-168	Up regulated	0-5 DPA
Gbar_D05G010000	2.78937	5.27989e-168	Up regulated	0-5 DPA
Gbar_A02G001630	5.13418	9.3675e-168	Up regulated	0-5 DPA
Gbar_A10G020250	2.31329	1.31608e-167	Up regulated	0-5 DPA
Gbar_D12G020170	6.38104	2.60915e-167	Up regulated	0-5 DPA
Gbar_D13G015560	-4.15217	2.77038e-167	Down regulated	0-5 DPA
Gbar_D05G010290	-5.03938	3.38424e-167	Down regulated	0-5 DPA
Gbar_A05G034350	2.37191	3.61463e-167	Up regulated	0-5 DPA
Gbar_A13G008920	5.2194	4.88027e-167	Up regulated	0-5 DPA
Gbar_A01G002160	3.6353	5.48773e-167	Up regulated	0-5 DPA
Gbar_A13G023620	2.71919	6.49023e-167	Up regulated	0-5 DPA
Gbar_D05G015800	5.51937	8.81362e-167	Up regulated	0-5 DPA
Gbar_A12G005080	2.4678	2.17595e-166	Up regulated	0-5 DPA
Gbar_D07G008230	2.74364	2.63228e-166	Up regulated	0-5 DPA
Gbar_D04G019400	2.69861	2.88819e-166	Up regulated	0-5 DPA
Gbar_D01G024000	8.27283	3.00306e-166	Up regulated	0-5 DPA
Gbar_D08G027680	6.67784	4.04405e-166	Up regulated	0-5 DPA
Gbar_A11G024930	7.25305	6.48863e-166	Up regulated	0-5 DPA
Gbar_A11G010810	3.15416	6.85493e-166	Up regulated	0-5 DPA
Gbar_A10G016080	6.11004	1.0995e-165	Up regulated	0-5 DPA
Gbar_D05G003690	2.2137	1.76171e-165	Up regulated	0-5 DPA
Gbar_A13G003050	2.46989	2.09537e-165	Up regulated	0-5 DPA
Gbar_D11G003990	3.3966	2.11512e-165	Up regulated	0-5 DPA
Gbar_D01G022390	2.18648	2.95293e-165	Up regulated	0-5 DPA
Gbar_A01G001360	7.55111	5.18188e-165	Up regulated	0-5 DPA
Gbar_A10G005350	2.98526	5.85858e-165	Up regulated	0-5 DPA
Gbar_A04G013340	2.57827	6.55214e-165	Up regulated	0-5 DPA
Gbar_D06G007810	4.48259	7.21029e-165	Up regulated	0-5 DPA
Gbar_A12G010220	8.61462	1.79857e-164	Up regulated	0-5 DPA
Gbar_A04G014680	2.31256	1.94539e-164	Up regulated	0-5 DPA
Gbar_D10G009500	5.30003	2.59157e-164	Up regulated	0-5 DPA
Gbar_D01G010420	2.58583	3.24077e-164	Up regulated	0-5 DPA
Gbar_A02G002120	3.03982	3.34757e-164	Up regulated	0-5 DPA
Gbar_A05G019910	7.75838	3.43691e-164	Up regulated	0-5 DPA
Gbar_D07G009130	3.20469	3.56267e-164	Up regulated	0-5 DPA
Gbar_A13G024080	2.45597	3.99497e-164	Up regulated	0-5 DPA
Gbar_D12G010220	8.89779	4.8103e-164	Up regulated	0-5 DPA
Gbar_A11G003090	4.09789	5.09563e-164	Up regulated	0-5 DPA
Gbar_A09G011180	2.56282	6.58626e-164	Up regulated	0-5 DPA
Gbar_D04G002430	2.89804	8.04935e-164	Up regulated	0-5 DPA
Gbar_D08G012540	2.85311	8.88867e-164	Up regulated	0-5 DPA
Gbar_A11G000970	2.85148	2.64779e-163	Up regulated	0-5 DPA
Gbar_D06G020540	3.81676	4.24473e-163	Up regulated	0-5 DPA
Gbar_A09G019960	3.30568	4.36555e-163	Up regulated	0-5 DPA
Gbar_D10G014200	4.15537	4.38481e-163	Up regulated	0-5 DPA
Gbar_D05G001300	6.78717	4.44349e-163	Up regulated	0-5 DPA
Gbar_A01G010060	3.24414	4.9381e-163	Up regulated	0-5 DPA
Gbar_D04G004000	2.48097	5.03207e-163	Up regulated	0-5 DPA
Gbar_A06G005890	2.53849	5.19153e-163	Up regulated	0-5 DPA
Gbar_D12G025980	4.35129	5.34383e-163	Up regulated	0-5 DPA
Gbar_D01G017830	7.43487	1.07501e-162	Up regulated	0-5 DPA
Gbar_A13G019810	2.79257	1.22347e-162	Up regulated	0-5 DPA
Gbar_D02G020200	2.04377	2.49215e-162	Up regulated	0-5 DPA
Gbar_A05G011290	4.3394	2.81084e-162	Up regulated	0-5 DPA
Gbar_A05G008240	2.58809	3.00851e-162	Up regulated	0-5 DPA
Gbar_D01G011010	5.20519	3.1852e-162	Up regulated	0-5 DPA
Gbar_D08G016600	2.08131	4.8558e-162	Up regulated	0-5 DPA
Gbar_A06G007150	2.75446	5.66353e-162	Up regulated	0-5 DPA
Gbar_A13G023590	2.85193	9.176e-162	Up regulated	0-5 DPA
Gbar_D02G021910	4.96803	9.82786e-162	Up regulated	0-5 DPA
Gbar_D13G013750	3.1725	1.14608e-161	Up regulated	0-5 DPA
Gbar_A11G034310	8.02156	1.39309e-161	Up regulated	0-5 DPA
Gbar_D11G037270	2.47392	1.56841e-161	Up regulated	0-5 DPA
Gbar_D06G017430	3.26865	2.47311e-161	Up regulated	0-5 DPA
Gbar_D03G012860	2.90962	4.48498e-161	Up regulated	0-5 DPA
Gbar_D05G023790	8.47179	4.6192e-161	Up regulated	0-5 DPA
Gbar_A07G024370	4.292	4.86091e-161	Up regulated	0-5 DPA
Gbar_D11G012780	5.31648	7.57795e-161	Up regulated	0-5 DPA
Gbar_A05G020620	4.2707	8.02457e-161	Up regulated	0-5 DPA
Gbar_A06G012300	3.47679	1.73494e-160	Up regulated	0-5 DPA
Gbar_A09G020640	3.24795	1.77205e-160	Up regulated	0-5 DPA
Gbar_A09G017750	4.51885	3.25384e-160	Up regulated	0-5 DPA
Gbar_D04G007340	6.77271	5.43779e-160	Up regulated	0-5 DPA
Gbar_D13G024140	2.30036	9.90144e-160	Up regulated	0-5 DPA
Gbar_A06G009400	3.37692	9.97211e-160	Up regulated	0-5 DPA
Gbar_D13G012180	3.59291	2.43239e-159	Up regulated	0-5 DPA
Gbar_A05G009520	4.32869	3.57354e-159	Up regulated	0-5 DPA
Gbar_D12G020480	2.40893	5.86084e-159	Up regulated	0-5 DPA
Gbar_D11G028500	3.88585	7.74118e-159	Up regulated	0-5 DPA
Gbar_D10G017160	4.43979	8.61212e-159	Up regulated	0-5 DPA
Gbar_A09G014130	5.35419	8.613e-159	Up regulated	0-5 DPA
Gbar_D05G008990	2.99815	9.14858e-159	Up regulated	0-5 DPA
Gbar_A07G024950	3.54996	9.16186e-159	Up regulated	0-5 DPA
Gbar_A12G011760	-6.36557	1.22077e-158	Down regulated	0-5 DPA
Gbar_A08G004780	3.45082	1.74529e-158	Up regulated	0-5 DPA
Gbar_A08G017390	2.34451	1.88407e-158	Up regulated	0-5 DPA
Gbar_D02G019570	4.7146	4.46976e-158	Up regulated	0-5 DPA
Gbar_A08G016920	3.08862	5.72208e-158	Up regulated	0-5 DPA
Gbar_A13G022360	2.22399	7.50449e-158	Up regulated	0-5 DPA
Gbar_A10G017660	4.10128	1.00925e-157	Up regulated	0-5 DPA
Gbar_D12G009120	2.95824	1.0284e-157	Up regulated	0-5 DPA
Gbar_A04G011170	2.63532	1.1385e-157	Up regulated	0-5 DPA
Gbar_D12G009860	5.2768	1.22249e-157	Up regulated	0-5 DPA
Gbar_A01G003260	3.61643	1.40752e-157	Up regulated	0-5 DPA
Gbar_A11G005370	4.3433	2.12307e-157	Up regulated	0-5 DPA
Gbar_D01G023130	4.14805	4.32231e-157	Up regulated	0-5 DPA
Gbar_D11G018160	7.76406	6.87404e-157	Up regulated	0-5 DPA
Gbar_D13G020800	-5.15448	9.71939e-157	Down regulated	0-5 DPA
Gbar_D07G003650	5.85069	1.06412e-156	Up regulated	0-5 DPA
Gbar_A13G001180	6.91544	1.37645e-156	Up regulated	0-5 DPA
Gbar_D11G036650	3.29584	3.2237e-156	Up regulated	0-5 DPA
Gbar_A10G019120	3.07839	4.17363e-156	Up regulated	0-5 DPA
Gbar_D09G002020	5.83492	1.07004e-155	Up regulated	0-5 DPA
Gbar_D12G024580	5.66599	1.59928e-155	Up regulated	0-5 DPA
Gbar_A11G028440	2.50627	1.65091e-155	Up regulated	0-5 DPA
Gbar_D11G036910	2.6327	1.72231e-155	Up regulated	0-5 DPA
Gbar_A10G004570	3.00684	2.60257e-155	Up regulated	0-5 DPA
Gbar_D13G002300	3.51694	2.80575e-155	Up regulated	0-5 DPA
Gbar_A07G013220	3.34082	3.44491e-155	Up regulated	0-5 DPA
Gbar_A08G003240	2.90738	3.7748e-155	Up regulated	0-5 DPA
Gbar_D09G004620	2.26216	4.14518e-155	Up regulated	0-5 DPA
Gbar_A05G042290	7.78342	7.31892e-155	Up regulated	0-5 DPA
Gbar_A09G023930	2.39232	1.22172e-154	Up regulated	0-5 DPA
Gbar_D02G004490	2.90013	1.44659e-154	Up regulated	0-5 DPA
Gbar_A02G001540	3.16082	3.15803e-154	Up regulated	0-5 DPA
Gbar_A05G009510	-7.04284	5.2645e-154	Down regulated	0-5 DPA
Gbar_A05G000960	2.49223	6.32143e-154	Up regulated	0-5 DPA
Gbar_A08G007900	8.22728	1.04893e-153	Up regulated	0-5 DPA
Gbar_A11G032890	2.43627	1.10146e-153	Up regulated	0-5 DPA
Gbar_A11G018660	3.20328	1.41758e-153	Up regulated	0-5 DPA
Gbar_A12G013240	5.53329	1.48353e-153	Up regulated	0-5 DPA
Gbar_A08G018790	5.94857	2.32431e-153	Up regulated	0-5 DPA
Gbar_D07G001020	6.90285	2.93384e-153	Up regulated	0-5 DPA
Gbar_A02G008970	2.27499	3.17025e-153	Up regulated	0-5 DPA
Gbar_A01G019830	2.49811	3.98377e-153	Up regulated	0-5 DPA
Gbar_A02G003830	6.97293	4.16487e-153	Up regulated	0-5 DPA
Gbar_D11G015570	6.43981	6.13656e-153	Up regulated	0-5 DPA
Gbar_A11G014380	3.33625	7.26051e-153	Up regulated	0-5 DPA
Gbar_D11G008160	2.87528	2.56838e-152	Up regulated	0-5 DPA
Gbar_D12G018660	4.78557	2.72183e-152	Up regulated	0-5 DPA
Gbar_A06G002190	4.1751	3.92774e-152	Up regulated	0-5 DPA
Gbar_A11G011240	2.13264	5.77635e-152	Up regulated	0-5 DPA
Gbar_A08G011930	4.96943	1.12648e-151	Up regulated	0-5 DPA
Gbar_D01G004780	3.86592	1.15955e-151	Up regulated	0-5 DPA
Gbar_D05G023380	5.79914	1.54492e-151	Up regulated	0-5 DPA
Gbar_A02G010990	3.27468	1.97561e-151	Up regulated	0-5 DPA
Gbar_A10G003970	6.55326	2.89227e-151	Up regulated	0-5 DPA
Gbar_A01G014490	2.92347	4.71712e-151	Up regulated	0-5 DPA
Gbar_A09G008610	4.72304	5.37357e-151	Up regulated	0-5 DPA
Gbar_A11G030670	9.12422	7.77248e-151	Up regulated	0-5 DPA
Gbar_D09G019710	3.72876	8.33108e-151	Up regulated	0-5 DPA
Gbar_A07G000390	2.75602	8.85728e-151	Up regulated	0-5 DPA
Gbar_D02G016560	-6.23819	1.38636e-150	Down regulated	0-5 DPA
Gbar_D06G020690	6.18791	1.45088e-150	Up regulated	0-5 DPA
Gbar_A12G004660	3.25697	2.2487e-150	Up regulated	0-5 DPA
Gbar_D07G014940	2.73391	2.84042e-150	Up regulated	0-5 DPA
Gbar_D09G020340	4.53548	3.33473e-150	Up regulated	0-5 DPA
Gbar_A12G022510	2.24997	3.63335e-150	Up regulated	0-5 DPA
Gbar_A13G003000	5.54577	5.20071e-150	Up regulated	0-5 DPA
Gbar_D09G015720	3.08063	6.88662e-150	Up regulated	0-5 DPA
Gbar_A12G029030	3.60719	1.09279e-149	Up regulated	0-5 DPA
Gbar_D07G017110	5.55872	1.11175e-149	Up regulated	0-5 DPA
Gbar_D06G021260	2.2913	1.11476e-149	Up regulated	0-5 DPA
Gbar_A06G020500	2.18968	1.2117e-149	Up regulated	0-5 DPA
Gbar_D05G009990	3.41659	1.58753e-149	Up regulated	0-5 DPA
Gbar_D13G012020	3.87975	2.03683e-149	Up regulated	0-5 DPA
Gbar_A06G003620	4.90204	2.36104e-149	Up regulated	0-5 DPA
Gbar_A11G020770	3.92816	2.77924e-149	Up regulated	0-5 DPA
Gbar_D08G016040	2.23732	3.24027e-149	Up regulated	0-5 DPA
Gbar_D11G008100	3.1793	4.12956e-149	Up regulated	0-5 DPA
Gbar_D10G014080	2.81728	7.14302e-149	Up regulated	0-5 DPA
Gbar_A10G011350	-3.06733	8.06522e-149	Down regulated	0-5 DPA
Gbar_D05G031840	2.54252	1.31927e-148	Up regulated	0-5 DPA
Gbar_D07G001120	2.35464	1.36881e-148	Up regulated	0-5 DPA
Gbar_D09G018390	4.82449	1.56224e-148	Up regulated	0-5 DPA
Gbar_D13G002870	3.45522	1.77595e-148	Up regulated	0-5 DPA
Gbar_D05G021720	3.80198	2.21242e-148	Up regulated	0-5 DPA
Gbar_D01G005250	-2.17311	3.21786e-148	Down regulated	0-5 DPA
Gbar_D04G017190	4.61782	5.54769e-148	Up regulated	0-5 DPA
Gbar_A05G000630	-4.18208	7.57551e-148	Down regulated	0-5 DPA
Gbar_A10G000300	2.63871	8.37635e-148	Up regulated	0-5 DPA
Gbar_A07G021010	3.67344	1.80503e-147	Up regulated	0-5 DPA
Gbar_A07G017200	3.04378	1.94022e-147	Up regulated	0-5 DPA
Gbar_A12G002790	2.6686	2.76925e-147	Up regulated	0-5 DPA
Gbar_A08G025260	3.2512	2.94098e-147	Up regulated	0-5 DPA
Gbar_D13G025990	2.69989	3.16813e-147	Up regulated	0-5 DPA
Gbar_A02G019110	2.69779	3.36328e-147	Up regulated	0-5 DPA
Gbar_A08G011970	-6.84837	3.90037e-147	Down regulated	0-5 DPA
Gbar_A07G002400	2.19701	4.15996e-147	Up regulated	0-5 DPA
Gbar_D12G006850	-3.03352	4.41036e-147	Down regulated	0-5 DPA
Gbar_A07G006740	2.2475	4.66437e-147	Up regulated	0-5 DPA
Gbar_D01G010680	-3.70483	5.14561e-147	Down regulated	0-5 DPA
Gbar_D11G007060	2.73194	6.63073e-147	Up regulated	0-5 DPA
Gbar_A05G015680	3.23278	1.00344e-146	Up regulated	0-5 DPA
Gbar_D08G003740	3.57448	1.27213e-146	Up regulated	0-5 DPA
Gbar_D09G010010	2.99544	1.27389e-146	Up regulated	0-5 DPA
Gbar_D04G015750	6.85321	1.75881e-146	Up regulated	0-5 DPA
Gbar_D10G003290	-3.13544	1.79564e-146	Down regulated	0-5 DPA
Gbar_A08G006720	2.16764	2.05171e-146	Up regulated	0-5 DPA
Gbar_A03G021290	3.52844	2.18031e-146	Up regulated	0-5 DPA
Gbar_A05G002570	2.6393	2.34687e-146	Up regulated	0-5 DPA
Gbar_D05G019340	2.63389	3.44014e-146	Up regulated	0-5 DPA
Gbar_A11G017450	2.15371	3.64342e-146	Up regulated	0-5 DPA
Gbar_A13G012030	3.12715	3.83901e-146	Up regulated	0-5 DPA
Gbar_A05G012040	3.56311	4.38869e-146	Up regulated	0-5 DPA
Gbar_D10G014910	3.52786	5.47011e-146	Up regulated	0-5 DPA
Gbar_A11G028190	2.51881	5.78054e-146	Up regulated	0-5 DPA
Gbar_A08G026330	2.39809	6.47684e-146	Up regulated	0-5 DPA
Gbar_D09G013640	3.1203	6.51726e-146	Up regulated	0-5 DPA
Gbar_D01G000390	8.64786	7.86926e-146	Up regulated	0-5 DPA
Gbar_D03G009910	5.77308	8.90178e-146	Up regulated	0-5 DPA
Gbar_A06G000720	4.4939	8.94433e-146	Up regulated	0-5 DPA
Gbar_D06G021560	2.83238	1.04211e-145	Up regulated	0-5 DPA
Gbar_D05G018130	3.31326	1.05119e-145	Up regulated	0-5 DPA
Gbar_A04G012790	2.71139	1.12679e-145	Up regulated	0-5 DPA
Gbar_A05G032880	-4.53517	1.72025e-145	Down regulated	0-5 DPA
Gbar_A01G001860	2.95211	1.76019e-145	Up regulated	0-5 DPA
Gbar_A12G008450	2.46756	2.19391e-145	Up regulated	0-5 DPA
Gbar_D01G021900	2.09665	2.30198e-145	Up regulated	0-5 DPA
Gbar_A12G010740	4.54828	4.64804e-145	Up regulated	0-5 DPA
Gbar_D09G012780	3.39098	5.96e-145	Up regulated	0-5 DPA
Gbar_D11G006610	2.54646	6.64108e-145	Up regulated	0-5 DPA
Gbar_A06G012020	2.83026	7.1471e-145	Up regulated	0-5 DPA
Gbar_A10G017820	3.72542	7.26768e-145	Up regulated	0-5 DPA
Gbar_A05G039380	4.0015	1.0453e-144	Up regulated	0-5 DPA
Gbar_A01G021750	2.35539	1.09619e-144	Up regulated	0-5 DPA
Gbar_A05G022300	6.49836	1.53903e-144	Up regulated	0-5 DPA
Gbar_D12G014010	3.20884	1.59617e-144	Up regulated	0-5 DPA
Gbar_A13G014890	2.62778	2.03967e-144	Up regulated	0-5 DPA
Gbar_D10G010520	2.98536	2.59087e-144	Up regulated	0-5 DPA
Gbar_A01G020990	2.54926	3.04878e-144	Up regulated	0-5 DPA
Gbar_D02G018840	3.28031	5.85638e-144	Up regulated	0-5 DPA
Gbar_D03G015620	2.60056	7.15833e-144	Up regulated	0-5 DPA
Gbar_D11G020750	4.5959	9.31979e-144	Up regulated	0-5 DPA
Gbar_A05G002460	2.07478	1.02211e-143	Up regulated	0-5 DPA
Gbar_A07G008760	2.08188	1.3674e-143	Up regulated	0-5 DPA
Gbar_A11G018230	2.92167	1.3849e-143	Up regulated	0-5 DPA
Gbar_A04G002940	3.91686	1.854e-143	Up regulated	0-5 DPA
Gbar_D05G023090	2.75539	2.68668e-143	Up regulated	0-5 DPA
Gbar_D02G023650	2.85861	2.93725e-143	Up regulated	0-5 DPA
Gbar_A08G027000	6.6311	3.10168e-143	Up regulated	0-5 DPA
Gbar_A02G013640	4.90401	5.85468e-143	Up regulated	0-5 DPA
Gbar_A05G036970	3.82811	1.3061e-142	Up regulated	0-5 DPA
Gbar_D13G005140	2.63379	1.52521e-142	Up regulated	0-5 DPA
Gbar_D08G012880	3.44379	2.27328e-142	Up regulated	0-5 DPA
Gbar_D05G019400	4.07046	2.2971e-142	Up regulated	0-5 DPA
Gbar_D09G014870	2.65636	2.36922e-142	Up regulated	0-5 DPA
Gbar_D13G020150	4.21643	2.69133e-142	Up regulated	0-5 DPA
Gbar_D05G029710	2.4909	3.41984e-142	Up regulated	0-5 DPA
Gbar_A02G016150	2.55654	3.57016e-142	Up regulated	0-5 DPA
Gbar_D03G016560	-3.61457	3.81483e-142	Down regulated	0-5 DPA
Gbar_A05G007950	7.14917	3.87666e-142	Up regulated	0-5 DPA
Gbar_D05G011320	2.59127	5.46594e-142	Up regulated	0-5 DPA
Gbar_D06G018220	-2.77502	6.5922e-142	Down regulated	0-5 DPA
Gbar_A01G014330	2.34034	1.44857e-141	Up regulated	0-5 DPA
Gbar_D01G015650	3.24472	1.46377e-141	Up regulated	0-5 DPA
Gbar_A10G010330	5.66348	2.5714e-141	Up regulated	0-5 DPA
Gbar_A10G006330	4.84368	3.37809e-141	Up regulated	0-5 DPA
Gbar_D07G008100	3.32089	4.15309e-141	Up regulated	0-5 DPA
Gbar_A11G005480	2.99454	5.62432e-141	Up regulated	0-5 DPA
Gbar_D13G022180	4.0376	6.0528e-141	Up regulated	0-5 DPA
Gbar_A10G023480	3.67298	6.05358e-141	Up regulated	0-5 DPA
Gbar_A03G019950	3.43058	8.06617e-141	Up regulated	0-5 DPA
Gbar_A04G010590	6.88616	8.15028e-141	Up regulated	0-5 DPA
Gbar_A05G023930	2.37765	1.10854e-140	Up regulated	0-5 DPA
Gbar_D11G009870	2.25732	1.40201e-140	Up regulated	0-5 DPA
Gbar_D04G017200	7.50405	1.75647e-140	Up regulated	0-5 DPA
Gbar_D03G003030	3.31965	1.81499e-140	Up regulated	0-5 DPA
Gbar_D06G017610	4.62269	1.96495e-140	Up regulated	0-5 DPA
Gbar_D12G007750	8.19849	2.66884e-140	Up regulated	0-5 DPA
Gbar_A05G029400	2.71354	3.00245e-140	Up regulated	0-5 DPA
Gbar_D08G004070	2.64977	3.24955e-140	Up regulated	0-5 DPA
Gbar_D12G007660	3.16516	6.04336e-140	Up regulated	0-5 DPA
Gbar_A03G014210	3.21344	6.46878e-140	Up regulated	0-5 DPA
Gbar_A06G016190	3.29029	8.58289e-140	Up regulated	0-5 DPA
Gbar_D09G004650	5.34591	8.61551e-140	Up regulated	0-5 DPA
Gbar_D12G017880	3.14346	1.0046e-139	Up regulated	0-5 DPA
Gbar_D07G025090	7.26509	1.0175e-139	Up regulated	0-5 DPA
Gbar_A08G016510	3.37031	1.1239e-139	Up regulated	0-5 DPA
Gbar_D05G000570	4.40194	1.26573e-139	Up regulated	0-5 DPA
Gbar_A05G004120	2.48961	2.11595e-139	Up regulated	0-5 DPA
Gbar_A03G007700	5.54203	2.75919e-139	Up regulated	0-5 DPA
Gbar_D08G002300	2.07288	3.24315e-139	Up regulated	0-5 DPA
Gbar_A11G014120	3.07217	3.48491e-139	Up regulated	0-5 DPA
Gbar_A08G000450	3.60758	3.77227e-139	Up regulated	0-5 DPA
Gbar_D11G000340	2.7716	8.10356e-139	Up regulated	0-5 DPA
Gbar_D05G018750	4.46302	1.05768e-138	Up regulated	0-5 DPA
Gbar_D11G002440	3.30655	1.11369e-138	Up regulated	0-5 DPA
Gbar_D04G006900	3.03955	1.14143e-138	Up regulated	0-5 DPA
Gbar_D01G008060	3.38442	1.22219e-138	Up regulated	0-5 DPA
Gbar_A12G003930	4.39486	1.37061e-138	Up regulated	0-5 DPA
Gbar_A13G019190	4.10194	1.70667e-138	Up regulated	0-5 DPA
Gbar_D10G020690	3.21551	1.81101e-138	Up regulated	0-5 DPA
Gbar_A07G006340	8.739	1.85964e-138	Up regulated	0-5 DPA
Gbar_A06G006210	2.94566	2.98386e-138	Up regulated	0-5 DPA
Gbar_D02G018640	2.7856	3.27852e-138	Up regulated	0-5 DPA
Gbar_D04G011580	7.41377	3.6292e-138	Up regulated	0-5 DPA
Gbar_D02G008920	-3.16784	3.79498e-138	Down regulated	0-5 DPA
Gbar_D06G020290	4.06539	4.07638e-138	Up regulated	0-5 DPA
Gbar_D05G036820	2.64259	7.8034e-138	Up regulated	0-5 DPA
Gbar_A12G006750	2.23771	9.07938e-138	Up regulated	0-5 DPA
Gbar_A13G020470	-4.3032	9.21453e-138	Down regulated	0-5 DPA
Gbar_D11G003150	5.2245	1.15719e-137	Up regulated	0-5 DPA
Gbar_A07G001200	4.02599	1.25369e-137	Up regulated	0-5 DPA
Gbar_D03G007800	3.86735	1.56466e-137	Up regulated	0-5 DPA
Gbar_D13G024030	2.80117	3.05884e-137	Up regulated	0-5 DPA
Gbar_A11G011890	2.63653	3.90394e-137	Up regulated	0-5 DPA
Gbar_A05G002780	5.90925	4.35298e-137	Up regulated	0-5 DPA
Gbar_A01G010370	3.05188	5.63879e-137	Up regulated	0-5 DPA
Gbar_A04G003260	2.06295	5.9481e-137	Up regulated	0-5 DPA
Gbar_A05G020900	2.43452	6.67346e-137	Up regulated	0-5 DPA
Gbar_D05G016740	6.65925	6.68468e-137	Up regulated	0-5 DPA
Gbar_A06G006070	2.26054	9.13762e-137	Up regulated	0-5 DPA
Gbar_D06G023080	-4.75438	1.03714e-136	Down regulated	0-5 DPA
Gbar_D12G027060	4.3393	1.27044e-136	Up regulated	0-5 DPA
Gbar_A07G011480	-7.01907	1.45453e-136	Down regulated	0-5 DPA
Gbar_A09G019070	2.97656	1.67353e-136	Up regulated	0-5 DPA
Gbar_D03G009710	2.50485	1.94723e-136	Up regulated	0-5 DPA
Gbar_A13G020440	4.10775	2.32389e-136	Up regulated	0-5 DPA
Gbar_D01G000060	5.84985	2.70228e-136	Up regulated	0-5 DPA
Gbar_D04G014920	2.76268	2.74153e-136	Up regulated	0-5 DPA
Gbar_D01G015430	3.3567	3.69524e-136	Up regulated	0-5 DPA
Gbar_A12G002170	5.62234	4.84999e-136	Up regulated	0-5 DPA
Gbar_A06G006820	5.00925	5.26798e-136	Up regulated	0-5 DPA
Gbar_D04G008600	2.05181	5.35542e-136	Up regulated	0-5 DPA
Gbar_A11G011270	-5.06042	8.73908e-136	Down regulated	0-5 DPA
Gbar_D13G024590	-2.73386	8.78441e-136	Down regulated	0-5 DPA
Gbar_A11G020740	3.98488	1.20453e-135	Up regulated	0-5 DPA
Gbar_D05G003220	4.53342	1.99086e-135	Up regulated	0-5 DPA
Gbar_D05G010700	2.61054	2.4679e-135	Up regulated	0-5 DPA
Gbar_A13G015850	-4.62256	3.20359e-135	Down regulated	0-5 DPA
Gbar_D01G000350	3.47879	3.22585e-135	Up regulated	0-5 DPA
Gbar_A02G012410	2.75229	3.43118e-135	Up regulated	0-5 DPA
Gbar_A01G018590	2.76583	3.60414e-135	Up regulated	0-5 DPA
Gbar_A05G032660	-7.85172	4.18266e-135	Down regulated	0-5 DPA
Gbar_D13G017590	3.39738	4.39454e-135	Up regulated	0-5 DPA
Gbar_D04G005210	3.51785	4.83343e-135	Up regulated	0-5 DPA
Gbar_A11G017250	3.61102	5.54624e-135	Up regulated	0-5 DPA
Gbar_A11G027250	2.01296	5.54624e-135	Up regulated	0-5 DPA
Gbar_A03G013430	3.72681	7.93853e-135	Up regulated	0-5 DPA
Gbar_D08G004590	2.29959	9.82754e-135	Up regulated	0-5 DPA
Gbar_A03G008400	4.04368	1.21438e-134	Up regulated	0-5 DPA
Gbar_A08G001120	2.6456	1.27167e-134	Up regulated	0-5 DPA
Gbar_D07G019890	2.11944	1.33701e-134	Up regulated	0-5 DPA
Gbar_D07G003930	4.79759	1.63194e-134	Up regulated	0-5 DPA
Gbar_A06G001310	2.60784	1.8861e-134	Up regulated	0-5 DPA
Gbar_A06G019410	2.95162	2.42737e-134	Up regulated	0-5 DPA
Gbar_D06G001980	2.29085	3.99188e-134	Up regulated	0-5 DPA
Gbar_D07G024770	2.66699	5.67899e-134	Up regulated	0-5 DPA
Gbar_A11G007200	7.78617	6.20795e-134	Up regulated	0-5 DPA
Gbar_A11G001490	3.62121	6.3719e-134	Up regulated	0-5 DPA
Gbar_A12G026510	6.79186	6.76318e-134	Up regulated	0-5 DPA
Gbar_D01G009860	3.12693	8.13392e-134	Up regulated	0-5 DPA
Gbar_D07G021580	2.29211	1.24281e-133	Up regulated	0-5 DPA
Gbar_D11G014850	2.14095	1.68705e-133	Up regulated	0-5 DPA
Gbar_D03G016630	7.97459	1.87964e-133	Up regulated	0-5 DPA
Gbar_D07G008030	2.89452	3.04826e-133	Up regulated	0-5 DPA
Gbar_D05G032460	-9.22713	4.01918e-133	Down regulated	0-5 DPA
Gbar_D13G002210	2.56105	5.81106e-133	Up regulated	0-5 DPA
Gbar_A03G020270	-3.9682	9.48177e-133	Down regulated	0-5 DPA
Gbar_D08G002450	2.54028	9.74151e-133	Up regulated	0-5 DPA
Gbar_D05G023980	2.4878	1.20806e-132	Up regulated	0-5 DPA
Gbar_D05G031740	3.37373	1.24943e-132	Up regulated	0-5 DPA
Gbar_A09G018700	2.03019	1.36791e-132	Up regulated	0-5 DPA
Gbar_A11G025530	2.80414	1.94726e-132	Up regulated	0-5 DPA
Gbar_A02G011990	3.49466	2.59139e-132	Up regulated	0-5 DPA
Gbar_A09G000150	3.58958	3.5124e-132	Up regulated	0-5 DPA
Gbar_A02G018470	2.43917	5.2589e-132	Up regulated	0-5 DPA
Gbar_D01G022460	2.54681	7.66099e-132	Up regulated	0-5 DPA
Gbar_A12G012590	6.94231	1.02497e-131	Up regulated	0-5 DPA
Gbar_D13G019980	2.30187	1.59992e-131	Up regulated	0-5 DPA
Gbar_D08G027220	2.06389	1.70727e-131	Up regulated	0-5 DPA
Gbar_A01G007810	5.65016	1.7936e-131	Up regulated	0-5 DPA
Gbar_A08G010570	3.11943	3.27717e-131	Up regulated	0-5 DPA
Gbar_D05G028580	5.78833	3.75744e-131	Up regulated	0-5 DPA
Gbar_D02G025530	3.52929	3.84143e-131	Up regulated	0-5 DPA
Gbar_D11G018270	2.22194	4.01683e-131	Up regulated	0-5 DPA
Gbar_A13G011150	5.42018	4.66296e-131	Up regulated	0-5 DPA
Gbar_D06G009380	3.39768	7.62077e-131	Up regulated	0-5 DPA
Gbar_A07G007870	2.76614	8.48146e-131	Up regulated	0-5 DPA
Gbar_A05G023140	10.1803	8.97944e-131	Up regulated	0-5 DPA
Gbar_A08G011680	2.48403	9.64266e-131	Up regulated	0-5 DPA
Gbar_D12G022310	2.5615	1.00677e-130	Up regulated	0-5 DPA
Gbar_D09G004700	3.93306	1.13631e-130	Up regulated	0-5 DPA
Gbar_A04G005060	2.05631	1.15407e-130	Up regulated	0-5 DPA
Gbar_D12G016430	3.47268	1.16845e-130	Up regulated	0-5 DPA
Gbar_D08G002570	2.12341	2.18554e-130	Up regulated	0-5 DPA
Gbar_A13G011390	4.3207	2.51945e-130	Up regulated	0-5 DPA
Gbar_A03G002870	3.07997	4.30736e-130	Up regulated	0-5 DPA
Gbar_A05G013830	4.52282	5.52017e-130	Up regulated	0-5 DPA
Gbar_D09G016330	8.96485	7.79445e-130	Up regulated	0-5 DPA
Gbar_D13G003280	3.36073	8.22276e-130	Up regulated	0-5 DPA
Gbar_A09G004500	2.53167	8.23535e-130	Up regulated	0-5 DPA
Gbar_A01G000220	5.11171	9.72859e-130	Up regulated	0-5 DPA
Gbar_A08G013400	3.04313	1.02837e-129	Up regulated	0-5 DPA
Gbar_A12G004470	2.26451	1.09243e-129	Up regulated	0-5 DPA
Gbar_A04G007590	2.97388	1.17313e-129	Up regulated	0-5 DPA
Gbar_A12G020520	3.55513	1.26899e-129	Up regulated	0-5 DPA
Gbar_A04G006840	2.61077	1.32048e-129	Up regulated	0-5 DPA
Gbar_A02G003210	2.31625	1.48177e-129	Up regulated	0-5 DPA
Gbar_A01G015150	5.12043	1.53883e-129	Up regulated	0-5 DPA
Gbar_A10G013830	3.41201	1.59805e-129	Up regulated	0-5 DPA
Gbar_A13G019840	2.84517	1.61464e-129	Up regulated	0-5 DPA
Gbar_D01G007360	2.08086	1.6851e-129	Up regulated	0-5 DPA
Gbar_A01G009390	3.90494	2.10956e-129	Up regulated	0-5 DPA
Gbar_A13G001050	2.0061	2.15182e-129	Up regulated	0-5 DPA
Gbar_D01G003420	4.10738	2.28002e-129	Up regulated	0-5 DPA
Gbar_A01G021210	9.09223	2.36477e-129	Up regulated	0-5 DPA
Gbar_D06G006860	2.33649	2.51867e-129	Up regulated	0-5 DPA
Gbar_A11G021500	5.90067	3.35473e-129	Up regulated	0-5 DPA
Gbar_D11G006630	2.77195	3.77269e-129	Up regulated	0-5 DPA
Gbar_D05G003410	8.73938	4.37508e-129	Up regulated	0-5 DPA
Gbar_A09G021410	2.63025	4.51198e-129	Up regulated	0-5 DPA
Gbar_D11G006020	2.26608	5.90404e-129	Up regulated	0-5 DPA
Gbar_A10G009670	2.66713	5.96457e-129	Up regulated	0-5 DPA
Gbar_D10G011610	3.81692	7.73224e-129	Up regulated	0-5 DPA
Gbar_A09G026700	2.58972	7.98038e-129	Up regulated	0-5 DPA
Gbar_A01G004170	2.60461	9.00139e-129	Up regulated	0-5 DPA
Gbar_D09G024280	3.82597	9.62539e-129	Up regulated	0-5 DPA
Gbar_A08G015910	2.31338	1.55687e-128	Up regulated	0-5 DPA
Gbar_A01G013210	2.64729	3.09922e-128	Up regulated	0-5 DPA
Gbar_D07G011110	4.67713	3.13965e-128	Up regulated	0-5 DPA
Gbar_A03G009230	2.79613	3.44075e-128	Up regulated	0-5 DPA
Gbar_D05G011950	4.3272	3.69357e-128	Up regulated	0-5 DPA
Gbar_A11G019130	4.49218	5.5289e-128	Up regulated	0-5 DPA
Gbar_D12G006070	2.20794	6.25652e-128	Up regulated	0-5 DPA
Gbar_A13G012600	3.13185	7.45642e-128	Up regulated	0-5 DPA
Gbar_D12G016170	5.01384	7.7097e-128	Up regulated	0-5 DPA
Gbar_A08G003600	3.90153	7.72374e-128	Up regulated	0-5 DPA
Gbar_D08G022400	-3.79731	9.43244e-128	Down regulated	0-5 DPA
Gbar_A05G035470	3.79072	1.14689e-127	Up regulated	0-5 DPA
Gbar_A05G028860	2.17783	1.20681e-127	Up regulated	0-5 DPA
Gbar_A06G002230	2.68558	1.3614e-127	Up regulated	0-5 DPA
Gbar_A05G043500	2.65031	1.43471e-127	Up regulated	0-5 DPA
Gbar_A06G016570	4.56285	1.47376e-127	Up regulated	0-5 DPA
Gbar_D06G015590	-5.67177	2.00023e-127	Down regulated	0-5 DPA
Gbar_A04G009870	2.20207	2.48568e-127	Up regulated	0-5 DPA
Gbar_A04G015300	3.41566	2.85763e-127	Up regulated	0-5 DPA
Gbar_D01G017130	5.55441	3.29373e-127	Up regulated	0-5 DPA
Gbar_A13G002380	2.55189	3.49374e-127	Up regulated	0-5 DPA
Gbar_A10G009970	8.30354	3.61949e-127	Up regulated	0-5 DPA
Gbar_D05G018030	6.60243	4.71585e-127	Up regulated	0-5 DPA
Gbar_A11G023870	2.34864	5.05089e-127	Up regulated	0-5 DPA
Gbar_A10G021050	2.65469	5.62849e-127	Up regulated	0-5 DPA
Gbar_D08G002330	2.87344	5.92775e-127	Up regulated	0-5 DPA
Gbar_D11G007110	3.12752	6.79638e-127	Up regulated	0-5 DPA
Gbar_A02G002170	2.87555	7.14529e-127	Up regulated	0-5 DPA
Gbar_D03G009140	4.74769	7.51678e-127	Up regulated	0-5 DPA
Gbar_A05G028950	2.01226	8.76418e-127	Up regulated	0-5 DPA
Gbar_A11G029300	4.3367	1.10984e-126	Up regulated	0-5 DPA
Gbar_A09G013050	3.27858	1.63287e-126	Up regulated	0-5 DPA
Gbar_A08G024000	2.57338	1.83331e-126	Up regulated	0-5 DPA
Gbar_A12G020290	2.37827	2.27192e-126	Up regulated	0-5 DPA
Gbar_A06G010550	2.8658	2.30324e-126	Up regulated	0-5 DPA
Gbar_A02G014990	2.21909	2.56751e-126	Up regulated	0-5 DPA
Gbar_A08G019210	3.49688	2.7877e-126	Up regulated	0-5 DPA
Gbar_A13G022500	2.29546	4.3868e-126	Up regulated	0-5 DPA
Gbar_D07G006190	2.44994	4.69806e-126	Up regulated	0-5 DPA
Gbar_D01G022420	3.72706	5.79429e-126	Up regulated	0-5 DPA
Gbar_A09G010480	3.76157	6.07393e-126	Up regulated	0-5 DPA
Gbar_A11G006190	2.49887	7.65226e-126	Up regulated	0-5 DPA
Gbar_A09G001450	4.23128	1.12021e-125	Up regulated	0-5 DPA
Gbar_D05G014870	3.69856	1.16273e-125	Up regulated	0-5 DPA
Gbar_D11G016970	2.01392	1.59972e-125	Up regulated	0-5 DPA
Gbar_A05G039520	2.37177	1.95918e-125	Up regulated	0-5 DPA
Gbar_A05G026140	6.40397	3.4365e-125	Up regulated	0-5 DPA
Gbar_D12G028710	2.59776	3.48843e-125	Up regulated	0-5 DPA
Gbar_D04G001950	7.07435	3.85396e-125	Up regulated	0-5 DPA
Gbar_D11G004100	2.35873	4.69067e-125	Up regulated	0-5 DPA
Gbar_A03G014630	4.06116	5.16147e-125	Up regulated	0-5 DPA
Gbar_A05G022160	7.53624	5.24675e-125	Up regulated	0-5 DPA
Gbar_D06G016450	-2.45864	6.07934e-125	Down regulated	0-5 DPA
Gbar_D12G019950	2.02404	9.86858e-125	Up regulated	0-5 DPA
Gbar_A12G012970	2.61778	1.13154e-124	Up regulated	0-5 DPA
Gbar_A09G003470	5.55809	1.60742e-124	Up regulated	0-5 DPA
Gbar_A11G021290	3.72226	1.95749e-124	Up regulated	0-5 DPA
Gbar_D01G002390	2.56492	2.03842e-124	Up regulated	0-5 DPA
Gbar_D12G025860	2.83232	2.04851e-124	Up regulated	0-5 DPA
Gbar_D13G003160	2.66528	2.12204e-124	Up regulated	0-5 DPA
Gbar_D11G021470	5.02772	2.45022e-124	Up regulated	0-5 DPA
Gbar_D11G005830	2.52771	2.80261e-124	Up regulated	0-5 DPA
Gbar_D01G015470	3.33083	3.05844e-124	Up regulated	0-5 DPA
Gbar_D07G003430	2.0317	3.21915e-124	Up regulated	0-5 DPA
Gbar_D07G011440	3.33713	3.8088e-124	Up regulated	0-5 DPA
Gbar_D05G033690	2.60262	4.03901e-124	Up regulated	0-5 DPA
Gbar_D05G011010	3.14995	7.17662e-124	Up regulated	0-5 DPA
Gbar_A08G022160	3.0495	7.70032e-124	Up regulated	0-5 DPA
Gbar_A06G002710	3.50532	7.89272e-124	Up regulated	0-5 DPA
Gbar_D07G006630	4.93006	7.89272e-124	Up regulated	0-5 DPA
Gbar_A06G008120	3.66125	8.2821e-124	Up regulated	0-5 DPA
Gbar_D05G015880	2.22099	8.73112e-124	Up regulated	0-5 DPA
Gbar_A05G028660	8.83905	1.10647e-123	Up regulated	0-5 DPA
Gbar_D08G017230	3.47995	1.20494e-123	Up regulated	0-5 DPA
Gbar_D02G008460	4.71138	1.27734e-123	Up regulated	0-5 DPA
Gbar_A06G006620	2.24668	1.58396e-123	Up regulated	0-5 DPA
Gbar_A01G020550	2.54188	1.73012e-123	Up regulated	0-5 DPA
Gbar_A11G007820	2.9428	1.82412e-123	Up regulated	0-5 DPA
Gbar_D07G022650	3.22484	2.64452e-123	Up regulated	0-5 DPA
Gbar_D05G018560	5.18676	4.62793e-123	Up regulated	0-5 DPA
Gbar_D08G022780	2.24632	6.99396e-123	Up regulated	0-5 DPA
Gbar_A03G002050	2.3292	1.4586e-122	Up regulated	0-5 DPA
Gbar_D13G017720	4.01737	1.51506e-122	Up regulated	0-5 DPA
Gbar_A06G003170	3.51355	2.20976e-122	Up regulated	0-5 DPA
Gbar_A01G010200	4.37138	2.31702e-122	Up regulated	0-5 DPA
Gbar_D03G004250	4.49152	2.47292e-122	Up regulated	0-5 DPA
Gbar_D06G011030	3.81671	2.60883e-122	Up regulated	0-5 DPA
Gbar_D06G010460	2.02965	3.3257e-122	Up regulated	0-5 DPA
Gbar_D09G021440	2.55541	3.50203e-122	Up regulated	0-5 DPA
Gbar_D11G013350	6.29025	4.44452e-122	Up regulated	0-5 DPA
Gbar_A09G021530	4.44533	5.10129e-122	Up regulated	0-5 DPA
Gbar_D12G028170	3.66009	6.26403e-122	Up regulated	0-5 DPA
Gbar_D05G035740	-4.84457	7.20586e-122	Down regulated	0-5 DPA
Gbar_D13G012990	2.81514	7.91127e-122	Up regulated	0-5 DPA
Gbar_D09G011030	2.64024	1.07024e-121	Up regulated	0-5 DPA
Gbar_D09G014100	5.83398	1.22081e-121	Up regulated	0-5 DPA
Gbar_A05G015310	3.4652	1.33286e-121	Up regulated	0-5 DPA
Gbar_D08G004580	2.64766	1.83381e-121	Up regulated	0-5 DPA
Gbar_D08G024630	2.63553	1.92901e-121	Up regulated	0-5 DPA
Gbar_D07G023610	2.19851	2.06373e-121	Up regulated	0-5 DPA
Gbar_D05G022440	-6.18452	2.09495e-121	Down regulated	0-5 DPA
Gbar_D08G017170	2.05156	2.83032e-121	Up regulated	0-5 DPA
Gbar_A13G017850	3.34839	2.8664e-121	Up regulated	0-5 DPA
Gbar_D12G022280	2.76075	2.91144e-121	Up regulated	0-5 DPA
Gbar_D05G018100	2.77538	2.9913e-121	Up regulated	0-5 DPA
Gbar_A03G004590	7.86676	3.31328e-121	Up regulated	0-5 DPA
Gbar_D11G005900	-5.98858	4.39693e-121	Down regulated	0-5 DPA
Gbar_D13G020920	2.30845	4.98982e-121	Up regulated	0-5 DPA
Gbar_D10G011790	2.90071	5.77796e-121	Up regulated	0-5 DPA
Gbar_D05G012550	4.22319	7.91589e-121	Up regulated	0-5 DPA
Gbar_D11G027260	5.65	9.4925e-121	Up regulated	0-5 DPA
Gbar_A13G021970	3.00514	1.30134e-120	Up regulated	0-5 DPA
Gbar_D13G014100	-3.50268	2.17833e-120	Down regulated	0-5 DPA
Gbar_A08G017970	5.29876	2.73283e-120	Up regulated	0-5 DPA
Gbar_D08G012650	2.63782	2.85158e-120	Up regulated	0-5 DPA
Gbar_A13G003010	3.22121	3.18332e-120	Up regulated	0-5 DPA
Gbar_A09G017130	3.08555	3.69349e-120	Up regulated	0-5 DPA
Gbar_D11G019110	2.9228	3.76559e-120	Up regulated	0-5 DPA
Gbar_A04G004570	3.09936	3.91568e-120	Up regulated	0-5 DPA
Gbar_A03G006810	-4.3948	7.99931e-120	Down regulated	0-5 DPA
Gbar_A10G018540	-5.2728	8.00274e-120	Down regulated	0-5 DPA
Gbar_A03G020730	6.13526	8.29855e-120	Up regulated	0-5 DPA
Gbar_D05G000860	3.09708	8.36044e-120	Up regulated	0-5 DPA
Gbar_D12G004630	2.21299	1.04338e-119	Up regulated	0-5 DPA
Gbar_D12G008600	-5.47026	2.04088e-119	Down regulated	0-5 DPA
Gbar_D05G003500	4.03468	2.12487e-119	Up regulated	0-5 DPA
Gbar_D06G006340	2.93931	2.32609e-119	Up regulated	0-5 DPA
Gbar_D10G014360	2.76877	2.49687e-119	Up regulated	0-5 DPA
Gbar_D08G013740	3.72237	2.76464e-119	Up regulated	0-5 DPA
Gbar_D13G013000	6.95086	5.26492e-119	Up regulated	0-5 DPA
Gbar_A07G023930	2.51222	5.33147e-119	Up regulated	0-5 DPA
Gbar_D08G023670	2.25561	5.53878e-119	Up regulated	0-5 DPA
Gbar_A03G014740	-7.65178	5.74376e-119	Down regulated	0-5 DPA
Gbar_D08G013360	4.80421	7.67113e-119	Up regulated	0-5 DPA
Gbar_D07G014500	2.39726	9.66956e-119	Up regulated	0-5 DPA
Gbar_A10G014810	5.15563	1.27293e-118	Up regulated	0-5 DPA
Gbar_A03G002860	3.00179	1.47555e-118	Up regulated	0-5 DPA
Gbar_A13G018770	2.11142	1.65428e-118	Up regulated	0-5 DPA
Gbar_A03G000800	2.77552	1.65598e-118	Up regulated	0-5 DPA
Gbar_D08G004430	2.84811	1.79841e-118	Up regulated	0-5 DPA
Gbar_D05G011730	3.69524	2.27327e-118	Up regulated	0-5 DPA
Gbar_A05G030620	5.95976	2.34211e-118	Up regulated	0-5 DPA
Gbar_A02G016340	3.50436	2.50583e-118	Up regulated	0-5 DPA
Gbar_A05G038100	3.21349	3.30076e-118	Up regulated	0-5 DPA
Gbar_D02G007790	2.26473	3.67706e-118	Up regulated	0-5 DPA
Gbar_A08G010650	3.27419	4.35867e-118	Up regulated	0-5 DPA
Gbar_A10G025560	6.46029	4.8418e-118	Up regulated	0-5 DPA
Gbar_D02G022210	-6.74245	5.32421e-118	Down regulated	0-5 DPA
Gbar_A03G013980	4.39602	6.73116e-118	Up regulated	0-5 DPA
Gbar_D11G015540	4.05296	6.8654e-118	Up regulated	0-5 DPA
Gbar_D08G014960	3.39857	7.74485e-118	Up regulated	0-5 DPA
Gbar_A13G006690	4.73183	8.19631e-118	Up regulated	0-5 DPA
Gbar_A08G016400	5.60533	8.69788e-118	Up regulated	0-5 DPA
Gbar_D10G002530	2.1698	1.01927e-117	Up regulated	0-5 DPA
Gbar_D12G028400	3.89474	1.57099e-117	Up regulated	0-5 DPA
Gbar_D10G003680	2.65703	1.78567e-117	Up regulated	0-5 DPA
Gbar_A10G008340	6.06757	1.82297e-117	Up regulated	0-5 DPA
Gbar_D08G023720	3.41227	2.20344e-117	Up regulated	0-5 DPA
Gbar_A10G024520	5.39085	2.71716e-117	Up regulated	0-5 DPA
Gbar_A11G005650	2.26615	3.01275e-117	Up regulated	0-5 DPA
Gbar_D10G019310	2.33508	3.14613e-117	Up regulated	0-5 DPA
Gbar_D10G014660	2.66296	3.38737e-117	Up regulated	0-5 DPA
Gbar_D12G012730	3.07404	4.62156e-117	Up regulated	0-5 DPA
Gbar_D01G022630	2.4113	5.05554e-117	Up regulated	0-5 DPA
Gbar_D01G004700	2.58046	6.95814e-117	Up regulated	0-5 DPA
Gbar_D02G000180	3.03537	7.35678e-117	Up regulated	0-5 DPA
Gbar_D02G020690	6.83773	7.53246e-117	Up regulated	0-5 DPA
Gbar_A10G021180	2.92027	8.14338e-117	Up regulated	0-5 DPA
Gbar_D06G013260	2.67371	8.62178e-117	Up regulated	0-5 DPA
Gbar_D06G007790	5.3873	9.58629e-117	Up regulated	0-5 DPA
Gbar_A11G006680	2.6977	1.00361e-116	Up regulated	0-5 DPA
Gbar_D01G016190	2.8339	1.08082e-116	Up regulated	0-5 DPA
Gbar_A03G007990	7.18816	1.30894e-116	Up regulated	0-5 DPA
Gbar_D06G003390	3.15738	1.51707e-116	Up regulated	0-5 DPA
Gbar_A06G014580	3.62795	1.79063e-116	Up regulated	0-5 DPA
Gbar_A05G000870	3.13975	1.80562e-116	Up regulated	0-5 DPA
Gbar_D10G017770	3.82497	1.89371e-116	Up regulated	0-5 DPA
Gbar_D11G018340	2.20918	3.02694e-116	Up regulated	0-5 DPA
Gbar_D03G007070	7.28752	3.79894e-116	Up regulated	0-5 DPA
Gbar_D03G015890	3.28612	4.58817e-116	Up regulated	0-5 DPA
Gbar_A13G020580	2.68975	5.10611e-116	Up regulated	0-5 DPA
Gbar_D07G008360	8.13006	6.59754e-116	Up regulated	0-5 DPA
Gbar_A02G001620	3.24063	9.1122e-116	Up regulated	0-5 DPA
Gbar_A12G024120	10.2526	1.06208e-115	Up regulated	0-5 DPA
Gbar_A13G002790	2.30115	1.1434e-115	Up regulated	0-5 DPA
Gbar_A05G036590	-6.97496	1.14634e-115	Down regulated	0-5 DPA
Gbar_A09G023720	-8.10197	1.67281e-115	Down regulated	0-5 DPA
Gbar_A05G025770	5.41653	1.86028e-115	Up regulated	0-5 DPA
Gbar_A05G033710	2.26331	2.70414e-115	Up regulated	0-5 DPA
Gbar_D12G025080	2.40006	3.98858e-115	Up regulated	0-5 DPA
Gbar_D05G024030	4.16905	4.02011e-115	Up regulated	0-5 DPA
Gbar_D05G039070	2.05599	4.09048e-115	Up regulated	0-5 DPA
Gbar_D01G016670	2.1849	4.2945e-115	Up regulated	0-5 DPA
Gbar_A01G009640	2.92225	5.07573e-115	Up regulated	0-5 DPA
Gbar_A01G016950	-7.2692	6.68133e-115	Down regulated	0-5 DPA
Gbar_A09G022500	2.13829	7.33109e-115	Up regulated	0-5 DPA
Gbar_D12G004800	6.9928	7.63223e-115	Up regulated	0-5 DPA
Gbar_D12G012870	2.49949	8.71877e-115	Up regulated	0-5 DPA
Gbar_D09G023130	-3.6993	9.35524e-115	Down regulated	0-5 DPA
Gbar_D04G017930	2.5606	1.1569e-114	Up regulated	0-5 DPA
Gbar_D09G008980	2.08744	1.20783e-114	Up regulated	0-5 DPA
Gbar_A10G002980	2.99944	1.30859e-114	Up regulated	0-5 DPA
Gbar_D06G014150	2.2335	1.42375e-114	Up regulated	0-5 DPA
Gbar_A09G010820	4.09964	1.45464e-114	Up regulated	0-5 DPA
Gbar_D08G001070	-3.50156	1.71092e-114	Down regulated	0-5 DPA
Gbar_A07G007100	2.05693	2.10044e-114	Up regulated	0-5 DPA
Gbar_D11G029290	4.57436	2.18139e-114	Up regulated	0-5 DPA
Gbar_D07G001200	4.97949	2.68466e-114	Up regulated	0-5 DPA
Gbar_D08G023440	4.38714	2.69868e-114	Up regulated	0-5 DPA
Gbar_A08G001140	2.42611	2.81651e-114	Up regulated	0-5 DPA
Gbar_D11G012060	2.56752	3.52154e-114	Up regulated	0-5 DPA
Gbar_D13G003370	5.68555	3.57912e-114	Up regulated	0-5 DPA
Gbar_A10G019650	2.02796	3.85116e-114	Up regulated	0-5 DPA
Gbar_D11G001410	3.62958	4.08869e-114	Up regulated	0-5 DPA
Gbar_D04G006460	3.68716	4.74004e-114	Up regulated	0-5 DPA
Gbar_D13G008530	4.49476	6.02763e-114	Up regulated	0-5 DPA
Gbar_A05G040610	2.21629	6.19404e-114	Up regulated	0-5 DPA
Gbar_D05G005580	3.55396	6.34963e-114	Up regulated	0-5 DPA
Gbar_A10G021970	3.98087	6.89527e-114	Up regulated	0-5 DPA
Gbar_A13G017620	2.47178	7.02789e-114	Up regulated	0-5 DPA
Gbar_A08G017120	-4.45122	7.58481e-114	Down regulated	0-5 DPA
Gbar_D13G001460	3.4155	8.91931e-114	Up regulated	0-5 DPA
Gbar_D04G006640	3.33961	9.28292e-114	Up regulated	0-5 DPA
Gbar_A05G023790	8.92906	1.06808e-113	Up regulated	0-5 DPA
Gbar_D11G026410	7.42686	1.09147e-113	Up regulated	0-5 DPA
Gbar_A11G034700	3.85613	1.13305e-113	Up regulated	0-5 DPA
Gbar_A11G028560	3.28538	1.13816e-113	Up regulated	0-5 DPA
Gbar_A07G019590	4.86017	1.26751e-113	Up regulated	0-5 DPA
Gbar_A03G002640	2.04024	1.27361e-113	Up regulated	0-5 DPA
Gbar_D11G004600	2.88331	1.37746e-113	Up regulated	0-5 DPA
Gbar_A11G028630	2.87028	1.38139e-113	Up regulated	0-5 DPA
Gbar_D12G027680	3.50492	1.43826e-113	Up regulated	0-5 DPA
Gbar_D01G015520	7.79639	1.43884e-113	Up regulated	0-5 DPA
Gbar_A11G033520	2.22939	1.51624e-113	Up regulated	0-5 DPA
Gbar_D12G026960	2.5388	1.80111e-113	Up regulated	0-5 DPA
Gbar_A11G003390	2.18667	2.17465e-113	Up regulated	0-5 DPA
Gbar_A09G010690	2.24932	2.19956e-113	Up regulated	0-5 DPA
Gbar_A10G001450	4.22121	2.33244e-113	Up regulated	0-5 DPA
Gbar_D05G015570	3.26129	3.04521e-113	Up regulated	0-5 DPA
Gbar_D12G022970	-5.97191	3.77223e-113	Down regulated	0-5 DPA
Gbar_A09G004040	2.35291	3.87461e-113	Up regulated	0-5 DPA
Gbar_D07G007210	3.37111	4.85997e-113	Up regulated	0-5 DPA
Gbar_D11G013760	2.58244	5.1024e-113	Up regulated	0-5 DPA
Gbar_A13G008270	5.38233	8.24886e-113	Up regulated	0-5 DPA
Gbar_D02G021740	5.54659	1.0088e-112	Up regulated	0-5 DPA
Gbar_A13G009370	2.432	1.0357e-112	Up regulated	0-5 DPA
Gbar_D11G008230	4.19249	1.18806e-112	Up regulated	0-5 DPA
Gbar_D12G002320	2.34937	1.20089e-112	Up regulated	0-5 DPA
Gbar_D02G021860	3.02456	1.24313e-112	Up regulated	0-5 DPA
Gbar_D04G016230	6.7659	1.33495e-112	Up regulated	0-5 DPA
Gbar_A10G013620	2.46548	1.49361e-112	Up regulated	0-5 DPA
Gbar_A09G001140	2.05269	2.27196e-112	Up regulated	0-5 DPA
Gbar_D11G021580	3.89445	2.42672e-112	Up regulated	0-5 DPA
Gbar_D01G017360	4.69521	2.45344e-112	Up regulated	0-5 DPA
Gbar_A08G005060	2.20825	2.48776e-112	Up regulated	0-5 DPA
Gbar_D07G020210	4.03535	2.75042e-112	Up regulated	0-5 DPA
Gbar_A12G028450	2.64842	3.00181e-112	Up regulated	0-5 DPA
Gbar_A10G001640	-3.54812	3.00556e-112	Down regulated	0-5 DPA
Gbar_D02G023010	2.86031	3.0899e-112	Up regulated	0-5 DPA
Gbar_D04G009800	2.58639	3.13025e-112	Up regulated	0-5 DPA
Gbar_D12G019300	2.47579	3.15517e-112	Up regulated	0-5 DPA
Gbar_D12G028420	2.91601	3.22206e-112	Up regulated	0-5 DPA
Gbar_D02G023290	2.78748	3.2731e-112	Up regulated	0-5 DPA
Gbar_D11G007690	6.06455	3.48754e-112	Up regulated	0-5 DPA
Gbar_D05G010430	6.74505	3.57944e-112	Up regulated	0-5 DPA
Gbar_A05G029390	2.4131	6.02754e-112	Up regulated	0-5 DPA
Gbar_A06G020770	2.21623	6.40699e-112	Up regulated	0-5 DPA
Gbar_A08G019940	2.22275	6.97512e-112	Up regulated	0-5 DPA
Gbar_D02G013610	6.35772	1.05987e-111	Up regulated	0-5 DPA
Gbar_D03G000330	3.1668	1.16191e-111	Up regulated	0-5 DPA
Gbar_D12G010640	3.19439	1.18515e-111	Up regulated	0-5 DPA
Gbar_D07G003040	4.08858	1.21797e-111	Up regulated	0-5 DPA
Gbar_D05G009150	4.45717	1.30887e-111	Up regulated	0-5 DPA
Gbar_D04G000090	-2.38175	1.50479e-111	Down regulated	0-5 DPA
Gbar_D13G019890	2.76118	1.7595e-111	Up regulated	0-5 DPA
Gbar_D11G029960	5.09438	1.78077e-111	Up regulated	0-5 DPA
Gbar_A13G013950	2.0175	2.03278e-111	Up regulated	0-5 DPA
Gbar_D11G021990	2.5889	2.09733e-111	Up regulated	0-5 DPA
Gbar_D05G006300	3.17377	2.38372e-111	Up regulated	0-5 DPA
Gbar_D03G017650	2.9875	2.75895e-111	Up regulated	0-5 DPA
Gbar_A06G009010	2.40484	2.9779e-111	Up regulated	0-5 DPA
Gbar_D12G000270	-2.30853	3.40943e-111	Down regulated	0-5 DPA
Gbar_D07G018990	3.83356	3.77267e-111	Up regulated	0-5 DPA
Gbar_D10G024240	2.13233	6.19688e-111	Up regulated	0-5 DPA
Gbar_A07G022020	2.11708	6.60877e-111	Up regulated	0-5 DPA
Gbar_D07G025450	-3.31917	7.38563e-111	Down regulated	0-5 DPA
Gbar_A08G013660	7.80436	8.25603e-111	Up regulated	0-5 DPA
Gbar_D08G026980	2.90715	9.29032e-111	Up regulated	0-5 DPA
Gbar_D13G001410	-5.86526	1.09067e-110	Down regulated	0-5 DPA
Gbar_A05G013520	2.10045	1.32567e-110	Up regulated	0-5 DPA
Gbar_A07G018200	2.2623	1.35514e-110	Up regulated	0-5 DPA
Gbar_A04G006340	3.88176	1.61159e-110	Up regulated	0-5 DPA
Gbar_A08G013380	2.40643	2.44081e-110	Up regulated	0-5 DPA
Gbar_D13G004290	2.61623	3.04487e-110	Up regulated	0-5 DPA
Gbar_D07G024750	2.27193	3.59867e-110	Up regulated	0-5 DPA
Gbar_A03G020200	-3.63248	4.20091e-110	Down regulated	0-5 DPA
Gbar_A08G017710	2.72735	4.93393e-110	Up regulated	0-5 DPA
Gbar_D04G012880	2.07406	5.21032e-110	Up regulated	0-5 DPA
Gbar_D11G006550	2.16302	6.64253e-110	Up regulated	0-5 DPA
Gbar_D02G014570	4.72845	7.49896e-110	Up regulated	0-5 DPA
Gbar_A09G018900	7.52815	1.04826e-109	Up regulated	0-5 DPA
Gbar_D10G004430	2.64033	1.09924e-109	Up regulated	0-5 DPA
Gbar_D05G017340	2.13167	1.23234e-109	Up regulated	0-5 DPA
Gbar_D02G018260	2.30746	1.34851e-109	Up regulated	0-5 DPA
Gbar_D12G004550	3.72582	1.77546e-109	Up regulated	0-5 DPA
Gbar_A03G002020	2.86556	2.07923e-109	Up regulated	0-5 DPA
Gbar_A01G016110	3.99315	2.59936e-109	Up regulated	0-5 DPA
Gbar_D10G026820	-3.54501	3.72611e-109	Down regulated	0-5 DPA
Gbar_D08G008200	6.11211	3.88588e-109	Up regulated	0-5 DPA
Gbar_A03G016830	2.5182	6.17065e-109	Up regulated	0-5 DPA
Gbar_A06G011370	2.62642	6.17065e-109	Up regulated	0-5 DPA
Gbar_A11G015690	3.24536	6.34981e-109	Up regulated	0-5 DPA
Gbar_A03G005370	-3.89227	6.49687e-109	Down regulated	0-5 DPA
Gbar_A13G010540	2.13238	6.8802e-109	Up regulated	0-5 DPA
Gbar_D08G025770	5.90895	7.43222e-109	Up regulated	0-5 DPA
Gbar_A11G019870	4.03169	1.03703e-108	Up regulated	0-5 DPA
Gbar_A07G010030	-4.57621	1.0957e-108	Down regulated	0-5 DPA
Gbar_A13G022750	4.18034	1.12799e-108	Up regulated	0-5 DPA
Gbar_D13G015900	3.43351	1.21773e-108	Up regulated	0-5 DPA
Gbar_A06G012490	2.14487	1.47491e-108	Up regulated	0-5 DPA
Gbar_A12G016940	2.81225	1.56158e-108	Up regulated	0-5 DPA
Gbar_D11G035040	2.60801	1.6702e-108	Up regulated	0-5 DPA
Gbar_A07G012260	2.50265	2.31686e-108	Up regulated	0-5 DPA
Gbar_A12G017340	-2.11294	2.48757e-108	Down regulated	0-5 DPA
Gbar_A03G018850	2.65809	2.85701e-108	Up regulated	0-5 DPA
Gbar_D12G004590	2.11642	3.412e-108	Up regulated	0-5 DPA
Gbar_A10G022180	2.39685	3.65409e-108	Up regulated	0-5 DPA
Gbar_A05G003880	3.63956	3.93123e-108	Up regulated	0-5 DPA
Gbar_D07G017610	9.28016	4.12788e-108	Up regulated	0-5 DPA
Gbar_A12G012060	2.80913	4.29432e-108	Up regulated	0-5 DPA
Gbar_A13G002100	4.64229	4.37524e-108	Up regulated	0-5 DPA
Gbar_D12G012970	3.46113	4.76517e-108	Up regulated	0-5 DPA
Gbar_A05G000580	3.71007	4.95921e-108	Up regulated	0-5 DPA
Gbar_D11G033600	-4.28711	4.9649e-108	Down regulated	0-5 DPA
Gbar_A01G021390	2.38107	5.73246e-108	Up regulated	0-5 DPA
Gbar_D09G003750	2.03657	6.29426e-108	Up regulated	0-5 DPA
Gbar_D09G021320	5.47467	6.58424e-108	Up regulated	0-5 DPA
Gbar_A02G018120	2.48912	7.27422e-108	Up regulated	0-5 DPA
Gbar_A12G016980	5.45139	8.52207e-108	Up regulated	0-5 DPA
Gbar_D13G011180	4.2857	1.10705e-107	Up regulated	0-5 DPA
Gbar_D11G016180	2.60258	1.22597e-107	Up regulated	0-5 DPA
Gbar_A07G006900	3.34977	1.35691e-107	Up regulated	0-5 DPA
Gbar_A12G006530	2.44131	1.5149e-107	Up regulated	0-5 DPA
Gbar_D12G022900	4.33612	1.77219e-107	Up regulated	0-5 DPA
Gbar_A06G006150	2.92978	2.13175e-107	Up regulated	0-5 DPA
Gbar_A09G001790	2.4549	2.22533e-107	Up regulated	0-5 DPA
Gbar_D03G018520	3.05487	3.27153e-107	Up regulated	0-5 DPA
Gbar_A12G026610	2.35507	3.4968e-107	Up regulated	0-5 DPA
Gbar_A11G016090	3.45542	4.46101e-107	Up regulated	0-5 DPA
Gbar_D11G007950	2.16382	5.78144e-107	Up regulated	0-5 DPA
Gbar_D05G037210	3.65468	6.9275e-107	Up regulated	0-5 DPA
Gbar_A01G004030	7.62592	7.65674e-107	Up regulated	0-5 DPA
Gbar_A10G007220	6.36623	1.15475e-106	Up regulated	0-5 DPA
Gbar_D04G007460	2.22047	1.18058e-106	Up regulated	0-5 DPA
Gbar_D12G016640	5.08444	1.27054e-106	Up regulated	0-5 DPA
Gbar_D04G015590	-3.44749	1.61799e-106	Down regulated	0-5 DPA
Gbar_D13G015000	2.86632	1.66282e-106	Up regulated	0-5 DPA
Gbar_D04G004320	2.16588	2.03105e-106	Up regulated	0-5 DPA
Gbar_A06G022300	-4.53269	2.37989e-106	Down regulated	0-5 DPA
Gbar_A08G008800	2.28383	3.7685e-106	Up regulated	0-5 DPA
Gbar_A05G041900	5.28151	4.07549e-106	Up regulated	0-5 DPA
Gbar_D05G021520	3.63792	5.69377e-106	Up regulated	0-5 DPA
Gbar_A05G010310	3.83205	8.14962e-106	Up regulated	0-5 DPA
Gbar_A05G040340	2.45192	8.85662e-106	Up regulated	0-5 DPA
Gbar_D02G003580	3.02216	8.86544e-106	Up regulated	0-5 DPA
Gbar_D06G015480	2.02858	1.00548e-105	Up regulated	0-5 DPA
Gbar_D12G020730	3.27631	1.10811e-105	Up regulated	0-5 DPA
Gbar_A04G010700	3.15354	1.13921e-105	Up regulated	0-5 DPA
Gbar_D05G001020	2.23874	1.26216e-105	Up regulated	0-5 DPA
Gbar_D06G006500	8.15873	1.63851e-105	Up regulated	0-5 DPA
Gbar_A11G003110	2.02941	1.79524e-105	Up regulated	0-5 DPA
Gbar_A05G005950	5.5797	1.80129e-105	Up regulated	0-5 DPA
Gbar_D06G017260	5.22599	1.98396e-105	Up regulated	0-5 DPA
Gbar_A05G015130	5.47834	2.46188e-105	Up regulated	0-5 DPA
Gbar_D07G019410	4.1129	2.51278e-105	Up regulated	0-5 DPA
Gbar_A11G009630	4.22658	2.69833e-105	Up regulated	0-5 DPA
Gbar_A11G017930	5.69315	2.80326e-105	Up regulated	0-5 DPA
Gbar_A12G014050	2.73385	2.83774e-105	Up regulated	0-5 DPA
Gbar_A07G013900	5.28122	3.2256e-105	Up regulated	0-5 DPA
Gbar_A10G010460	2.40046	3.5609e-105	Up regulated	0-5 DPA
Gbar_D11G003470	3.79567	3.73024e-105	Up regulated	0-5 DPA
Gbar_D09G023450	2.93609	6.59066e-105	Up regulated	0-5 DPA
Gbar_D03G017420	4.12766	6.84929e-105	Up regulated	0-5 DPA
Gbar_D11G008250	2.89325	9.18105e-105	Up regulated	0-5 DPA
Gbar_A11G007050	4.70722	9.90854e-105	Up regulated	0-5 DPA
Gbar_A06G021740	2.79001	1.18515e-104	Up regulated	0-5 DPA
Gbar_D04G012950	2.1146	1.41233e-104	Up regulated	0-5 DPA
Gbar_A05G040800	3.61648	1.45289e-104	Up regulated	0-5 DPA
Gbar_D12G005270	2.57304	1.58795e-104	Up regulated	0-5 DPA
Gbar_D11G035140	2.03202	1.60502e-104	Up regulated	0-5 DPA
Gbar_D09G006110	2.12679	1.6293e-104	Up regulated	0-5 DPA
Gbar_D11G002910	3.14062	2.02948e-104	Up regulated	0-5 DPA
Gbar_A07G020000	5.94875	2.19892e-104	Up regulated	0-5 DPA
Gbar_D06G013110	2.41495	2.47873e-104	Up regulated	0-5 DPA
Gbar_D13G020270	3.9482	2.57124e-104	Up regulated	0-5 DPA
Gbar_A05G008820	-2.01244	2.62088e-104	Down regulated	0-5 DPA
Gbar_A07G011090	3.61268	2.71425e-104	Up regulated	0-5 DPA
Gbar_D10G024140	3.91338	2.75389e-104	Up regulated	0-5 DPA
Gbar_A13G015270	2.50748	2.86236e-104	Up regulated	0-5 DPA
Gbar_A02G000580	2.98079	2.91776e-104	Up regulated	0-5 DPA
Gbar_A02G001760	5.56496	3.08463e-104	Up regulated	0-5 DPA
Gbar_D04G001150	2.27211	3.41874e-104	Up regulated	0-5 DPA
Gbar_D08G013770	2.41436	3.86452e-104	Up regulated	0-5 DPA
Gbar_A02G003220	8.44702	5.4469e-104	Up regulated	0-5 DPA
Gbar_A11G035410	-2.06627	6.08949e-104	Down regulated	0-5 DPA
Gbar_D11G030000	3.2936	7.4181e-104	Up regulated	0-5 DPA
Gbar_A10G000420	5.05334	1.11017e-103	Up regulated	0-5 DPA
Gbar_D06G017340	3.89852	1.19181e-103	Up regulated	0-5 DPA
Gbar_A07G000330	4.7822	1.20253e-103	Up regulated	0-5 DPA
Gbar_D11G027960	3.53429	1.23326e-103	Up regulated	0-5 DPA
Gbar_A07G013870	2.17935	1.43495e-103	Up regulated	0-5 DPA
Gbar_D04G015380	2.53221	1.46323e-103	Up regulated	0-5 DPA
Gbar_D08G011700	2.46998	1.7476e-103	Up regulated	0-5 DPA
Gbar_D09G025960	3.32531	2.6357e-103	Up regulated	0-5 DPA
Gbar_D03G002830	4.05123	3.04029e-103	Up regulated	0-5 DPA
Gbar_D08G012640	2.89724	3.38922e-103	Up regulated	0-5 DPA
Gbar_D06G014420	-4.73718	3.41413e-103	Down regulated	0-5 DPA
Gbar_D12G009180	9.31308	4.10824e-103	Up regulated	0-5 DPA
Gbar_A12G001100	6.02914	4.32652e-103	Up regulated	0-5 DPA
Gbar_D01G005120	4.35394	5.04029e-103	Up regulated	0-5 DPA
Gbar_A05G010670	3.37256	5.29823e-103	Up regulated	0-5 DPA
Gbar_A02G012670	3.15328	5.33646e-103	Up regulated	0-5 DPA
Gbar_D08G005960	2.5531	6.87565e-103	Up regulated	0-5 DPA
Gbar_D06G008560	-4.6722	7.11138e-103	Down regulated	0-5 DPA
Gbar_D10G002890	-3.17287	7.40548e-103	Down regulated	0-5 DPA
Gbar_D02G006430	2.80866	7.70513e-103	Up regulated	0-5 DPA
Gbar_A13G016160	3.09726	1.16347e-102	Up regulated	0-5 DPA
Gbar_A01G012750	7.46155	1.22791e-102	Up regulated	0-5 DPA
Gbar_D13G004790	4.03177	1.50368e-102	Up regulated	0-5 DPA
Gbar_D05G033720	-4.91034	2.08809e-102	Down regulated	0-5 DPA
Gbar_D06G005300	2.00379	3.41639e-102	Up regulated	0-5 DPA
Gbar_A12G010480	2.38814	3.4408e-102	Up regulated	0-5 DPA
Gbar_A05G010280	3.70488	3.83188e-102	Up regulated	0-5 DPA
Gbar_A06G017470	2.26079	3.9077e-102	Up regulated	0-5 DPA
Gbar_A08G013100	2.54911	5.13589e-102	Up regulated	0-5 DPA
Gbar_A11G015790	6.349	5.32727e-102	Up regulated	0-5 DPA
Gbar_D01G003310	2.75162	6.49621e-102	Up regulated	0-5 DPA
Gbar_D12G002020	3.51227	7.33796e-102	Up regulated	0-5 DPA
Gbar_A06G010700	4.26653	7.37358e-102	Up regulated	0-5 DPA
Gbar_D04G008340	3.07363	8.26094e-102	Up regulated	0-5 DPA
Gbar_D02G001950	4.55284	1.41973e-101	Up regulated	0-5 DPA
Gbar_A12G028480	3.59504	1.60912e-101	Up regulated	0-5 DPA
Gbar_A07G013810	2.3413	1.75693e-101	Up regulated	0-5 DPA
Gbar_A04G001260	4.44019	2.0569e-101	Up regulated	0-5 DPA
Gbar_A05G010420	2.76029	2.43183e-101	Up regulated	0-5 DPA
Gbar_D11G033530	2.04414	2.85922e-101	Up regulated	0-5 DPA
Gbar_A03G015000	2.21073	2.92061e-101	Up regulated	0-5 DPA
Gbar_A11G004640	2.76843	3.21478e-101	Up regulated	0-5 DPA
Gbar_D08G012530	-3.23235	3.23623e-101	Down regulated	0-5 DPA
Gbar_A08G020750	2.39457	3.27414e-101	Up regulated	0-5 DPA
Gbar_A01G005400	3.54967	3.48438e-101	Up regulated	0-5 DPA
Gbar_A13G020970	2.53945	3.56539e-101	Up regulated	0-5 DPA
Gbar_A03G013690	2.27449	4.38031e-101	Up regulated	0-5 DPA
Gbar_A08G010740	2.1001	4.98481e-101	Up regulated	0-5 DPA
Gbar_A02G012770	8.70651	7.11416e-101	Up regulated	0-5 DPA
Gbar_D01G002850	2.51198	8.1748e-101	Up regulated	0-5 DPA
Gbar_D12G020350	4.16414	8.56133e-101	Up regulated	0-5 DPA
Gbar_A05G040130	2.40175	9.15064e-101	Up regulated	0-5 DPA
Gbar_A09G009320	2.04723	9.39271e-101	Up regulated	0-5 DPA
Gbar_A06G001910	9.11224	9.83394e-101	Up regulated	0-5 DPA
Gbar_A06G009950	2.05046	1.01954e-100	Up regulated	0-5 DPA
Gbar_A01G016070	3.09425	1.04719e-100	Up regulated	0-5 DPA
Gbar_A08G010030	3.12631	1.06196e-100	Up regulated	0-5 DPA
Gbar_D12G018300	6.35264	1.06666e-100	Up regulated	0-5 DPA
Gbar_A02G011170	2.16482	1.35944e-100	Up regulated	0-5 DPA
Gbar_D09G019200	6.39474	1.36895e-100	Up regulated	0-5 DPA
Gbar_A09G013780	2.37457	2.12749e-100	Up regulated	0-5 DPA
Gbar_A13G023770	3.69241	2.17323e-100	Up regulated	0-5 DPA
Gbar_A06G005320	2.48489	2.18425e-100	Up regulated	0-5 DPA
Gbar_A03G003520	6.00589	2.22072e-100	Up regulated	0-5 DPA
Gbar_A10G005910	3.85236	2.43322e-100	Up regulated	0-5 DPA
Gbar_D07G014120	2.4601	2.71954e-100	Up regulated	0-5 DPA
Gbar_D01G019090	2.10329	4.26207e-100	Up regulated	0-5 DPA
Gbar_D13G024840	2.63284	4.40787e-100	Up regulated	0-5 DPA
Gbar_A12G013120	2.28691	4.41496e-100	Up regulated	0-5 DPA
Gbar_A11G011930	2.73504	4.45165e-100	Up regulated	0-5 DPA
Gbar_A06G000870	2.80912	4.55423e-100	Up regulated	0-5 DPA
Gbar_D13G010860	4.31356	5.56588e-100	Up regulated	0-5 DPA
Gbar_D04G009580	5.03188	5.83442e-100	Up regulated	0-5 DPA
Gbar_A13G019230	2.13038	7.65721e-100	Up regulated	0-5 DPA
Gbar_D08G013730	-5.54555	8.5192e-100	Down regulated	0-5 DPA
Gbar_A05G004590	3.32486	9.15137e-100	Up regulated	0-5 DPA
Gbar_D13G011740	2.24519	9.53765e-100	Up regulated	0-5 DPA
Gbar_A13G006950	3.94687	1.06302e-99	Up regulated	0-5 DPA
Gbar_D05G012250	3.52252	1.18499e-99	Up regulated	0-5 DPA
Gbar_A03G001470	5.75047	1.52923e-99	Up regulated	0-5 DPA
Gbar_D12G002230	2.05665	1.53079e-99	Up regulated	0-5 DPA
Gbar_D03G010270	3.47688	2.21036e-99	Up regulated	0-5 DPA
Gbar_D04G015250	6.35735	2.25843e-99	Up regulated	0-5 DPA
Gbar_A13G008140	6.82127	2.825e-99	Up regulated	0-5 DPA
Gbar_A09G025860	-5.56366	3.23451e-99	Down regulated	0-5 DPA
Gbar_D09G003960	2.21931	3.40877e-99	Up regulated	0-5 DPA
Gbar_A13G019980	3.51976	3.46841e-99	Up regulated	0-5 DPA
Gbar_D12G018420	2.12661	3.98535e-99	Up regulated	0-5 DPA
Gbar_D09G018240	2.006	4.05926e-99	Up regulated	0-5 DPA
Gbar_D13G003650	4.76906	4.08027e-99	Up regulated	0-5 DPA
Gbar_D06G009270	2.28344	4.37972e-99	Up regulated	0-5 DPA
Gbar_A12G020820	2.80978	4.5266e-99	Up regulated	0-5 DPA
Gbar_A04G006020	2.98314	4.60733e-99	Up regulated	0-5 DPA
Gbar_A08G006660	4.1653	8.46125e-99	Up regulated	0-5 DPA
Gbar_A08G005120	3.44467	1.03786e-98	Up regulated	0-5 DPA
Gbar_D05G020500	-5.46622	1.0627e-98	Down regulated	0-5 DPA
Gbar_A09G014770	2.50772	1.14946e-98	Up regulated	0-5 DPA
Gbar_A01G021740	2.0592	1.18997e-98	Up regulated	0-5 DPA
Gbar_D09G014910	2.72756	1.23637e-98	Up regulated	0-5 DPA
Gbar_A08G014090	2.86534	1.26743e-98	Up regulated	0-5 DPA
Gbar_A05G016460	2.35791	1.83317e-98	Up regulated	0-5 DPA
Gbar_A10G006210	2.92552	2.02153e-98	Up regulated	0-5 DPA
Gbar_A13G001810	2.24377	2.05659e-98	Up regulated	0-5 DPA
Gbar_A05G017860	2.68158	2.34422e-98	Up regulated	0-5 DPA
Gbar_A02G017340	2.93411	3.41746e-98	Up regulated	0-5 DPA
Gbar_D02G003470	3.20079	3.62294e-98	Up regulated	0-5 DPA
Gbar_A12G002020	2.1512	6.88461e-98	Up regulated	0-5 DPA
Gbar_D02G004570	2.23647	7.33806e-98	Up regulated	0-5 DPA
Gbar_D07G019170	2.3	8.71164e-98	Up regulated	0-5 DPA
Gbar_A11G009290	2.29689	1.00678e-97	Up regulated	0-5 DPA
Gbar_A09G005170	6.84969	1.05586e-97	Up regulated	0-5 DPA
Gbar_A04G007890	2.56692	1.27833e-97	Up regulated	0-5 DPA
Gbar_A03G008690	8.19986	1.5171e-97	Up regulated	0-5 DPA
Gbar_D05G011630	2.24181	1.69733e-97	Up regulated	0-5 DPA
Gbar_D04G000880	4.47205	2.06573e-97	Up regulated	0-5 DPA
Gbar_D11G036410	4.05685	2.20644e-97	Up regulated	0-5 DPA
Gbar_D09G017550	4.35568	2.27295e-97	Up regulated	0-5 DPA
Gbar_A12G005460	-3.63252	2.60137e-97	Down regulated	0-5 DPA
Gbar_D13G018710	2.62275	3.08613e-97	Up regulated	0-5 DPA
Gbar_A09G019610	2.93584	3.12501e-97	Up regulated	0-5 DPA
Gbar_D05G012970	2.10139	4.07737e-97	Up regulated	0-5 DPA
Gbar_D01G014890	2.00981	4.11008e-97	Up regulated	0-5 DPA
Gbar_D07G022060	2.24513	5.20402e-97	Up regulated	0-5 DPA
Gbar_D09G022350	4.27756	5.43214e-97	Up regulated	0-5 DPA
Gbar_A02G014370	2.73738	6.34867e-97	Up regulated	0-5 DPA
Gbar_A03G000630	2.7885	6.88012e-97	Up regulated	0-5 DPA
Gbar_A02G004170	2.21876	8.96881e-97	Up regulated	0-5 DPA
Gbar_A07G022010	2.79821	8.96881e-97	Up regulated	0-5 DPA
Gbar_A05G015960	4.02667	1.03225e-96	Up regulated	0-5 DPA
Gbar_A10G005370	2.793	1.88525e-96	Up regulated	0-5 DPA
Gbar_D06G011920	2.74559	1.95496e-96	Up regulated	0-5 DPA
Gbar_A05G035680	3.18159	2.0519e-96	Up regulated	0-5 DPA
Gbar_A11G014720	3.16895	2.27704e-96	Up regulated	0-5 DPA
Gbar_D05G021070	2.43503	2.44964e-96	Up regulated	0-5 DPA
Gbar_A10G002630	2.05895	2.63052e-96	Up regulated	0-5 DPA
Gbar_A08G013130	2.41062	2.97919e-96	Up regulated	0-5 DPA
Gbar_D09G006780	2.04318	3.13036e-96	Up regulated	0-5 DPA
Gbar_D02G023790	2.791	3.4401e-96	Up regulated	0-5 DPA
Gbar_D11G022450	9.08945	3.52269e-96	Up regulated	0-5 DPA
Gbar_A08G011800	2.50382	3.56358e-96	Up regulated	0-5 DPA
Gbar_D05G016850	2.4457	3.77367e-96	Up regulated	0-5 DPA
Gbar_A11G028830	6.61053	4.33139e-96	Up regulated	0-5 DPA
Gbar_A04G013320	5.78996	4.49573e-96	Up regulated	0-5 DPA
Gbar_D05G013070	3.24395	4.81275e-96	Up regulated	0-5 DPA
Gbar_D03G006670	2.36574	5.45608e-96	Up regulated	0-5 DPA
Gbar_A13G008880	3.00585	5.66487e-96	Up regulated	0-5 DPA
Gbar_A10G005970	-4.06605	5.79059e-96	Down regulated	0-5 DPA
Gbar_D05G008760	6.98854	6.34866e-96	Up regulated	0-5 DPA
Gbar_A01G015630	2.04385	8.23129e-96	Up regulated	0-5 DPA
Gbar_A07G014470	2.46259	9.8698e-96	Up regulated	0-5 DPA
Gbar_A10G008460	2.39119	1.10014e-95	Up regulated	0-5 DPA
Gbar_A03G007350	2.75404	1.16686e-95	Up regulated	0-5 DPA
Gbar_A10G006440	3.50624	1.34553e-95	Up regulated	0-5 DPA
Gbar_A04G009310	2.71086	1.40875e-95	Up regulated	0-5 DPA
Gbar_D02G020970	2.29283	1.47713e-95	Up regulated	0-5 DPA
Gbar_A06G022730	2.50478	1.70648e-95	Up regulated	0-5 DPA
Gbar_D01G003410	2.70392	1.86553e-95	Up regulated	0-5 DPA
Gbar_D09G010420	2.20502	2.15361e-95	Up regulated	0-5 DPA
Gbar_A12G006950	4.67038	2.81823e-95	Up regulated	0-5 DPA
Gbar_A03G005760	5.94329	3.35144e-95	Up regulated	0-5 DPA
Gbar_A12G003850	2.03345	3.50915e-95	Up regulated	0-5 DPA
Gbar_D10G002080	-4.77617	3.97702e-95	Down regulated	0-5 DPA
Gbar_D09G017470	5.99715	4.3659e-95	Up regulated	0-5 DPA
Gbar_D02G000190	3.92153	4.73578e-95	Up regulated	0-5 DPA
Gbar_D06G015270	2.69313	4.8838e-95	Up regulated	0-5 DPA
Gbar_D04G001090	2.14925	5.63167e-95	Up regulated	0-5 DPA
Gbar_D05G034020	-2.03181	5.79312e-95	Down regulated	0-5 DPA
Gbar_D12G026020	4.8037	6.76466e-95	Up regulated	0-5 DPA
Gbar_A11G025070	2.34128	7.10694e-95	Up regulated	0-5 DPA
Gbar_D06G022510	2.13017	7.32918e-95	Up regulated	0-5 DPA
Gbar_A05G022460	3.40301	9.27862e-95	Up regulated	0-5 DPA
Gbar_A05G005400	2.00937	9.99503e-95	Up regulated	0-5 DPA
Gbar_D05G029620	7.2086	1.08658e-94	Up regulated	0-5 DPA
Gbar_D12G024380	2.16854	1.09564e-94	Up regulated	0-5 DPA
Gbar_A05G014750	3.18439	1.14224e-94	Up regulated	0-5 DPA
Gbar_A04G004640	2.19773	1.37948e-94	Up regulated	0-5 DPA
Gbar_D01G000570	2.38781	1.41604e-94	Up regulated	0-5 DPA
Gbar_D02G004760	2.22647	1.59338e-94	Up regulated	0-5 DPA
Gbar_A13G001640	-4.71444	1.70592e-94	Down regulated	0-5 DPA
Gbar_D13G018150	2.21045	1.72538e-94	Up regulated	0-5 DPA
Gbar_D02G002090	4.96642	1.83749e-94	Up regulated	0-5 DPA
Gbar_D10G006740	2.78231	1.92344e-94	Up regulated	0-5 DPA
Gbar_D07G022990	2.01555	2.08586e-94	Up regulated	0-5 DPA
Gbar_A10G002550	2.47198	2.19181e-94	Up regulated	0-5 DPA
Gbar_D12G015850	2.67413	2.39848e-94	Up regulated	0-5 DPA
Gbar_A11G022430	5.13582	2.51328e-94	Up regulated	0-5 DPA
Gbar_D03G013550	2.14618	2.54565e-94	Up regulated	0-5 DPA
Gbar_A05G020320	5.97673	3.10469e-94	Up regulated	0-5 DPA
Gbar_D05G005080	3.42908	3.89776e-94	Up regulated	0-5 DPA
Gbar_D03G003170	2.47639	5.5181e-94	Up regulated	0-5 DPA
Gbar_D10G008800	2.29769	6.72116e-94	Up regulated	0-5 DPA
Gbar_D13G024390	3.04143	8.71766e-94	Up regulated	0-5 DPA
Gbar_D07G014290	2.3253	9.35141e-94	Up regulated	0-5 DPA
Gbar_D12G017050	5.07197	1.19436e-93	Up regulated	0-5 DPA
Gbar_D02G017410	-3.06342	1.28479e-93	Down regulated	0-5 DPA
Gbar_D03G013890	3.10524	1.36949e-93	Up regulated	0-5 DPA
Gbar_A06G007650	2.9309	1.77786e-93	Up regulated	0-5 DPA
Gbar_A03G001160	-2.84356	1.79628e-93	Down regulated	0-5 DPA
Gbar_A08G011860	-5.99686	1.87526e-93	Down regulated	0-5 DPA
Gbar_A03G002360	2.25848	2.26976e-93	Up regulated	0-5 DPA
Gbar_A12G007260	-4.1887	2.65007e-93	Down regulated	0-5 DPA
Gbar_A12G021660	3.5002	2.66328e-93	Up regulated	0-5 DPA
Gbar_D10G017930	2.63675	2.7657e-93	Up regulated	0-5 DPA
Gbar_A13G001600	2.64518	2.81291e-93	Up regulated	0-5 DPA
Gbar_A01G000330	4.37937	2.85577e-93	Up regulated	0-5 DPA
Gbar_D12G010240	2.42354	2.94212e-93	Up regulated	0-5 DPA
Gbar_A09G019520	2.41485	3.20146e-93	Up regulated	0-5 DPA
Gbar_A01G017610	2.67647	3.71139e-93	Up regulated	0-5 DPA
Gbar_D03G004030	-2.56691	3.984e-93	Down regulated	0-5 DPA
Gbar_A02G010040	3.63191	4.49003e-93	Up regulated	0-5 DPA
Gbar_A13G024550	2.99413	4.67361e-93	Up regulated	0-5 DPA
Gbar_D07G015680	2.19163	4.70558e-93	Up regulated	0-5 DPA
Gbar_D12G026290	2.1423	5.29147e-93	Up regulated	0-5 DPA
Gbar_A02G016020	2.40061	5.48045e-93	Up regulated	0-5 DPA
Gbar_A11G001770	2.25085	5.85052e-93	Up regulated	0-5 DPA
Gbar_D06G008630	-5.80332	6.00314e-93	Down regulated	0-5 DPA
Gbar_D06G010030	2.84071	6.47824e-93	Up regulated	0-5 DPA
Gbar_D10G003980	6.18028	7.27239e-93	Up regulated	0-5 DPA
Gbar_D04G015850	5.17635	7.49657e-93	Up regulated	0-5 DPA
Gbar_D05G027830	3.8969	9.77159e-93	Up regulated	0-5 DPA
Gbar_D06G018680	3.99569	1.04354e-92	Up regulated	0-5 DPA
Gbar_A07G025130	2.14509	1.11877e-92	Up regulated	0-5 DPA
Gbar_D05G030170	4.05649	1.22748e-92	Up regulated	0-5 DPA
Gbar_A07G016240	2.96199	1.41312e-92	Up regulated	0-5 DPA
Gbar_D03G003580	2.07851	1.49782e-92	Up regulated	0-5 DPA
Gbar_A05G014470	2.64602	1.55475e-92	Up regulated	0-5 DPA
Gbar_D08G028000	2.13897	1.59269e-92	Up regulated	0-5 DPA
Gbar_D02G023820	2.7344	2.48502e-92	Up regulated	0-5 DPA
Gbar_D06G006450	3.14333	2.6875e-92	Up regulated	0-5 DPA
Gbar_D02G022680	6.67378	2.98049e-92	Up regulated	0-5 DPA
Gbar_D13G019200	-2.37916	3.27969e-92	Down regulated	0-5 DPA
Gbar_A12G018070	4.8795	3.4411e-92	Up regulated	0-5 DPA
Gbar_A08G002750	6.74735	3.54203e-92	Up regulated	0-5 DPA
Gbar_A08G003060	2.78752	4.22021e-92	Up regulated	0-5 DPA
Gbar_D06G018780	3.88714	4.65071e-92	Up regulated	0-5 DPA
Gbar_D09G024110	6.12777	4.74912e-92	Up regulated	0-5 DPA
Gbar_D12G002310	2.26703	5.36556e-92	Up regulated	0-5 DPA
Gbar_A01G000690	5.35469	5.82582e-92	Up regulated	0-5 DPA
Gbar_D11G025240	4.91288	5.91929e-92	Up regulated	0-5 DPA
Gbar_D02G017380	2.22163	7.82811e-92	Up regulated	0-5 DPA
Gbar_A03G010130	3.3445	8.61116e-92	Up regulated	0-5 DPA
Gbar_A13G024040	2.35186	8.62632e-92	Up regulated	0-5 DPA
Gbar_A01G019450	4.54249	8.91328e-92	Up regulated	0-5 DPA
Gbar_D10G003500	5.45775	9.12585e-92	Up regulated	0-5 DPA
Gbar_D04G012720	3.52968	1.0771e-91	Up regulated	0-5 DPA
Gbar_D07G016640	2.04887	1.54132e-91	Up regulated	0-5 DPA
Gbar_A09G009800	2.25353	1.55995e-91	Up regulated	0-5 DPA
Gbar_A02G015020	3.04393	1.61332e-91	Up regulated	0-5 DPA
Gbar_D01G019700	2.66086	1.73765e-91	Up regulated	0-5 DPA
Gbar_D02G025520	2.13756	1.8268e-91	Up regulated	0-5 DPA
Gbar_D11G029420	-2.54722	2.47189e-91	Down regulated	0-5 DPA
Gbar_A13G025570	2.73574	2.49084e-91	Up regulated	0-5 DPA
Gbar_A05G012590	7.79293	2.6111e-91	Up regulated	0-5 DPA
Gbar_A05G003110	2.52038	3.89982e-91	Up regulated	0-5 DPA
Gbar_D11G020770	2.6669	4.03974e-91	Up regulated	0-5 DPA
Gbar_A02G003900	2.75519	4.08465e-91	Up regulated	0-5 DPA
Gbar_A13G014930	2.90668	4.20552e-91	Up regulated	0-5 DPA
Gbar_D01G000110	2.19577	4.2824e-91	Up regulated	0-5 DPA
Gbar_D09G019490	-4.91909	4.66921e-91	Down regulated	0-5 DPA
Gbar_A05G016600	4.17253	5.43962e-91	Up regulated	0-5 DPA
Gbar_A04G015450	3.78084	6.35909e-91	Up regulated	0-5 DPA
Gbar_D10G011710	2.0594	6.53592e-91	Up regulated	0-5 DPA
Gbar_A06G010200	2.60512	7.07275e-91	Up regulated	0-5 DPA
Gbar_A08G005720	2.60249	8.00073e-91	Up regulated	0-5 DPA
Gbar_A01G018440	2.72031	8.87113e-91	Up regulated	0-5 DPA
Gbar_D11G033270	2.48189	1.12129e-90	Up regulated	0-5 DPA
Gbar_D13G022050	3.04257	1.18872e-90	Up regulated	0-5 DPA
Gbar_A08G018450	2.48293	1.33648e-90	Up regulated	0-5 DPA
Gbar_D11G014480	-3.39184	1.39149e-90	Down regulated	0-5 DPA
Gbar_A02G000070	3.33922	1.45372e-90	Up regulated	0-5 DPA
Gbar_D13G018920	2.13289	1.47556e-90	Up regulated	0-5 DPA
Gbar_A02G016350	3.61621	1.59968e-90	Up regulated	0-5 DPA
Gbar_D07G009560	5.47468	1.78534e-90	Up regulated	0-5 DPA
Gbar_A08G004680	2.00206	2.06826e-90	Up regulated	0-5 DPA
Gbar_A08G019160	2.90174	2.39732e-90	Up regulated	0-5 DPA
Gbar_A12G028250	3.77975	2.40685e-90	Up regulated	0-5 DPA
Gbar_D11G016200	7.38445	2.5902e-90	Up regulated	0-5 DPA
Gbar_D06G023630	2.45165	2.90587e-90	Up regulated	0-5 DPA
Gbar_D03G013220	3.05868	2.94442e-90	Up regulated	0-5 DPA
Gbar_A02G009290	4.06907	3.38598e-90	Up regulated	0-5 DPA
Gbar_A05G018980	2.18452	3.89771e-90	Up regulated	0-5 DPA
Gbar_D06G018140	2.55686	5.03114e-90	Up regulated	0-5 DPA
Gbar_D02G023250	2.60793	5.19065e-90	Up regulated	0-5 DPA
Gbar_D07G004520	2.41758	5.50207e-90	Up regulated	0-5 DPA
Gbar_A02G003250	6.43803	5.54066e-90	Up regulated	0-5 DPA
Gbar_D05G026960	2.58041	5.71933e-90	Up regulated	0-5 DPA
Gbar_A09G022620	3.79818	6.01155e-90	Up regulated	0-5 DPA
Gbar_D02G024060	2.04835	6.20249e-90	Up regulated	0-5 DPA
Gbar_D13G023270	2.4599	6.72449e-90	Up regulated	0-5 DPA
Gbar_A12G015830	2.80462	6.77993e-90	Up regulated	0-5 DPA
Gbar_D11G019210	2.48544	6.95718e-90	Up regulated	0-5 DPA
Gbar_A06G016170	4.60091	7.74706e-90	Up regulated	0-5 DPA
Gbar_A09G004550	2.734	9.39132e-90	Up regulated	0-5 DPA
Gbar_D07G023590	2.01693	1.16662e-89	Up regulated	0-5 DPA
Gbar_A03G006960	2.69467	1.30038e-89	Up regulated	0-5 DPA
Gbar_A10G013410	2.29512	1.41962e-89	Up regulated	0-5 DPA
Gbar_D06G002690	3.47749	1.44395e-89	Up regulated	0-5 DPA
Gbar_D05G039830	2.89375	1.50993e-89	Up regulated	0-5 DPA
Gbar_A12G018180	4.60428	1.5972e-89	Up regulated	0-5 DPA
Gbar_A03G021710	2.72693	1.68374e-89	Up regulated	0-5 DPA
Gbar_D01G019970	2.36572	1.89025e-89	Up regulated	0-5 DPA
Gbar_D04G017890	4.4755	2.15152e-89	Up regulated	0-5 DPA
Gbar_D08G017050	2.71512	2.21728e-89	Up regulated	0-5 DPA
Gbar_A01G002480	3.55231	2.33515e-89	Up regulated	0-5 DPA
Gbar_A04G003300	-4.9822	2.34452e-89	Down regulated	0-5 DPA
Gbar_A09G015980	2.54326	2.53775e-89	Up regulated	0-5 DPA
Gbar_A12G013050	2.4182	2.54864e-89	Up regulated	0-5 DPA
Gbar_A09G024930	3.31208	2.60398e-89	Up regulated	0-5 DPA
Gbar_A04G008360	2.02729	2.9376e-89	Up regulated	0-5 DPA
Gbar_D11G023400	2.96784	4.00567e-89	Up regulated	0-5 DPA
Gbar_A07G011460	3.21253	4.32628e-89	Up regulated	0-5 DPA
Gbar_A03G009100	5.45274	4.42287e-89	Up regulated	0-5 DPA
Gbar_A12G013230	2.62646	4.48881e-89	Up regulated	0-5 DPA
Gbar_A05G026570	2.87025	5.03966e-89	Up regulated	0-5 DPA
Gbar_A07G013570	-2.65067	5.43691e-89	Down regulated	0-5 DPA
Gbar_D11G036390	2.08533	5.70773e-89	Up regulated	0-5 DPA
Gbar_D10G000350	2.67264	7.15303e-89	Up regulated	0-5 DPA
Gbar_A12G020150	3.95371	8.52985e-89	Up regulated	0-5 DPA
Gbar_D12G027380	3.91841	8.84456e-89	Up regulated	0-5 DPA
Gbar_D03G009440	4.77427	9.31495e-89	Up regulated	0-5 DPA
Gbar_A04G010750	2.42709	1.06092e-88	Up regulated	0-5 DPA
Gbar_A13G016740	2.33387	1.50395e-88	Up regulated	0-5 DPA
Gbar_D05G004660	2.21742	1.71807e-88	Up regulated	0-5 DPA
Gbar_D09G024590	2.4718	1.80773e-88	Up regulated	0-5 DPA
Gbar_A02G013860	3.4152	2.09271e-88	Up regulated	0-5 DPA
Gbar_D03G000150	2.84464	2.24246e-88	Up regulated	0-5 DPA
Gbar_D03G005760	7.91559	2.25367e-88	Up regulated	0-5 DPA
Gbar_A07G007890	3.3326	3.20285e-88	Up regulated	0-5 DPA
Gbar_D06G005470	2.23503	3.28772e-88	Up regulated	0-5 DPA
Gbar_D05G038070	2.44172	3.49257e-88	Up regulated	0-5 DPA
Gbar_A03G003150	10.0106	3.56057e-88	Up regulated	0-5 DPA
Gbar_D05G017830	2.4894	4.51383e-88	Up regulated	0-5 DPA
Gbar_D03G001860	2.60456	5.41786e-88	Up regulated	0-5 DPA
Gbar_A11G009000	3.16847	6.31838e-88	Up regulated	0-5 DPA
Gbar_D09G015090	-2.76788	6.48692e-88	Down regulated	0-5 DPA
Gbar_D10G006120	2.37155	7.33895e-88	Up regulated	0-5 DPA
Gbar_A09G011330	2.06252	7.62556e-88	Up regulated	0-5 DPA
Gbar_D12G020140	3.49527	8.60579e-88	Up regulated	0-5 DPA
Gbar_A03G012890	2.18197	1.00526e-87	Up regulated	0-5 DPA
Gbar_A07G002240	2.21004	1.04182e-87	Up regulated	0-5 DPA
Gbar_A01G004500	2.2539	1.0425e-87	Up regulated	0-5 DPA
Gbar_A02G010280	4.38386	1.06195e-87	Up regulated	0-5 DPA
Gbar_D04G011290	2.41095	1.06251e-87	Up regulated	0-5 DPA
Gbar_D05G009810	2.44009	1.15273e-87	Up regulated	0-5 DPA
Gbar_D11G009580	3.08432	1.40689e-87	Up regulated	0-5 DPA
Gbar_D07G024580	2.27605	1.41898e-87	Up regulated	0-5 DPA
Gbar_A08G025100	2.028	1.63492e-87	Up regulated	0-5 DPA
Gbar_A11G024560	2.65916	1.68844e-87	Up regulated	0-5 DPA
Gbar_A06G020550	3.00926	1.78571e-87	Up regulated	0-5 DPA
Gbar_D04G001800	2.75245	1.78748e-87	Up regulated	0-5 DPA
Gbar_A10G022590	4.42684	1.82728e-87	Up regulated	0-5 DPA
Gbar_D02G016060	2.4348	1.85254e-87	Up regulated	0-5 DPA
Gbar_A08G005480	2.94574	1.96662e-87	Up regulated	0-5 DPA
Gbar_D10G006000	-3.75341	1.97483e-87	Down regulated	0-5 DPA
Gbar_D10G022320	2.11915	2.08069e-87	Up regulated	0-5 DPA
Gbar_A05G013080	7.27278	2.26593e-87	Up regulated	0-5 DPA
Gbar_A05G016890	2.36721	2.37254e-87	Up regulated	0-5 DPA
Gbar_A02G001260	2.79607	2.37986e-87	Up regulated	0-5 DPA
Gbar_A09G021670	3.05953	2.74557e-87	Up regulated	0-5 DPA
Gbar_D11G034410	2.82028	2.85843e-87	Up regulated	0-5 DPA
Gbar_A03G021860	3.44193	2.91927e-87	Up regulated	0-5 DPA
Gbar_D06G013310	2.16684	3.07916e-87	Up regulated	0-5 DPA
Gbar_A01G010240	-4.08325	4.53706e-87	Down regulated	0-5 DPA
Gbar_A06G020890	2.68854	4.94307e-87	Up regulated	0-5 DPA
Gbar_D11G003400	2.21315	5.16708e-87	Up regulated	0-5 DPA
Gbar_A10G000120	6.25841	5.43282e-87	Up regulated	0-5 DPA
Gbar_A09G023780	3.67279	7.78632e-87	Up regulated	0-5 DPA
Gbar_D11G025800	9.53194	8.09271e-87	Up regulated	0-5 DPA
Gbar_A07G003300	-2.50388	9.89562e-87	Down regulated	0-5 DPA
Gbar_D11G000470	5.96464	1.01048e-86	Up regulated	0-5 DPA
Gbar_D12G011200	4.9866	1.01459e-86	Up regulated	0-5 DPA
Gbar_A12G003630	3.35016	1.06341e-86	Up regulated	0-5 DPA
Gbar_A07G012320	2.01213	1.38414e-86	Up regulated	0-5 DPA
Gbar_D02G020770	3.12122	1.40671e-86	Up regulated	0-5 DPA
Gbar_A12G007450	4.18688	1.42373e-86	Up regulated	0-5 DPA
Gbar_A07G004640	3.46766	1.51376e-86	Up regulated	0-5 DPA
Gbar_D01G009570	3.06003	1.8973e-86	Up regulated	0-5 DPA
Gbar_D12G024220	-2.98452	1.98182e-86	Down regulated	0-5 DPA
Gbar_D01G006070	2.55458	2.04784e-86	Up regulated	0-5 DPA
Gbar_A05G026860	2.37451	2.33047e-86	Up regulated	0-5 DPA
Gbar_D06G018300	3.28099	2.69963e-86	Up regulated	0-5 DPA
Gbar_D05G006870	-2.02978	2.7276e-86	Down regulated	0-5 DPA
Gbar_D13G024900	2.24751	3.16086e-86	Up regulated	0-5 DPA
Gbar_A05G011830	3.67987	3.17979e-86	Up regulated	0-5 DPA
Gbar_D13G015550	2.85763	3.84159e-86	Up regulated	0-5 DPA
Gbar_D03G011600	2.31772	4.07109e-86	Up regulated	0-5 DPA
Gbar_D01G011040	-2.20192	4.17658e-86	Down regulated	0-5 DPA
Gbar_D12G011680	3.44407	4.31761e-86	Up regulated	0-5 DPA
Gbar_D01G006060	4.63177	4.79471e-86	Up regulated	0-5 DPA
Gbar_A01G005310	2.37609	4.80262e-86	Up regulated	0-5 DPA
Gbar_A03G005600	2.64653	5.23616e-86	Up regulated	0-5 DPA
Gbar_D05G013960	2.11575	5.31859e-86	Up regulated	0-5 DPA
Gbar_D01G017690	9.39669	5.58282e-86	Up regulated	0-5 DPA
Gbar_A10G009870	5.656	5.98717e-86	Up regulated	0-5 DPA
Gbar_D10G020540	2.402	6.64831e-86	Up regulated	0-5 DPA
Gbar_D03G018980	4.76624	6.70591e-86	Up regulated	0-5 DPA
Gbar_A05G008600	3.71448	8.76409e-86	Up regulated	0-5 DPA
Gbar_A07G001730	-5.12054	8.78522e-86	Down regulated	0-5 DPA
Gbar_D03G000700	2.01664	9.16681e-86	Up regulated	0-5 DPA
Gbar_A01G021250	2.22034	9.34594e-86	Up regulated	0-5 DPA
Gbar_A04G015230	5.70908	9.62764e-86	Up regulated	0-5 DPA
Gbar_A08G015060	4.06862	1.00658e-85	Up regulated	0-5 DPA
Gbar_D07G011820	-5.97724	1.06897e-85	Down regulated	0-5 DPA
Gbar_D02G002270	-2.24631	1.14742e-85	Down regulated	0-5 DPA
Gbar_D06G005590	2.39431	1.15885e-85	Up regulated	0-5 DPA
Gbar_A05G008900	2.32616	1.26586e-85	Up regulated	0-5 DPA
Gbar_A03G011010	2.21084	1.31831e-85	Up regulated	0-5 DPA
Gbar_A11G012920	2.46997	1.40514e-85	Up regulated	0-5 DPA
Gbar_A06G008510	2.59327	1.75497e-85	Up regulated	0-5 DPA
Gbar_A04G002010	-4.62309	2.02965e-85	Down regulated	0-5 DPA
Gbar_A11G029170	2.11314	2.14204e-85	Up regulated	0-5 DPA
Gbar_A01G009880	2.06797	2.14876e-85	Up regulated	0-5 DPA
Gbar_D06G022800	-5.92508	2.28507e-85	Down regulated	0-5 DPA
Gbar_D04G009640	2.28064	3.2593e-85	Up regulated	0-5 DPA
Gbar_A11G004260	2.18715	3.4015e-85	Up regulated	0-5 DPA
Gbar_D05G028220	3.21615	4.13119e-85	Up regulated	0-5 DPA
Gbar_A11G006480	2.7998	4.30209e-85	Up regulated	0-5 DPA
Gbar_D11G033750	2.5319	4.48409e-85	Up regulated	0-5 DPA
Gbar_A11G009790	-3.61183	4.56747e-85	Down regulated	0-5 DPA
Gbar_D07G014350	5.85218	4.9922e-85	Up regulated	0-5 DPA
Gbar_D06G021540	3.29902	5.42584e-85	Up regulated	0-5 DPA
Gbar_D05G013640	-4.40231	5.65718e-85	Down regulated	0-5 DPA
Gbar_A10G001580	4.85181	6.76266e-85	Up regulated	0-5 DPA
Gbar_A06G010210	3.79691	8.59363e-85	Up regulated	0-5 DPA
Gbar_A09G000170	2.19114	9.04299e-85	Up regulated	0-5 DPA
Gbar_D06G005530	2.55773	9.16284e-85	Up regulated	0-5 DPA
Gbar_A12G013780	-6.27219	1.05247e-84	Down regulated	0-5 DPA
Gbar_D10G005590	-2.11019	1.0769e-84	Down regulated	0-5 DPA
Gbar_A08G016520	2.32546	1.26267e-84	Up regulated	0-5 DPA
Gbar_D09G014250	4.10377	1.28176e-84	Up regulated	0-5 DPA
Gbar_D10G019800	2.1874	1.71764e-84	Up regulated	0-5 DPA
Gbar_D13G009490	4.30605	2.16832e-84	Up regulated	0-5 DPA
Gbar_D09G020640	2.26554	2.38477e-84	Up regulated	0-5 DPA
Gbar_D08G022930	-5.72784	2.63142e-84	Down regulated	0-5 DPA
Gbar_D07G016450	2.0642	2.76985e-84	Up regulated	0-5 DPA
Gbar_D05G037840	-5.6863	3.05397e-84	Down regulated	0-5 DPA
Gbar_A11G002070	2.29535	3.20083e-84	Up regulated	0-5 DPA
Gbar_A10G005640	-2.625	3.2195e-84	Down regulated	0-5 DPA
Gbar_D02G022130	-5.43564	3.50277e-84	Down regulated	0-5 DPA
Gbar_D11G027950	3.07986	3.60743e-84	Up regulated	0-5 DPA
Gbar_A06G016990	-3.95485	3.78357e-84	Down regulated	0-5 DPA
Gbar_D01G015630	2.56783	3.94938e-84	Up regulated	0-5 DPA
Gbar_D02G019340	3.6734	4.20456e-84	Up regulated	0-5 DPA
Gbar_A03G004070	4.47375	4.30406e-84	Up regulated	0-5 DPA
Gbar_D03G004240	2.28969	4.38248e-84	Up regulated	0-5 DPA
Gbar_A05G020360	-2.17104	4.42885e-84	Down regulated	0-5 DPA
Gbar_A13G024050	3.11008	4.468e-84	Up regulated	0-5 DPA
Gbar_D13G004010	2.12622	4.468e-84	Up regulated	0-5 DPA
Gbar_D03G015090	2.77533	4.71652e-84	Up regulated	0-5 DPA
Gbar_A05G038460	2.39145	5.79554e-84	Up regulated	0-5 DPA
Gbar_D05G025250	2.24162	6.04595e-84	Up regulated	0-5 DPA
Gbar_A09G006690	2.65677	6.30661e-84	Up regulated	0-5 DPA
Gbar_D09G001880	2.39339	6.37384e-84	Up regulated	0-5 DPA
Gbar_D09G020530	2.85877	7.04311e-84	Up regulated	0-5 DPA
Gbar_D07G008150	3.45301	7.1383e-84	Up regulated	0-5 DPA
Gbar_D08G012310	3.92147	7.16522e-84	Up regulated	0-5 DPA
Gbar_D04G004050	-2.43703	7.38263e-84	Down regulated	0-5 DPA
Gbar_A09G011450	2.93691	8.14687e-84	Up regulated	0-5 DPA
Gbar_A09G022990	2.14537	8.39084e-84	Up regulated	0-5 DPA
Gbar_D11G016940	-5.84336	9.5046e-84	Down regulated	0-5 DPA
Gbar_A07G000460	-6.29496	1.00111e-83	Down regulated	0-5 DPA
Gbar_D08G002470	2.02098	1.12342e-83	Up regulated	0-5 DPA
Gbar_D13G014870	3.43778	1.21562e-83	Up regulated	0-5 DPA
Gbar_D04G010100	2.27299	1.49911e-83	Up regulated	0-5 DPA
Gbar_D10G009360	2.46179	1.53346e-83	Up regulated	0-5 DPA
Gbar_A05G014230	3.10268	1.54515e-83	Up regulated	0-5 DPA
Gbar_D11G005360	3.60284	1.55506e-83	Up regulated	0-5 DPA
Gbar_D05G017800	5.79599	1.57729e-83	Up regulated	0-5 DPA
Gbar_A13G002410	4.55617	1.6496e-83	Up regulated	0-5 DPA
Gbar_A03G021890	2.5969	1.94709e-83	Up regulated	0-5 DPA
Gbar_D08G013980	-3.48272	1.9694e-83	Down regulated	0-5 DPA
Gbar_A13G002780	2.89908	2.89285e-83	Up regulated	0-5 DPA
Gbar_D04G011280	2.36956	3.15664e-83	Up regulated	0-5 DPA
Gbar_A02G016550	2.55363	3.19946e-83	Up regulated	0-5 DPA
Gbar_D03G014310	2.09914	3.96694e-83	Up regulated	0-5 DPA
Gbar_A08G004290	2.94229	4.18117e-83	Up regulated	0-5 DPA
Gbar_D08G015190	2.03907	5.25287e-83	Up regulated	0-5 DPA
Gbar_D07G012900	2.78516	5.4366e-83	Up regulated	0-5 DPA
Gbar_A05G002030	3.30785	5.91179e-83	Up regulated	0-5 DPA
Gbar_D09G012260	3.16345	5.94432e-83	Up regulated	0-5 DPA
Gbar_D05G022580	2.38562	6.37226e-83	Up regulated	0-5 DPA
Gbar_A05G002430	-3.28543	6.43547e-83	Down regulated	0-5 DPA
Gbar_D10G017940	-2.68454	6.84091e-83	Down regulated	0-5 DPA
Gbar_D01G014900	4.24111	7.9893e-83	Up regulated	0-5 DPA
Gbar_D08G009880	2.99365	9.58488e-83	Up regulated	0-5 DPA
Gbar_D05G002840	2.48853	9.79475e-83	Up regulated	0-5 DPA
Gbar_A01G007150	2.43681	9.92772e-83	Up regulated	0-5 DPA
Gbar_D10G025570	6.14777	1.01859e-82	Up regulated	0-5 DPA
Gbar_D05G024000	2.34288	1.09916e-82	Up regulated	0-5 DPA
Gbar_D08G000650	7.07701	1.3327e-82	Up regulated	0-5 DPA
Gbar_A13G016710	2.61441	1.36263e-82	Up regulated	0-5 DPA
Gbar_A06G015890	2.02325	1.37567e-82	Up regulated	0-5 DPA
Gbar_D09G021020	4.6624	1.42958e-82	Up regulated	0-5 DPA
Gbar_D06G002320	2.5968	1.61735e-82	Up regulated	0-5 DPA
Gbar_A07G017820	2.31755	1.82422e-82	Up regulated	0-5 DPA
Gbar_D10G017620	5.10053	2.06213e-82	Up regulated	0-5 DPA
Gbar_A07G007600	2.04068	2.22934e-82	Up regulated	0-5 DPA
Gbar_D12G029450	2.57874	2.47243e-82	Up regulated	0-5 DPA
Gbar_A03G011110	2.03455	2.51575e-82	Up regulated	0-5 DPA
Gbar_A08G027240	5.8593	2.62523e-82	Up regulated	0-5 DPA
Gbar_D12G003180	2.06078	3.04195e-82	Up regulated	0-5 DPA
Gbar_A01G021300	2.15734	3.25873e-82	Up regulated	0-5 DPA
Gbar_A12G001460	3.35523	5.18048e-82	Up regulated	0-5 DPA
Gbar_A05G043800	2.63073	5.44866e-82	Up regulated	0-5 DPA
Gbar_A03G002570	2.61717	5.47583e-82	Up regulated	0-5 DPA
Gbar_A05G027390	3.41738	5.79223e-82	Up regulated	0-5 DPA
Gbar_A08G002800	2.6627	6.88628e-82	Up regulated	0-5 DPA
Gbar_A01G000620	2.92117	7.13911e-82	Up regulated	0-5 DPA
Gbar_D11G025840	3.66858	7.25836e-82	Up regulated	0-5 DPA
Gbar_D11G034560	2.52336	7.74257e-82	Up regulated	0-5 DPA
Gbar_D09G011010	2.12311	7.77421e-82	Up regulated	0-5 DPA
Gbar_A10G000450	2.47533	8.32738e-82	Up regulated	0-5 DPA
Gbar_D11G022560	3.45042	1.07802e-81	Up regulated	0-5 DPA
Gbar_D06G014450	2.21802	1.09836e-81	Up regulated	0-5 DPA
Gbar_D02G005060	3.03143	1.1785e-81	Up regulated	0-5 DPA
Gbar_A02G008250	4.97976	1.20929e-81	Up regulated	0-5 DPA
Gbar_D08G011160	2.50342	1.3131e-81	Up regulated	0-5 DPA
Gbar_A10G008200	2.17028	1.41821e-81	Up regulated	0-5 DPA
Gbar_D04G003360	5.81485	1.56695e-81	Up regulated	0-5 DPA
Gbar_A09G024900	2.56715	1.58326e-81	Up regulated	0-5 DPA
Gbar_A05G038130	-2.2521	1.87365e-81	Down regulated	0-5 DPA
Gbar_D02G018050	-2.13916	2.22196e-81	Down regulated	0-5 DPA
Gbar_D05G025470	-3.08154	2.36962e-81	Down regulated	0-5 DPA
Gbar_A02G009820	2.09011	2.43152e-81	Up regulated	0-5 DPA
Gbar_D08G022630	9.90494	2.53801e-81	Up regulated	0-5 DPA
Gbar_D12G022140	3.65935	2.67829e-81	Up regulated	0-5 DPA
Gbar_D11G015250	2.30709	3.02349e-81	Up regulated	0-5 DPA
Gbar_D07G024450	2.23057	3.36203e-81	Up regulated	0-5 DPA
Gbar_A05G021910	2.34324	3.41428e-81	Up regulated	0-5 DPA
Gbar_A09G015680	4.6647	3.74631e-81	Up regulated	0-5 DPA
Gbar_A01G010170	-2.51629	3.79023e-81	Down regulated	0-5 DPA
Gbar_D01G010110	2.22326	4.17402e-81	Up regulated	0-5 DPA
Gbar_D06G017780	4.40124	4.27386e-81	Up regulated	0-5 DPA
Gbar_D07G020560	2.10145	4.5832e-81	Up regulated	0-5 DPA
Gbar_A12G027490	2.99882	4.77416e-81	Up regulated	0-5 DPA
Gbar_A09G019080	2.58736	4.90954e-81	Up regulated	0-5 DPA
Gbar_D10G019260	2.99246	5.77915e-81	Up regulated	0-5 DPA
Gbar_D07G003290	-4.83607	5.78263e-81	Down regulated	0-5 DPA
Gbar_A08G013060	-3.77037	5.97848e-81	Down regulated	0-5 DPA
Gbar_A09G009500	6.05894	6.71772e-81	Up regulated	0-5 DPA
Gbar_D02G007210	3.70999	6.92609e-81	Up regulated	0-5 DPA
Gbar_A07G018860	2.68244	6.99567e-81	Up regulated	0-5 DPA
Gbar_A01G003140	2.4803	7.06492e-81	Up regulated	0-5 DPA
Gbar_D13G021250	5.90264	7.53004e-81	Up regulated	0-5 DPA
Gbar_A09G023370	3.91064	7.81196e-81	Up regulated	0-5 DPA
Gbar_D06G016860	2.76368	8.1649e-81	Up regulated	0-5 DPA
Gbar_D13G017740	2.0867	8.1649e-81	Up regulated	0-5 DPA
Gbar_D05G004770	6.82079	8.31575e-81	Up regulated	0-5 DPA
Gbar_A13G022680	-3.48488	8.79533e-81	Down regulated	0-5 DPA
Gbar_A05G040600	-4.27559	1.2529e-80	Down regulated	0-5 DPA
Gbar_A03G018530	2.0099	1.36191e-80	Up regulated	0-5 DPA
Gbar_D13G003740	-8.73991	1.46902e-80	Down regulated	0-5 DPA
Gbar_D03G009930	2.21985	1.47182e-80	Up regulated	0-5 DPA
Gbar_D02G014790	5.58176	1.51255e-80	Up regulated	0-5 DPA
Gbar_D02G023240	2.90513	1.60672e-80	Up regulated	0-5 DPA
Gbar_A03G020600	-3.31007	1.70167e-80	Down regulated	0-5 DPA
Gbar_D05G029260	2.3571	2.04848e-80	Up regulated	0-5 DPA
Gbar_D07G003050	2.3321	2.19071e-80	Up regulated	0-5 DPA
Gbar_D10G014060	2.7914	2.21637e-80	Up regulated	0-5 DPA
Gbar_D05G013480	5.35167	2.40109e-80	Up regulated	0-5 DPA
Gbar_D06G016030	2.02872	2.93851e-80	Up regulated	0-5 DPA
Gbar_A06G017240	4.91588	3.30565e-80	Up regulated	0-5 DPA
Gbar_D07G018540	2.16432	3.6347e-80	Up regulated	0-5 DPA
Gbar_D01G022380	2.2549	5.26484e-80	Up regulated	0-5 DPA
Gbar_A12G009300	2.92043	5.32403e-80	Up regulated	0-5 DPA
Gbar_D08G022970	2.00982	5.46668e-80	Up regulated	0-5 DPA
Gbar_A03G013970	2.53374	5.98521e-80	Up regulated	0-5 DPA
Gbar_D09G021060	3.09884	6.09596e-80	Up regulated	0-5 DPA
Gbar_D04G016100	2.213	6.90267e-80	Up regulated	0-5 DPA
Gbar_D11G005310	2.03757	8.41903e-80	Up regulated	0-5 DPA
Gbar_D05G040260	6.78642	1.11491e-79	Up regulated	0-5 DPA
Gbar_A04G009720	2.12588	1.32651e-79	Up regulated	0-5 DPA
Gbar_A06G017550	-3.16083	1.37188e-79	Down regulated	0-5 DPA
Gbar_D03G011400	-6.22547	1.49754e-79	Down regulated	0-5 DPA
Gbar_A08G004080	-6.28545	1.616e-79	Down regulated	0-5 DPA
Gbar_D08G000570	2.95774	1.75848e-79	Up regulated	0-5 DPA
Gbar_D01G020640	2.53177	1.82886e-79	Up regulated	0-5 DPA
Gbar_A09G010320	2.49071	2.10684e-79	Up regulated	0-5 DPA
Gbar_D06G023070	-4.69184	2.16806e-79	Down regulated	0-5 DPA
Gbar_D09G008390	3.3112	2.33542e-79	Up regulated	0-5 DPA
Gbar_D12G011800	-4.71521	2.38664e-79	Down regulated	0-5 DPA
Gbar_A08G006120	2.35276	2.4289e-79	Up regulated	0-5 DPA
Gbar_D04G018700	7.50057	2.52927e-79	Up regulated	0-5 DPA
Gbar_D06G005690	2.04543	2.65651e-79	Up regulated	0-5 DPA
Gbar_A08G011470	3.39624	2.7574e-79	Up regulated	0-5 DPA
Gbar_D10G008710	10.6313	2.92931e-79	Up regulated	0-5 DPA
Gbar_A06G019910	2.01031	3.36455e-79	Up regulated	0-5 DPA
Gbar_D13G001490	-4.43468	3.62543e-79	Down regulated	0-5 DPA
Gbar_D03G015820	2.79206	3.87816e-79	Up regulated	0-5 DPA
Gbar_A03G006900	3.88207	4.57773e-79	Up regulated	0-5 DPA
Gbar_A03G017300	-2.98713	5.10422e-79	Down regulated	0-5 DPA
Gbar_D02G015550	3.93768	5.59753e-79	Up regulated	0-5 DPA
Gbar_A08G027100	6.81478	6.477e-79	Up regulated	0-5 DPA
Gbar_D02G008650	8.58656	6.53828e-79	Up regulated	0-5 DPA
Gbar_A05G018800	5.17358	6.65693e-79	Up regulated	0-5 DPA
Gbar_D09G014780	2.05556	6.88543e-79	Up regulated	0-5 DPA
Gbar_D02G007920	3.53318	8.08851e-79	Up regulated	0-5 DPA
Gbar_D07G019430	2.06485	9.2991e-79	Up regulated	0-5 DPA
Gbar_D12G010430	5.88926	9.35056e-79	Up regulated	0-5 DPA
Gbar_A11G001050	2.97061	1.00575e-78	Up regulated	0-5 DPA
Gbar_D01G011750	-4.41796	1.03318e-78	Down regulated	0-5 DPA
Gbar_D06G004740	2.0717	1.17722e-78	Up regulated	0-5 DPA
Gbar_A01G022460	2.03764	1.19649e-78	Up regulated	0-5 DPA
Gbar_A09G012460	2.65508	1.26051e-78	Up regulated	0-5 DPA
Gbar_A11G018610	-3.83608	1.28614e-78	Down regulated	0-5 DPA
Gbar_A13G017750	4.67252	1.40632e-78	Up regulated	0-5 DPA
Gbar_D01G020710	2.15233	1.54445e-78	Up regulated	0-5 DPA
Gbar_D11G021640	2.51143	1.59489e-78	Up regulated	0-5 DPA
Gbar_D05G000340	2.07564	1.66448e-78	Up regulated	0-5 DPA
Gbar_A13G008250	6.35601	1.68865e-78	Up regulated	0-5 DPA
Gbar_A09G024210	5.58472	1.74106e-78	Up regulated	0-5 DPA
Gbar_A05G006150	2.04454	1.85793e-78	Up regulated	0-5 DPA
Gbar_A05G036570	2.93855	1.8849e-78	Up regulated	0-5 DPA
Gbar_A05G002900	2.9275	2.08316e-78	Up regulated	0-5 DPA
Gbar_D06G013530	4.13481	2.13446e-78	Up regulated	0-5 DPA
Gbar_D01G010720	2.70644	2.16172e-78	Up regulated	0-5 DPA
Gbar_A08G027110	3.89297	2.27377e-78	Up regulated	0-5 DPA
Gbar_D05G030340	7.73583	2.75354e-78	Up regulated	0-5 DPA
Gbar_D07G022540	3.45318	3.18102e-78	Up regulated	0-5 DPA
Gbar_A02G008580	2.41053	3.21126e-78	Up regulated	0-5 DPA
Gbar_A08G000520	-2.64931	3.35607e-78	Down regulated	0-5 DPA
Gbar_A07G007820	2.55838	4.73759e-78	Up regulated	0-5 DPA
Gbar_A08G019690	2.13817	4.87521e-78	Up regulated	0-5 DPA
Gbar_A04G000620	-2.59094	5.24523e-78	Down regulated	0-5 DPA
Gbar_D08G017840	-3.56119	5.28207e-78	Down regulated	0-5 DPA
Gbar_D10G015800	2.46339	5.40035e-78	Up regulated	0-5 DPA
Gbar_D11G007130	2.16285	5.50791e-78	Up regulated	0-5 DPA
Gbar_A13G005930	5.70792	5.56397e-78	Up regulated	0-5 DPA
Gbar_A05G034260	2.26511	5.78483e-78	Up regulated	0-5 DPA
Gbar_A04G010670	3.15452	5.833e-78	Up regulated	0-5 DPA
Gbar_A12G003940	2.46069	6.1507e-78	Up regulated	0-5 DPA
Gbar_D06G003290	2.10573	6.21661e-78	Up regulated	0-5 DPA
Gbar_D12G006420	-3.12109	6.32614e-78	Down regulated	0-5 DPA
Gbar_A06G008910	3.41497	6.58029e-78	Up regulated	0-5 DPA
Gbar_A05G002300	2.62736	6.84575e-78	Up regulated	0-5 DPA
Gbar_A05G000810	2.51881	6.95964e-78	Up regulated	0-5 DPA
Gbar_D01G006920	-4.91947	7.41029e-78	Down regulated	0-5 DPA
Gbar_A06G018120	6.04196	7.56857e-78	Up regulated	0-5 DPA
Gbar_A07G005950	3.47966	7.97929e-78	Up regulated	0-5 DPA
Gbar_D10G001120	2.70869	8.13902e-78	Up regulated	0-5 DPA
Gbar_A06G014210	5.49634	1.07623e-77	Up regulated	0-5 DPA
Gbar_D08G002910	3.02438	1.08897e-77	Up regulated	0-5 DPA
Gbar_A12G009360	8.51262	1.1002e-77	Up regulated	0-5 DPA
Gbar_A13G020790	2.16173	1.10582e-77	Up regulated	0-5 DPA
Gbar_A08G017260	8.39904	1.14204e-77	Up regulated	0-5 DPA
Gbar_A08G011460	3.33828	1.19439e-77	Up regulated	0-5 DPA
Gbar_A03G005650	3.14045	1.19627e-77	Up regulated	0-5 DPA
Gbar_D10G021440	2.80948	1.29097e-77	Up regulated	0-5 DPA
Gbar_A03G010970	2.2101	1.52662e-77	Up regulated	0-5 DPA
Gbar_D06G015430	6.72539	1.65677e-77	Up regulated	0-5 DPA
Gbar_D05G006560	2.00057	1.80987e-77	Up regulated	0-5 DPA
Gbar_D13G012250	-2.14834	1.93965e-77	Down regulated	0-5 DPA
Gbar_A06G019380	2.05024	1.95878e-77	Up regulated	0-5 DPA
Gbar_A08G019290	2.79518	1.99655e-77	Up regulated	0-5 DPA
Gbar_D06G020620	2.16186	2.08606e-77	Up regulated	0-5 DPA
Gbar_A10G019010	3.45235	2.11636e-77	Up regulated	0-5 DPA
[truncated: 17,507 more rows]
