# Supplementary material for: Dynamic 3D genome architecture of cotton fiber reveals subgenome-coordinated chromatin topology for 4-staged single-cell differentiation
Source: Genome Biol. 2022 Feb 3;23:45. doi: 10.1186/s13059-022-02616-y (PMC8812185; doi:10.1186/s13059-022-02616-y)
Supplement: Supplementary file 4 — Additional file 4: Table S3. Summary of homoeologous genes with expression bias in fiber development. [file 13059_2022_2616_MOESM4_ESM.xlsx]

## Sheet: Table S3
Table S3. Summary of homoeologous genes with expression bias in fiber development.
GeneID_At	GeneID_Dt	days	FPKM_At	FPKM_Dt	diff_multiple	p-value	FDR	bias
Gbar_A01G000040	Gbar_D01G000160	0 DPA	0.926333	2.7371	0.338436	0.000288019	0.00143727	BiasD
Gbar_A01G000160	Gbar_D01G000290	0 DPA	0.655467	4.6035	0.142384	0.000819866	0.00260116	BiasD
Gbar_A01G000190	Gbar_D01G000320	0 DPA	1.79883	22.9903	0.078243	0.000184345	0.00112235	BiasD
Gbar_A01G000220	Gbar_D01G000350	0 DPA	0.636633	2.86847	0.221942	0.00198282	0.004334	BiasD
Gbar_A01G000350	Gbar_D01G000470	0 DPA	13.2403	28.4348	0.465637	0.0417031	0.0437468	BiasD
Gbar_A01G000360	Gbar_D01G000480	0 DPA	0.0766	1.49033	0.0513979	0.0114973	0.0145215	BiasD
Gbar_A01G000450	Gbar_D01G000570	0 DPA	0.782433	4.69943	0.166495	3.51e-05	0.000509743	BiasD
Gbar_A01G000650	Gbar_D01G000770	0 DPA	3.4956	11.9731	0.291955	3.99e-05	0.000528252	BiasD
Gbar_A01G000730	Gbar_D01G000860	0 DPA	0.192667	1.24603	0.154624	0.00441765	0.00715541	BiasD
Gbar_A01G000760	Gbar_D01G000890	0 DPA	1.68003	4.29763	0.390921	0.000800087	0.00256621	BiasD
Gbar_A01G000850	Gbar_D01G001010	0 DPA	1.3327	2.93493	0.454082	0.00541468	0.00821085	BiasD
Gbar_A01G000940	Gbar_D01G001110	0 DPA	23.3864	7.7459	3.0192	0.000229829	0.00126313	BiasA
Gbar_A01G000960	Gbar_D01G001120	0 DPA	11.1733	3.2727	3.4141	0.00482647	0.00761709	BiasA
Gbar_A01G001210	Gbar_D01G001400	0 DPA	20.955	9.3631	2.23804	0.000265206	0.00136014	BiasA
Gbar_A01G001360	Gbar_D01G001550	0 DPA	0.221267	0.994267	0.222543	0.00835693	0.0112803	BiasD
Gbar_A01G001420	Gbar_D01G001600	0 DPA	1.42983	24.711	0.0578623	0.00122014	0.00320148	BiasD
Gbar_A01G001430	Gbar_D01G001610	0 DPA	0.6872	4.4615	0.154029	0.00923419	0.0121775	BiasD
Gbar_A01G001510	Gbar_D01G001690	0 DPA	0.3896	1.72653	0.225654	0.0140263	0.017008	BiasD
Gbar_A01G001550	Gbar_D01G001720	0 DPA	0	4.06343	0	0.00725479	0.0101497	BiasD
Gbar_A01G001630	Gbar_D01G001750	0 DPA	0.0905667	1.29627	0.0698673	0.000512645	0.00200089	BiasD
Gbar_A01G001860	Gbar_D01G001990	0 DPA	7.19263	3.20053	2.24732	0.00163122	0.00384586	BiasA
Gbar_A01G001880	Gbar_D01G002010	0 DPA	6.48227	3.06523	2.11477	1.28e-05	0.000308856	BiasA
Gbar_A01G001890	Gbar_D01G002020	0 DPA	10.0159	3.67617	2.72454	0.00723975	0.0101383	BiasA
Gbar_A01G001910	Gbar_D01G002040	0 DPA	1.15567	5.20323	0.222105	0.00151157	0.00363975	BiasD
Gbar_A01G001970	Gbar_D01G002120	0 DPA	3.47347	8.05753	0.431083	0.00282561	0.00528356	BiasD
Gbar_A01G002120	Gbar_D01G002270	0 DPA	8.8002	3.9777	2.21238	0.0305856	0.0331181	BiasA
Gbar_A01G002160	Gbar_D01G002310	0 DPA	2.30417	11.8394	0.194618	0.000247386	0.00130221	BiasD
Gbar_A01G002220	Gbar_D01G002390	0 DPA	7.0474	17.139	0.411191	0.00828986	0.0112196	BiasD
Gbar_A01G002300	Gbar_D01G002470	0 DPA	0.589933	5.72473	0.10305	0.0014231	0.00350135	BiasD
Gbar_A01G002390	Gbar_D01G002570	0 DPA	3.51797	8.00803	0.439305	0.00120616	0.00318548	BiasD
Gbar_A01G002480	Gbar_D01G002680	0 DPA	4.14633	13.1024	0.316455	0.00371406	0.0063565	BiasD
Gbar_A01G002540	Gbar_D01G002740	0 DPA	5.03793	1.18927	4.23617	0.00101706	0.0029253	BiasA
Gbar_A01G002590	Gbar_D01G002790	0 DPA	6.5725	2.90623	2.26152	0.0406435	0.0427235	BiasA
Gbar_A01G002610	Gbar_D01G002810	0 DPA	7.43717	3.47603	2.13956	0.0169953	0.0198621	BiasA
Gbar_A01G002630	Gbar_D01G002830	0 DPA	4.06417	9.38343	0.433121	0.00729725	0.0101881	BiasD
Gbar_A01G002730	Gbar_D01G002920	0 DPA	5.5168	1.7204	3.2067	0.000950227	0.00282705	BiasA
Gbar_A01G002740	Gbar_D01G002930	0 DPA	1.1958	4.49537	0.266007	0.000609853	0.00218526	BiasD
Gbar_A01G002800	Gbar_D01G002980	0 DPA	10.0701	2.5491	3.95044	0.00198913	0.00434002	BiasA
Gbar_A01G002810	Gbar_D01G002990	0 DPA	0.9336	2.32277	0.401934	0.0103132	0.0133155	BiasD
Gbar_A01G002830	Gbar_D01G003000	0 DPA	3.2112	8.36847	0.383726	0.0101386	0.0131401	BiasD
Gbar_A01G002890	Gbar_D01G003060	0 DPA	3.03033	1.50153	2.01816	0.00874813	0.0116651	BiasA
Gbar_A01G003330	Gbar_D01G003500	0 DPA	21.6544	8.00217	2.70607	0.00115006	0.00311668	BiasA
Gbar_A01G003350	Gbar_D01G003510	0 DPA	4.17583	1.99453	2.09364	0.000611594	0.00218957	BiasA
Gbar_A01G003460	Gbar_D01G003590	0 DPA	0.337767	1.8081	0.186808	0.00573263	0.00857786	BiasD
Gbar_A01G003610	Gbar_D01G003820	0 DPA	3.4537	13.303	0.259619	9.31e-05	0.000805852	BiasD
Gbar_A01G003790	Gbar_D01G004020	0 DPA	12.9771	30.74	0.422155	0.0434606	0.0454966	BiasD
Gbar_A01G004190	Gbar_D01G004410	0 DPA	5.69007	2.21983	2.56329	0.000915134	0.00275488	BiasA
Gbar_A01G004320	Gbar_D01G004500	0 DPA	52.0867	16.7457	3.11045	0.00112341	0.00307912	BiasA
Gbar_A01G004450	Gbar_D01G004650	0 DPA	4.60457	22.2866	0.206607	1.36e-06	0.000119896	BiasD
Gbar_A01G004520	Gbar_D01G004720	0 DPA	9.6055	21.7149	0.442345	0.000715446	0.00240871	BiasD
Gbar_A01G004600	Gbar_D01G004780	0 DPA	4.0349	1.4199	2.84168	0.00514759	0.00791503	BiasA
Gbar_A01G004710	Gbar_D01G004900	0 DPA	21.9555	2.6083	8.41756	0.000154562	0.00102697	BiasA
Gbar_A01G004760	Gbar_D01G004960	0 DPA	4.80597	16.8513	0.285198	0.000338626	0.00158793	BiasD
Gbar_A01G004800	Gbar_D01G004980	0 DPA	0.5553	1.50643	0.368619	0.00837827	0.0113054	BiasD
Gbar_A01G004820	Gbar_D01G005000	0 DPA	6.54807	14.2559	0.459322	0.000755071	0.00248111	BiasD
Gbar_A01G004940	Gbar_D01G005100	0 DPA	0.400933	1.23757	0.323969	0.00429866	0.00703769	BiasD
Gbar_A01G004950	Gbar_D01G005110	0 DPA	0.7651	5.67797	0.134749	0.0315647	0.0340333	BiasD
Gbar_A01G005090	Gbar_D01G005250	0 DPA	28.0378	58.1302	0.482328	0.000602915	0.00217574	BiasD
Gbar_A01G005310	Gbar_D01G005490	0 DPA	3.5521	7.3242	0.484981	0.0123287	0.0153497	BiasD
Gbar_A01G005520	Gbar_D01G005820	0 DPA	0.0634667	1.54167	0.0411676	0.0119345	0.0149577	BiasD
Gbar_A01G005620	Gbar_D01G005960	0 DPA	0.353967	2.218	0.159588	0.0134346	0.0164425	BiasD
Gbar_A01G005650	Gbar_D01G005990	0 DPA	8.33973	3.04493	2.73889	0.00859083	0.0115152	BiasA
Gbar_A01G005760	Gbar_D01G006100	0 DPA	1.54333	7.7149	0.200046	0.000859937	0.00267383	BiasD
Gbar_A01G005780	Gbar_D01G006120	0 DPA	0.131133	2.8345	0.0462633	0.000482603	0.00191675	BiasD
Gbar_A01G005970	Gbar_D01G006320	0 DPA	0.1611	1.66637	0.0966774	0.0071725	0.0100692	BiasD
Gbar_A01G006070	Gbar_D01G006430	0 DPA	0.244233	1.44813	0.168654	0.000195143	0.00115523	BiasD
Gbar_A01G006120	Gbar_D01G006460	0 DPA	2.55843	5.67093	0.451149	0.0130494	0.0160523	BiasD
Gbar_A01G006150	Gbar_D01G006490	0 DPA	8.9313	4.34927	2.05352	0.0060083	0.00885263	BiasA
Gbar_A01G006160	Gbar_D01G006500	0 DPA	0.190967	2.02233	0.0944289	0.0152599	0.0181946	BiasD
Gbar_A01G006210	Gbar_D01G006560	0 DPA	97.9101	33.1454	2.95396	0.00251718	0.00492418	BiasA
Gbar_A01G006320	Gbar_D01G006640	0 DPA	81.1569	163.248	0.497138	0.00312856	0.00565379	BiasD
Gbar_A01G006370	Gbar_D01G006700	0 DPA	0.0153	1.1527	0.0132732	0.0127348	0.0157471	BiasD
Gbar_A01G006600	Gbar_D01G006920	0 DPA	12.7632	39.6528	0.321874	0.0113124	0.014346	BiasD
Gbar_A01G006690	Gbar_D01G007000	0 DPA	7.92737	109.999	0.0720674	0.003091	0.00561986	BiasD
Gbar_A01G006850	Gbar_D01G007150	0 DPA	9.5112	1.96543	4.83924	0.00147042	0.0035724	BiasA
Gbar_A01G006890	Gbar_D01G007190	0 DPA	9.8839	3.70743	2.66597	0.00113643	0.00309568	BiasA
Gbar_A01G007050	Gbar_D01G007360	0 DPA	32.4049	14.9031	2.17438	5.41e-05	0.000606434	BiasA
Gbar_A01G007110	Gbar_D01G007430	0 DPA	2.36073	6.95187	0.339583	0.0233002	0.0260765	BiasD
Gbar_A01G007200	Gbar_D01G007510	0 DPA	1.13077	5.76393	0.19618	0.00487072	0.00766907	BiasD
Gbar_A01G007340	Gbar_D01G024380	0 DPA	33.0626	6.81987	4.84799	0.00581696	0.00865957	BiasA
Gbar_A01G007680	Gbar_D01G007940	0 DPA	9.73773	57.7814	0.168527	0.0189526	0.0217249	BiasD
Gbar_A01G007780	Gbar_D01G008040	0 DPA	42.8238	93.3904	0.458546	0.00143362	0.00351238	BiasD
Gbar_A01G007840	Gbar_D01G008090	0 DPA	0.470533	7.35623	0.0639639	0.000237378	0.00127553	BiasD
Gbar_A01G007850	Gbar_D01G008110	0 DPA	0.801267	14.8091	0.0541064	0.0249914	0.0277174	BiasD
Gbar_A01G007980	Gbar_D01G008290	0 DPA	0	1.79207	0	0.00618978	0.00903801	BiasD
Gbar_A01G008000	Gbar_D01G008320	0 DPA	3.90417	9.10797	0.428654	0.0212674	0.0240797	BiasD
Gbar_A01G008070	Gbar_D01G008390	0 DPA	0.134367	1.3437	0.0999975	0.0160509	0.0189655	BiasD
Gbar_A01G008090	Gbar_D01G008420	0 DPA	9.2445	2.23233	4.14118	0.000782259	0.00252496	BiasA
Gbar_A01G008100	Gbar_D01G008440	0 DPA	24.4938	245.437	0.0997966	0.00174369	0.00402936	BiasD
Gbar_A01G008140	Gbar_D01G008490	0 DPA	0.570133	2.6626	0.214127	0.0117408	0.0147604	BiasD
Gbar_A01G008210	Gbar_D01G008560	0 DPA	0.485767	1.2659	0.383732	0.00109603	0.0030436	BiasD
Gbar_A01G008230	Gbar_D01G008580	0 DPA	0.7707	1.96447	0.39232	0.0134068	0.0164183	BiasD
Gbar_A01G008250	Gbar_D01G008600	0 DPA	0.5506	1.42223	0.387138	0.0014399	0.00352562	BiasD
Gbar_A01G008320	Gbar_D01G008710	0 DPA	12.7493	5.52967	2.30562	0.0287712	0.0314381	BiasA
Gbar_A01G008350	Gbar_D01G008750	0 DPA	1.50007	4.93577	0.303918	0.00070664	0.00239142	BiasD
Gbar_A01G008490	Gbar_D01G008880	0 DPA	1.02527	2.34193	0.437786	0.00860762	0.0115161	BiasD
Gbar_A01G009010	Gbar_D01G009430	0 DPA	2.28347	13.6742	0.166991	4.33e-05	0.000540396	BiasD
Gbar_A01G009060	Gbar_D01G009480	0 DPA	6.3362	16.4204	0.385874	5.99e-05	0.000631952	BiasD
Gbar_A01G009080	Gbar_D01G009500	0 DPA	3.47797	1.58133	2.19939	0.00473169	0.00751469	BiasA
Gbar_A01G009110	Gbar_D01G009540	0 DPA	8.99483	20.1052	0.447389	0.000264896	0.00136014	BiasD
Gbar_A01G009230	Gbar_D01G009670	0 DPA	43.3982	21.5681	2.01214	6.58e-05	0.000665555	BiasA
Gbar_A01G009280	Gbar_D01G009720	0 DPA	5.3799	2.04693	2.62827	0.000454942	0.00185881	BiasA
Gbar_A01G009290	Gbar_D01G009730	0 DPA	7.11963	23.7078	0.300308	0.00830976	0.0112325	BiasD
Gbar_A01G009450	Gbar_D01G009920	0 DPA	0.537133	89.8252	0.00597976	0.000481767	0.00191529	BiasD
Gbar_A01G009560	Gbar_D01G010010	0 DPA	368.371	810.849	0.454303	0.000663572	0.00231453	BiasD
Gbar_A01G009760	Gbar_D01G010280	0 DPA	0.741467	6.67737	0.111042	1.07e-05	0.000266333	BiasD
Gbar_A01G009800	Gbar_D01G010320	0 DPA	0.4529	1.59967	0.283121	0.0179802	0.0208216	BiasD
Gbar_A01G009840	Gbar_D01G010360	0 DPA	3.82233	20.1505	0.189689	2.62e-05	0.000453404	BiasD
Gbar_A01G009930	Gbar_D01G010460	0 DPA	2.30177	5.5225	0.416798	0.0232004	0.0259863	BiasD
Gbar_A01G010010	Gbar_D01G010550	0 DPA	1.8744	3.8556	0.48615	0.00221294	0.00459889	BiasD
Gbar_A01G010020	Gbar_D01G010560	0 DPA	1.43767	3.4541	0.41622	0.00449719	0.00725508	BiasD
Gbar_A01G010070	Gbar_D01G010610	0 DPA	122.056	43.5473	2.80282	0.00147003	0.0035724	BiasA
Gbar_A01G010160	Gbar_D01G010690	0 DPA	0.455133	2.50947	0.181367	0.000583344	0.00213543	BiasD
Gbar_A01G010200	Gbar_D01G010720	0 DPA	0.687633	2.08303	0.330112	0.000574436	0.00211807	BiasD
Gbar_A01G010240	Gbar_D01G010770	0 DPA	39.4438	7.6743	5.13972	0.000201445	0.00117207	BiasA
Gbar_A01G010320	Gbar_D01G010840	0 DPA	0.0389333	1.52687	0.0254988	0.0133815	0.0163924	BiasD
Gbar_A01G010430	Gbar_D01G011020	0 DPA	3.11667	7.8729	0.395873	0.0181215	0.0209494	BiasD
Gbar_A01G010470	Gbar_D01G010970	0 DPA	0.0193667	1.76673	0.0109619	0.00314633	0.00566953	BiasD
Gbar_A01G010630	Gbar_D01G011180	0 DPA	31.8382	14.0806	2.26114	4.79e-05	0.00056641	BiasA
Gbar_A01G010650	Gbar_D01G011200	0 DPA	13.2204	4.85113	2.72523	0.00174007	0.00402936	BiasA
Gbar_A01G010660	Gbar_D01G011220	0 DPA	58.7516	24.3205	2.41572	0.00338124	0.00597113	BiasA
Gbar_A01G010700	Gbar_D01G011250	0 DPA	32.2113	11.9213	2.702	0.00141684	0.0034944	BiasA
Gbar_A01G010710	Gbar_D01G011270	0 DPA	4.70683	2.33147	2.01883	0.000571566	0.00211516	BiasA
Gbar_A01G010720	Gbar_D01G011280	0 DPA	3.18833	10.0667	0.316721	0.00914838	0.0120918	BiasD
Gbar_A01G010730	Gbar_D01G011290	0 DPA	1.80003	3.64767	0.493475	0.0007246	0.00242747	BiasD
Gbar_A01G010820	Gbar_D01G011380	0 DPA	2.0909	6.00963	0.347925	0.00324936	0.00579611	BiasD
Gbar_A01G010840	Gbar_D01G011400	0 DPA	0.7855	22.0823	0.0355715	7.54e-08	5.26e-05	BiasD
Gbar_A01G010900	Gbar_D01G011460	0 DPA	16.1357	49.8402	0.323748	0.00268085	0.00510679	BiasD
Gbar_A01G010930	Gbar_D01G011480	0 DPA	1.66313	4.55237	0.365334	0.0201261	0.0228895	BiasD
Gbar_A01G011190	Gbar_D01G011750	0 DPA	27.7853	84.0332	0.330647	0.00905399	0.0120021	BiasD
Gbar_A01G011250	Gbar_D01G011800	0 DPA	18.7335	51.2808	0.365312	0.000289786	0.00144311	BiasD
Gbar_A01G011360	Gbar_D01G011940	0 DPA	22.9262	10.7049	2.14165	3.33e-06	0.000169176	BiasA
Gbar_A01G011380	Gbar_D01G011970	0 DPA	0.3647	5.93803	0.0614176	0.0255832	0.0283352	BiasD
Gbar_A01G011720	Gbar_D01G012260	0 DPA	2.1171	6.36053	0.332849	0.000680534	0.00234582	BiasD
Gbar_A01G011770	Gbar_D01G012320	0 DPA	2.30587	16.7813	0.137407	3.22e-06	0.000165993	BiasD
Gbar_A01G012030	Gbar_D01G012660	0 DPA	1.11323	5.06313	0.21987	0.00549394	0.00830009	BiasD
Gbar_A01G012560	Gbar_D01G012790	0 DPA	3.44923	10.1014	0.34146	0.00268509	0.00511053	BiasD
Gbar_A01G012640	Gbar_D01G013310	0 DPA	0.584733	26.7359	0.0218707	0.00412944	0.00684091	BiasD
Gbar_A01G012810	Gbar_D01G013460	0 DPA	4.55183	14.0756	0.323385	0.000248468	0.00130221	BiasD
Gbar_A01G012850	Gbar_D01G013520	0 DPA	2.3649	6.6125	0.357641	0.000634608	0.00225468	BiasD
Gbar_A01G012960	Gbar_D01G013600	0 DPA	4.691	1.75753	2.66908	0.000598793	0.00217227	BiasA
Gbar_A01G012990	Gbar_D01G013570	0 DPA	0.630433	2.86867	0.219765	0.0128675	0.0158722	BiasD
Gbar_A01G013070	Gbar_D01G013770	0 DPA	22.319	10.7726	2.07183	0.000135683	0.000954708	BiasA
Gbar_A01G013260	Gbar_D01G013990	0 DPA	14.731	6.22817	2.36522	0.00782009	0.0107483	BiasA
Gbar_A01G013420	Gbar_D01G014130	0 DPA	13.1175	30.2254	0.433989	0.000939298	0.00280822	BiasD
Gbar_A01G013570	Gbar_D01G014550	0 DPA	10.8421	1.54967	6.99639	3.44e-05	0.000508478	BiasA
Gbar_A01G013670	Gbar_D01G014420	0 DPA	8.40563	3.32357	2.5291	0.00808189	0.0110188	BiasA
Gbar_A01G013860	Gbar_D01G014690	0 DPA	1.2553	2.70823	0.463512	0.0047112	0.00749845	BiasD
Gbar_A01G013930	Gbar_D01G014790	0 DPA	0.5268	8.6162	0.0611406	0.000136836	0.000959505	BiasD
Gbar_A01G013970	Gbar_D01G014830	0 DPA	4.74693	2.2277	2.13087	0.0213217	0.0241279	BiasA
Gbar_A01G014320	Gbar_D01G015660	0 DPA	26.3659	8.25323	3.19462	0.000205222	0.00118557	BiasA
Gbar_A01G014330	Gbar_D01G015650	0 DPA	6.8446	3.2785	2.08772	0.00109415	0.0030436	BiasA
Gbar_A01G014450	Gbar_D01G015490	0 DPA	0	9.55047	0	0.00415826	0.00687744	BiasD
Gbar_A01G014510	Gbar_D01G015410	0 DPA	10.3928	3.21943	3.22815	0.00943766	0.0123892	BiasA
Gbar_A01G014530	Gbar_D01G015390	0 DPA	1.1056	6.75463	0.16368	0.00701468	0.00991756	BiasD
Gbar_A01G014560	Gbar_D01G015340	0 DPA	0.263867	1.55293	0.169915	0.00513828	0.00790737	BiasD
Gbar_A01G014570	Gbar_D01G015330	0 DPA	8.30757	3.28067	2.53228	0.00345474	0.00606144	BiasA
Gbar_A01G014670	Gbar_D01G015210	0 DPA	1.50437	5.84477	0.257387	0.0300121	0.0326013	BiasD
Gbar_A01G014710	Gbar_D01G015160	0 DPA	3.68947	1.65213	2.23315	0.00429428	0.00703659	BiasA
Gbar_A01G014800	Gbar_D01G015720	0 DPA	96.4099	37.2732	2.58658	0.00458364	0.00733923	BiasA
Gbar_A01G014810	Gbar_D01G015710	0 DPA	36.809	13.2985	2.7679	0.00135795	0.00340493	BiasA
Gbar_A01G014830	Gbar_D01G015860	0 DPA	1.2103	2.9315	0.41286	0.0049007	0.00770732	BiasD
Gbar_A01G014990	Gbar_D01G016000	0 DPA	1.97997	12.389	0.159817	0.000590154	0.00215261	BiasD
Gbar_A01G015090	Gbar_D01G016140	0 DPA	72.4628	14.5051	4.99567	0.000105925	0.000859877	BiasA
Gbar_A01G015140	Gbar_D01G016190	0 DPA	13.5381	29.5488	0.458161	0.00185606	0.00417675	BiasD
Gbar_A01G015170	Gbar_D01G017110	0 DPA	0.363333	11.5137	0.0315565	0.00181495	0.00412599	BiasD
Gbar_A01G015220	Gbar_D01G017050	0 DPA	9.2909	2.8501	3.25985	0.00117525	0.00314043	BiasA
Gbar_A01G015260	Gbar_D01G017010	0 DPA	1.29323	3.3854	0.382003	0.00130957	0.00333921	BiasD
Gbar_A01G015320	Gbar_D01G016960	0 DPA	1.29813	5.1793	0.250639	0.000284128	0.00142904	BiasD
Gbar_A01G015460	Gbar_D01G016840	0 DPA	0.270733	2.83827	0.0953869	0.00028144	0.00142188	BiasD
Gbar_A01G015590	Gbar_D01G016710	0 DPA	7.4868	2.4021	3.11677	0.0176897	0.0205437	BiasA
Gbar_A01G015600	Gbar_D01G016700	0 DPA	12.895	1.10983	11.6189	0.000304164	0.00148379	BiasA
Gbar_A01G015680	Gbar_D01G016570	0 DPA	0.614967	1.39227	0.441702	0.00414883	0.00686578	BiasD
Gbar_A01G015690	Gbar_D01G016560	0 DPA	4.81157	10.1452	0.474272	0.00038725	0.0017026	BiasD
Gbar_A01G015750	Gbar_D01G017170	0 DPA	27.6878	75.3457	0.367477	0.000393501	0.00170615	BiasD
Gbar_A01G015800	Gbar_D01G016400	0 DPA	1.5524	3.2693	0.474842	0.00505811	0.00784374	BiasD
Gbar_A01G015940	Gbar_D01G016550	0 DPA	21.9871	74.37	0.295645	0.00603839	0.00888821	BiasD
Gbar_A01G015950	Gbar_D01G016260	0 DPA	16.9099	2.56623	6.5894	0.00121766	0.00319705	BiasA
Gbar_A01G015980	Gbar_D01G016300	0 DPA	10.0648	4.33957	2.31932	0.0109716	0.0139737	BiasA
Gbar_A01G016070	Gbar_D01G017240	0 DPA	25.5636	4.36307	5.8591	0.00411387	0.00682068	BiasA
Gbar_A01G016130	Gbar_D01G017360	0 DPA	5.05853	1.84313	2.74453	0.000596787	0.00216708	BiasA
Gbar_A01G016410	Gbar_D01G017620	0 DPA	3.35073	6.83697	0.490091	0.0168681	0.0197361	BiasD
Gbar_A01G016490	Gbar_D01G017700	0 DPA	2.57607	5.1523	0.499984	0.0124335	0.0154278	BiasD
Gbar_A01G016560	Gbar_D01G017760	0 DPA	1.8661	10.283	0.181474	0.000200295	0.00116971	BiasD
Gbar_A01G016770	Gbar_D01G017990	0 DPA	1.83593	5.1658	0.355402	1.68e-05	0.000352496	BiasD
Gbar_A01G016830	Gbar_D01G018070	0 DPA	0.801633	3.65293	0.219449	5.65e-05	0.000618468	BiasD
Gbar_A01G016900	Gbar_D01G018140	0 DPA	14.0043	28.203	0.496554	0.022535	0.0253246	BiasD
Gbar_A01G017190	Gbar_D01G018420	0 DPA	1.7212	3.63107	0.47402	0.000172348	0.00109522	BiasD
Gbar_A01G017320	Gbar_D01G018540	0 DPA	3.6434	9.4391	0.38599	3.29e-05	0.00050145	BiasD
Gbar_A01G017360	Gbar_D01G018570	0 DPA	5.9609	16.4579	0.362192	0.00728353	0.0101794	BiasD
Gbar_A01G017440	Gbar_D01G018630	0 DPA	4.59867	13.3674	0.344022	0.000240448	0.00127715	BiasD
Gbar_A01G017450	Gbar_D01G018640	0 DPA	6.7007	14.8953	0.449854	4.6e-05	0.00055114	BiasD
Gbar_A01G017480	Gbar_D01G018650	0 DPA	8.36763	2.42683	3.44796	0.00572442	0.00857214	BiasA
Gbar_A01G017600	Gbar_D01G018750	0 DPA	5.85783	13.2282	0.442828	0.0137229	0.0167199	BiasD
Gbar_A01G017630	Gbar_D01G018780	0 DPA	1.6549	7.2518	0.228205	0.00396299	0.00663817	BiasD
Gbar_A01G017690	Gbar_D01G018830	0 DPA	8.63797	18.85	0.458248	0.000142774	0.000977914	BiasD
Gbar_A01G017760	Gbar_D01G018900	0 DPA	1.9786	6.21353	0.318434	0.000946077	0.00281882	BiasD
Gbar_A01G017830	Gbar_D01G018980	0 DPA	4.8494	10.9362	0.443425	0.0293192	0.0319168	BiasD
Gbar_A01G018070	Gbar_D01G019250	0 DPA	3.6031	9.05387	0.397963	0.0111178	0.0141344	BiasD
Gbar_A01G018130	Gbar_D01G019330	0 DPA	31.7062	9.39537	3.37466	0.00286634	0.00533693	BiasA
Gbar_A01G018150	Gbar_D01G019350	0 DPA	1.84733	4.7636	0.387802	0.00431675	0.00705636	BiasD
Gbar_A01G018280	Gbar_D01G019510	0 DPA	17.6836	2.58343	6.84501	0.00406876	0.00676795	BiasA
Gbar_A01G018290	Gbar_D01G019500	0 DPA	0.6893	2.3245	0.296537	0.000604591	0.00217585	BiasD
Gbar_A01G018360	Gbar_D01G019540	0 DPA	0.6168	1.6098	0.383153	0.0341065	0.0364373	BiasD
Gbar_A01G018560	Gbar_D01G020110	0 DPA	0.639533	1.60767	0.397802	0.0191793	0.0219539	BiasD
Gbar_A01G018620	Gbar_D01G020050	0 DPA	6.49343	15.3519	0.422974	0.000917683	0.00276051	BiasD
Gbar_A01G018640	Gbar_D01G020020	0 DPA	2.65307	5.8462	0.45381	2.53e-05	0.00044655	BiasD
Gbar_A01G018670	Gbar_D01G019990	0 DPA	0.3417	14.9736	0.0228201	0.000312866	0.00151299	BiasD
Gbar_A01G018720	Gbar_D01G019950	0 DPA	2.1946	7.85583	0.279359	0.000672091	0.00232827	BiasD
Gbar_A01G018890	Gbar_D01G019780	0 DPA	1.93737	4.72937	0.409646	0.0271206	0.0297784	BiasD
Gbar_A01G018950	Gbar_D01G019730	0 DPA	9.8817	1.26753	7.79601	0.00551478	0.00832231	BiasA
Gbar_A01G019110	Gbar_D01G019600	0 DPA	14.0763	5.81193	2.42196	0.00396136	0.00663817	BiasA
Gbar_A01G019270	Gbar_D01G020360	0 DPA	2.549	8.76513	0.290811	0.00786637	0.0107864	BiasD
Gbar_A01G019620	Gbar_D01G020740	0 DPA	0.181633	4.23023	0.042937	0.000260663	0.00134875	BiasD
Gbar_A01G019720	Gbar_D01G020850	0 DPA	1.00657	3.21747	0.312844	0.0415616	0.0436097	BiasD
Gbar_A01G019730	Gbar_D01G020860	0 DPA	1.9897	5.56657	0.357438	0.00124932	0.00324926	BiasD
Gbar_A01G019740	Gbar_D01G020870	0 DPA	5.6191	11.711	0.479812	0.0317542	0.0342104	BiasD
Gbar_A01G019900	Gbar_D01G021030	0 DPA	0.974867	3.24853	0.300094	0.0065677	0.00942586	BiasD
Gbar_A01G019960	Gbar_D01G021090	0 DPA	43.457	21.337	2.03669	0.00774238	0.0106668	BiasA
Gbar_A01G019980	Gbar_D01G021110	0 DPA	7.15827	2.59317	2.76043	0.0191169	0.0218948	BiasA
Gbar_A01G020030	Gbar_D01G021160	0 DPA	18.024	6.47733	2.78262	0.0157955	0.0187399	BiasA
Gbar_A01G020060	Gbar_D01G021190	0 DPA	35.2797	9.4049	3.75121	1.1e-05	0.000273102	BiasA
Gbar_A01G020360	Gbar_D01G021480	0 DPA	17.0227	8.13447	2.09266	0.0001813	0.00111382	BiasA
Gbar_A01G020630	Gbar_D01G021780	0 DPA	20.3531	7.13283	2.85344	0.014333	0.0172974	BiasA
Gbar_A01G020640	Gbar_D01G021790	0 DPA	52.0649	3.8578	13.496	0.0133361	0.0163507	BiasA
Gbar_A01G020660	Gbar_D01G021810	0 DPA	4.26707	1.6196	2.63464	6e-05	0.000631952	BiasA
Gbar_A01G020890	Gbar_D01G022030	0 DPA	0.701733	3.56823	0.196661	0.000209001	0.00119189	BiasD
Gbar_A01G020900	Gbar_D01G022040	0 DPA	0.382633	1.71	0.223762	0.00300167	0.00551391	BiasD
Gbar_A01G021050	Gbar_D01G022170	0 DPA	3.48803	1.47867	2.3589	0.008027	0.010966	BiasA
Gbar_A01G021090	Gbar_D01G022210	0 DPA	8.06953	17.3708	0.464545	0.000251974	0.00131388	BiasD
Gbar_A01G021260	Gbar_D01G022340	0 DPA	0.717867	5.8608	0.122486	0.00079387	0.00255231	BiasD
Gbar_A01G021310	Gbar_D01G022390	0 DPA	9.29377	23.8008	0.390482	5.48e-06	0.000200787	BiasD
Gbar_A01G021530	Gbar_D01G022630	0 DPA	0.0751667	10.4304	0.00720652	0.00213745	0.00452055	BiasD
Gbar_A01G021540	Gbar_D01G022640	0 DPA	1.2761	3.2895	0.387931	0.00287828	0.00534763	BiasD
Gbar_A01G021550	Gbar_D01G022650	0 DPA	10.6439	33.9464	0.31355	0.0133435	0.0163507	BiasD
Gbar_A01G021610	Gbar_D01G022720	0 DPA	12.3121	25.1339	0.489862	0.000113107	0.000887071	BiasD
Gbar_A01G021710	Gbar_D01G022810	0 DPA	7.51057	2.06077	3.64455	3.76e-05	0.000520714	BiasA
Gbar_A01G021800	Gbar_D01G022910	0 DPA	7.94923	3.43817	2.31206	0.00259215	0.00500326	BiasA
Gbar_A01G021840	Gbar_D01G022950	0 DPA	0.7599	1.90357	0.399198	0.0116622	0.0146798	BiasD
Gbar_A01G021970	Gbar_D01G023090	0 DPA	3.12183	19.3555	0.161289	0.00641649	0.0092934	BiasD
Gbar_A01G022000	Gbar_D01G023120	0 DPA	5.85547	1.91937	3.05073	0.000347381	0.00161273	BiasA
Gbar_A01G022020	Gbar_D01G023140	0 DPA	0.505267	1.63357	0.309303	0.000680408	0.00234582	BiasD
Gbar_A01G022100	Gbar_D01G023190	0 DPA	18.2798	8.93	2.04701	0.0019205	0.00425382	BiasA
Gbar_A01G022370	Gbar_D01G023440	0 DPA	18.7027	41.568	0.449931	0.0303785	0.0329289	BiasD
Gbar_A01G022430	Gbar_D01G023500	0 DPA	3.02117	12.1201	0.249269	0.00343339	0.0060344	BiasD
Gbar_A01G022470	Gbar_D01G023540	0 DPA	50.275	17.713	2.83831	0.0014973	0.00361416	BiasA
Gbar_A01G022570	Gbar_D01G023640	0 DPA	8.93813	4.395	2.0337	0.000747605	0.00246795	BiasA
Gbar_A01G022610	Gbar_D01G023680	0 DPA	0.514233	2.81883	0.182428	0.00820892	0.0111391	BiasD
Gbar_A01G022620	Gbar_D01G023690	0 DPA	1.0909	4.44623	0.245354	0.000566792	0.00210708	BiasD
Gbar_A01G022800	Gbar_D01G023880	0 DPA	0.3361	1.63467	0.205608	0.0111967	0.0142215	BiasD
Gbar_A01G023070	Gbar_D04G020890	0 DPA	19.1806	9.27153	2.06877	0.0124822	0.0154818	BiasA
Gbar_A01G023160	Gbar_D01G019090	0 DPA	4.7205	11.27	0.418857	6.25e-05	0.000648418	BiasD
Gbar_A01G023170	Gbar_D01G019080	0 DPA	1.84267	3.91637	0.470504	0.000646519	0.0022801	BiasD
Gbar_A01G023370	Gbar_D01G015580	0 DPA	30.2513	7.57463	3.99377	0.0184456	0.0212878	BiasA
Gbar_A02G000070	Gbar_D02G000190	0 DPA	7.98867	1.5517	5.14833	0.00582668	0.00867074	BiasA
Gbar_A02G000100	Gbar_D02G000200	0 DPA	6.5792	2.88087	2.28376	0.0269045	0.0295651	BiasA
Gbar_A02G000110	Gbar_D02G000210	0 DPA	0.565533	1.16837	0.484038	0.000781911	0.00252496	BiasD
Gbar_A02G000130	Gbar_D02G000230	0 DPA	0.5911	1.93823	0.304968	0.00926598	0.0122076	BiasD
Gbar_A02G000230	Gbar_D02G000340	0 DPA	0.689467	60.4776	0.0114004	0.0411057	0.043187	BiasD
Gbar_A02G000460	Gbar_D02G000570	0 DPA	1.12817	10.5589	0.106845	0.00593697	0.00878241	BiasD
Gbar_A02G000580	Gbar_D02G000670	0 DPA	22.6206	6.2456	3.62185	0.00268011	0.00510679	BiasA
Gbar_A02G000700	Gbar_D02G000830	0 DPA	0.481233	1.1944	0.402908	0.0161976	0.0191054	BiasD
Gbar_A02G000770	Gbar_D02G000980	0 DPA	79.0686	34.1533	2.31511	0.000462406	0.00187873	BiasA
Gbar_A02G001000	Gbar_D02G001310	0 DPA	31.2976	121.155	0.258326	0.000563434	0.00210035	BiasD
Gbar_A02G001310	Gbar_D02G001600	0 DPA	23.4781	108.708	0.215973	0.00567297	0.00851045	BiasD
Gbar_A02G001360	Gbar_D01G024400	0 DPA	14.9723	5.42377	2.76049	0.000236017	0.00127553	BiasA
Gbar_A02G001570	Gbar_D02G001840	0 DPA	47.2005	13.1552	3.58797	0.00219104	0.00457418	BiasA
Gbar_A02G001650	Gbar_D02G001970	0 DPA	0.639733	7.4008	0.0864411	0.00646615	0.00933541	BiasD
Gbar_A02G001830	Gbar_D02G002270	0 DPA	12.0636	34.1025	0.353744	0.000231946	0.00126791	BiasD
Gbar_A02G001930	Gbar_D02G002360	0 DPA	80.6887	35.0995	2.29886	0.00654714	0.00941557	BiasA
Gbar_A02G001940	Gbar_D02G002370	0 DPA	10.0878	20.919	0.482232	0.00011087	0.000880679	BiasD
Gbar_A02G002260	Gbar_D02G002930	0 DPA	0.0625333	10.605	0.00589661	0.00371833	0.0063565	BiasD
Gbar_A02G002290	Gbar_D02G002940	0 DPA	3.74987	10.4028	0.360468	0.00496059	0.0077661	BiasD
Gbar_A02G002730	Gbar_D02G003380	0 DPA	6.10127	153.547	0.0397356	0.000340053	0.00159083	BiasD
Gbar_A02G002780	Gbar_D02G003450	0 DPA	0.329667	1.32293	0.249194	0.00231903	0.00472756	BiasD
Gbar_A02G002820	Gbar_D02G003470	0 DPA	1.44633	3.41287	0.423788	4.59e-05	0.00055114	BiasD
Gbar_A02G002840	Gbar_D02G003490	0 DPA	5.2645	2.51133	2.0963	0.00365589	0.00629487	BiasA
Gbar_A02G003270	Gbar_D02G003920	0 DPA	15.1878	7.06697	2.14913	0.00907939	0.012028	BiasA
Gbar_A02G003660	Gbar_D02G004260	0 DPA	0.0417333	1.36257	0.0306285	0.00691472	0.00981748	BiasD
Gbar_A02G003760	Gbar_D02G004350	0 DPA	0.899367	2.57303	0.349536	0.00111293	0.00306867	BiasD
Gbar_A02G003780	Gbar_D02G004370	0 DPA	1.57107	7.72737	0.203312	0.0115448	0.0145725	BiasD
Gbar_A02G003890	Gbar_D02G004480	0 DPA	1.8484	5.3456	0.34578	0.0036224	0.00626374	BiasD
Gbar_A02G004050	Gbar_D02G004650	0 DPA	8.42893	18.6478	0.452007	4.32e-05	0.000540396	BiasD
Gbar_A02G004060	Gbar_D02G004660	0 DPA	23.0829	9.29623	2.48303	0.000888276	0.00271446	BiasA
Gbar_A02G004100	Gbar_D02G004700	0 DPA	0.597633	1.4959	0.399514	0.0188949	0.021671	BiasD
Gbar_A02G004310	Gbar_D02G004880	0 DPA	13.7735	5.8506	2.3542	1.28e-05	0.000308856	BiasA
Gbar_A02G004440	Gbar_D02G004980	0 DPA	15.0606	34.8833	0.431743	0.0143792	0.0173317	BiasD
Gbar_A02G004460	Gbar_D02G005000	0 DPA	7.4568	3.44233	2.16621	0.00317287	0.00570724	BiasA
Gbar_A02G004490	Gbar_D02G005030	0 DPA	3.40857	1.5986	2.13222	0.0152502	0.0181884	BiasA
Gbar_A02G004690	Gbar_D02G005220	0 DPA	0.0449333	6.21613	0.0072285	0.0044001	0.00714094	BiasD
Gbar_A02G005060	Gbar_D02G005670	0 DPA	18.1766	8.29513	2.19124	0.0014281	0.00350518	BiasA
Gbar_A02G005260	Gbar_D02G005970	0 DPA	7.24743	1.18253	6.12873	0.00133865	0.00337735	BiasA
Gbar_A02G005320	Gbar_D02G006040	0 DPA	19.6474	9.00497	2.18184	0.00430014	0.00703769	BiasA
Gbar_A02G005490	Gbar_D02G006210	0 DPA	0.408567	2.81987	0.144889	0.000743463	0.00245826	BiasD
Gbar_A02G005660	Gbar_D02G006380	0 DPA	7.11157	3.07893	2.30975	8.26e-06	0.000243565	BiasA
Gbar_A02G005680	Gbar_D02G006410	0 DPA	4.5146	22.8842	0.197281	0.016638	0.0195005	BiasD
Gbar_A02G005690	Gbar_D02G006420	0 DPA	2.77337	9.08303	0.305335	0.00254018	0.00494683	BiasD
Gbar_A02G005710	Gbar_D02G006440	0 DPA	5.16067	2.3892	2.16	0.0290906	0.0317019	BiasA
Gbar_A02G005730	Gbar_D02G006450	0 DPA	1.81997	16.7508	0.108649	5.45e-06	0.000200787	BiasD
Gbar_A02G005850	Gbar_D02G006620	0 DPA	2.92907	5.94913	0.492352	0.00178156	0.00408166	BiasD
Gbar_A02G005970	Gbar_D02G006840	0 DPA	16.1636	5.83187	2.77159	0.00611444	0.0089677	BiasA
Gbar_A02G006090	Gbar_D02G007000	0 DPA	4.34007	1.8213	2.38295	0.0171144	0.0199781	BiasA
Gbar_A02G006210	Gbar_D02G007130	0 DPA	0.457	1.80217	0.253584	0.00219205	0.00457418	BiasD
Gbar_A02G006250	Gbar_D02G007180	0 DPA	1.0208	2.372	0.430354	0.0434303	0.0454766	BiasD
Gbar_A02G006270	Gbar_D02G007200	0 DPA	0.6977	1.60873	0.433695	0.00853938	0.0114608	BiasD
Gbar_A02G006300	Gbar_D02G007230	0 DPA	0.0707667	3.86527	0.0183084	0.00495063	0.00776184	BiasD
Gbar_A02G006330	Gbar_D02G007260	0 DPA	4.51777	1.7904	2.52333	0.00130812	0.0033376	BiasA
Gbar_A02G006360	Gbar_D02G007310	0 DPA	6.3423	22.0626	0.287468	0.0247494	0.0274819	BiasD
Gbar_A02G006470	Gbar_D02G007410	0 DPA	4.4682	1.74547	2.55989	0.00352018	0.00613091	BiasA
Gbar_A02G006480	Gbar_D02G007420	0 DPA	19.688	41.7346	0.471743	0.00843785	0.0113594	BiasD
Gbar_A02G006610	Gbar_D02G007560	0 DPA	0.122833	2.8371	0.0432954	0.000316988	0.00152567	BiasD
Gbar_A02G006630	Gbar_D02G007580	0 DPA	10.8056	2.9264	3.69244	0.00206945	0.00444505	BiasA
Gbar_A02G006800	Gbar_D02G007740	0 DPA	26.6525	6.21617	4.28761	7.31e-06	0.000226997	BiasA
Gbar_A02G006850	Gbar_D02G007810	0 DPA	0.897033	68.3025	0.0131332	0.000293735	0.00144826	BiasD
Gbar_A02G007050	Gbar_D02G008020	0 DPA	0.2733	3.318	0.0823689	0.000603785	0.00217585	BiasD
Gbar_A02G007250	Gbar_D02G008240	0 DPA	0	3.5597	0	0.00618528	0.00903575	BiasD
Gbar_A02G007360	Gbar_D02G008370	0 DPA	4.14913	8.80357	0.471301	0.0174327	0.0202974	BiasD
Gbar_A02G007430	Gbar_D02G008420	0 DPA	5.90273	14.0545	0.41999	0.022832	0.0256018	BiasD
Gbar_A02G007580	Gbar_D02G008570	0 DPA	0.995433	2.66583	0.373404	0.0411759	0.0432384	BiasD
Gbar_A02G007610	Gbar_D02G008600	0 DPA	0.1899	34.1104	0.00556722	1.21e-05	0.000297342	BiasD
Gbar_A02G007770	Gbar_D02G008770	0 DPA	0.864767	6.22183	0.138989	0.00288224	0.00535254	BiasD
Gbar_A02G007860	Gbar_D02G008890	0 DPA	29.9048	9.5434	3.13356	0.00838565	0.0113103	BiasA
Gbar_A02G008040	Gbar_D02G009090	0 DPA	0.6297	2.58257	0.243827	3.2e-06	0.000165993	BiasD
Gbar_A02G008080	Gbar_D02G009130	0 DPA	404.61	74.0977	5.46049	0.000809812	0.00257909	BiasA
Gbar_A02G008160	Gbar_D02G009200	0 DPA	45.4566	7.10363	6.39906	0.000354009	0.00162229	BiasA
Gbar_A02G008250	Gbar_D02G009270	0 DPA	0.8457	6.5246	0.129617	0.000557712	0.00209345	BiasD
Gbar_A02G008330	Gbar_D02G009360	0 DPA	1.45527	6.26877	0.232146	0.0163606	0.0192219	BiasD
Gbar_A02G008370	Gbar_D02G009400	0 DPA	1.174	3.9873	0.294435	0.00420309	0.00693468	BiasD
Gbar_A02G008530	Gbar_D02G009500	0 DPA	994.371	312.687	3.18008	0.00156616	0.00374901	BiasA
Gbar_A02G008660	Gbar_D02G011560	0 DPA	8.80057	2.07867	4.23376	3.08e-05	0.000491933	BiasA
Gbar_A02G008770	Gbar_D02G011390	0 DPA	3.58557	8.59873	0.416988	0.000200202	0.00116971	BiasD
Gbar_A02G008860	Gbar_D02G011760	0 DPA	19.189	8.0272	2.3905	7.35e-05	0.000709865	BiasA
Gbar_A02G008880	Gbar_D02G011730	0 DPA	1.42527	3.8741	0.367896	0.00922807	0.0121734	BiasD
Gbar_A02G008980	Gbar_D02G011830	0 DPA	3.29913	8.15813	0.404398	0.00460896	0.00737107	BiasD
Gbar_A02G008990	Gbar_D02G011850	0 DPA	1.7432	3.74707	0.465217	0.0151662	0.0180989	BiasD
Gbar_A02G009180	Gbar_D02G010500	0 DPA	28.9759	14.3052	2.02555	2.38e-05	0.000428086	BiasA
Gbar_A02G009200	Gbar_D02G010510	0 DPA	16.4442	7.36317	2.2333	0.00491653	0.00772029	BiasA
Gbar_A02G009340	Gbar_D02G010620	0 DPA	7.9556	2.63163	3.02307	0.000185781	0.0011249	BiasA
Gbar_A02G009380	Gbar_D02G010650	0 DPA	5.6513	2.81797	2.00545	0.000854346	0.00267074	BiasA
Gbar_A02G009740	Gbar_D02G011010	0 DPA	5.18613	11.9304	0.434698	0.000304274	0.00148379	BiasD
Gbar_A02G009760	Gbar_D02G011030	0 DPA	6.67657	18.4719	0.361445	0.00347092	0.00607891	BiasD
Gbar_A02G009810	Gbar_D02G011180	0 DPA	0.507567	1.06637	0.475978	0.00177842	0.00407974	BiasD
Gbar_A02G009900	Gbar_D03G009300	0 DPA	5.71413	1.45253	3.93391	1.57e-05	0.000346013	BiasA
Gbar_A02G009920	Gbar_D03G009280	0 DPA	4.7721	9.59087	0.497567	0.00136341	0.0034093	BiasD
Gbar_A02G010020	Gbar_D03G009170	0 DPA	0.0192333	2.54833	0.00754742	0.00318079	0.00571271	BiasD
Gbar_A02G010140	Gbar_D05G034570	0 DPA	28.3087	9.11073	3.10718	0.00627383	0.00912893	BiasA
Gbar_A02G010150	Gbar_D03G009040	0 DPA	0	4.61593	0	0.00172267	0.00400807	BiasD
Gbar_A02G010370	Gbar_D03G008810	0 DPA	3.41187	14.3481	0.237793	8.18e-05	0.000756274	BiasD
Gbar_A02G010450	Gbar_D03G008710	0 DPA	8.80003	53.856	0.163399	0.000960979	0.0028321	BiasD
Gbar_A02G010460	Gbar_D03G008720	0 DPA	13.0445	5.70843	2.28512	0.00088257	0.00271256	BiasA
Gbar_A02G010840	Gbar_D03G008360	0 DPA	8.60673	26.3875	0.326167	0.00292373	0.00541476	BiasD
Gbar_A02G011230	Gbar_D03G007960	0 DPA	25.7489	61.7984	0.41666	0.000126038	0.000937612	BiasD
Gbar_A02G011240	Gbar_D03G007230	0 DPA	9.16157	2.3438	3.90885	0.000542181	0.00207047	BiasA
Gbar_A02G011340	Gbar_D03G007650	0 DPA	0.0097	4.01967	0.00241313	0.0176555	0.0205157	BiasD
Gbar_A02G011540	Gbar_D03G006860	0 DPA	0.878067	1.98073	0.443304	0.000857911	0.00267358	BiasD
Gbar_A02G011560	Gbar_D03G006840	0 DPA	2.93107	6.30073	0.465195	0.0113793	0.0144149	BiasD
Gbar_A02G011580	Gbar_D03G006830	0 DPA	10.6829	3.82967	2.78951	0.00626505	0.00911953	BiasA
Gbar_A02G011600	Gbar_D03G006800	0 DPA	5.97003	11.9433	0.499866	6.91e-05	0.000681672	BiasD
Gbar_A02G011990	Gbar_D03G007710	0 DPA	2.008	6.73357	0.298207	0.0144407	0.0173656	BiasD
Gbar_A02G012090	Gbar_D03G007490	0 DPA	1.3798	20.7785	0.0664051	0.00492891	0.00773673	BiasD
Gbar_A02G012370	Gbar_D03G007260	0 DPA	6.74843	2.47373	2.72804	1.68e-05	0.000352496	BiasA
Gbar_A02G012380	Gbar_D03G007270	0 DPA	2.20053	4.6817	0.470029	0.00258677	0.0049978	BiasD
Gbar_A02G012460	Gbar_D03G005490	0 DPA	10.3145	3.76363	2.74058	2.04e-05	0.000394558	BiasA
Gbar_A02G012550	Gbar_D03G005580	0 DPA	18.5317	3.18613	5.81635	0.000776155	0.00251524	BiasA
Gbar_A02G012570	Gbar_D03G005600	0 DPA	6.107	2.4676	2.47487	0.00421159	0.00693792	BiasA
Gbar_A02G012670	Gbar_D03G005670	0 DPA	4.23827	9.671	0.438245	4.86e-06	0.000196691	BiasD
Gbar_A02G013050	Gbar_D03G006040	0 DPA	0	4.7343	0	0.00361986	0.006262	BiasD
Gbar_A02G013070	Gbar_D03G006060	0 DPA	13.726	29.8276	0.460178	0.000445427	0.00183183	BiasD
Gbar_A02G013200	Gbar_D03G006210	0 DPA	10.7991	4.23793	2.54821	0.0226777	0.0254568	BiasA
Gbar_A02G013710	Gbar_D03G005420	0 DPA	0.0312	12.1575	0.00256631	0.00100455	0.0029037	BiasD
Gbar_A02G013860	Gbar_D03G005300	0 DPA	8.65447	1.8799	4.60368	0.0163456	0.0192148	BiasA
Gbar_A02G013960	Gbar_D03G003920	0 DPA	4.88027	10.1492	0.480852	0.00432187	0.0070619	BiasD
Gbar_A02G014070	Gbar_D03G004020	0 DPA	1.94393	6.08167	0.319638	0.00023507	0.00127489	BiasD
Gbar_A02G014080	Gbar_D03G004030	0 DPA	98.2944	35.0941	2.80088	0.00477275	0.00755501	BiasA
Gbar_A02G014220	Gbar_D03G004100	0 DPA	9.5059	4.1546	2.28804	0.000183568	0.0011193	BiasA
Gbar_A02G014250	Gbar_D03G004120	0 DPA	33.7623	8.27707	4.07902	0.00599083	0.00883915	BiasA
Gbar_A02G014340	Gbar_D03G004210	0 DPA	5.2278	16.8289	0.310645	0.000270761	0.00138089	BiasD
Gbar_A02G014490	Gbar_D03G004340	0 DPA	4.53347	40.5227	0.111875	0.000209247	0.00119189	BiasD
Gbar_A02G014660	Gbar_D03G004500	0 DPA	0	3.7337	0	0.00203528	0.0044076	BiasD
Gbar_A02G014730	Gbar_D03G004580	0 DPA	18.0907	2.1428	8.44255	0.000111952	0.000881709	BiasA
Gbar_A02G014800	Gbar_D03G004650	0 DPA	0.814633	2.98817	0.27262	0.00133284	0.00336988	BiasD
Gbar_A02G015020	Gbar_D03G004850	0 DPA	8.39193	4.11743	2.03815	0.00236522	0.00477387	BiasA
Gbar_A02G015070	Gbar_D03G004900	0 DPA	0	1.8077	0	0.00873875	0.0116603	BiasD
Gbar_A02G015080	Gbar_D03G004910	0 DPA	7.52683	3.34187	2.25228	0.000194609	0.00115523	BiasA
Gbar_A02G015190	Gbar_D03G005020	0 DPA	6.79713	1.9779	3.43654	0.000607777	0.00218359	BiasA
Gbar_A02G015360	Gbar_D03G005210	0 DPA	0	7.98383	0	0.00753944	0.0104364	BiasD
Gbar_A02G015370	Gbar_D03G005220	0 DPA	0.724833	1.507	0.480978	0.00577849	0.00862743	BiasD
Gbar_A02G015600	Gbar_D03G003600	0 DPA	20.1908	9.19727	2.19531	0.000251352	0.00131388	BiasA
Gbar_A02G015610	Gbar_D03G003590	0 DPA	24.1706	11.8406	2.04134	0.0081201	0.0110487	BiasA
Gbar_A02G015760	Gbar_D03G003430	0 DPA	0.4615	1.88997	0.244184	0.005864	0.00871351	BiasD
Gbar_A02G015820	Gbar_D03G003400	0 DPA	10.5307	3.64977	2.8853	0.00214635	0.00452426	BiasA
Gbar_A02G015910	Gbar_D03G003300	0 DPA	27.1175	88.0143	0.308103	0.0109629	0.0139725	BiasD
Gbar_A02G016000	Gbar_D03G003200	0 DPA	1.16977	2.3763	0.492264	0.0119951	0.0150197	BiasD
Gbar_A02G016060	Gbar_D03G003120	0 DPA	0.754667	1.54713	0.487784	0.000286824	0.00143419	BiasD
Gbar_A02G016110	Gbar_D03G003070	0 DPA	1.63353	8.66077	0.188613	0.00227923	0.00468399	BiasD
Gbar_A02G016150	Gbar_D03G003030	0 DPA	3.8066	1.6737	2.27436	0.000244367	0.00129406	BiasA
Gbar_A02G016170	Gbar_D03G003010	0 DPA	2.88687	7.58357	0.380674	0.00428712	0.00702769	BiasD
Gbar_A02G016240	Gbar_D03G002930	0 DPA	0.665033	4.16257	0.159765	0.00301105	0.00552615	BiasD
Gbar_A02G016310	Gbar_D03G002890	0 DPA	42.6529	86.9013	0.49082	0.000692036	0.00237111	BiasD
Gbar_A02G016550	Gbar_D03G002680	0 DPA	10.3081	3.51277	2.93448	0.000103189	0.00085126	BiasA
Gbar_A02G016580	Gbar_D03G002660	0 DPA	0.601933	3.9245	0.153378	0.0212155	0.0240344	BiasD
Gbar_A02G016590	Gbar_D03G002650	0 DPA	2.7848	10.2984	0.270412	0.00532005	0.00810058	BiasD
Gbar_A02G016640	Gbar_D03G002590	0 DPA	4.3677	1.10903	3.93829	0.0050372	0.00782517	BiasA
Gbar_A02G016650	Gbar_D03G002580	0 DPA	0.0061	1.35207	0.00451161	0.00284528	0.00531057	BiasD
Gbar_A02G016720	Gbar_D03G002520	0 DPA	0.8933	2.0615	0.433325	0.00203979	0.00441268	BiasD
Gbar_A02G016800	Gbar_D03G002430	0 DPA	0	1.2448	0	0.00741486	0.0103133	BiasD
Gbar_A02G016840	Gbar_D03G002390	0 DPA	38.8394	12.1952	3.18482	0.00302688	0.00553771	BiasA
Gbar_A02G016920	Gbar_D03G002300	0 DPA	6.17867	14.7301	0.419458	0.00460536	0.00736821	BiasD
Gbar_A02G017000	Gbar_D01G010130	0 DPA	4.4988	10.2072	0.440748	7e-05	0.000688277	BiasD
Gbar_A02G017050	Gbar_D03G002140	0 DPA	2.14467	13.6334	0.15731	0.0326548	0.0350507	BiasD
Gbar_A02G017130	Gbar_D03G002050	0 DPA	0	6.2024	0	0.00024826	0.00130221	BiasD
Gbar_A02G017280	Gbar_D03G001920	0 DPA	5.70907	12.4749	0.457643	0.000999899	0.00290009	BiasD
Gbar_A02G017360	Gbar_D03G001840	0 DPA	0.478233	3.6975	0.12934	0.000118669	0.000909589	BiasD
Gbar_A02G017450	Gbar_D03G001750	0 DPA	27.2074	11.886	2.28903	0.01269	0.0157061	BiasA
Gbar_A02G017660	Gbar_D03G001570	0 DPA	33.6935	9.3379	3.60825	0.00191079	0.00424654	BiasA
Gbar_A02G017670	Gbar_D03G001550	0 DPA	4.49267	13.4597	0.333787	0.00381628	0.00645762	BiasD
Gbar_A02G017720	Gbar_D03G001500	0 DPA	2.26943	10.4179	0.217839	1.01e-08	2.38e-05	BiasD
Gbar_A02G017770	Gbar_D03G001470	0 DPA	1.12007	3.30413	0.33899	0.000960303	0.0028321	BiasD
Gbar_A02G017800	Gbar_D03G001440	0 DPA	6.3686	15.6927	0.405831	0.0315791	0.0340398	BiasD
Gbar_A02G017940	Gbar_D03G001290	0 DPA	0.579633	1.52797	0.379349	0.00369352	0.00633019	BiasD
Gbar_A02G018040	Gbar_D03G001180	0 DPA	2.6026	1.23883	2.10085	0.00360898	0.0062485	BiasA
Gbar_A02G018050	Gbar_D03G001160	0 DPA	25.1646	2.6604	9.45895	0.000208399	0.00119189	BiasA
Gbar_A02G018060	Gbar_D03G001150	0 DPA	4.77683	14.7929	0.322913	0.000457984	0.00186448	BiasD
Gbar_A02G018190	Gbar_D03G001020	0 DPA	0.411933	2.97563	0.138436	0.00396976	0.00664404	BiasD
Gbar_A02G018260	Gbar_D03G000940	0 DPA	0.138733	1.1565	0.11996	0.012279	0.0153123	BiasD
Gbar_A02G018480	Gbar_D03G000680	0 DPA	6.91923	2.05033	3.37469	0.00302349	0.00553755	BiasA
Gbar_A02G018490	Gbar_D03G000660	0 DPA	0.322167	2.21163	0.145669	0.000102778	0.00085126	BiasD
Gbar_A02G018550	Gbar_D03G000600	0 DPA	0.0983667	1.6206	0.0606977	0.0018116	0.00412068	BiasD
Gbar_A02G018560	Gbar_D03G000590	0 DPA	20.059	67.2514	0.298269	5.95e-05	0.000630212	BiasD
Gbar_A02G018570	Gbar_D03G000580	0 DPA	1.3398	5.23347	0.256006	0.00607865	0.00892981	BiasD
Gbar_A02G018590	Gbar_D03G000550	0 DPA	10.7241	21.9928	0.487616	0.000333551	0.00158061	BiasD
Gbar_A02G018790	Gbar_D03G000350	0 DPA	0	8.31237	0	0.00102626	0.00293929	BiasD
Gbar_A02G018810	Gbar_D03G000340	0 DPA	9.90023	1.70183	5.81739	0.0102494	0.0132457	BiasA
Gbar_A02G018830	Gbar_D03G000310	0 DPA	4.41653	11.6037	0.380613	0.00312511	0.00565379	BiasD
Gbar_A02G019010	Gbar_D06G011630	0 DPA	2.11323	26.6579	0.0792723	0.00244318	0.0048565	BiasD
Gbar_A02G019040	Gbar_D02G010930	0 DPA	0.171833	3.29533	0.0521444	0.00191966	0.00425382	BiasD
Gbar_A02G019050	Gbar_D03G005330	0 DPA	1.84793	7.03617	0.262634	9.51e-06	0.000247695	BiasD
Gbar_A02G019110	Gbar_D03G006670	0 DPA	21.8911	8.7827	2.49253	7.88e-05	0.000739174	BiasA
Gbar_A03G000080	Gbar_D03G018400	0 DPA	4.16383	9.58187	0.434553	0.0123341	0.0153497	BiasD
Gbar_A03G000150	Gbar_D03G018330	0 DPA	17.5244	7.2768	2.40825	0.000796994	0.00255831	BiasA
Gbar_A03G000180	Gbar_D03G018300	0 DPA	0.7126	3.20897	0.222065	0.011619	0.014648	BiasD
Gbar_A03G000280	Gbar_D03G018190	0 DPA	2.83133	5.97963	0.473496	7.18e-05	0.000699856	BiasD
Gbar_A03G000430	Gbar_D03G018020	0 DPA	2.5819	7.4311	0.347445	0.001631	0.00384586	BiasD
Gbar_A03G000510	Gbar_D03G017940	0 DPA	0.218033	2.7733	0.0786187	0.00165287	0.0038812	BiasD
Gbar_A03G000550	Gbar_D03G017910	0 DPA	4.95997	11.4524	0.433093	0.00348483	0.00608798	BiasD
Gbar_A03G000580	Gbar_D03G017880	0 DPA	5.4585	12.1464	0.449394	0.00248272	0.00488865	BiasD
Gbar_A03G000610	Gbar_D03G017850	0 DPA	0.393133	1.91337	0.205467	0.0136771	0.016674	BiasD
Gbar_A03G000630	Gbar_D03G017830	0 DPA	10.0361	20.1174	0.498875	0.00102145	0.00293133	BiasD
Gbar_A03G000790	Gbar_D03G017660	0 DPA	8.8934	3.77567	2.35545	0.000192117	0.00115085	BiasA
Gbar_A03G000860	Gbar_D03G017600	0 DPA	10.6168	4.18573	2.53642	0.00293153	0.0054218	BiasA
Gbar_A03G000870	Gbar_D03G017590	0 DPA	1.90483	6.283	0.303173	0.00240655	0.00481904	BiasD
Gbar_A03G000880	Gbar_D03G017580	0 DPA	3.84207	1.40357	2.73736	0.00249108	0.0048943	BiasA
Gbar_A03G001060	Gbar_D03G017400	0 DPA	22.8685	55.887	0.409192	0.00190063	0.00423099	BiasD
Gbar_A03G001280	Gbar_D03G017230	0 DPA	3.7498	1.21453	3.08744	0.00933669	0.0122848	BiasA
Gbar_A03G001510	Gbar_D03G017020	0 DPA	12.8534	1.39247	9.23067	0.00564981	0.00848515	BiasA
Gbar_A03G001610	Gbar_D03G016920	0 DPA	0.638467	1.9349	0.329974	0.00248546	0.00488865	BiasD
Gbar_A03G001670	Gbar_D03G016790	0 DPA	9.1582	2.36133	3.8784	0.000237978	0.00127553	BiasA
Gbar_A03G001770	Gbar_D03G016720	0 DPA	10.1147	24.789	0.40803	0.000378364	0.00169082	BiasD
Gbar_A03G001790	Gbar_D03G016700	0 DPA	0.138133	3.34967	0.0412379	0.0322754	0.0347168	BiasD
Gbar_A03G001910	Gbar_D03G016560	0 DPA	2.60343	14.8486	0.175332	0.00509748	0.00787969	BiasD
Gbar_A03G002050	Gbar_D03G016400	0 DPA	4.51173	9.69517	0.465359	0.00015036	0.0010091	BiasD
Gbar_A03G002120	Gbar_D03G016460	0 DPA	0.177833	1.34933	0.131793	0.000370007	0.00166278	BiasD
Gbar_A03G002220	Gbar_D03G016220	0 DPA	23.1901	9.71587	2.38683	2.32e-05	0.00042202	BiasA
Gbar_A03G002430	Gbar_D03G016000	0 DPA	31.605	3.1851	9.92275	0.000151717	0.00101653	BiasA
Gbar_A03G002550	Gbar_D03G015910	0 DPA	6.244	18.2833	0.341514	0.00306785	0.00559253	BiasD
Gbar_A03G002600	Gbar_D03G015860	0 DPA	21.6357	4.50333	4.80437	0.00503651	0.00782517	BiasA
Gbar_A03G002760	Gbar_D03G015720	0 DPA	42.2823	10.2026	4.14426	0.01817	0.0209935	BiasA
Gbar_A03G002780	Gbar_D03G015700	0 DPA	3.02067	1.4097	2.14277	0.0118904	0.0149208	BiasA
Gbar_A03G002960	Gbar_D03G015510	0 DPA	1.0976	29.3812	0.0373572	0.0021219	0.00449841	BiasD
Gbar_A03G002970	Gbar_D03G015490	0 DPA	0.8666	9.09713	0.0952608	0.00419401	0.00692249	BiasD
Gbar_A03G003050	Gbar_D03G015410	0 DPA	5.3532	1.94263	2.75564	0.00111981	0.00307912	BiasA
Gbar_A03G003210	Gbar_D03G015290	0 DPA	15.5322	6.02377	2.57849	0.00260984	0.00502092	BiasA
Gbar_A03G003390	Gbar_D03G015110	0 DPA	16.6623	4.0554	4.10866	0.00028705	0.00143419	BiasA
Gbar_A03G003420	Gbar_D03G015070	0 DPA	11.9956	5.83747	2.05493	0.0128376	0.0158411	BiasA
Gbar_A03G003520	Gbar_D03G014890	0 DPA	0.157467	1.5008	0.104922	0.0169894	0.0198608	BiasD
Gbar_A03G003550	Gbar_D03G014870	0 DPA	2.5453	5.9964	0.424471	0.00921127	0.0121576	BiasD
Gbar_A03G003610	Gbar_D03G014810	0 DPA	3.0669	11.0695	0.277059	0.00779476	0.0107244	BiasD
Gbar_A03G003690	Gbar_D03G014720	0 DPA	2.60977	5.6389	0.462815	0.00334562	0.00592578	BiasD
Gbar_A03G003700	Gbar_D03G014700	0 DPA	47.3323	136.469	0.346835	0.0261485	0.0288267	BiasD
Gbar_A03G003950	Gbar_D03G014440	0 DPA	12.5384	3.42437	3.66152	3.78e-05	0.000520714	BiasA
Gbar_A03G004050	Gbar_D03G014330	0 DPA	11.5899	24.3344	0.476277	0.0234915	0.0262545	BiasD
Gbar_A03G004180	Gbar_D03G014200	0 DPA	7.50207	18.7768	0.39954	0.00611435	0.0089677	BiasD
Gbar_A03G004210	Gbar_D03G014180	0 DPA	133.083	332.58	0.400153	0.000953525	0.0028321	BiasD
Gbar_A03G004230	Gbar_D03G014150	0 DPA	6.1041	2.7811	2.19485	0.00138467	0.00343934	BiasA
Gbar_A03G004430	Gbar_D03G013940	0 DPA	5.6526	1.43677	3.93425	1.48e-05	0.000332154	BiasA
Gbar_A03G004520	Gbar_D03G013850	0 DPA	9.11157	20.4713	0.445089	8.11e-05	0.000751469	BiasD
Gbar_A03G004600	Gbar_D03G013760	0 DPA	19.7054	9.70107	2.03126	0.000680616	0.00234582	BiasA
Gbar_A03G004610	Gbar_D03G013750	0 DPA	6.3173	2.56027	2.46744	0.0143319	0.0172974	BiasA
Gbar_A03G004810	Gbar_D03G013540	0 DPA	19.5421	8.43063	2.31798	9.5e-06	0.000247695	BiasA
Gbar_A03G004840	Gbar_D03G013500	0 DPA	0.2371	1.19503	0.198405	0.000700802	0.00239142	BiasD
Gbar_A03G005050	Gbar_D03G014540	0 DPA	0	1.8452	0	0.00195432	0.00430098	BiasD
Gbar_A03G005120	Gbar_D03G004880	0 DPA	1.7902	18.106	0.0988733	4.88e-06	0.000196691	BiasD
Gbar_A03G005210	Gbar_D03G013100	0 DPA	6.97707	2.9523	2.36326	6.67e-05	0.000671248	BiasA
Gbar_A03G005240	Gbar_D03G013060	0 DPA	1.60743	4.6026	0.349245	0.000472793	0.00190232	BiasD
Gbar_A03G005370	Gbar_D03G012930	0 DPA	78.9972	31.1223	2.53828	0.0143893	0.0173317	BiasA
Gbar_A03G005420	Gbar_D03G012880	0 DPA	3.12803	8.7354	0.358087	0.00371518	0.0063565	BiasD
Gbar_A03G005520	Gbar_D03G012790	0 DPA	4.70847	11.252	0.418457	0.00183939	0.00415845	BiasD
Gbar_A03G005540	Gbar_D03G012770	0 DPA	0	1.70987	0	0.00531486	0.00810058	BiasD
Gbar_A03G005600	Gbar_D03G012710	0 DPA	7.93743	1.31873	6.01898	3.18e-05	0.000499686	BiasA
Gbar_A03G005650	Gbar_D03G012670	0 DPA	3.54927	7.15397	0.496126	0.00353655	0.00614402	BiasD
Gbar_A03G005780	Gbar_D03G012500	0 DPA	70.1882	33.2685	2.10975	5.76e-05	0.000618468	BiasA
Gbar_A03G005800	Gbar_D03G012470	0 DPA	2.16197	4.43283	0.487717	0.000155296	0.00102697	BiasD
Gbar_A03G006020	Gbar_D03G012210	0 DPA	5.9873	15.4397	0.387787	0.000461892	0.00187852	BiasD
Gbar_A03G006060	Gbar_D03G012170	0 DPA	1.0023	2.84327	0.352517	0.000721016	0.00242145	BiasD
Gbar_A03G006070	Gbar_D03G012160	0 DPA	2.15917	5.74223	0.376015	0.000819937	0.00260116	BiasD
Gbar_A03G006340	Gbar_D03G011900	0 DPA	3.807	7.93227	0.479938	0.00105382	0.00298668	BiasD
Gbar_A03G006390	Gbar_D03G011860	0 DPA	28.7282	2.31143	12.4287	0.00850747	0.0114304	BiasA
Gbar_A03G006470	Gbar_D03G011790	0 DPA	1.2579	3.12563	0.402446	0.00776443	0.0106899	BiasD
Gbar_A03G006620	Gbar_D03G011600	0 DPA	10.0167	4.03533	2.48225	0.00410786	0.00681348	BiasA
Gbar_A03G006640	Gbar_D03G011580	0 DPA	1.3231	4.0162	0.329441	0.0169832	0.0198593	BiasD
Gbar_A03G006660	Gbar_D03G011560	0 DPA	0.0730667	2.47457	0.0295271	0.00831043	0.0112325	BiasD
Gbar_A03G006670	Gbar_D03G011550	0 DPA	3.56303	7.9047	0.450749	0.0330386	0.0354159	BiasD
Gbar_A03G007010	Gbar_D03G011180	0 DPA	0	3.72407	0	0.00352653	0.0061371	BiasD
Gbar_A03G007030	Gbar_D03G011160	0 DPA	4.42103	10.8173	0.408699	0.0026055	0.00501494	BiasD
Gbar_A03G007130	Gbar_D03G011070	0 DPA	13.763	36.5888	0.376155	5.7e-05	0.000618468	BiasD
Gbar_A03G007240	Gbar_D03G010950	0 DPA	7.51583	1.65537	4.54028	6.62e-07	9.62e-05	BiasA
Gbar_A03G007300	Gbar_D03G010900	0 DPA	1.0154	3.89723	0.260544	0.00712742	0.0100267	BiasD
Gbar_A03G007330	Gbar_D03G010870	0 DPA	1.30533	3.8094	0.342661	0.000762406	0.00249855	BiasD
Gbar_A03G007490	Gbar_D03G010720	0 DPA	0.9857	2.57507	0.382786	0.00560415	0.0084405	BiasD
Gbar_A03G007610	Gbar_D03G009530	0 DPA	1.28777	6.18063	0.208355	0.00242214	0.00483122	BiasD
Gbar_A03G007770	Gbar_D03G009700	0 DPA	14.5699	2.4194	6.02213	0.000130649	0.000947681	BiasA
Gbar_A03G007850	Gbar_D03G009810	0 DPA	4.71213	2.09767	2.24637	0.0171123	0.0199781	BiasA
Gbar_A03G007920	Gbar_D03G009860	0 DPA	6.79057	16.2093	0.41893	0.00622298	0.00907453	BiasD
Gbar_A03G008000	Gbar_D03G009920	0 DPA	0.307733	3.2056	0.0959987	0.00232481	0.00473266	BiasD
Gbar_A03G008050	Gbar_D03G009960	0 DPA	0.2197	1.3083	0.167928	0.00669275	0.00956074	BiasD
Gbar_A03G008120	Gbar_D03G010000	0 DPA	3.07973	6.31167	0.487943	5.88e-05	0.000625626	BiasD
Gbar_A03G008150	Gbar_D03G010030	0 DPA	4.95037	1.9284	2.56708	2.76e-05	0.000465998	BiasA
Gbar_A03G008170	Gbar_D03G010060	0 DPA	5.34587	14.5211	0.368145	8.76e-05	0.000780994	BiasD
Gbar_A03G008260	Gbar_D03G010140	0 DPA	34.3153	15.5682	2.20419	0.00299588	0.00550576	BiasA
Gbar_A03G008430	Gbar_D03G010310	0 DPA	0.0179667	11.7518	0.00152884	0.0143909	0.0173317	BiasD
Gbar_A03G008450	Gbar_D03G010330	0 DPA	12.8576	5.6301	2.28372	0.0187872	0.0215962	BiasA
Gbar_A03G008540	Gbar_D03G010450	0 DPA	28.1028	13.3952	2.09798	0.017931	0.0207764	BiasA
Gbar_A03G008730	Gbar_D03G010640	0 DPA	1.1952	2.74213	0.435865	0.00939786	0.0123533	BiasD
Gbar_A03G008760	Gbar_D03G010670	0 DPA	0.0157667	1.34193	0.0117492	0.0037494	0.00640168	BiasD
Gbar_A03G008780	Gbar_D03G010690	0 DPA	0	7.13153	0	0.000521776	0.00202056	BiasD
Gbar_A03G008810	Gbar_D03G009410	0 DPA	20.1146	3.44053	5.84636	0.0314475	0.0339339	BiasA
Gbar_A03G008960	Gbar_D02G010140	0 DPA	1.19407	5.76137	0.207254	0.0067774	0.00966129	BiasD
Gbar_A03G008970	Gbar_D02G010150	0 DPA	0.161633	1.22837	0.131584	0.0100809	0.0130779	BiasD
Gbar_A03G009000	Gbar_D02G010170	0 DPA	12.5668	32.4374	0.387416	0.00174165	0.00402936	BiasD
Gbar_A03G009120	Gbar_D02G010290	0 DPA	8.36317	1.69487	4.93441	0.000555009	0.00209196	BiasA
Gbar_A03G009130	Gbar_D02G010300	0 DPA	15.0026	4.30587	3.48423	0.00490824	0.00771321	BiasA
Gbar_A03G009340	Gbar_D02G009750	0 DPA	0.298133	2.94443	0.101253	0.000475253	0.00190805	BiasD
Gbar_A03G009540	Gbar_D02G009930	0 DPA	0.239467	1.98217	0.120811	0.0151452	0.0180791	BiasD
Gbar_A03G009560	Gbar_D02G009940	0 DPA	0.0525333	2.42947	0.0216234	0.000138134	0.000966937	BiasD
Gbar_A03G010030	Gbar_D02G012720	0 DPA	9.2391	1.99677	4.62703	0.00278556	0.00522792	BiasA
Gbar_A03G010210	Gbar_D02G012850	0 DPA	12.2516	6.08387	2.01379	0.0162119	0.0191168	BiasA
Gbar_A03G010280	Gbar_D02G012940	0 DPA	1.8537	4.0152	0.461671	0.00010797	0.000869529	BiasD
Gbar_A03G010360	Gbar_D02G013040	0 DPA	1.3658	3.72397	0.366759	0.000105906	0.000859877	BiasD
Gbar_A03G010420	Gbar_D02G013090	0 DPA	37.3764	96.0157	0.389274	0.0033628	0.00594889	BiasD
Gbar_A03G010440	Gbar_D02G013110	0 DPA	6.94523	15.3554	0.452299	0.000388718	0.0017026	BiasD
Gbar_A03G010460	Gbar_D02G013120	0 DPA	2.30103	6.09913	0.377272	0.000480558	0.00191423	BiasD
Gbar_A03G010530	Gbar_D02G013200	0 DPA	7.2601	18.9878	0.382357	5.39e-06	0.000200787	BiasD
Gbar_A03G010610	Gbar_D02G012170	0 DPA	13.5523	4.6594	2.90859	3.82e-06	0.000176599	BiasA
Gbar_A03G010640	Gbar_D02G012200	0 DPA	1.2047	3.01883	0.399061	0.000369193	0.00166096	BiasD
Gbar_A03G010700	Gbar_D02G012160	0 DPA	7.00157	1.09267	6.40778	1.57e-07	6.39e-05	BiasA
Gbar_A03G010720	Gbar_D02G012140	0 DPA	2.43657	5.21317	0.467387	0.00441086	0.00714985	BiasD
Gbar_A03G010760	Gbar_D02G012110	0 DPA	8.64177	3.06007	2.82405	0.0188649	0.0216489	BiasA
Gbar_A03G010920	Gbar_D02G012560	0 DPA	1.2331	6.33877	0.194533	8.2e-06	0.000243377	BiasD
Gbar_A03G010940	Gbar_D02G012420	0 DPA	0.454667	1.71947	0.264423	0.00436889	0.00710846	BiasD
Gbar_A03G011000	Gbar_D02G012480	0 DPA	19.567	8.08373	2.42054	3.36e-05	0.000501463	BiasA
Gbar_A03G011090	Gbar_D02G012350	0 DPA	1.2597	2.9735	0.423642	0.00304971	0.00557446	BiasD
Gbar_A03G011110	Gbar_D02G012330	0 DPA	16.2748	3.6215	4.49393	0.00010262	0.00085126	BiasA
Gbar_A03G011120	Gbar_D02G012320	0 DPA	0.384833	3.7771	0.101886	0.00113299	0.00309252	BiasD
Gbar_A03G011230	Gbar_D02G013380	0 DPA	0.538967	6.94733	0.0775789	0.0163625	0.0192219	BiasD
Gbar_A03G011240	Gbar_D02G013370	0 DPA	0	1.53993	0	0.0325384	0.0349627	BiasD
Gbar_A03G011250	Gbar_D02G013340	0 DPA	7.34847	2.67447	2.74764	1.32e-05	0.000315103	BiasA
Gbar_A03G011280	Gbar_D02G013310	0 DPA	4.339	9.0773	0.478006	0.0123332	0.0153497	BiasD
Gbar_A03G011300	Gbar_D02G013280	0 DPA	2.25947	7.00617	0.322497	0.0144004	0.0173317	BiasD
Gbar_A03G011340	Gbar_D02G012280	0 DPA	14.5936	33.7267	0.432703	0.000706417	0.00239142	BiasD
Gbar_A03G011480	Gbar_D02G013530	0 DPA	13.0135	3.44707	3.77525	0.00401	0.00668663	BiasA
Gbar_A03G011500	Gbar_D02G013540	0 DPA	0.750733	3.0666	0.24481	0.000226703	0.00125272	BiasD
Gbar_A03G011510	Gbar_D02G013550	0 DPA	14.6435	46.2918	0.316331	0.0478115	0.0498122	BiasD
Gbar_A03G011600	Gbar_D02G013640	0 DPA	30.9223	11.2273	2.75421	0.000756388	0.00248283	BiasA
Gbar_A03G011790	Gbar_D02G013840	0 DPA	4.56877	1.7482	2.61341	0.00297534	0.00547543	BiasA
Gbar_A03G011830	Gbar_D03G014990	0 DPA	6.60477	2.9123	2.26789	0.000133034	0.000947681	BiasA
Gbar_A03G011840	Gbar_D02G013860	0 DPA	17.665	36.7752	0.480352	5.2e-05	0.000588229	BiasD
Gbar_A03G012210	Gbar_D02G014240	0 DPA	5.7843	2.1587	2.67953	0.00152513	0.00366759	BiasA
Gbar_A03G012470	Gbar_D02G014440	0 DPA	3.15013	8.04783	0.391426	0.000102527	0.00085126	BiasD
Gbar_A03G012560	Gbar_D02G014500	0 DPA	2.45887	11.0383	0.222757	0.000490774	0.00194161	BiasD
Gbar_A03G012600	Gbar_D02G014550	0 DPA	1.2805	2.7114	0.472265	0.00374421	0.00639552	BiasD
Gbar_A03G012800	Gbar_D02G014750	0 DPA	0.00983333	24.2442	0.000405595	0.000135572	0.000954708	BiasD
Gbar_A03G012820	Gbar_D02G014770	0 DPA	0.0478667	26.128	0.001832	0.00279625	0.00524554	BiasD
Gbar_A03G012850	Gbar_D02G014780	0 DPA	0.313033	1.79427	0.174463	0.0007359	0.00244518	BiasD
Gbar_A03G012890	Gbar_D02G014860	0 DPA	8.82103	23.1423	0.381164	0.000154215	0.00102697	BiasD
Gbar_A03G012900	Gbar_D02G014870	0 DPA	7.62103	17.8135	0.427824	0.00473456	0.00751469	BiasD
Gbar_A03G012930	Gbar_D02G014900	0 DPA	3.3287	1.63983	2.0299	0.0260817	0.0287906	BiasA
Gbar_A03G013160	Gbar_D02G009990	0 DPA	10.0001	4.63473	2.15764	0.0052939	0.00808497	BiasA
Gbar_A03G013220	Gbar_D02G015770	0 DPA	0.7352	3.58613	0.205012	0.000269326	0.0013778	BiasD
Gbar_A03G013530	Gbar_D02G015180	0 DPA	37.1649	6.35553	5.84764	3.51e-06	0.000173051	BiasA
Gbar_A03G013560	Gbar_D02G015210	0 DPA	0.168967	4.0481	0.0417397	0.00692422	0.00982239	BiasD
Gbar_A03G013610	Gbar_D02G015260	0 DPA	2.3377	9.5486	0.244821	0.00087232	0.00269598	BiasD
Gbar_A03G013650	Gbar_D02G015300	0 DPA	7.604	22.0174	0.345364	0.00104516	0.00297042	BiasD
Gbar_A03G013690	Gbar_D02G015320	0 DPA	9.51157	3.93383	2.41789	0.00156747	0.00374994	BiasA
Gbar_A03G013730	Gbar_D02G015360	0 DPA	0.910767	3.29147	0.276705	0.000604177	0.00217585	BiasD
Gbar_A03G013750	Gbar_D02G015390	0 DPA	0.105433	5.95043	0.0177186	6.76e-05	0.000677708	BiasD
Gbar_A03G013860	Gbar_D02G015440	0 DPA	1.9963	4.56747	0.437069	0.000178168	0.00110121	BiasD
Gbar_A03G013890	Gbar_D02G015460	0 DPA	16.2239	5.91193	2.74426	2.25e-05	0.000417581	BiasA
Gbar_A03G013970	Gbar_D02G015540	0 DPA	16.7119	85.4083	0.195671	0.00664053	0.00950617	BiasD
Gbar_A03G014020	Gbar_D02G015570	0 DPA	0.9186	2.93777	0.312687	0.00287117	0.00533938	BiasD
Gbar_A03G014070	Gbar_D02G015610	0 DPA	0.885267	3.15027	0.281013	0.0104537	0.0134584	BiasD
Gbar_A03G014150	Gbar_D02G015700	0 DPA	0.06	58.8569	0.00101942	0.0160116	0.0189245	BiasD
Gbar_A03G014290	Gbar_D02G016020	0 DPA	2.938	8.18967	0.358745	0.00200119	0.00435932	BiasD
Gbar_A03G014300	Gbar_D02G016030	0 DPA	5.0002	39.098	0.127889	0.00310825	0.00563586	BiasD
Gbar_A03G014310	Gbar_D02G016040	0 DPA	0.143	1.55607	0.0918984	0.0453878	0.0474287	BiasD
Gbar_A03G014320	Gbar_D02G016050	0 DPA	6.01173	12.5596	0.478658	0.0119716	0.0149996	BiasD
Gbar_A03G014380	Gbar_D02G016130	0 DPA	6.21087	32.3996	0.191696	0.00146839	0.00357174	BiasD
Gbar_A03G014530	Gbar_D02G016270	0 DPA	1.6523	6.82757	0.242004	4.76e-05	0.00056478	BiasD
Gbar_A03G014640	Gbar_D02G016380	0 DPA	7.81283	22.3585	0.349435	2.54e-05	0.000446739	BiasD
Gbar_A03G014670	Gbar_D02G016410	0 DPA	0.433033	1.85257	0.233748	0.000740857	0.00245564	BiasD
Gbar_A03G014680	Gbar_D02G016420	0 DPA	7.3486	16.3262	0.450112	0.000240859	0.00127715	BiasD
Gbar_A03G014880	Gbar_D02G016730	0 DPA	0.996133	8.02273	0.124164	0.00767296	0.010589	BiasD
Gbar_A03G014950	Gbar_D02G016830	0 DPA	4.67447	2.19427	2.13031	2.31e-05	0.00042202	BiasA
Gbar_A03G014960	Gbar_D02G016840	0 DPA	1.22817	2.97827	0.412376	0.0105487	0.0135636	BiasD
Gbar_A03G015050	Gbar_D02G016960	0 DPA	0.734433	2.2265	0.32986	0.00497555	0.00777692	BiasD
Gbar_A03G015200	Gbar_D03G019030	0 DPA	0	3.01433	0	0.00650443	0.00937402	BiasD
Gbar_A03G015210	Gbar_D02G017120	0 DPA	0.285033	15.5693	0.0183074	0.00265369	0.00507701	BiasD
Gbar_A03G015220	Gbar_D02G017130	0 DPA	0	18.0705	0	3.29e-05	0.00050145	BiasD
Gbar_A03G015320	Gbar_D02G017210	0 DPA	1.42483	7.486	0.190333	0.00195756	0.00430202	BiasD
Gbar_A03G015450	Gbar_D02G017320	0 DPA	7.54457	1.2249	6.15933	0.000109642	0.000876057	BiasA
Gbar_A03G015470	Gbar_D02G017340	0 DPA	0.9178	2.1082	0.435348	0.00350841	0.00611602	BiasD
Gbar_A03G015580	Gbar_D02G017430	0 DPA	1.674	6.02903	0.277656	0.0352814	0.0375922	BiasD
Gbar_A03G015600	Gbar_D02G017440	0 DPA	0.343867	2.50927	0.137039	4e-05	0.000528252	BiasD
Gbar_A03G015610	Gbar_D02G017450	0 DPA	1.96897	13.7744	0.142944	0.00135519	0.00340219	BiasD
Gbar_A03G015640	Gbar_D02G017490	0 DPA	15.2856	6.138	2.49033	0.00212338	0.00449841	BiasA
Gbar_A03G015660	Gbar_D02G017510	0 DPA	0.0754667	1.3662	0.0552384	0.0136291	0.0166256	BiasD
Gbar_A03G015800	Gbar_D02G017620	0 DPA	2.13413	4.7455	0.449717	0.00250666	0.00491198	BiasD
Gbar_A03G016030	Gbar_D02G017850	0 DPA	3.1894	9.0496	0.352435	0.0146001	0.0175158	BiasD
Gbar_A03G016070	Gbar_D02G017900	0 DPA	10.2385	23.2888	0.43963	0.00245738	0.00486728	BiasD
Gbar_A03G016200	Gbar_D02G018010	0 DPA	0.1961	1.24073	0.158052	0.0161006	0.0190186	BiasD
Gbar_A03G016210	Gbar_D02G018020	0 DPA	9.22527	4.23503	2.17832	0.00713702	0.0100367	BiasA
Gbar_A03G016250	Gbar_D02G018070	0 DPA	2.60943	11.6587	0.223819	0.0179142	0.0207629	BiasD
Gbar_A03G016290	Gbar_D02G018110	0 DPA	3.8103	13.0122	0.292826	0.00245014	0.00486425	BiasD
Gbar_A03G016310	Gbar_D02G018120	0 DPA	6.69667	13.8735	0.482695	0.0118105	0.0148297	BiasD
Gbar_A03G016330	Gbar_D02G018130	0 DPA	3.77293	1.44683	2.60772	0.00184107	0.00415845	BiasA
Gbar_A03G016430	Gbar_D02G018230	0 DPA	4.91633	11.0532	0.44479	0.00107031	0.0030041	BiasD
Gbar_A03G016490	Gbar_D02G018290	0 DPA	0	1.02287	0	0.0146829	0.0175995	BiasD
Gbar_A03G016500	Gbar_D02G018300	0 DPA	0.0634	1.22453	0.0517748	0.000815582	0.00259138	BiasD
Gbar_A03G016540	Gbar_D02G018420	0 DPA	27.9594	4.98137	5.61279	0.0021947	0.00457673	BiasA
Gbar_A03G016570	Gbar_D02G018360	0 DPA	19.2473	50.1535	0.383768	0.000290633	0.00144323	BiasD
Gbar_A03G016580	Gbar_D02G018370	0 DPA	6.56593	2.45113	2.67873	0.00132646	0.00336119	BiasA
Gbar_A03G016650	Gbar_D02G018500	0 DPA	5.89087	2.618	2.25014	0.000453056	0.0018537	BiasA
Gbar_A03G016710	Gbar_D02G018540	0 DPA	0.4228	1.12653	0.375311	0.00483842	0.00763003	BiasD
Gbar_A03G016720	Gbar_D02G018550	0 DPA	0.618033	7.0455	0.0877203	0.00195826	0.00430202	BiasD
Gbar_A03G016800	Gbar_D02G018630	0 DPA	17.2682	5.6132	3.07635	0.000771284	0.0025116	BiasA
Gbar_A03G016850	Gbar_D02G018660	0 DPA	12.3046	5.78477	2.12707	0.0130573	0.0160532	BiasA
Gbar_A03G016880	Gbar_D02G018690	0 DPA	0.347567	1.3833	0.251259	0.00222385	0.00461218	BiasD
Gbar_A03G017030	Gbar_D02G018840	0 DPA	6.34437	1.61243	3.93465	0.0018218	0.00413695	BiasA
Gbar_A03G017040	Gbar_D02G018850	0 DPA	8.47067	2.31773	3.65472	0.02075	0.0235398	BiasA
Gbar_A03G017190	Gbar_D02G019000	0 DPA	0.593067	1.31107	0.452354	0.0310715	0.0336085	BiasD
Gbar_A03G017280	Gbar_D02G019090	0 DPA	9.6152	26.8385	0.358261	0.000434643	0.00180853	BiasD
Gbar_A03G017370	Gbar_D02G019180	0 DPA	0.0494	3.3096	0.0149263	7.43e-07	0.000101574	BiasD
Gbar_A03G017490	Gbar_D02G019310	0 DPA	3.2302	7.4919	0.431159	0.000556134	0.00209345	BiasD
Gbar_A03G017650	Gbar_D02G019500	0 DPA	7.12597	18.1091	0.393502	0.00173674	0.00402698	BiasD
Gbar_A03G017930	Gbar_D02G019770	0 DPA	2.08067	6.4406	0.323055	0.00132464	0.00336077	BiasD
Gbar_A03G018000	Gbar_D02G019860	0 DPA	0.3431	4.48987	0.0764165	0.000592283	0.0021565	BiasD
Gbar_A03G018040	Gbar_D02G019890	0 DPA	7.9173	2.69623	2.93643	0.00267771	0.00510679	BiasA
Gbar_A03G018140	Gbar_D02G019950	0 DPA	5.49767	1.74703	3.14686	0.0171923	0.0200462	BiasA
Gbar_A03G018520	Gbar_D02G020420	0 DPA	0.0281	4.58287	0.00613153	0.000189448	0.00113999	BiasD
Gbar_A03G018690	Gbar_D02G020600	0 DPA	2.5652	1.17763	2.17827	2.47e-06	0.000155046	BiasA
Gbar_A03G018710	Gbar_D02G020620	0 DPA	9.5887	25.9759	0.369138	0.00343259	0.0060344	BiasD
Gbar_A03G018740	Gbar_D02G020660	0 DPA	31.2727	7.5758	4.12797	0.018487	0.0213296	BiasA
Gbar_A03G018830	Gbar_D02G020730	0 DPA	13.1409	30.3514	0.432959	0.00701346	0.00991756	BiasD
Gbar_A03G018890	Gbar_D02G020810	0 DPA	0.544433	1.66383	0.327216	0.00218316	0.00456499	BiasD
Gbar_A03G018990	Gbar_D02G020910	0 DPA	44.8208	101.673	0.440835	0.00780252	0.0107309	BiasD
Gbar_A03G019080	Gbar_D02G020970	0 DPA	39.0027	12.7407	3.06127	0.00144503	0.00353085	BiasA
Gbar_A03G019210	Gbar_D02G021090	0 DPA	34.5406	14.1195	2.4463	0.000120183	0.000915327	BiasA
Gbar_A03G019240	Gbar_D02G021120	0 DPA	5.03257	2.20147	2.28601	0.000127927	0.00094564	BiasA
Gbar_A03G019290	Gbar_D02G021180	0 DPA	1.6062	3.67857	0.436637	0.00148618	0.00359351	BiasD
Gbar_A03G019390	Gbar_D02G021300	0 DPA	17.416	36.8901	0.472104	0.00409946	0.00680459	BiasD
Gbar_A03G019510	Gbar_D02G021420	0 DPA	12.5963	5.294	2.37935	0.0131158	0.0161202	BiasA
Gbar_A03G019520	Gbar_D02G021430	0 DPA	37.3399	13.5622	2.75324	0.032062	0.0345146	BiasA
Gbar_A03G019690	Gbar_D02G021590	0 DPA	24.8301	7.76933	3.19591	2.33e-05	0.00042202	BiasA
Gbar_A03G019780	Gbar_D02G021690	0 DPA	19.212	77.7089	0.247231	0.00390933	0.00656956	BiasD
Gbar_A03G019800	Gbar_D02G021710	0 DPA	1.21863	6.6626	0.182907	7.54e-06	0.000232173	BiasD
Gbar_A03G019850	Gbar_D02G021760	0 DPA	4.88977	14.2635	0.342816	0.0109393	0.0139468	BiasD
Gbar_A03G019910	Gbar_D02G021820	0 DPA	11.2667	3.17447	3.54915	0.00347062	0.00607891	BiasA
Gbar_A03G019920	Gbar_D02G021830	0 DPA	10.2885	3.21323	3.20193	0.000982269	0.00287402	BiasA
Gbar_A03G020030	Gbar_D02G021950	0 DPA	4.8298	21.3575	0.226141	0.0162308	0.0191335	BiasD
Gbar_A03G020220	Gbar_D02G022150	0 DPA	12.1805	4.93053	2.47043	0.00679498	0.00967957	BiasA
Gbar_A03G020410	Gbar_D02G022350	0 DPA	18.6629	8.87913	2.10189	0.0257644	0.0285049	BiasA
Gbar_A03G020460	Gbar_D02G022400	0 DPA	0	1.45997	0	0.00560842	0.00844169	BiasD
Gbar_A03G020480	Gbar_D02G022410	0 DPA	0.0379	1.87343	0.0202302	0.000394414	0.00170697	BiasD
Gbar_A03G020600	Gbar_D02G022530	0 DPA	25.3877	12.234	2.07517	0.00177819	0.00407974	BiasA
Gbar_A03G020640	Gbar_D02G022600	0 DPA	1.42747	3.32967	0.428712	0.0038715	0.00652523	BiasD
Gbar_A03G020700	Gbar_D02G022650	0 DPA	7.77807	3.82127	2.03547	0.00437845	0.00711148	BiasA
Gbar_A03G020830	Gbar_D02G022790	0 DPA	0.00906667	4.8599	0.00186561	0.000702771	0.00239142	BiasD
Gbar_A03G020860	Gbar_D02G022820	0 DPA	1.68753	12.3445	0.136703	0.0093274	0.0122805	BiasD
Gbar_A03G020870	Gbar_D02G022830	0 DPA	0.154433	2.4104	0.0640696	0.000902431	0.00273936	BiasD
Gbar_A03G020880	Gbar_D02G022840	0 DPA	0	3.42073	0	0.0012256	0.0032096	BiasD
Gbar_A03G021010	Gbar_D02G022980	0 DPA	2.85113	12.2821	0.232137	0.00128206	0.00330428	BiasD
Gbar_A03G021050	Gbar_D02G023010	0 DPA	36.3045	12.236	2.96701	0.000163822	0.00105588	BiasA
Gbar_A03G021110	Gbar_D02G023040	0 DPA	0.503533	4.1629	0.120957	0.040374	0.0424841	BiasD
Gbar_A03G021290	Gbar_D02G023250	0 DPA	3.32633	7.29597	0.455914	0.000127641	0.00094564	BiasD
Gbar_A03G021380	Gbar_D02G023340	0 DPA	73.9638	244.216	0.302863	0.000428812	0.00179977	BiasD
Gbar_A03G021390	Gbar_D02G023350	0 DPA	5.3825	24.6928	0.217978	0.00860184	0.0115161	BiasD
Gbar_A03G021420	Gbar_D02G023380	0 DPA	0.0528667	19.1137	0.0027659	0.013546	0.0165478	BiasD
Gbar_A03G021620	Gbar_D02G023580	0 DPA	7.12023	3.16043	2.25293	0.0162555	0.0191571	BiasA
Gbar_A03G021700	Gbar_D02G023640	0 DPA	1.19703	3.02113	0.39622	0.00272504	0.00516437	BiasD
Gbar_A03G021770	Gbar_D02G023700	0 DPA	1.3895	4.22603	0.328795	0.000466908	0.00188947	BiasD
Gbar_A03G021800	Gbar_D02G023730	0 DPA	0.5241	6.38943	0.0820261	2.25e-07	7.61e-05	BiasD
Gbar_A03G021850	Gbar_D02G023780	0 DPA	4.7513	2.20227	2.15746	0.0122986	0.0153289	BiasA
Gbar_A03G022210	Gbar_D02G024100	0 DPA	16.8795	33.8024	0.499359	0.00226336	0.00465845	BiasD
Gbar_A03G022290	Gbar_D02G024180	0 DPA	2.46487	5.44903	0.452349	0.0361779	0.0384567	BiasD
Gbar_A03G022300	Gbar_D02G024190	0 DPA	27.6894	71.37	0.38797	3.57e-05	0.000514874	BiasD
Gbar_A03G022430	Gbar_D02G024320	0 DPA	3.07737	9.33457	0.329674	0.00088649	0.00271283	BiasD
Gbar_A03G022440	Gbar_D02G024330	0 DPA	7.02037	17.5623	0.399741	0.000849555	0.00266337	BiasD
Gbar_A03G022510	Gbar_D02G024380	0 DPA	17.7639	8.03737	2.21016	0.0399218	0.0420409	BiasA
Gbar_A03G022600	Gbar_D02G024470	0 DPA	4.84687	1.44613	3.3516	0.00208063	0.00445364	BiasA
Gbar_A03G022820	Gbar_D02G024680	0 DPA	0.688333	2.33867	0.294327	0.00587228	0.00872264	BiasD
Gbar_A03G022840	Gbar_D02G024700	0 DPA	2.74863	5.51887	0.498043	0.000129643	0.000947681	BiasD
Gbar_A03G022910	Gbar_D02G024780	0 DPA	3.0799	13.6597	0.225473	1.03e-07	5.26e-05	BiasD
Gbar_A03G022950	Gbar_D02G024820	0 DPA	10.8895	30.0315	0.362603	0.00113971	0.00310254	BiasD
Gbar_A03G023020	Gbar_D02G024890	0 DPA	0.416433	3.07193	0.135561	0.000239299	0.00127553	BiasD
Gbar_A03G023110	Gbar_D02G024990	0 DPA	9.20513	3.7115	2.48017	0.000101785	0.00085126	BiasA
Gbar_A03G023170	Gbar_D02G025060	0 DPA	12.9574	6.32213	2.04952	0.000436235	0.00180853	BiasA
Gbar_A03G023330	Gbar_D02G025210	0 DPA	5.0643	11.5965	0.436709	0.000176964	0.00110121	BiasD
Gbar_A03G023500	Gbar_D02G025330	0 DPA	1.94543	5.07933	0.38301	0.0185175	0.0213465	BiasD
Gbar_A03G023580	Gbar_D02G025400	0 DPA	10.5864	29.3614	0.360553	0.00162475	0.00384062	BiasD
Gbar_A03G023710	Gbar_D02G025520	0 DPA	32.3128	10.0061	3.2293	4.28e-06	0.000189538	BiasA
Gbar_A03G023720	Gbar_D02G025530	0 DPA	0.9547	6.38887	0.149432	0.00137357	0.003424	BiasD
Gbar_A03G023800	Gbar_D02G025590	0 DPA	12.7132	31.3898	0.405012	0.0259485	0.0286851	BiasD
Gbar_A03G023820	Gbar_D02G025610	0 DPA	1.22177	5.05427	0.24173	4.49e-05	0.000548008	BiasD
Gbar_A03G023870	Gbar_D03G015020	0 DPA	18.148	5.19393	3.49408	0.00235465	0.00476448	BiasA
Gbar_A03G023980	Gbar_D03G016870	0 DPA	7.5223	3.4618	2.17294	0.000290255	0.00144311	BiasA
Gbar_A03G024140	Gbar_D02G009820	0 DPA	0.0153	1.24967	0.0122433	0.0035723	0.00619553	BiasD
Gbar_A03G024160	Gbar_D04G021530	0 DPA	0.536167	1.71303	0.312993	6.84e-05	0.00067827	BiasD
Gbar_A04G000100	Gbar_D05G039440	0 DPA	1.62837	3.51957	0.462661	6.88e-05	0.00068124	BiasD
Gbar_A04G000110	Gbar_D05G039430	0 DPA	0.6261	8.91447	0.0702342	0.00296457	0.0054655	BiasD
Gbar_A04G000210	Gbar_D05G039990	0 DPA	0.2497	3.71333	0.0672442	0.00644375	0.00931614	BiasD
Gbar_A04G000310	Gbar_D13G014470	0 DPA	7.92057	3.5299	2.24385	0.0138447	0.016838	BiasA
Gbar_A04G000500	Gbar_D05G039710	0 DPA	19.7824	3.6486	5.42191	0.00386097	0.00651322	BiasA
Gbar_A04G000510	Gbar_D05G039700	0 DPA	34.4356	11.9423	2.88351	0.00502598	0.00781669	BiasA
Gbar_A04G000570	Gbar_D05G039410	0 DPA	3.37367	11.0888	0.304242	0.00246263	0.00486728	BiasD
Gbar_A04G000590	Gbar_D05G039360	0 DPA	6.2222	18.3005	0.340002	0.000146242	0.00099212	BiasD
Gbar_A04G000610	Gbar_D05G039340	0 DPA	65.3392	179.52	0.363967	0.00200597	0.00436505	BiasD
Gbar_A04G000670	Gbar_D05G039270	0 DPA	4.08493	10.0011	0.408448	0.001157	0.00312494	BiasD
Gbar_A04G000820	Gbar_D05G039030	0 DPA	6.15293	21.4142	0.28733	0.0036452	0.00628446	BiasD
Gbar_A04G001040	Gbar_D05G038740	0 DPA	246.24	72.7165	3.3863	0.000954016	0.0028321	BiasA
Gbar_A04G001280	Gbar_D05G038450	0 DPA	0.3659	1.424	0.256952	0.0175447	0.0204161	BiasD
Gbar_A04G001490	Gbar_D05G038260	0 DPA	0.5331	3.6592	0.145688	0.0226048	0.025382	BiasD
Gbar_A04G001510	Gbar_D05G038240	0 DPA	1.55273	4.83193	0.321348	0.00188072	0.00420963	BiasD
Gbar_A04G002190	Gbar_D05G037680	0 DPA	0.496733	1.33567	0.371899	0.0110979	0.0141136	BiasD
Gbar_A04G002230	Gbar_D05G037640	0 DPA	0.0150333	3.36947	0.00446164	0.000546273	0.00207568	BiasD
Gbar_A04G002260	Gbar_D05G037600	0 DPA	9.81957	33.0968	0.296693	0.0140595	0.017033	BiasD
Gbar_A04G002270	Gbar_D05G037590	0 DPA	14.2116	6.16057	2.30687	0.00860698	0.0115161	BiasA
Gbar_A04G002320	Gbar_D05G037550	0 DPA	1.98087	6.8579	0.288844	2.52e-06	0.000155046	BiasD
Gbar_A04G002330	Gbar_D05G037540	0 DPA	0.427133	2.01597	0.211875	0.00229748	0.00470723	BiasD
Gbar_A04G002470	Gbar_D05G037370	0 DPA	3.5967	12.1682	0.295581	0.001106	0.00305784	BiasD
Gbar_A04G002550	Gbar_D05G037310	0 DPA	0.425167	2.429	0.175038	0.0235195	0.0262713	BiasD
Gbar_A04G002590	Gbar_D05G037260	0 DPA	5.64997	15.7427	0.358894	0.0132127	0.0162246	BiasD
Gbar_A04G002940	Gbar_D05G036820	0 DPA	4.28477	8.94197	0.479175	0.00656432	0.00942586	BiasD
Gbar_A04G002960	Gbar_D05G036800	0 DPA	5.3558	2.24657	2.38399	0.00140256	0.00346366	BiasA
Gbar_A04G002980	Gbar_D05G036410	0 DPA	11.4125	1.39187	8.19944	0.0304057	0.0329496	BiasA
Gbar_A04G003060	Gbar_D05G039380	0 DPA	5.8383	2.87687	2.0294	0.000830731	0.00262446	BiasA
Gbar_A04G003080	Gbar_D05G036070	0 DPA	0.513333	5.4031	0.0950072	0.00652798	0.00939466	BiasD
Gbar_A04G003210	Gbar_D05G035840	0 DPA	0.471667	1.75963	0.268048	0.00992787	0.0129081	BiasD
Gbar_A04G003440	Gbar_D05G035610	0 DPA	25.8592	8.3126	3.11085	0.000156121	0.00102898	BiasA
Gbar_A04G004000	Gbar_D05G034850	0 DPA	9.95527	50.2278	0.198202	0.000981637	0.00287402	BiasD
Gbar_A04G004290	Gbar_D05G034560	0 DPA	0	1.12477	0	8.32e-05	0.000763934	BiasD
Gbar_A04G004330	Gbar_D05G034540	0 DPA	20.174	5.18483	3.89096	4.11e-05	0.00053441	BiasA
Gbar_A04G004450	Gbar_D05G040270	0 DPA	0.161967	1.29607	0.124968	0.00245023	0.00486425	BiasD
Gbar_A04G004720	Gbar_D05G032720	0 DPA	1.8441	6.95937	0.264981	0.0343392	0.0366748	BiasD
Gbar_A04G004740	Gbar_D05G032750	0 DPA	0.584033	2.50383	0.233256	0.00047289	0.00190232	BiasD
Gbar_A04G004810	Gbar_D05G032840	0 DPA	3.3138	1.61247	2.05511	0.000730681	0.00243381	BiasA
Gbar_A04G005000	Gbar_D04G009310	0 DPA	12.5545	1.55517	8.07277	0.00122758	0.00321232	BiasA
Gbar_A04G005140	Gbar_D04G010160	0 DPA	0.404833	2.3754	0.170427	0.0222458	0.0250134	BiasD
Gbar_A04G005250	Gbar_D04G010080	0 DPA	1.29437	4.48623	0.28852	2.77e-05	0.000465998	BiasD
Gbar_A04G005320	Gbar_D04G010010	0 DPA	12.4558	31.2275	0.398874	0.004527	0.00728314	BiasD
Gbar_A04G005330	Gbar_D04G010000	0 DPA	10.1508	5.06067	2.00582	0.000237235	0.00127553	BiasA
Gbar_A04G005510	Gbar_D06G013670	0 DPA	9.12247	4.4583	2.04618	0.00398747	0.00665997	BiasA
Gbar_A04G005570	Gbar_D04G009640	0 DPA	17.8406	6.4061	2.78494	0.000334473	0.00158061	BiasA
Gbar_A04G005680	Gbar_D04G009480	0 DPA	21.149	9.67077	2.1869	0.000824285	0.00260884	BiasA
Gbar_A04G005890	Gbar_D04G020860	0 DPA	10.7349	4.52493	2.3724	8.28e-05	0.000761744	BiasA
Gbar_A04G006020	Gbar_D04G010340	0 DPA	12.407	31.6876	0.39154	0.000776152	0.00251524	BiasD
Gbar_A04G006150	Gbar_D04G010490	0 DPA	3.0408	11.303	0.269027	0.0128185	0.0158266	BiasD
Gbar_A04G006170	Gbar_D04G010510	0 DPA	9.73567	2.0315	4.79235	0.00729217	0.010188	BiasA
Gbar_A04G006290	Gbar_D04G011080	0 DPA	2.15003	11.8059	0.182115	0.0474761	0.0494963	BiasD
Gbar_A04G006320	Gbar_D04G011050	0 DPA	9.47673	3.26173	2.90543	0.000213996	0.00120878	BiasA
Gbar_A04G006470	Gbar_D04G010860	0 DPA	0.199067	3.00973	0.066141	0.00592719	0.00877836	BiasD
Gbar_A04G006520	Gbar_D04G010720	0 DPA	1.2742	3.56387	0.357533	0.0291292	0.031727	BiasD
Gbar_A04G006690	Gbar_D04G010670	0 DPA	56.222	142.105	0.395637	0.000395579	0.00170711	BiasD
Gbar_A04G006730	Gbar_D04G011170	0 DPA	1.49823	6.616	0.226456	0.0017977	0.00410376	BiasD
Gbar_A04G006740	Gbar_D04G011180	0 DPA	2.4023	9.2222	0.260491	0.00259451	0.00500326	BiasD
Gbar_A04G006750	Gbar_D04G011190	0 DPA	5.16003	2.32933	2.21524	0.000197981	0.00116525	BiasA
Gbar_A04G006890	Gbar_D04G011320	0 DPA	4.33233	10.6568	0.406532	5.1e-06	0.000197486	BiasD
Gbar_A04G006960	Gbar_D04G011420	0 DPA	10.0887	3.3473	3.01398	4.7e-05	0.000558785	BiasA
Gbar_A04G007010	Gbar_D04G011470	0 DPA	5.41533	2.20377	2.45731	0.000175773	0.00109949	BiasA
Gbar_A04G007090	Gbar_D04G011520	0 DPA	16.0331	7.38863	2.16996	0.0133192	0.0163356	BiasA
Gbar_A04G007200	Gbar_D04G011620	0 DPA	5.55223	2.5404	2.18557	0.00270985	0.00514277	BiasA
Gbar_A04G007260	Gbar_D04G011690	0 DPA	33.1977	8.8905	3.73407	0.000557551	0.00209345	BiasA
Gbar_A04G007280	Gbar_D04G011700	0 DPA	0.320333	1.548	0.206934	0.0213659	0.0241644	BiasD
Gbar_A04G007430	Gbar_D04G011840	0 DPA	6.5279	2.99417	2.18021	0.00218979	0.00457415	BiasA
Gbar_A04G007470	Gbar_D04G011890	0 DPA	22.2084	10.2375	2.16932	4.36e-05	0.000540396	BiasA
Gbar_A04G007580	Gbar_D04G011990	0 DPA	6.3005	2.28627	2.7558	0.00258086	0.00499113	BiasA
Gbar_A04G007650	Gbar_D04G012070	0 DPA	0.149933	2.8198	0.0531716	0.00607981	0.00892981	BiasD
Gbar_A04G007740	Gbar_D04G012170	0 DPA	16.0548	47.94	0.334894	0.000160342	0.00103859	BiasD
Gbar_A04G007770	Gbar_D04G012240	0 DPA	2.61337	9.22563	0.283272	0.00171047	0.00398423	BiasD
Gbar_A04G007830	Gbar_D04G012310	0 DPA	1.8409	5.6847	0.323834	0.0036419	0.00628446	BiasD
Gbar_A04G007990	Gbar_D04G012480	0 DPA	1.7882	6.56367	0.272439	3.35e-05	0.000501463	BiasD
Gbar_A04G008140	Gbar_D04G012640	0 DPA	31.8961	92.5911	0.344483	0.000540751	0.00206695	BiasD
Gbar_A04G008150	Gbar_D04G012650	0 DPA	0.302433	2.37097	0.127557	0.000321599	0.00153514	BiasD
Gbar_A04G008180	Gbar_D04G012680	0 DPA	5.40353	14.0701	0.384043	0.0013149	0.00334859	BiasD
Gbar_A04G008390	Gbar_D04G012900	0 DPA	2.40107	16.0844	0.149279	0.000476354	0.0019087	BiasD
Gbar_A04G008400	Gbar_D04G012920	0 DPA	0.1494	1.46457	0.10201	0.00109967	0.00304655	BiasD
Gbar_A04G008480	Gbar_D04G013020	0 DPA	1.45777	6.0223	0.242061	0.0102792	0.0132758	BiasD
Gbar_A04G008490	Gbar_D04G013050	0 DPA	1.05343	10.1152	0.104143	0.0127813	0.0157996	BiasD
Gbar_A04G008550	Gbar_D04G013140	0 DPA	3.61023	8.3806	0.430785	0.0136235	0.0166237	BiasD
Gbar_A04G008580	Gbar_D04G013200	0 DPA	3.97523	1.1872	3.34841	0.000519208	0.00201876	BiasA
Gbar_A04G008630	Gbar_D04G013230	0 DPA	23.4238	10.6633	2.19667	1.72e-05	0.000354141	BiasA
Gbar_A04G008690	Gbar_D04G013270	0 DPA	7.93073	21.464	0.369491	0.00168219	0.00393572	BiasD
Gbar_A04G008700	Gbar_D04G013280	0 DPA	17.5632	1.78013	9.86625	0.00544438	0.00824053	BiasA
Gbar_A04G008710	Gbar_D04G013290	0 DPA	0.856767	4.76873	0.179663	0.00115879	0.00312494	BiasD
Gbar_A04G008870	Gbar_D04G013430	0 DPA	0.743033	3.25143	0.228525	0.00473697	0.00751469	BiasD
Gbar_A04G008920	Gbar_D04G013490	0 DPA	1.37577	2.9075	0.473179	0.00193495	0.00427222	BiasD
Gbar_A04G008930	Gbar_D04G013500	0 DPA	3.76863	1.50683	2.50103	0.0183957	0.0212423	BiasA
Gbar_A04G008940	Gbar_D04G013550	0 DPA	9.84423	2.72457	3.61314	0.0013827	0.00343934	BiasA
Gbar_A04G008950	Gbar_D04G013560	0 DPA	0.899	4.39527	0.204538	0.00712353	0.0100247	BiasD
Gbar_A04G009030	Gbar_D04G013650	0 DPA	0.918833	1.9215	0.478185	0.00386624	0.00651907	BiasD
Gbar_A04G009080	Gbar_D04G013700	0 DPA	54.2162	17.2638	3.14046	0.0255551	0.0283117	BiasA
Gbar_A04G009210	Gbar_D04G013840	0 DPA	1.2368	2.61223	0.473465	0.000350479	0.00161793	BiasD
Gbar_A04G009230	Gbar_D04G013860	0 DPA	0.074	1.83883	0.0402429	5.32e-05	0.000599306	BiasD
Gbar_A04G009240	Gbar_D04G013870	0 DPA	0.1728	1.34107	0.128853	0.0196816	0.0224341	BiasD
Gbar_A04G009770	Gbar_D04G014350	0 DPA	22.8429	8.96003	2.54942	3.85e-05	0.000520754	BiasA
Gbar_A04G009820	Gbar_D04G014390	0 DPA	1.9494	8.33673	0.233833	0.00347217	0.00607891	BiasD
Gbar_A04G010040	Gbar_D04G014640	0 DPA	0.908467	6.8239	0.13313	1.45e-05	0.000330497	BiasD
Gbar_A04G010120	Gbar_D04G014710	0 DPA	1.11173	5.02963	0.221037	7.7e-06	0.000233778	BiasD
Gbar_A04G010170	Gbar_D04G014760	0 DPA	12.8795	4.1136	3.13096	0.00229632	0.00470723	BiasA
Gbar_A04G010280	Gbar_D04G014920	0 DPA	126.482	38.9767	3.24508	0.000706427	0.00239142	BiasA
Gbar_A04G010320	Gbar_D04G014960	0 DPA	5.5772	1.94263	2.87095	0.0102027	0.0132063	BiasA
Gbar_A04G010740	Gbar_D04G015420	0 DPA	2.06763	4.989	0.414438	0.00161329	0.00382358	BiasD
Gbar_A04G010790	Gbar_D04G015460	0 DPA	0.0073	5.31703	0.00137295	0.00211533	0.00448976	BiasD
Gbar_A04G010930	Gbar_D04G015610	0 DPA	0.561433	1.53637	0.365429	0.00113076	0.00309058	BiasD
Gbar_A04G010990	Gbar_D04G015690	0 DPA	2.2731	5.2023	0.436941	0.00704426	0.00994758	BiasD
Gbar_A04G011060	Gbar_D04G015780	0 DPA	6.25637	2.5925	2.41326	0.00179734	0.00410376	BiasA
Gbar_A04G011090	Gbar_D04G015830	0 DPA	8.12827	3.8842	2.09265	0.000771327	0.0025116	BiasA
Gbar_A04G011390	Gbar_D04G016090	0 DPA	2.1548	9.5624	0.225341	4.99e-05	0.000577481	BiasD
Gbar_A04G011410	Gbar_D04G016110	0 DPA	4.43607	10.5452	0.420673	0.00257196	0.00498578	BiasD
Gbar_A04G011440	Gbar_D04G016140	0 DPA	13.3557	3.0386	4.39534	0.000861609	0.00267698	BiasA
Gbar_A04G011520	Gbar_D04G016190	0 DPA	1.1447	3.36577	0.340101	0.000111883	0.000881709	BiasD
Gbar_A04G011580	Gbar_D04G016260	0 DPA	0.0266333	1.05157	0.0253273	4.07e-05	0.000532194	BiasD
Gbar_A04G011630	Gbar_D04G016310	0 DPA	24.9064	4.63007	5.37927	0.00182432	0.00413804	BiasA
Gbar_A04G011960	Gbar_D04G016630	0 DPA	1.47613	4.05873	0.363693	0.00317724	0.00571005	BiasD
Gbar_A04G012160	Gbar_D04G016830	0 DPA	4.3793	10.3858	0.421661	0.0027511	0.00519074	BiasD
Gbar_A04G012230	Gbar_D04G016910	0 DPA	20.689	10.031	2.0625	0.000697118	0.0023843	BiasA
Gbar_A04G012260	Gbar_D04G016950	0 DPA	0.813933	4.75887	0.171035	0.000534593	0.00204858	BiasD
Gbar_A04G012290	Gbar_D04G016990	0 DPA	107.079	331.684	0.322836	0.00364379	0.00628446	BiasD
Gbar_A04G012310	Gbar_D04G017010	0 DPA	57.7959	9.176	6.2986	0.000602802	0.00217574	BiasA
Gbar_A04G012530	Gbar_D04G017280	0 DPA	8.0961	1.54303	5.24687	0.000238318	0.00127553	BiasA
Gbar_A04G012610	Gbar_D04G017330	0 DPA	7.23003	2.3849	3.03159	0.00479945	0.00758034	BiasA
Gbar_A04G012700	Gbar_D04G017390	0 DPA	0.6498	2.70813	0.239944	0.000316582	0.00152552	BiasD
Gbar_A04G012860	Gbar_D04G017540	0 DPA	8.5899	3.993	2.15124	0.001779	0.00407974	BiasA
Gbar_A04G012930	Gbar_D04G017610	0 DPA	19.6305	5.29803	3.70524	0.00126274	0.00327524	BiasA
Gbar_A04G012990	Gbar_D04G017670	0 DPA	4.9344	16.7179	0.295156	0.00377809	0.00642775	BiasD
Gbar_A04G013150	Gbar_D04G017820	0 DPA	16.2518	1.9616	8.28497	0.00442516	0.00716447	BiasA
Gbar_A04G013160	Gbar_D04G017830	0 DPA	0.101133	7.97063	0.0126882	0.00542707	0.00822657	BiasD
Gbar_A04G013240	Gbar_D04G017890	0 DPA	5.36397	1.4074	3.81126	0.00114878	0.00311668	BiasA
Gbar_A04G013380	Gbar_D04G018040	0 DPA	0.00536667	2.03503	0.00263714	0.00024787	0.00130221	BiasD
Gbar_A04G013400	Gbar_D04G018060	0 DPA	0.602633	1.67717	0.359316	0.00353395	0.00614399	BiasD
Gbar_A04G013410	Gbar_D04G018070	0 DPA	9.09717	23.8019	0.382203	0.00599202	0.00883915	BiasD
Gbar_A04G013900	Gbar_D04G018560	0 DPA	7.928	3.18887	2.48615	2.45e-05	0.000435141	BiasA
Gbar_A04G013910	Gbar_D04G018570	0 DPA	17.7441	5.47303	3.24209	0.000811945	0.00258185	BiasA
Gbar_A04G013950	Gbar_D04G018610	0 DPA	6.95733	14.8652	0.468028	0.001928	0.00426615	BiasD
Gbar_A04G013960	Gbar_D04G018620	0 DPA	4.61717	1.6654	2.77241	0.00105059	0.00297961	BiasA
Gbar_A04G014080	Gbar_D04G018730	0 DPA	5.28043	1.87707	2.81313	0.000277103	0.00140721	BiasA
Gbar_A04G014300	Gbar_D04G018980	0 DPA	0.0133333	4.67907	0.00284957	0.00534759	0.00813338	BiasD
Gbar_A04G014530	Gbar_D04G019260	0 DPA	0.3864	1.301	0.297002	0.000748797	0.00246987	BiasD
Gbar_A04G014600	Gbar_D04G019330	0 DPA	5.388	12.9171	0.417123	5.38e-06	0.000200787	BiasD
Gbar_A04G014760	Gbar_D04G019470	0 DPA	0.1934	2.47267	0.0782152	0.00708265	0.00998792	BiasD
Gbar_A04G015010	Gbar_D04G019730	0 DPA	1.67997	4.2104	0.399004	0.000393364	0.00170615	BiasD
Gbar_A04G015070	Gbar_D04G019790	0 DPA	25.6632	12.0063	2.13748	0.000354083	0.00162229	BiasA
Gbar_A04G015240	Gbar_D04G020050	0 DPA	6.00533	2.2954	2.61625	0.0161468	0.0190621	BiasA
Gbar_A04G015340	Gbar_D04G020150	0 DPA	0.152	1.6857	0.0901703	0.000154985	0.00102697	BiasD
Gbar_A04G015440	Gbar_D04G020250	0 DPA	10.9152	3.41587	3.19545	0.000256067	0.00133175	BiasA
Gbar_A04G015530	Gbar_D04G020350	0 DPA	3.61037	1.799	2.00687	0.00734845	0.0102429	BiasA
Gbar_A04G015620	Gbar_D04G020430	0 DPA	7.2902	1.5629	4.66453	5.47e-05	0.000611269	BiasA
Gbar_A04G015680	Gbar_D04G020500	0 DPA	3.7792	8.42543	0.448547	0.000383179	0.00169574	BiasD
Gbar_A04G015760	Gbar_D04G020630	0 DPA	15.9153	4.7982	3.31693	0.000502356	0.00197864	BiasA
Gbar_A04G015850	Gbar_D04G020720	0 DPA	0.4887	1.10987	0.440323	0.000885943	0.00271283	BiasD
Gbar_A04G015900	Gbar_D04G011120	0 DPA	8.70963	3.31913	2.62407	0.00807267	0.0110099	BiasA
Gbar_A04G015930	Gbar_D02G022560	0 DPA	16.4788	4.4381	3.71304	0.00538458	0.00817965	BiasA
Gbar_A04G016230	Gbar_D04G018950	0 DPA	2.64373	6.29747	0.419809	0.00453161	0.00728748	BiasD
Gbar_A05G000020	Gbar_D05G000050	0 DPA	0.302767	1.22127	0.247912	0.00398145	0.00665336	BiasD
Gbar_A05G000050	Gbar_D05G000090	0 DPA	4.66953	22.6903	0.205795	0.00109023	0.00303697	BiasD
Gbar_A05G000070	Gbar_D05G000110	0 DPA	0.450833	1.01513	0.444112	0.000510273	0.00199738	BiasD
Gbar_A05G000150	Gbar_D05G000190	0 DPA	0.2083	21.4087	0.00972967	0.00588694	0.00873802	BiasD
Gbar_A05G000160	Gbar_D05G000200	0 DPA	1.7107	6.0087	0.284704	0.000156883	0.0010291	BiasD
Gbar_A05G000240	Gbar_D05G000270	0 DPA	0.572033	1.52613	0.374825	0.000379155	0.00169082	BiasD
Gbar_A05G000260	Gbar_D05G000290	0 DPA	10.5606	5.2089	2.02741	3.45e-05	0.000508478	BiasA
Gbar_A05G000340	Gbar_D05G000360	0 DPA	0.619933	9.5747	0.064747	0.000145248	0.000989487	BiasD
Gbar_A05G000480	Gbar_D05G000480	0 DPA	28.17	9.7068	2.90209	0.000231269	0.00126694	BiasA
Gbar_A05G000540	Gbar_D05G000530	0 DPA	5.11717	1.39687	3.66332	9.25e-05	0.000805598	BiasA
Gbar_A05G000560	Gbar_D05G000550	0 DPA	63.2978	153.869	0.411376	0.00548946	0.00829641	BiasD
Gbar_A05G000630	Gbar_D05G000620	0 DPA	46.4618	13.8712	3.34951	0.000139434	0.000969362	BiasA
Gbar_A05G000810	Gbar_D05G000800	0 DPA	4.05557	13.0651	0.310412	0.00022157	0.00123578	BiasD
Gbar_A05G000850	Gbar_D05G000840	0 DPA	0.0445333	6.39643	0.00696221	0.00529203	0.00808497	BiasD
Gbar_A05G000860	Gbar_D05G000850	0 DPA	0.514267	21.0015	0.0244871	0.000236982	0.00127553	BiasD
Gbar_A05G000940	Gbar_D05G000930	0 DPA	7.71637	2.74313	2.81298	0.00521738	0.00800418	BiasA
Gbar_A05G001020	Gbar_D05G001010	0 DPA	3.34553	9.78313	0.34197	0.000720005	0.00242005	BiasD
Gbar_A05G001160	Gbar_D05G001160	0 DPA	15.0466	6.4817	2.3214	0.0159223	0.0188782	BiasA
Gbar_A05G001310	Gbar_D05G001320	0 DPA	1.6663	4.6021	0.362074	0.000533083	0.00204533	BiasD
Gbar_A05G001350	Gbar_D05G001360	0 DPA	0.4823	2.53727	0.190086	0.00966096	0.0126297	BiasD
Gbar_A05G001360	Gbar_D05G001370	0 DPA	20.8332	53.1614	0.391885	3.68e-05	0.000518028	BiasD
Gbar_A05G001430	Gbar_D05G001460	0 DPA	6.4304	2.8787	2.23379	0.00235556	0.00476448	BiasA
Gbar_A05G001460	Gbar_D05G001490	0 DPA	1.98733	8.44307	0.235381	0.000114828	0.000892936	BiasD
Gbar_A05G001530	Gbar_D05G001550	0 DPA	5.4389	13.7881	0.394464	0.00456187	0.00732037	BiasD
Gbar_A05G001590	Gbar_D05G001620	0 DPA	0.514367	5.02693	0.102322	0.0178612	0.0207132	BiasD
Gbar_A05G001650	Gbar_D05G001680	0 DPA	2.0345	8.8552	0.229752	0.000637533	0.00226055	BiasD
Gbar_A05G001690	Gbar_D05G001720	0 DPA	6.27573	1.69947	3.69277	8.97e-05	0.000793467	BiasA
Gbar_A05G001750	Gbar_D05G001760	0 DPA	0.958033	2.11793	0.452343	0.00277343	0.00521477	BiasD
Gbar_A05G001770	Gbar_D05G001770	0 DPA	6.0988	1.12067	5.44212	0.00144862	0.00353422	BiasA
Gbar_A05G001800	Gbar_D05G001810	0 DPA	2.96967	8.9142	0.333139	0.000239052	0.00127553	BiasD
Gbar_A05G001970	Gbar_D05G001950	0 DPA	0.8745	3.18347	0.274701	0.000645984	0.0022801	BiasD
Gbar_A05G002040	Gbar_D05G002030	0 DPA	0.163033	1.17147	0.13917	0.000332963	0.00158061	BiasD
Gbar_A05G002150	Gbar_D05G002140	0 DPA	11.2443	3.94273	2.85191	0.000231457	0.00126694	BiasA
Gbar_A05G002300	Gbar_D05G002270	0 DPA	32.6005	6.50833	5.00903	0.00334211	0.0059226	BiasA
Gbar_A05G002560	Gbar_D05G002840	0 DPA	6.45947	2.62413	2.46156	0.00190207	0.00423179	BiasA
Gbar_A05G002590	Gbar_D05G002870	0 DPA	16.144	6.97943	2.31309	0.00389904	0.00655807	BiasA
Gbar_A05G002620	Gbar_D05G002890	0 DPA	47.6195	11.0851	4.29581	0.000226087	0.00125102	BiasA
Gbar_A05G002650	Gbar_D05G002920	0 DPA	29.653	13.0443	2.27325	0.0113448	0.0143825	BiasA
Gbar_A05G002850	Gbar_D05G003280	0 DPA	0.126833	3.45403	0.0367204	0.00110846	0.00306207	BiasD
Gbar_A05G002990	Gbar_D05G003470	0 DPA	8.23857	3.4097	2.41621	0.00265523	0.00507701	BiasA
Gbar_A05G003040	Gbar_D05G003530	0 DPA	2.9382	12.1506	0.241815	2.7e-05	0.000462102	BiasD
Gbar_A05G003090	Gbar_D05G003590	0 DPA	0.211367	1.3692	0.154372	0.0192588	0.0220202	BiasD
Gbar_A05G003220	Gbar_D05G003710	0 DPA	22.8748	10.8266	2.11284	0.00053586	0.00205018	BiasA
Gbar_A05G003230	Gbar_D05G003720	0 DPA	4.41247	2.17163	2.03187	0.00440362	0.0071438	BiasA
Gbar_A05G003320	Gbar_D05G003810	0 DPA	7.42067	16.3802	0.453026	0.00838755	0.0113103	BiasD
Gbar_A05G003340	Gbar_D05G003830	0 DPA	7.54173	3.65397	2.06399	0.0120041	0.0150218	BiasA
Gbar_A05G003360	Gbar_D05G003850	0 DPA	4.5932	1.68687	2.72292	0.00201163	0.00437502	BiasA
Gbar_A05G003470	Gbar_D05G003970	0 DPA	1.6311	4.99647	0.326451	0.0303376	0.0329021	BiasD
Gbar_A05G003550	Gbar_D05G004070	0 DPA	1.91527	3.92007	0.48858	0.00135761	0.00340493	BiasD
Gbar_A05G003600	Gbar_D05G004120	0 DPA	3.7077	7.4156	0.499987	0.000156409	0.00102898	BiasD
Gbar_A05G003670	Gbar_D05G004170	0 DPA	1.0591	4.41413	0.239934	0.0130362	0.016048	BiasD
Gbar_A05G003760	Gbar_D05G004300	0 DPA	0.0753667	4.154	0.0181432	0.00183997	0.00415845	BiasD
Gbar_A05G003810	Gbar_D05G004350	0 DPA	14.2982	5.5818	2.56158	0.00170919	0.00398353	BiasA
Gbar_A05G003840	Gbar_D05G004380	0 DPA	10.9967	27.2726	0.403213	0.0109175	0.0139277	BiasD
Gbar_A05G003850	Gbar_D05G004390	0 DPA	3.5114	11.1886	0.313836	0.00617629	0.0090356	BiasD
Gbar_A05G003860	Gbar_D05G004400	0 DPA	0.4274	22.1861	0.0192643	0.000478914	0.0019133	BiasD
Gbar_A05G003880	Gbar_D05G004420	0 DPA	0.452933	1.926	0.235168	0.000641792	0.00226971	BiasD
Gbar_A05G004160	Gbar_D05G004710	0 DPA	1.96317	5.9102	0.332166	0.00019244	0.00115096	BiasD
Gbar_A05G004180	Gbar_D05G004730	0 DPA	1.35363	2.84887	0.475148	0.00762877	0.0105424	BiasD
Gbar_A05G004260	Gbar_D05G004790	0 DPA	2.2992	6.0247	0.381629	7.77e-05	0.00073625	BiasD
Gbar_A05G004290	Gbar_D05G004830	0 DPA	6.3248	18.743	0.337449	6.6e-06	0.000218197	BiasD
Gbar_A05G004530	Gbar_D05G005050	0 DPA	0.610233	3.15987	0.19312	0.023294	0.0260765	BiasD
Gbar_A05G004580	Gbar_D05G005080	0 DPA	51.2461	7.77193	6.59374	0.00451155	0.00726384	BiasA
Gbar_A05G004610	Gbar_D05G005110	0 DPA	43.4573	10.951	3.96834	0.00325108	0.00579664	BiasA
Gbar_A05G004670	Gbar_D05G005170	0 DPA	0.4525	1.40907	0.321135	0.000330119	0.00157212	BiasD
Gbar_A05G004690	Gbar_D05G005180	0 DPA	9.78107	2.44383	4.00235	0.00762787	0.0105424	BiasA
Gbar_A05G004720	Gbar_D13G020570	0 DPA	1.81673	74.2867	0.0244557	0.00207698	0.00445051	BiasD
Gbar_A05G004870	Gbar_D05G005320	0 DPA	24.5878	2.75813	8.91464	0.00289143	0.00536391	BiasA
Gbar_A05G004880	Gbar_D05G005310	0 DPA	9.32747	1.74673	5.33995	0.000168695	0.00107705	BiasA
Gbar_A05G004890	Gbar_D05G005330	0 DPA	0.190467	1.21633	0.156591	0.00389016	0.00654584	BiasD
Gbar_A05G005060	Gbar_D05G005510	0 DPA	0.170667	4.95307	0.0344568	0.0141497	0.0171117	BiasD
Gbar_A05G005070	Gbar_D05G005520	0 DPA	3.026	6.20213	0.487897	0.00971426	0.0126831	BiasD
Gbar_A05G005220	Gbar_D05G005600	0 DPA	1.85417	3.92537	0.472355	7.7e-05	0.000735262	BiasD
Gbar_A05G005330	Gbar_D05G005780	0 DPA	1.16773	3.81313	0.30624	0.000103449	0.000851671	BiasD
Gbar_A05G005360	Gbar_D05G005830	0 DPA	0	1.74557	0	0.00538592	0.00817965	BiasD
Gbar_A05G005380	Gbar_D05G005850	0 DPA	0.8906	1.93317	0.460695	0.0143212	0.0172974	BiasD
Gbar_A05G005470	Gbar_D05G005910	0 DPA	2.43493	4.91303	0.495607	0.00148504	0.00359299	BiasD
Gbar_A05G005610	Gbar_D05G006030	0 DPA	3.30477	7.56313	0.436957	0.000173271	0.00109595	BiasD
Gbar_A05G005650	Gbar_D05G006070	0 DPA	6.0414	1.887	3.20159	0.0455048	0.0475386	BiasA
Gbar_A05G005830	Gbar_D05G006260	0 DPA	5.47527	1.6789	3.26122	0.00404553	0.0067364	BiasA
Gbar_A05G005880	Gbar_D05G006300	0 DPA	0.219733	1.7418	0.126153	0.000851651	0.00266641	BiasD
Gbar_A05G005900	Gbar_D05G006320	0 DPA	15.8597	51.3402	0.308913	0.00200064	0.00435932	BiasD
Gbar_A05G005920	Gbar_D05G006340	0 DPA	3.1186	11.4032	0.273485	0.00643667	0.00931268	BiasD
Gbar_A05G005970	Gbar_D05G006400	0 DPA	1.09967	8.6798	0.126693	8.49e-06	0.000244876	BiasD
Gbar_A05G005980	Gbar_D05G006410	0 DPA	89.4934	37.4656	2.38868	0.000582913	0.00213543	BiasA
Gbar_A05G006080	Gbar_D05G006500	0 DPA	25.2848	9.11	2.7755	0.000291208	0.00144432	BiasA
Gbar_A05G006120	Gbar_D05G006540	0 DPA	10.9889	4.1177	2.6687	0.0159493	0.0188947	BiasA
Gbar_A05G006210	Gbar_D05G006620	0 DPA	8.4551	1.8683	4.52556	0.000755254	0.00248111	BiasA
Gbar_A05G006230	Gbar_D05G006640	0 DPA	23.0106	6.24207	3.68637	0.000199939	0.00116971	BiasA
Gbar_A05G006330	Gbar_D05G006780	0 DPA	5.86507	2.64047	2.22122	0.0113564	0.0143928	BiasA
Gbar_A05G006430	Gbar_D05G006900	0 DPA	0	2.07753	0	9.6e-05	0.000819786	BiasD
Gbar_A05G006440	Gbar_D05G006920	0 DPA	0.1214	4.135	0.0293591	0.00139998	0.00346235	BiasD
Gbar_A05G006490	Gbar_D05G006970	0 DPA	0.5068	1.65553	0.306125	0.0123691	0.0153713	BiasD
Gbar_A05G006500	Gbar_D05G006980	0 DPA	3.7827	150.505	0.0251334	0.000676866	0.00234282	BiasD
Gbar_A05G006520	Gbar_D05G007000	0 DPA	2.97	1.3939	2.13071	0.0311674	0.0336907	BiasA
Gbar_A05G006540	Gbar_D05G007030	0 DPA	19.6703	1.44583	13.6048	0.00101929	0.00292759	BiasA
Gbar_A05G006620	Gbar_D05G007120	0 DPA	1.92493	21.6723	0.0888198	0.0103172	0.0133164	BiasD
Gbar_A05G006790	Gbar_D05G007270	0 DPA	11.4053	4.5482	2.50765	0.000455676	0.00185881	BiasA
Gbar_A05G006850	Gbar_D05G007340	0 DPA	9.4448	2.8068	3.36497	0.00436579	0.00710838	BiasA
Gbar_A05G006960	Gbar_D05G007480	0 DPA	27.1373	10.8244	2.50704	3.79e-05	0.000520714	BiasA
Gbar_A05G006970	Gbar_D05G007490	0 DPA	0.588333	1.18	0.498588	0.0135489	0.0165478	BiasD
Gbar_A05G007010	Gbar_D05G007530	0 DPA	1.8999	6.66663	0.284986	0.000125452	0.000937612	BiasD
Gbar_A05G007090	Gbar_D05G007620	0 DPA	1.99727	5.26407	0.379415	0.00131329	0.00334659	BiasD
Gbar_A05G007150	Gbar_D05G007680	0 DPA	8.67593	20.7038	0.41905	0.00020015	0.00116971	BiasD
Gbar_A05G007180	Gbar_D05G007700	0 DPA	2.44057	5.39223	0.452608	0.0102378	0.0132349	BiasD
Gbar_A05G007190	Gbar_D05G007710	0 DPA	1.4419	3.29893	0.437081	0.00564766	0.00848506	BiasD
Gbar_A05G007270	Gbar_D05G007790	0 DPA	0	1.7721	0	0.0250717	0.0277914	BiasD
Gbar_A05G007280	Gbar_D05G007800	0 DPA	0.0363333	1.9358	0.0187692	0.0139185	0.0169126	BiasD
Gbar_A05G007350	Gbar_D05G007880	0 DPA	0.797867	5.7294	0.139258	0.00170884	0.00398353	BiasD
Gbar_A05G007360	Gbar_D05G007890	0 DPA	0.0437	3.05213	0.0143179	0.00130401	0.00333547	BiasD
Gbar_A05G007380	Gbar_D05G007910	0 DPA	0	1.58953	0	0.000421854	0.00177975	BiasD
Gbar_A05G007550	Gbar_D05G008090	0 DPA	3.92493	15.4786	0.253572	0.00646964	0.00933712	BiasD
Gbar_A05G007620	Gbar_D05G008120	0 DPA	1.21867	6.77057	0.179995	0.000525526	0.0020294	BiasD
Gbar_A05G007670	Gbar_D05G008170	0 DPA	21.4742	4.54477	4.72505	0.00299049	0.00549834	BiasA
Gbar_A05G007780	Gbar_D05G008300	0 DPA	0.305433	1.3436	0.227325	0.00968224	0.0126494	BiasD
Gbar_A05G007840	Gbar_D05G008350	0 DPA	4.13607	1.7767	2.32795	0.00270395	0.00513636	BiasA
Gbar_A05G008120	Gbar_D05G008620	0 DPA	4.4586	14.3738	0.310189	0.0098702	0.0128496	BiasD
Gbar_A05G008200	Gbar_D05G008710	0 DPA	0.543667	2.23827	0.242896	0.0110751	0.0140934	BiasD
Gbar_A05G008220	Gbar_D05G008730	0 DPA	0.7972	1.97627	0.403387	0.00573904	0.0085843	BiasD
Gbar_A05G008230	Gbar_D05G008750	0 DPA	1.0439	2.1866	0.477408	0.00225033	0.00464886	BiasD
Gbar_A05G008380	Gbar_D05G008860	0 DPA	0.1128	3.5881	0.0314373	2.14e-06	0.000147622	BiasD
Gbar_A05G008400	Gbar_D05G008890	0 DPA	0.0652	1.20083	0.0542956	0.003947	0.00662149	BiasD
Gbar_A05G008530	Gbar_D05G009010	0 DPA	13.9102	50.7468	0.274109	0.000175484	0.00109949	BiasD
Gbar_A05G008550	Gbar_D05G009030	0 DPA	6.42327	14.3272	0.448326	0.0167641	0.0196313	BiasD
Gbar_A05G008560	Gbar_D05G009040	0 DPA	2.0261	5.2215	0.38803	6.84e-05	0.00067827	BiasD
Gbar_A05G008600	Gbar_D05G009080	0 DPA	10.1899	28.5438	0.356993	0.00400472	0.00668331	BiasD
Gbar_A05G008830	Gbar_D05G009310	0 DPA	13.0482	4.25243	3.06842	0.000717751	0.00241447	BiasA
Gbar_A05G008870	Gbar_D05G009350	0 DPA	5.6476	1.9795	2.85304	0.0214965	0.0242649	BiasA
Gbar_A05G008890	Gbar_D05G009370	0 DPA	0.3646	1.6388	0.22248	0.0333673	0.0357494	BiasD
Gbar_A05G008960	Gbar_D05G009440	0 DPA	0.0329	1.99537	0.0164882	0.0104274	0.013433	BiasD
Gbar_A05G009190	Gbar_D05G009650	0 DPA	19.5134	8.9036	2.19163	4.82e-05	0.00056641	BiasA
Gbar_A05G009350	Gbar_D05G009810	0 DPA	2.15913	4.98617	0.433025	0.00192086	0.00425382	BiasD
Gbar_A05G009470	Gbar_D05G009940	0 DPA	32.3221	8.93233	3.61855	4.35e-05	0.000540396	BiasA
Gbar_A05G009490	Gbar_D05G009960	0 DPA	3.7146	1.3652	2.72092	0.00618031	0.00903575	BiasA
Gbar_A05G009500	Gbar_D05G009970	0 DPA	1.46137	4.93923	0.295869	0.0038171	0.00645762	BiasD
Gbar_A05G009510	Gbar_D05G009980	0 DPA	24.1045	6.0075	4.0124	8.46e-06	0.000244876	BiasA
Gbar_A05G009520	Gbar_D05G009990	0 DPA	6.7043	2.5954	2.58315	0.000312712	0.00151299	BiasA
Gbar_A05G009580	Gbar_D05G010060	0 DPA	1.19907	3.01407	0.397824	0.00961925	0.0125899	BiasD
Gbar_A05G009600	Gbar_D05G010070	0 DPA	0.140167	1.71027	0.081956	0.00256641	0.00497739	BiasD
Gbar_A05G009620	Gbar_D05G010090	0 DPA	5.86773	2.44437	2.40051	0.00178411	0.00408166	BiasA
Gbar_A05G009720	Gbar_D05G010190	0 DPA	0.0747667	1.39263	0.0536873	0.00430856	0.0070458	BiasD
Gbar_A05G009820	Gbar_D05G010290	0 DPA	7.00103	37.3068	0.187661	5.34e-05	0.000599717	BiasD
Gbar_A05G010000	Gbar_D05G010470	0 DPA	1.96873	25.237	0.0780097	0.00116483	0.00313112	BiasD
Gbar_A05G010030	Gbar_D05G010500	0 DPA	17.3498	43.1524	0.402058	0.000389491	0.0017026	BiasD
Gbar_A05G010050	Gbar_D05G010520	0 DPA	2.83523	7.8217	0.362483	0.00829264	0.0112196	BiasD
Gbar_A05G010070	Gbar_D05G010590	0 DPA	0.156667	7.20877	0.0217328	0.00198684	0.00433736	BiasD
Gbar_A05G010310	Gbar_D05G010900	0 DPA	17.9566	105.181	0.170721	0.000479917	0.00191423	BiasD
Gbar_A05G010380	Gbar_D05G010970	0 DPA	1.70917	4.8766	0.350483	0.000172954	0.00109564	BiasD
Gbar_A05G010500	Gbar_D05G011080	0 DPA	37.819	8.2853	4.56459	0.00617624	0.0090356	BiasA
Gbar_A05G010570	Gbar_D05G011130	0 DPA	0.889067	2.0964	0.424092	0.000703211	0.00239142	BiasD
Gbar_A05G010590	Gbar_D05G011150	0 DPA	0.0117	2.40793	0.00485894	9.57e-05	0.000819715	BiasD
Gbar_A05G010610	Gbar_D05G011170	0 DPA	4.42457	13.2508	0.333909	0.000572178	0.0021155	BiasD
Gbar_A05G010830	Gbar_D05G040580	0 DPA	1.5754	6.07007	0.259536	0.0013503	0.00339412	BiasD
Gbar_A05G011350	Gbar_D05G011790	0 DPA	2.72037	1.28167	2.12252	0.00772892	0.0106518	BiasA
Gbar_A05G011680	Gbar_D05G012120	0 DPA	0.9201	2.1988	0.418456	0.0251215	0.0278389	BiasD
Gbar_A05G011710	Gbar_D05G012140	0 DPA	1.8474	8.95463	0.206307	0.000352944	0.00162227	BiasD
Gbar_A05G011730	Gbar_D05G012150	0 DPA	30.4887	66.1189	0.46112	4.57e-05	0.00055114	BiasD
Gbar_A05G012050	Gbar_D05G012480	0 DPA	0.679367	2.95913	0.229583	0.020515	0.0232928	BiasD
Gbar_A05G012200	Gbar_D05G012630	0 DPA	1.09933	17.1331	0.0641644	0.00295929	0.00545824	BiasD
Gbar_A05G012380	Gbar_D05G012820	0 DPA	0.699933	2.81967	0.248233	0.0321746	0.0346175	BiasD
Gbar_A05G012390	Gbar_D05G012830	0 DPA	0.607033	5.18423	0.117092	0.0130521	0.0160523	BiasD
Gbar_A05G012560	Gbar_D05G013010	0 DPA	1.54117	6.40947	0.240452	0.000323873	0.00154419	BiasD
Gbar_A05G012640	Gbar_D05G013090	0 DPA	12.9164	54.8852	0.235335	0.0238537	0.0265862	BiasD
Gbar_A05G012650	Gbar_D05G013100	0 DPA	0.357567	4.07017	0.0878506	0.00316317	0.00569736	BiasD
Gbar_A05G012670	Gbar_D05G013120	0 DPA	3.4017	10.1087	0.336513	0.0428573	0.0448997	BiasD
Gbar_A05G012680	Gbar_D05G013130	0 DPA	31.5437	10.5589	2.98741	0.00643275	0.00931032	BiasA
Gbar_A05G012890	Gbar_D05G013260	0 DPA	7.17933	15.5233	0.462488	0.00115956	0.00312494	BiasD
Gbar_A05G012970	Gbar_D05G013350	0 DPA	31.1132	11.0135	2.82501	0.000229366	0.00126229	BiasA
Gbar_A05G013040	Gbar_D05G013440	0 DPA	0.0445333	1.7281	0.0257701	0.00324719	0.00579479	BiasD
Gbar_A05G013100	Gbar_D05G013500	0 DPA	3.12947	18.1382	0.172535	0.00427446	0.0070126	BiasD
Gbar_A05G013240	Gbar_D05G013660	0 DPA	1.93637	4.00527	0.483455	0.00378015	0.00642775	BiasD
Gbar_A05G013290	Gbar_D05G013700	0 DPA	0.514933	2.13347	0.24136	0.0117056	0.0147252	BiasD
Gbar_A05G013380	Gbar_D05G013820	0 DPA	8.3495	3.329	2.50811	0.0046752	0.00745064	BiasA
Gbar_A05G013400	Gbar_D05G013840	0 DPA	7.1737	30.4298	0.235746	0.0109287	0.0139376	BiasD
Gbar_A05G013480	Gbar_D05G013920	0 DPA	2.93423	1.4649	2.00303	0.00170205	0.00397374	BiasA
Gbar_A05G013490	Gbar_D05G013930	0 DPA	35.3981	17.6832	2.00179	0.0282852	0.0309569	BiasA
Gbar_A05G013610	Gbar_D05G014050	0 DPA	0	2.11367	0	0.00266176	0.00508712	BiasD
Gbar_A05G013620	Gbar_D05G014060	0 DPA	14.2042	6.43723	2.20656	0.00608851	0.00893618	BiasA
Gbar_A05G013630	Gbar_D05G014070	0 DPA	7.8694	3.54607	2.21919	0.0076338	0.0105457	BiasA
Gbar_A05G013640	Gbar_D05G014080	0 DPA	1.5663	5.02077	0.311964	0.0070157	0.00991756	BiasD
Gbar_A05G013670	Gbar_D05G014110	0 DPA	0.0497333	2.9604	0.0167995	0.00884549	0.0117641	BiasD
Gbar_A05G013750	Gbar_D05G014170	0 DPA	21.4045	1.624	13.1801	0.0135152	0.0165213	BiasA
Gbar_A05G013810	Gbar_D05G014240	0 DPA	0.0211333	2.8198	0.00749462	0.00237521	0.00478125	BiasD
Gbar_A05G013820	Gbar_D05G014250	0 DPA	10.1357	3.4591	2.93015	0.000727494	0.00243317	BiasA
Gbar_A05G014000	Gbar_D05G014430	0 DPA	25.6054	11.3025	2.26547	7.54e-05	0.000723016	BiasA
Gbar_A05G014010	Gbar_D05G014440	0 DPA	5.36247	2.41907	2.21675	0.002487	0.00488865	BiasA
Gbar_A05G014060	Gbar_D05G014480	0 DPA	4.20623	2.03763	2.06427	0.0025945	0.00500326	BiasA
Gbar_A05G014100	Gbar_D05G014520	0 DPA	3.66617	1.45197	2.52497	0.00213098	0.0045092	BiasA
Gbar_A05G014210	Gbar_D05G014590	0 DPA	11.7072	3.55213	3.29583	0.0105574	0.0135662	BiasA
Gbar_A05G014240	Gbar_D05G014620	0 DPA	0.3839	2.64153	0.145332	0.00413688	0.00685045	BiasD
Gbar_A05G014260	Gbar_D05G014640	0 DPA	17.2653	8.52903	2.0243	0.00016956	0.00108088	BiasA
Gbar_A05G014350	Gbar_D05G014750	0 DPA	0.319933	1.67757	0.190713	0.0267134	0.0293789	BiasD
Gbar_A05G014430	Gbar_D05G014830	0 DPA	4.24917	28.8174	0.147452	0.00859319	0.0115152	BiasD
Gbar_A05G014450	Gbar_D05G014850	0 DPA	3.35713	12.0531	0.278528	0.000802612	0.00257026	BiasD
Gbar_A05G014620	Gbar_D05G015010	0 DPA	8.63163	34.6192	0.249331	1.17e-08	2.38e-05	BiasD
Gbar_A05G014650	Gbar_D05G015040	0 DPA	28.6426	7.7229	3.70879	0.00126559	0.00328053	BiasA
Gbar_A05G014810	Gbar_D05G015200	0 DPA	11.2285	3.23957	3.46605	0.00250923	0.00491198	BiasA
Gbar_A05G014880	Gbar_D05G015270	0 DPA	72.2935	18.289	3.95285	0.000445458	0.00183183	BiasA
Gbar_A05G014900	Gbar_D05G015280	0 DPA	1.92183	4.8672	0.394854	0.000524731	0.00202859	BiasD
Gbar_A05G014910	Gbar_D05G015290	0 DPA	27.5115	82.8753	0.331963	0.0204434	0.0232179	BiasD
Gbar_A05G015080	Gbar_D05G015480	0 DPA	0.224233	4.70663	0.047642	0.000239112	0.00127553	BiasD
Gbar_A05G015140	Gbar_D05G015560	0 DPA	5.78597	2.00537	2.88524	7.49e-05	0.000720489	BiasA
Gbar_A05G015200	Gbar_D05G015600	0 DPA	5.77203	1.9291	2.99209	0.00254481	0.00494683	BiasA
Gbar_A05G015280	Gbar_D05G015680	0 DPA	0.0544333	1.85113	0.0294054	0.00704119	0.00994668	BiasD
Gbar_A05G015420	Gbar_D05G015850	0 DPA	5.0879	13.3977	0.379759	0.00102861	0.00294187	BiasD
Gbar_A05G015430	Gbar_D05G015860	0 DPA	0.530633	3.95907	0.13403	0.0114544	0.0144853	BiasD
Gbar_A05G015570	Gbar_D05G016000	0 DPA	14.9336	4.86743	3.06806	0.000220839	0.00123372	BiasA
Gbar_A05G015750	Gbar_D05G016170	0 DPA	7.2937	2.83737	2.57059	9.56e-06	0.000247695	BiasA
Gbar_A05G015830	Gbar_D05G016250	0 DPA	53.6109	24.5579	2.18305	0.00846156	0.0113875	BiasA
Gbar_A05G015840	Gbar_D05G016260	0 DPA	0.4001	4.6252	0.0865044	5.03e-06	0.000197486	BiasD
Gbar_A05G015910	Gbar_D05G016330	0 DPA	8.50657	3.23993	2.62554	2.28e-05	0.0004219	BiasA
Gbar_A05G015920	Gbar_D05G016340	0 DPA	414.074	88.4595	4.68095	0.00159232	0.00378268	BiasA
Gbar_A05G015940	Gbar_D05G016370	0 DPA	73.6683	23.4652	3.13947	2.4e-05	0.000429345	BiasA
Gbar_A05G015950	Gbar_D05G016380	0 DPA	10.4999	5.08983	2.06292	0.0471215	0.0491518	BiasA
Gbar_A05G016020	Gbar_D05G016450	0 DPA	13.2002	1.79837	7.3401	0.000139124	0.000969274	BiasA
Gbar_A05G016070	Gbar_D05G016480	0 DPA	0.0232667	6.59023	0.00353048	0.00123742	0.00323431	BiasD
Gbar_A05G016120	Gbar_D05G016550	0 DPA	15.8655	3.37957	4.69454	0.000187615	0.00113209	BiasA
Gbar_A05G016130	Gbar_D05G016560	0 DPA	10.913	4.716	2.31403	8.65e-05	0.000778433	BiasA
Gbar_A05G016360	Gbar_D05G016760	0 DPA	4.9885	1.3409	3.72026	0.0107179	0.013729	BiasA
Gbar_A05G016380	Gbar_D05G016780	0 DPA	2.82987	6.4466	0.43897	0.000249099	0.00130385	BiasD
Gbar_A05G016390	Gbar_D05G016790	0 DPA	113.616	40.589	2.79919	0.000174083	0.001098	BiasA
Gbar_A05G016430	Gbar_D05G016820	0 DPA	15.4578	1.83687	8.41533	1.89e-06	0.000139864	BiasA
Gbar_A05G016440	Gbar_D05G016830	0 DPA	1.25067	11.8802	0.105273	0.00466972	0.00744482	BiasD
Gbar_A05G016500	Gbar_D05G016920	0 DPA	2.01973	6.00777	0.336187	0.00287121	0.00533938	BiasD
Gbar_A05G016510	Gbar_D05G016910	0 DPA	14.4804	4.4221	3.27456	3.6e-06	0.000173051	BiasA
Gbar_A05G016540	Gbar_D05G016950	0 DPA	1.00543	3.075	0.32697	3.37e-05	0.000501463	BiasD
Gbar_A05G016550	Gbar_D05G016960	0 DPA	0.370233	1.21717	0.304176	0.00145354	0.00354197	BiasD
Gbar_A05G016610	Gbar_D05G017020	0 DPA	47.6179	18.4561	2.58006	0.0123597	0.015371	BiasA
Gbar_A05G016690	Gbar_D05G017100	0 DPA	0.329867	2.17673	0.151542	0.0261616	0.0288267	BiasD
Gbar_A05G016750	Gbar_D05G017170	0 DPA	14.292	5.84527	2.44506	0.00164236	0.0038632	BiasA
Gbar_A05G017000	Gbar_D05G017450	0 DPA	13.6383	4.5224	3.01573	0.0239086	0.0266255	BiasA
Gbar_A05G017150	Gbar_D05G017560	0 DPA	3.79873	1.22957	3.08949	0.010806	0.0138201	BiasA
Gbar_A05G017320	Gbar_D05G017730	0 DPA	36.8344	16.295	2.26048	0.000434877	0.00180853	BiasA
Gbar_A05G017490	Gbar_D05G017930	0 DPA	4.23173	1.62067	2.61111	0.000915089	0.00275488	BiasA
Gbar_A05G017540	Gbar_D05G017980	0 DPA	13.6744	3.77723	3.62022	0.00120637	0.00318548	BiasA
Gbar_A05G017590	Gbar_D05G018040	0 DPA	0.0199667	5.1692	0.00386262	0.0154812	0.0184319	BiasD
Gbar_A05G017610	Gbar_D05G018060	0 DPA	14.5743	49.2132	0.296145	0.00189322	0.00422903	BiasD
Gbar_A05G017630	Gbar_D05G018100	0 DPA	1.0522	4.5668	0.230402	0.00130744	0.0033376	BiasD
Gbar_A05G017690	Gbar_D05G018290	0 DPA	15.2237	7.182	2.11971	0.0192684	0.0220249	BiasA
Gbar_A05G017790	Gbar_D05G018390	0 DPA	5.20333	1.32413	3.92961	6.77e-05	0.000677708	BiasA
Gbar_A05G017810	Gbar_D05G018420	0 DPA	3.11813	23.8627	0.13067	0.000960721	0.0028321	BiasD
Gbar_A05G017910	Gbar_D05G018540	0 DPA	0.9358	2.27603	0.411154	0.000527014	0.00203004	BiasD
Gbar_A05G017950	Gbar_D05G018570	0 DPA	56.6684	27.3981	2.06833	3.71e-05	0.000518028	BiasA
Gbar_A05G017970	Gbar_D05G018590	0 DPA	7.15317	14.6335	0.48882	0.000677513	0.00234306	BiasD
Gbar_A05G018020	Gbar_D05G018650	0 DPA	0.192867	1.28843	0.149691	0.00909627	0.0120456	BiasD
Gbar_A05G018030	Gbar_D05G018660	0 DPA	27.3109	55.2845	0.494007	0.00874733	0.0116651	BiasD
Gbar_A05G018070	Gbar_D05G018700	0 DPA	5.689	12.2587	0.46408	0.00166318	0.00389864	BiasD
Gbar_A05G018080	Gbar_D05G018710	0 DPA	3.95833	1.24897	3.16929	0.00694977	0.00985336	BiasA
Gbar_A05G018300	Gbar_D05G018970	0 DPA	9.01307	4.49347	2.00582	0.000619455	0.00221576	BiasA
Gbar_A05G018460	Gbar_D05G019110	0 DPA	7.49943	24.3293	0.308247	0.00158547	0.00377353	BiasD
Gbar_A05G018580	Gbar_D05G019230	0 DPA	7.0773	2.3667	2.99037	0.00194815	0.00429039	BiasA
Gbar_A05G018660	Gbar_D05G019340	0 DPA	2.74373	5.5771	0.491964	0.0024038	0.0048159	BiasD
Gbar_A05G018670	Gbar_D05G019350	0 DPA	1.12533	2.71247	0.414875	0.006728	0.0095976	BiasD
Gbar_A05G018730	Gbar_D05G019430	0 DPA	0.157533	1.45207	0.108489	0.0235592	0.0263084	BiasD
Gbar_A05G018770	Gbar_D05G019470	0 DPA	0.813733	2.1287	0.382268	0.000135422	0.000954708	BiasD
Gbar_A05G018800	Gbar_D05G019500	0 DPA	0.474867	6.26993	0.0757371	0.000862974	0.00267713	BiasD
Gbar_A05G018840	Gbar_D05G019530	0 DPA	81.3838	189.068	0.430446	9.3e-06	0.000247695	BiasD
Gbar_A05G018880	Gbar_D05G019570	0 DPA	1.488	6.37457	0.233428	0.0020969	0.00447378	BiasD
Gbar_A05G018890	Gbar_D05G019580	0 DPA	0.2241	1.79303	0.124984	0.00122507	0.0032096	BiasD
Gbar_A05G018980	Gbar_D05G019670	0 DPA	142.972	65.5988	2.17949	0.0187738	0.0215869	BiasA
Gbar_A05G019030	Gbar_D05G019720	0 DPA	0.752367	4.61963	0.162863	0.00101553	0.00292296	BiasD
Gbar_A05G019050	Gbar_D05G019740	0 DPA	12.4468	32.7523	0.380029	0.000101251	0.000850802	BiasD
Gbar_A05G019080	Gbar_D05G019770	0 DPA	0.694967	4.9245	0.141124	0.00208324	0.00445689	BiasD
Gbar_A05G019090	Gbar_D05G019780	0 DPA	2.74567	8.9259	0.307607	0.00833919	0.0112616	BiasD
Gbar_A05G019150	Gbar_D05G019840	0 DPA	14.262	3.25597	4.38026	0.00198317	0.004334	BiasA
Gbar_A05G019170	Gbar_D05G019850	0 DPA	16.6856	7.28077	2.29174	0.000321464	0.00153514	BiasA
Gbar_A05G019190	Gbar_D05G019870	0 DPA	31.5687	7.05713	4.4733	0.000765314	0.00250607	BiasA
Gbar_A05G019350	Gbar_D05G020030	0 DPA	0.745033	1.71923	0.433352	0.000730231	0.00243381	BiasD
Gbar_A05G019380	Gbar_D05G020060	0 DPA	14.6919	31.7603	0.462587	0.000248429	0.00130221	BiasD
Gbar_A05G019460	Gbar_D05G020130	0 DPA	2.3714	9.66683	0.245313	0.0322888	0.034722	BiasD
Gbar_A05G019480	Gbar_D05G020160	0 DPA	1.52627	4.20003	0.363394	0.0426243	0.0446671	BiasD
Gbar_A05G019540	Gbar_D05G020200	0 DPA	0.3968	1.44087	0.27539	0.00435303	0.00709285	BiasD
Gbar_A05G019560	Gbar_D05G020220	0 DPA	1.3846	6.1505	0.22512	0.000492133	0.00194321	BiasD
Gbar_A05G019580	Gbar_D05G020250	0 DPA	0.0124333	2.11233	0.00588607	0.00226312	0.00465845	BiasD
Gbar_A05G019620	Gbar_D05G020290	0 DPA	0.155067	1.834	0.0845511	0.00510936	0.00788603	BiasD
Gbar_A05G019680	Gbar_D05G020360	0 DPA	8.60777	17.9783	0.478786	0.0159973	0.0189131	BiasD
Gbar_A05G019810	Gbar_D05G020500	0 DPA	7.92793	16.7341	0.473758	0.000205771	0.00118705	BiasD
Gbar_A05G019830	Gbar_D05G020530	0 DPA	0.400767	1.12583	0.355973	0.00375601	0.00641002	BiasD
Gbar_A05G020010	Gbar_D05G020670	0 DPA	1.82073	4.57023	0.39839	0.0119126	0.0149394	BiasD
Gbar_A05G020080	Gbar_D05G020730	0 DPA	0.4312	1.93673	0.222643	0.00325848	0.0058073	BiasD
Gbar_A05G020190	Gbar_D05G020850	0 DPA	0.0071	3.5335	0.00200934	0.00128472	0.0033065	BiasD
Gbar_A05G020200	Gbar_D05G020860	0 DPA	5.83147	2.74547	2.12403	0.00155651	0.0037303	BiasA
Gbar_A05G020210	Gbar_D05G020870	0 DPA	30.2433	12.2162	2.47566	1.56e-05	0.000346013	BiasA
Gbar_A05G020290	Gbar_D05G020950	0 DPA	3.77	7.78863	0.484039	0.000438745	0.00181156	BiasD
Gbar_A05G020340	Gbar_D05G020990	0 DPA	0.1878	3.43957	0.0545999	0.0187165	0.0215454	BiasD
Gbar_A05G020400	Gbar_D05G021070	0 DPA	2.76833	6.45573	0.428818	0.00362397	0.00626379	BiasD
Gbar_A05G020470	Gbar_D05G021140	0 DPA	0.5355	9.8682	0.0542652	0.00880425	0.0117207	BiasD
Gbar_A05G020560	Gbar_D05G021250	0 DPA	2.56307	16.2409	0.157816	9.76e-05	0.000830474	BiasD
Gbar_A05G020640	Gbar_D05G021340	0 DPA	3.47523	10.3147	0.336919	0.0010892	0.00303619	BiasD
Gbar_A05G020710	Gbar_D05G021430	0 DPA	14.1707	2.26797	6.24821	0.0102626	0.0132586	BiasA
Gbar_A05G020940	Gbar_D05G021640	0 DPA	0.762733	1.63213	0.467323	0.0184179	0.0212618	BiasD
Gbar_A05G021010	Gbar_D05G021710	0 DPA	2.76493	6.6056	0.418574	0.000233802	0.00127258	BiasD
Gbar_A05G021020	Gbar_D05G021720	0 DPA	11.875	2.15223	5.51751	5.71e-05	0.000618468	BiasA
Gbar_A05G021040	Gbar_D05G021740	0 DPA	2.9023	22.6541	0.128114	0.00380188	0.0064426	BiasD
Gbar_A05G021160	Gbar_D05G040100	0 DPA	11.2662	1.82863	6.16099	0.000191669	0.00115085	BiasA
Gbar_A05G021170	Gbar_D05G021840	0 DPA	2.662	5.81697	0.457627	0.00734909	0.0102429	BiasD
Gbar_A05G021210	Gbar_D05G021880	0 DPA	11.2056	5.07277	2.20897	0.00347783	0.00608467	BiasA
Gbar_A05G021230	Gbar_D05G021900	0 DPA	1.7679	3.9783	0.444386	6.45e-06	0.000214867	BiasD
Gbar_A05G021340	Gbar_D05G022000	0 DPA	0.2431	1.2205	0.199181	0.00122822	0.00321232	BiasD
Gbar_A05G021410	Gbar_D05G022060	0 DPA	0.0992667	3.62037	0.027419	0.000923549	0.00277611	BiasD
Gbar_A05G021530	Gbar_D05G022180	0 DPA	2.1624	7.0268	0.307736	1.86e-05	0.000373347	BiasD
Gbar_A05G021570	Gbar_D05G022230	0 DPA	2.6867	6.12067	0.438955	0.00628528	0.00913916	BiasD
Gbar_A05G021600	Gbar_D05G022260	0 DPA	36.9248	14.7385	2.50534	0.0012918	0.00331886	BiasA
Gbar_A05G021770	Gbar_D05G022440	0 DPA	61.1057	24.7869	2.46524	0.000219734	0.00122924	BiasA
Gbar_A05G021810	Gbar_D05G022480	0 DPA	7.05723	1.9089	3.69702	0.000264082	0.00135952	BiasA
Gbar_A05G021820	Gbar_D05G022490	0 DPA	39.9391	83.3952	0.478913	0.0100894	0.0130821	BiasD
Gbar_A05G022020	Gbar_D05G022680	0 DPA	1.07083	2.93593	0.364734	0.0150629	0.0180073	BiasD
Gbar_A05G022040	Gbar_D05G022700	0 DPA	0.0619	2.28923	0.0270396	0.0150392	0.0179842	BiasD
Gbar_A05G022080	Gbar_D05G022750	0 DPA	22.0303	6.5439	3.36653	4.23e-06	0.000189538	BiasA
Gbar_A05G022100	Gbar_D05G022760	0 DPA	6.93717	1.9769	3.50911	0.00567712	0.00851045	BiasA
Gbar_A05G022140	Gbar_D05G022810	0 DPA	4.54253	14.4036	0.315375	0.00128956	0.00331519	BiasD
Gbar_A05G022170	Gbar_D05G022840	0 DPA	24.7608	11.8877	2.0829	0.00333799	0.00591787	BiasA
Gbar_A05G022210	Gbar_D05G022880	0 DPA	60.0984	243.574	0.246736	0.00175212	0.0040419	BiasD
Gbar_A05G022240	Gbar_D05G022910	0 DPA	5.72187	21.4022	0.267349	0.0156896	0.0186523	BiasD
Gbar_A05G022540	Gbar_D05G023210	0 DPA	0.108333	5.01133	0.0216177	0.00196222	0.00430439	BiasD
Gbar_A05G022630	Gbar_D05G023290	0 DPA	21.2159	4.0911	5.18588	0.00353502	0.00614399	BiasA
Gbar_A05G022770	Gbar_D05G023450	0 DPA	14.1835	77.9129	0.182043	0.000959371	0.0028321	BiasD
Gbar_A05G022800	Gbar_D05G023480	0 DPA	1.1191	3.10473	0.36045	0.00314423	0.00566826	BiasD
Gbar_A05G022840	Gbar_D05G023510	0 DPA	19.3568	7.8592	2.46295	0.010634	0.0136344	BiasA
Gbar_A05G022910	Gbar_D05G023580	0 DPA	0.0863	1.7694	0.0487736	0.00450848	0.00726322	BiasD
Gbar_A05G022940	Gbar_D05G023610	0 DPA	4.63573	1.8289	2.53471	0.00138321	0.00343934	BiasA
Gbar_A05G022960	Gbar_D05G023630	0 DPA	0.311	5.83797	0.053272	0.00213925	0.00452062	BiasD
Gbar_A05G023010	Gbar_D05G023680	0 DPA	6.55813	17.4217	0.376435	0.00192139	0.00425382	BiasD
Gbar_A05G023050	Gbar_D05G023710	0 DPA	3.12297	1.54133	2.02615	0.00180215	0.00410376	BiasA
Gbar_A05G023170	Gbar_D05G023820	0 DPA	16.8322	6.57247	2.56102	0.00147726	0.00358474	BiasA
Gbar_A05G023260	Gbar_D05G023910	0 DPA	9.45003	2.82093	3.34997	0.00274519	0.00518323	BiasA
Gbar_A05G023290	Gbar_D05G023950	0 DPA	12.4458	1.3822	9.00437	0.00173193	0.00402041	BiasA
Gbar_A05G023810	Gbar_D05G024330	0 DPA	7.1808	17.5461	0.409254	0.00322622	0.00577256	BiasD
Gbar_A05G023850	Gbar_D05G024390	0 DPA	1.99087	0.958767	2.07649	0.0174902	0.0203585	BiasA
Gbar_A05G024040	Gbar_D05G024580	0 DPA	1.51903	3.7769	0.402191	0.0157038	0.0186637	BiasD
Gbar_A05G024120	Gbar_D05G024650	0 DPA	11.2398	39.8581	0.281995	0.00923911	0.0121801	BiasD
Gbar_A05G024260	Gbar_D05G025180	0 DPA	0.9047	2.17177	0.416573	0.0126428	0.0156524	BiasD
Gbar_A05G024660	Gbar_D05G025500	0 DPA	9.48747	4.42963	2.14182	0.0274678	0.0301191	BiasA
Gbar_A05G024710	Gbar_D05G025540	0 DPA	0.314333	3.58427	0.0876981	0.00419343	0.00692249	BiasD
Gbar_A05G024760	Gbar_D05G025600	0 DPA	1.95607	6.47393	0.302145	0.00839027	0.0113103	BiasD
Gbar_A05G024800	Gbar_D05G025640	0 DPA	11.635	41.913	0.277598	0.00201458	0.00437677	BiasD
Gbar_A05G024890	Gbar_D05G025720	0 DPA	2.90833	6.3674	0.456754	0.00873323	0.0116568	BiasD
Gbar_A05G024930	Gbar_D05G025760	0 DPA	4.30333	18.6905	0.230241	0.000407772	0.00173292	BiasD
Gbar_A05G025110	Gbar_D05G025990	0 DPA	16.3965	5.71563	2.86871	0.0023615	0.00476873	BiasA
Gbar_A05G025160	Gbar_D05G026040	0 DPA	12.3315	26.1524	0.471526	5.76e-05	0.000618468	BiasD
Gbar_A05G025200	Gbar_D05G026090	0 DPA	1.13557	2.70053	0.420497	0.0271489	0.0297934	BiasD
Gbar_A05G025380	Gbar_D05G026270	0 DPA	0.00956667	4.03973	0.00236814	0.00262415	0.00503654	BiasD
Gbar_A05G025520	Gbar_D05G026420	0 DPA	0.124567	2.35447	0.0529065	0.0166662	0.0195223	BiasD
Gbar_A05G025820	Gbar_D05G026650	0 DPA	14.9599	36.9279	0.405112	0.0043774	0.00711148	BiasD
Gbar_A05G025840	Gbar_D05G026680	0 DPA	18.0211	6.1613	2.92489	0.00171502	0.00399255	BiasA
Gbar_A05G025850	Gbar_D05G026690	0 DPA	5.91727	2.36857	2.49825	0.00379711	0.00643989	BiasA
Gbar_A05G025890	Gbar_D05G026730	0 DPA	0.0133333	2.21567	0.00601775	0.000162599	0.00104967	BiasD
Gbar_A05G026240	Gbar_D05G027070	0 DPA	6.26193	2.9026	2.15735	0.00419222	0.00692249	BiasA
Gbar_A05G026290	Gbar_D05G027130	0 DPA	13.3706	38.7025	0.345472	0.0157861	0.0187342	BiasD
Gbar_A05G026300	Gbar_D05G027140	0 DPA	1.40787	10.4588	0.134611	0.00163215	0.00384586	BiasD
Gbar_A05G026460	Gbar_D05G027320	0 DPA	5.01143	2.4497	2.04573	0.00210262	0.00447715	BiasA
Gbar_A05G026760	Gbar_D05G027610	0 DPA	53.8013	109.692	0.490475	0.00813012	0.0110586	BiasD
Gbar_A05G026810	Gbar_D05G027650	0 DPA	0.0599	1.23123	0.0486504	9.21e-06	0.000247695	BiasD
Gbar_A05G026920	Gbar_D05G027780	0 DPA	4.54757	1.52587	2.98032	0.0010633	0.00299464	BiasA
Gbar_A05G026960	Gbar_D05G027810	0 DPA	9.44167	3.6959	2.55463	0.000134457	0.000954337	BiasA
Gbar_A05G027140	Gbar_D05G027990	0 DPA	1.6834	4.29743	0.391722	0.000286676	0.00143419	BiasD
Gbar_A05G027180	Gbar_D05G028020	0 DPA	7.88583	20.7214	0.380565	1.76e-06	0.000138021	BiasD
Gbar_A05G027250	Gbar_D05G028080	0 DPA	0.795333	3.22157	0.246878	0.000668158	0.00232118	BiasD
Gbar_A05G027280	Gbar_D05G028110	0 DPA	1.71543	19.5033	0.0879561	8.01e-07	0.000101756	BiasD
Gbar_A05G027360	Gbar_D05G028180	0 DPA	1.0934	4.1418	0.263992	0.00395573	0.00663147	BiasD
Gbar_A05G027450	Gbar_D05G028280	0 DPA	3.35183	6.9461	0.482549	0.00178285	0.00408166	BiasD
Gbar_A05G027470	Gbar_D05G028300	0 DPA	3.4675	1.61993	2.14052	0.0021078	0.0044788	BiasA
Gbar_A05G027490	Gbar_D05G028330	0 DPA	1.50073	6.5455	0.229277	0.0124089	0.015405	BiasD
Gbar_A05G027640	Gbar_D05G028510	0 DPA	70.2035	31.8311	2.2055	9.32e-06	0.000247695	BiasA
Gbar_A05G027670	Gbar_D05G028540	0 DPA	0.6086	1.60703	0.37871	0.0106146	0.0136181	BiasD
Gbar_A05G027840	Gbar_D05G028700	0 DPA	10.466	2.7633	3.7875	0.0375392	0.0397272	BiasA
Gbar_A05G027880	Gbar_D05G028760	0 DPA	12.6971	2.87017	4.42383	0.00800425	0.010946	BiasA
Gbar_A05G028030	Gbar_D05G028920	0 DPA	6.78733	2.417	2.80816	0.018055	0.0208845	BiasA
Gbar_A05G028260	Gbar_D05G029140	0 DPA	0.6526	4.5295	0.144078	0.000106994	0.0008651	BiasD
Gbar_A05G028450	Gbar_D05G029360	0 DPA	2.30863	15.4974	0.148969	0.00514176	0.00790905	BiasD
Gbar_A05G028480	Gbar_D05G029390	0 DPA	4.79097	2.20087	2.17685	0.000503881	0.0019819	BiasA
Gbar_A05G028650	Gbar_D05G029510	0 DPA	0.663967	2.52043	0.263434	0.000222161	0.00123602	BiasD
Gbar_A05G028740	Gbar_D05G029590	0 DPA	6.05153	2.99227	2.02239	0.00116068	0.00312494	BiasA
Gbar_A05G029020	Gbar_D05G029850	0 DPA	2.09183	4.73563	0.441722	0.00213971	0.00452062	BiasD
Gbar_A05G029040	Gbar_D05G029880	0 DPA	27.7464	12.7734	2.17221	0.00243246	0.00484705	BiasA
Gbar_A05G029090	Gbar_D05G029920	0 DPA	0.0546333	14.9662	0.00365046	0.00294466	0.00543865	BiasD
Gbar_A05G029400	Gbar_D05G030150	0 DPA	9.90057	1.7328	5.71362	0.000267258	0.00136894	BiasA
Gbar_A05G029420	Gbar_D05G030170	0 DPA	2.63997	1.25637	2.10127	0.00254579	0.00494683	BiasA
Gbar_A05G029470	Gbar_D05G030250	0 DPA	0.658167	1.46833	0.448241	0.00757765	0.0104789	BiasD
Gbar_A05G029540	Gbar_D05G030310	0 DPA	0.0361333	4.95857	0.00728705	0.00110227	0.0030517	BiasD
Gbar_A05G029660	Gbar_D05G030450	0 DPA	6.32733	13.4481	0.470499	0.003019	0.00553573	BiasD
Gbar_A05G029680	Gbar_D05G030470	0 DPA	14.2756	6.07923	2.34825	0.00136601	0.00341042	BiasA
Gbar_A05G029900	Gbar_D05G030680	0 DPA	4.3152	2.01017	2.14669	0.00447391	0.00722326	BiasA
Gbar_A05G029950	Gbar_D05G030750	0 DPA	2.8087	15.3629	0.182823	0.000932233	0.00279422	BiasD
Gbar_A05G030020	Gbar_D05G030850	0 DPA	7.9673	2.70417	2.94631	0.000543344	0.00207297	BiasA
Gbar_A05G030150	Gbar_D05G031010	0 DPA	0.176533	6.56343	0.0268965	1.95e-05	0.000384986	BiasD
Gbar_A05G030230	Gbar_D05G031090	0 DPA	1.4109	10.9814	0.12848	0.0086431	0.0115592	BiasD
Gbar_A05G030240	Gbar_D05G031100	0 DPA	3.20667	1.26507	2.53478	0.00468606	0.00746257	BiasA
Gbar_A05G030280	Gbar_D05G031150	0 DPA	0.0418	2.1703	0.01926	0.00913377	0.0120764	BiasD
Gbar_A05G030300	Gbar_D05G031170	0 DPA	0.0518667	1.27727	0.0406075	0.000194937	0.00115523	BiasD
Gbar_A05G030420	Gbar_D05G031290	0 DPA	2.16743	5.28153	0.41038	0.00225547	0.00465399	BiasD
Gbar_A05G030470	Gbar_D05G031310	0 DPA	17.9137	7.39693	2.42178	0.00165241	0.0038812	BiasA
Gbar_A05G030500	Gbar_D05G031340	0 DPA	4.07393	8.43983	0.482703	0.00809652	0.011035	BiasD
Gbar_A05G030630	Gbar_D05G031480	0 DPA	2.15873	4.67507	0.461755	0.0324888	0.0349186	BiasD
Gbar_A05G030660	Gbar_D05G031510	0 DPA	1.58247	5.62127	0.281514	0.00910802	0.0120541	BiasD
Gbar_A05G030720	Gbar_D05G031590	0 DPA	17.7364	57.1722	0.310228	0.017743	0.0205938	BiasD
Gbar_A05G030940	Gbar_D05G031830	0 DPA	3.8499	10.989	0.350342	0.0235711	0.0263145	BiasD
Gbar_A05G031010	Gbar_D05G031930	0 DPA	11.1316	4.8565	2.2921	0.00477413	0.00755501	BiasA
Gbar_A05G031100	Gbar_D05G032010	0 DPA	0.643133	1.81387	0.354565	0.00605366	0.00890747	BiasD
Gbar_A05G031700	Gbar_D05G034250	0 DPA	3.44957	14.2245	0.242509	7.73e-05	0.00073625	BiasD
Gbar_A05G032180	Gbar_D05G033300	0 DPA	2.4566	10.4562	0.234942	0.00029818	0.00146461	BiasD
Gbar_A05G032210	Gbar_D05G033320	0 DPA	0.462067	2.59237	0.178241	0.00616216	0.00902569	BiasD
Gbar_A05G032500	Gbar_D05G033580	0 DPA	1.14993	2.56437	0.448428	0.00750428	0.0104093	BiasD
Gbar_A05G032530	Gbar_D05G033610	0 DPA	0.223533	1.83537	0.121792	0.00173182	0.00402041	BiasD
Gbar_A05G032540	Gbar_D05G033620	0 DPA	1.8473	3.8885	0.475068	0.00210626	0.0044788	BiasD
Gbar_A05G032610	Gbar_D05G033660	0 DPA	8.8519	4.2799	2.06825	3.57e-05	0.000514874	BiasA
Gbar_A05G032620	Gbar_D05G033670	0 DPA	8.62153	3.19993	2.69429	0.00106399	0.00299464	BiasA
Gbar_A05G032710	Gbar_D05G033780	0 DPA	9.5936	3.12833	3.06668	0.00118486	0.00316196	BiasA
Gbar_A05G032750	Gbar_D05G033840	0 DPA	0	1.79987	0	0.0120446	0.0150678	BiasD
Gbar_A05G032840	Gbar_D05G033990	0 DPA	0.266933	1.92953	0.138341	0.00367935	0.00632189	BiasD
Gbar_A05G032870	Gbar_D05G034030	0 DPA	4.00447	1.88037	2.12962	0.005075	0.00785688	BiasA
Gbar_A05G033200	Gbar_D04G007330	0 DPA	4.3692	0.9767	4.47343	0.00437143	0.00710846	BiasA
Gbar_A05G033230	Gbar_D04G007360	0 DPA	2.5231	1.1438	2.20589	0.00112353	0.00307912	BiasA
Gbar_A05G033320	Gbar_D04G007460	0 DPA	0.0276	3.63287	0.00759731	0.000385561	0.00170258	BiasD
Gbar_A05G033330	Gbar_D04G007470	0 DPA	10.7361	32.3663	0.331706	8.7e-05	0.000780252	BiasD
Gbar_A05G033400	Gbar_D04G007520	0 DPA	1.75957	3.8685	0.454845	0.0187453	0.0215725	BiasD
Gbar_A05G033470	Gbar_D04G007580	0 DPA	1.197	3.24823	0.368508	0.0293176	0.0319168	BiasD
Gbar_A05G033480	Gbar_D04G007570	0 DPA	1.55003	5.4897	0.282353	0.000634771	0.00225468	BiasD
Gbar_A05G033550	Gbar_D04G007700	0 DPA	1.5524	7.747	0.200387	0.017689	0.0205437	BiasD
Gbar_A05G033900	Gbar_D04G007980	0 DPA	1.44097	3.37637	0.42678	0.00119936	0.0031776	BiasD
Gbar_A05G033910	Gbar_D04G008010	0 DPA	0.962267	1.9658	0.489504	0.0260864	0.0287906	BiasD
Gbar_A05G033940	Gbar_D04G008040	0 DPA	0.972733	2.51917	0.386133	0.00124267	0.00324573	BiasD
Gbar_A05G034040	Gbar_D04G008160	0 DPA	7.4648	16.0773	0.464308	0.000377535	0.00169082	BiasD
Gbar_A05G034150	Gbar_D04G008280	0 DPA	2.0004	5.07	0.394556	0.0136592	0.0166572	BiasD
Gbar_A05G034220	Gbar_D04G008350	0 DPA	1.2274	4.20617	0.29181	0.000858883	0.00267358	BiasD
Gbar_A05G034280	Gbar_D04G008400	0 DPA	12.7438	6.1687	2.06588	5.72e-05	0.000618468	BiasA
Gbar_A05G034400	Gbar_D06G009060	0 DPA	1.7978	5.32433	0.337657	0.0162683	0.0191666	BiasD
Gbar_A05G034610	Gbar_D04G008720	0 DPA	15.6071	4.7479	3.28716	3.24e-05	0.00050145	BiasA
Gbar_A05G034730	Gbar_D09G025380	0 DPA	0	7.4311	0	0.0100409	0.0130342	BiasD
Gbar_A05G034980	Gbar_D04G009240	0 DPA	9.907	22.9263	0.432123	0.00114697	0.00311397	BiasD
Gbar_A05G035040	Gbar_D04G007110	0 DPA	3.1844	7.91793	0.402176	0.00108788	0.00303457	BiasD
Gbar_A05G035060	Gbar_D04G007090	0 DPA	0.863267	2.3633	0.36528	0.0188816	0.0216619	BiasD
Gbar_A05G035110	Gbar_D04G007020	0 DPA	6.4145	22.2777	0.287934	0.0391696	0.0413129	BiasD
Gbar_A05G035140	Gbar_D04G006980	0 DPA	17.6409	2.16783	8.13756	0.0119857	0.0150126	BiasA
Gbar_A05G035200	Gbar_D04G006940	0 DPA	0.3614	2.1195	0.170512	0.0113041	0.01434	BiasD
Gbar_A05G035280	Gbar_D04G006840	0 DPA	2.865	6.19777	0.462263	0.000996979	0.00290009	BiasD
Gbar_A05G035360	Gbar_D04G006770	0 DPA	0.607433	3.09357	0.196354	0.00329618	0.00586373	BiasD
Gbar_A05G035380	Gbar_D04G006760	0 DPA	6.92013	23.5672	0.293635	0.00952478	0.0124919	BiasD
Gbar_A05G035480	Gbar_D04G006630	0 DPA	0.2735	2.47537	0.110489	5.07e-06	0.000197486	BiasD
Gbar_A05G035490	Gbar_D04G006620	0 DPA	3.2016	8.36393	0.382786	0.000124649	0.000935326	BiasD
Gbar_A05G035550	Gbar_D04G006580	0 DPA	1.75663	4.2399	0.41431	0.00207334	0.00444505	BiasD
Gbar_A05G035720	Gbar_D04G006410	0 DPA	0.4929	3.55257	0.138745	0.0128711	0.0158722	BiasD
Gbar_A05G035820	Gbar_D04G006330	0 DPA	18.5146	5.09493	3.63393	2.41e-06	0.000155046	BiasA
Gbar_A05G036020	Gbar_D04G006130	0 DPA	3.71953	15.5621	0.239012	0.00810709	0.0110383	BiasD
Gbar_A05G036040	Gbar_D04G006120	0 DPA	11.0142	2.83237	3.88869	3.64e-05	0.000517446	BiasA
Gbar_A05G036260	Gbar_D04G005930	0 DPA	25.1707	54.0317	0.465851	0.0060071	0.00885263	BiasD
Gbar_A05G036300	Gbar_D04G005890	0 DPA	33.6653	6.10057	5.51839	0.00323637	0.00578818	BiasA
Gbar_A05G036320	Gbar_D04G005870	0 DPA	40.1691	10.2653	3.91311	0.00443981	0.00717665	BiasA
Gbar_A05G036420	Gbar_D04G005790	0 DPA	6.08213	1.87	3.25248	0.00203332	0.0044076	BiasA
Gbar_A05G036480	Gbar_D04G005730	0 DPA	10.318	5.1186	2.01578	0.00499154	0.00779293	BiasA
Gbar_A05G036640	Gbar_D04G005560	0 DPA	9.47097	3.37267	2.80815	0.000130574	0.000947681	BiasA
Gbar_A05G036670	Gbar_D04G005540	0 DPA	24.9228	8.22697	3.0294	0.0104016	0.0134083	BiasA
Gbar_A05G037040	Gbar_D04G005150	0 DPA	0.2372	1.03463	0.22926	0.0145812	0.0175087	BiasD
Gbar_A05G037050	Gbar_D04G005140	0 DPA	0.832967	3.7009	0.225071	0.000132692	0.000947681	BiasD
Gbar_A05G037480	Gbar_D04G004730	0 DPA	0.4867	1.72177	0.282675	3.73e-05	0.000519132	BiasD
Gbar_A05G037600	Gbar_D04G004620	0 DPA	0.0841667	13.742	0.00612479	0.00120947	0.00318788	BiasD
Gbar_A05G037680	Gbar_D04G004510	0 DPA	4.61927	1.5718	2.93884	0.000709363	0.0023978	BiasA
Gbar_A05G037700	Gbar_D04G004490	0 DPA	6.74433	15.9476	0.422907	0.00149738	0.00361416	BiasD
Gbar_A05G037780	Gbar_D04G004410	0 DPA	1.09467	10.0499	0.108923	6.14e-05	0.00064212	BiasD
Gbar_A05G037800	Gbar_D04G004400	0 DPA	10.0809	23.1195	0.436034	0.00101533	0.00292296	BiasD
Gbar_A05G037900	Gbar_D04G004300	0 DPA	2.82803	6.55203	0.431627	0.00222704	0.00461404	BiasD
Gbar_A05G037920	Gbar_D04G004280	0 DPA	5.13107	10.7662	0.47659	0.00425571	0.00698748	BiasD
Gbar_A05G037960	Gbar_D04G004240	0 DPA	9.86597	1.75713	5.61481	0.0108506	0.0138684	BiasA
Gbar_A05G038140	Gbar_D04G004040	0 DPA	3.81197	7.99463	0.476816	0.000703066	0.00239142	BiasD
Gbar_A05G038150	Gbar_D04G004030	0 DPA	0.663467	3.61927	0.183315	0.00107331	0.00300704	BiasD
Gbar_A05G038180	Gbar_D04G004000	0 DPA	622.251	1527.14	0.407461	7.8e-05	0.00073625	BiasD
Gbar_A05G038230	Gbar_D04G003960	0 DPA	11.8188	26.3813	0.447998	0.000806762	0.00257713	BiasD
Gbar_A05G038260	Gbar_D04G003910	0 DPA	2.3001	8.66393	0.26548	8.53e-05	0.000771878	BiasD
Gbar_A05G038810	Gbar_D04G003330	0 DPA	16.4496	1.53403	10.7231	0.00184647	0.00416505	BiasA
Gbar_A05G038830	Gbar_D04G003300	0 DPA	13.6596	1.51523	9.01485	6.04e-06	0.000206664	BiasA
Gbar_A05G038990	Gbar_D04G003050	0 DPA	23.4206	3.27443	7.15256	0.0216131	0.0243694	BiasA
Gbar_A05G039060	Gbar_D04G002950	0 DPA	0.0266333	1.55027	0.0171798	0.0140564	0.017033	BiasD
Gbar_A05G039070	Gbar_D04G002940	0 DPA	0.1222	18.2655	0.0066902	7.92e-05	0.000739174	BiasD
Gbar_A05G039420	Gbar_D04G002570	0 DPA	3.89317	7.9295	0.490973	0.0214913	0.0242649	BiasD
Gbar_A05G039430	Gbar_D04G002560	0 DPA	27.0961	9.09147	2.98039	0.00428287	0.00702355	BiasA
Gbar_A05G039620	Gbar_D04G002280	0 DPA	2.06537	4.18437	0.493591	0.000158202	0.00103276	BiasD
Gbar_A05G039650	Gbar_D04G002260	0 DPA	2.54547	7.94853	0.320244	0.00100758	0.00290833	BiasD
Gbar_A05G040020	Gbar_D04G012060	0 DPA	0.0669	4.96177	0.0134831	0.00526379	0.00805411	BiasD
Gbar_A05G040030	Gbar_D03G016820	0 DPA	0	1.4912	0	0.00214521	0.00452426	BiasD
Gbar_A05G040130	Gbar_D04G001850	0 DPA	8.10487	16.7965	0.482532	0.000177585	0.00110121	BiasD
Gbar_A05G040200	Gbar_D04G001790	0 DPA	0.7923	2.18883	0.361974	0.00978412	0.0127514	BiasD
Gbar_A05G040290	Gbar_D04G001670	0 DPA	7.93797	21.1376	0.375538	0.00619349	0.00903801	BiasD
Gbar_A05G040300	Gbar_D04G001660	0 DPA	21.5815	5.38537	4.00743	0.00198541	0.00433655	BiasA
Gbar_A05G040340	Gbar_D04G001610	0 DPA	13.6239	3.6441	3.73862	0.00142797	0.00350518	BiasA
Gbar_A05G040380	Gbar_D04G001560	0 DPA	2.89147	6.4964	0.445088	0.00163926	0.00385814	BiasD
Gbar_A05G040600	Gbar_D04G001320	0 DPA	30.6999	63.7086	0.481881	0.000382664	0.00169574	BiasD
Gbar_A05G040710	Gbar_D04G001190	0 DPA	0.803167	2.93863	0.273313	0.00685309	0.00974529	BiasD
Gbar_A05G040730	Gbar_D04G001170	0 DPA	1.62353	4.71833	0.34409	0.00438459	0.00711861	BiasD
Gbar_A05G040750	Gbar_D04G001150	0 DPA	4.5916	23.7369	0.193437	0.000882182	0.00271256	BiasD
Gbar_A05G040820	Gbar_D04G001070	0 DPA	1.5819	7.35407	0.215105	0.00379687	0.00643989	BiasD
Gbar_A05G040860	Gbar_D04G001020	0 DPA	0.828867	2.38893	0.346961	0.00193746	0.00427437	BiasD
Gbar_A05G041010	Gbar_D04G000880	0 DPA	0.116367	1.47657	0.0788089	0.0389183	0.0411012	BiasD
Gbar_A05G041110	Gbar_D04G000780	0 DPA	2.22263	5.01937	0.442812	0.00672034	0.00959341	BiasD
Gbar_A05G041120	Gbar_D04G000770	0 DPA	9.3707	19.6406	0.477109	0.0389537	0.0411209	BiasD
Gbar_A05G041210	Gbar_D04G000690	0 DPA	14.4885	31.0354	0.466837	0.00584568	0.00869265	BiasD
Gbar_A05G041290	Gbar_D04G000610	0 DPA	0.6539	14.3706	0.0455025	0.00209075	0.00446617	BiasD
Gbar_A05G041300	Gbar_D04G000600	0 DPA	7.0198	14.8952	0.471279	0.000410244	0.00173979	BiasD
Gbar_A05G041320	Gbar_D04G000580	0 DPA	7.91303	17.1465	0.461495	0.0165346	0.0193905	BiasD
Gbar_A05G041330	Gbar_D04G000570	0 DPA	0.0341667	13.0064	0.00262692	0.00398187	0.00665336	BiasD
Gbar_A05G041500	Gbar_D04G000420	0 DPA	0.591333	2.48923	0.237556	0.0109703	0.0139737	BiasD
Gbar_A05G041570	Gbar_D04G000330	0 DPA	16.3324	7.47453	2.18507	0.0423079	0.0443698	BiasA
Gbar_A05G041630	Gbar_D04G000280	0 DPA	1.56383	3.96787	0.394124	0.0087718	0.0116814	BiasD
Gbar_A05G041800	Gbar_D04G000050	0 DPA	0.737433	1.9631	0.375647	0.0141733	0.0171352	BiasD
Gbar_A05G042050	Gbar_D13G025720	0 DPA	18.6673	8.06453	2.31474	0.00116742	0.0031318	BiasA
Gbar_A05G042220	Gbar_D05G003390	0 DPA	0.466067	2.52587	0.184518	0.00124948	0.00324926	BiasD
Gbar_A05G042370	Gbar_D05G006680	0 DPA	5.8148	45.7315	0.127151	0.000352714	0.00162227	BiasD
Gbar_A05G042480	Gbar_D05G029990	0 DPA	0.379333	4.00093	0.0948112	2.99e-07	8.12e-05	BiasD
Gbar_A05G042560	Gbar_D05G002560	0 DPA	30.9706	128.637	0.24076	0.00101806	0.0029261	BiasD
Gbar_A05G042600	Gbar_D05G002600	0 DPA	3.4766	10.0342	0.346476	0.00352867	0.0061382	BiasD
Gbar_A05G042610	Gbar_D05G002610	0 DPA	0.8667	1.79747	0.482179	0.00672628	0.0095976	BiasD
Gbar_A05G042790	Gbar_D05G002450	0 DPA	1.9201	4.20003	0.457163	0.00572459	0.00857214	BiasD
Gbar_A05G042830	Gbar_D05G002480	0 DPA	1.98627	6.18503	0.321141	0.0112949	0.0143327	BiasD
Gbar_A05G042840	Gbar_D05G002490	0 DPA	2.3451	6.00867	0.390286	2.76e-05	0.000465998	BiasD
Gbar_A05G043030	Gbar_D05G018230	0 DPA	6.82477	1.2337	5.53195	0.0047862	0.00756822	BiasA
Gbar_A05G043050	Gbar_D05G018210	0 DPA	6.08523	20.6947	0.294048	0.00239866	0.00481271	BiasD
Gbar_A05G043060	Gbar_D05G018200	0 DPA	13.8152	30.1486	0.458237	2.93e-05	0.000481032	BiasD
Gbar_A05G043090	Gbar_D05G033080	0 DPA	0.814367	1.6357	0.49787	0.0139231	0.0169131	BiasD
Gbar_A05G043320	Gbar_D05G008550	0 DPA	3.43713	14.613	0.23521	0.000367117	0.00165896	BiasD
Gbar_A05G043330	Gbar_D05G008540	0 DPA	0.642533	3.95547	0.162442	0.00119472	0.0031776	BiasD
Gbar_A05G043400	Gbar_D05G002990	0 DPA	0.372567	5.0862	0.0732505	0.00364493	0.00628446	BiasD
Gbar_A05G043410	Gbar_D05G003000	0 DPA	0.4501	3.15277	0.142763	0.0142582	0.0172327	BiasD
Gbar_A05G043560	Gbar_D04G001750	0 DPA	5.09073	14.8521	0.342763	0.0198199	0.0225665	BiasD
Gbar_A05G043630	Gbar_D05G024690	0 DPA	2.47537	18.5101	0.13373	0.000213301	0.00120653	BiasD
Gbar_A05G043640	Gbar_D05G024700	0 DPA	5.5299	2.2946	2.40996	0.0102122	0.0132144	BiasA
Gbar_A05G043740	Gbar_D05G024820	0 DPA	2.34673	8.51083	0.275735	0.00030292	0.00148252	BiasD
Gbar_A05G043870	Gbar_D05G024950	0 DPA	5.7192	1.83573	3.11549	0.000179511	0.00110617	BiasA
Gbar_A06G000080	Gbar_D06G000150	0 DPA	63.5967	28.6092	2.22294	0.0145477	0.0174735	BiasA
Gbar_A06G000200	Gbar_D06G000310	0 DPA	0.0423667	1.53207	0.0276533	2.13e-05	0.000406454	BiasD
Gbar_A06G000270	Gbar_D06G000380	0 DPA	0.0272333	3.8442	0.00708427	0.00473611	0.00751469	BiasD
Gbar_A06G000300	Gbar_D06G000420	0 DPA	22.0585	4.5073	4.89395	0.00142586	0.00350518	BiasA
Gbar_A06G000370	Gbar_D06G000490	0 DPA	5.3806	1.76337	3.05132	2.7e-05	0.000462102	BiasA
Gbar_A06G000470	Gbar_D06G000600	0 DPA	5.55553	11.2705	0.492928	0.000511948	0.00200009	BiasD
Gbar_A06G000830	Gbar_D06G000910	0 DPA	7.0013	3.40933	2.05357	0.0104053	0.0134089	BiasA
Gbar_A06G000860	Gbar_D06G000940	0 DPA	7.05187	1.65253	4.26731	0.0096015	0.0125803	BiasA
Gbar_A06G001000	Gbar_D06G001080	0 DPA	21.802	50.576	0.431075	0.00579958	0.00864622	BiasD
Gbar_A06G001090	Gbar_D06G001170	0 DPA	14.7985	1.69663	8.72225	0.0288416	0.0315026	BiasA
Gbar_A06G001110	Gbar_D06G001210	0 DPA	6.71373	2.65867	2.52523	2.2e-06	0.000148881	BiasA
Gbar_A06G001140	Gbar_D06G001240	0 DPA	0.0378333	33.4246	0.0011319	0.0134887	0.0164988	BiasD
Gbar_A06G001290	Gbar_D06G001420	0 DPA	0.260267	1.36103	0.191227	0.00274022	0.00518025	BiasD
Gbar_A06G001390	Gbar_D06G001510	0 DPA	3.08983	1.50493	2.05314	0.00977937	0.0127514	BiasA
Gbar_A06G001430	Gbar_D06G001550	0 DPA	0.3214	2.7935	0.115053	0.00136397	0.0034093	BiasD
Gbar_A06G001440	Gbar_D06G001560	0 DPA	8.3915	1.94843	4.30679	0.0140772	0.0170444	BiasA
Gbar_A06G001670	Gbar_D06G001810	0 DPA	0.0115667	7.58803	0.00152433	0.000903504	0.00274016	BiasD
Gbar_A06G001990	Gbar_D06G002090	0 DPA	277.902	561.734	0.494722	0.00582992	0.00867238	BiasD
Gbar_A06G002040	Gbar_D06G002140	0 DPA	58.6029	6.30787	9.29045	0.00348266	0.0060868	BiasA
Gbar_A06G002130	Gbar_D06G002210	0 DPA	9.94	21.2346	0.468105	0.000833475	0.00262975	BiasD
Gbar_A06G002150	Gbar_D06G002230	0 DPA	4.9609	1.4929	3.323	0.00229169	0.00470088	BiasA
Gbar_A06G002260	Gbar_D06G002350	0 DPA	9.40113	3.001	3.13267	0.00243095	0.0048464	BiasA
Gbar_A06G002330	Gbar_D06G002420	0 DPA	0.0151333	2.2933	0.00659893	0.0171092	0.0199781	BiasD
Gbar_A06G002380	Gbar_D06G002470	0 DPA	0.708167	4.7905	0.147827	0.0130372	0.016048	BiasD
Gbar_A06G002520	Gbar_D06G002630	0 DPA	6.74387	16.7998	0.401425	0.0039766	0.00665001	BiasD
Gbar_A06G002600	Gbar_D06G002720	0 DPA	7.92677	3.573	2.21852	0.00600907	0.00885263	BiasA
Gbar_A06G002740	Gbar_D06G002790	0 DPA	0.1572	3.3346	0.0471421	0.0022854	0.00469193	BiasD
Gbar_A06G002790	Gbar_D06G003010	0 DPA	12.8434	4.81883	2.66525	0.003361	0.0059483	BiasA
Gbar_A06G002890	Gbar_D06G023420	0 DPA	0.531667	7.3344	0.0724895	0.00326019	0.00580779	BiasD
Gbar_A06G002910	Gbar_D06G023440	0 DPA	14.953	1.76557	8.46925	4.91e-07	9.62e-05	BiasA
Gbar_A06G002980	Gbar_D06G003200	0 DPA	0	2.41423	0	0.0025561	0.00496449	BiasD
Gbar_A06G003010	Gbar_D06G003230	0 DPA	3.219	9.41547	0.341884	0.00209852	0.00447378	BiasD
Gbar_A06G003020	Gbar_D06G003250	0 DPA	4.19953	1.49717	2.80499	0.0073334	0.0102315	BiasA
Gbar_A06G003080	Gbar_D06G003300	0 DPA	2.84433	8.00223	0.355442	0.00437128	0.00710846	BiasD
Gbar_A06G003090	Gbar_D06G003310	0 DPA	4.49973	12.119	0.371295	4.25e-05	0.000540396	BiasD
Gbar_A06G003130	Gbar_D06G003350	0 DPA	5.03403	2.06293	2.44023	0.00187386	0.00420121	BiasA
Gbar_A06G003190	Gbar_D06G003420	0 DPA	2.05547	9.3169	0.220617	0.00330881	0.00587639	BiasD
Gbar_A06G003250	Gbar_D06G003480	0 DPA	8.90567	4.4273	2.01153	0.0018942	0.00422903	BiasA
Gbar_A06G003280	Gbar_D06G003510	0 DPA	4.10853	18.2573	0.225036	8.28e-07	0.000101756	BiasD
Gbar_A06G003340	Gbar_D06G003580	0 DPA	0.579533	12.5391	0.0462181	0.0177074	0.0205583	BiasD
Gbar_A06G003350	Gbar_D06G003600	0 DPA	12.3598	1.89687	6.51592	0.00565723	0.00849315	BiasA
Gbar_A06G003380	Gbar_D06G003610	0 DPA	28.7423	14.2672	2.01457	0.00888958	0.0118111	BiasA
Gbar_A06G003420	Gbar_D06G003640	0 DPA	10.5196	125.108	0.084084	0.000516897	0.00201169	BiasD
Gbar_A06G003440	Gbar_D06G003670	0 DPA	9.362	38.719	0.241793	0.00183527	0.00415592	BiasD
Gbar_A06G003650	Gbar_D06G003840	0 DPA	0.316767	1.2364	0.256201	0.00680513	0.00969064	BiasD
Gbar_A06G003680	Gbar_D06G003860	0 DPA	5.45197	2.24213	2.4316	0.00961925	0.0125899	BiasA
Gbar_A06G003780	Gbar_D06G004030	0 DPA	0.0643667	3.29713	0.019522	0.00116825	0.0031318	BiasD
Gbar_A06G003800	Gbar_D06G004060	0 DPA	4.2297	10.7872	0.392102	0.0062226	0.00907453	BiasD
Gbar_A06G004210	Gbar_D06G004450	0 DPA	7.26247	21.7078	0.334555	0.0017645	0.00406261	BiasD
Gbar_A06G004240	Gbar_D06G004480	0 DPA	1.70007	3.5162	0.483495	0.00491284	0.00771746	BiasD
Gbar_A06G004320	Gbar_D06G004550	0 DPA	3.67657	50.3595	0.0730064	0.000856678	0.00267358	BiasD
Gbar_A06G004460	Gbar_D06G004680	0 DPA	6.01997	12.7602	0.471776	0.000211753	0.00119944	BiasD
Gbar_A06G004570	Gbar_D06G004770	0 DPA	9.88377	43.301	0.228257	0.00524131	0.00803181	BiasD
Gbar_A06G004840	Gbar_D06G005110	0 DPA	1.3546	3.56673	0.379787	0.0210955	0.0239117	BiasD
Gbar_A06G005110	Gbar_D06G005370	0 DPA	5.84397	2.66913	2.18946	0.0201382	0.0228969	BiasA
Gbar_A06G005260	Gbar_D06G005490	0 DPA	2.06103	4.45203	0.462942	0.00105821	0.00298999	BiasD
Gbar_A06G005750	Gbar_D06G006020	0 DPA	0.3013	2.60963	0.115457	1.36e-05	0.000318675	BiasD
Gbar_A06G005900	Gbar_D06G006170	0 DPA	6.7885	34.0102	0.199602	2.12e-05	0.000405818	BiasD
Gbar_A06G005960	Gbar_D06G006240	0 DPA	0.0215333	1.8006	0.011959	0.00219751	0.00457673	BiasD
Gbar_A06G006030	Gbar_D06G006300	0 DPA	6.72807	2.7597	2.43797	0.000594756	0.00216277	BiasA
Gbar_A06G006050	Gbar_D06G006320	0 DPA	0.1756	2.84597	0.0617014	0.000293288	0.00144826	BiasD
Gbar_A06G006180	Gbar_D06G006480	0 DPA	0.0028	7.60917	0.000367977	0.00346807	0.00607891	BiasD
Gbar_A06G006210	Gbar_D06G006510	0 DPA	3.05763	6.17193	0.495409	0.000244894	0.00129517	BiasD
Gbar_A06G006260	Gbar_D06G006560	0 DPA	19.9492	51.1272	0.390189	0.0012161	0.00319581	BiasD
Gbar_A06G006380	Gbar_D06G006650	0 DPA	0.1248	2.11417	0.0590304	0.0033085	0.00587639	BiasD
Gbar_A06G006550	Gbar_D06G006790	0 DPA	1.72723	3.56257	0.484828	6.33e-05	0.00065163	BiasD
Gbar_A06G006590	Gbar_D06G006840	0 DPA	11.1608	33.5318	0.332842	0.000883067	0.00271256	BiasD
Gbar_A06G006650	Gbar_D06G006880	0 DPA	0.5397	2.11383	0.255318	4.66e-05	0.000555782	BiasD
Gbar_A06G006680	Gbar_D06G006910	0 DPA	0.354533	1.1852	0.299134	0.000968898	0.00284626	BiasD
Gbar_A06G006820	Gbar_D06G007050	0 DPA	0.626667	3.73317	0.167865	0.000508376	0.00199572	BiasD
Gbar_A06G007000	Gbar_D06G007220	0 DPA	0.0775333	1.34983	0.0574392	0.000132924	0.000947681	BiasD
Gbar_A06G007050	Gbar_D06G007280	0 DPA	0.872533	4.8874	0.178527	0.000144206	0.00098569	BiasD
Gbar_A06G007090	Gbar_D06G007330	0 DPA	1.88153	6.8873	0.273189	0.0149941	0.0179356	BiasD
Gbar_A06G007190	Gbar_D06G007440	0 DPA	0.428633	2.58613	0.165743	0.00241168	0.00482217	BiasD
Gbar_A06G007220	Gbar_D06G007490	0 DPA	1.32617	3.33787	0.39731	3.14e-05	0.000496626	BiasD
Gbar_A06G007240	Gbar_D06G007510	0 DPA	0.0585667	3.4406	0.0170222	0.000159069	0.00103675	BiasD
Gbar_A06G007270	Gbar_D06G007540	0 DPA	5.71623	11.4898	0.497505	0.00157576	0.00375735	BiasD
Gbar_A06G007330	Gbar_D06G007610	0 DPA	6.0907	1.91483	3.1808	0.00193084	0.00426778	BiasA
Gbar_A06G007380	Gbar_D06G007670	0 DPA	5.20443	15.0372	0.346104	2.86e-06	0.000156881	BiasD
Gbar_A06G007470	Gbar_D06G007760	0 DPA	10.8758	4.63263	2.34766	0.00148078	0.00359114	BiasA
Gbar_A06G007520	Gbar_D06G007820	0 DPA	3.13077	7.67343	0.408001	0.0212239	0.0240372	BiasD
Gbar_A06G007550	Gbar_D06G007840	0 DPA	3.35923	7.20983	0.465924	0.0019755	0.00432653	BiasD
Gbar_A06G007630	Gbar_D06G007930	0 DPA	7.9748	2.05543	3.87986	4.95e-05	0.000577481	BiasA
Gbar_A06G007870	Gbar_D06G008180	0 DPA	1.2714	6.59993	0.192638	2.1e-05	0.000405241	BiasD
Gbar_A06G007900	Gbar_D06G008210	0 DPA	1.09777	2.70057	0.406495	0.0104855	0.0134951	BiasD
Gbar_A06G007910	Gbar_D06G008230	0 DPA	13.6083	4.15353	3.27631	0.00527491	0.00806581	BiasA
Gbar_A06G007930	Gbar_D06G008240	0 DPA	20.0468	6.16003	3.25434	0.0218611	0.0246217	BiasA
Gbar_A06G008020	Gbar_D06G008330	0 DPA	92.7595	34.1004	2.72019	0.000189485	0.00113999	BiasA
Gbar_A06G008050	Gbar_D06G008350	0 DPA	4.31307	2.14457	2.01116	0.00504796	0.00783589	BiasA
Gbar_A06G008060	Gbar_D06G008360	0 DPA	16.7087	35.2822	0.473572	0.0101694	0.0131674	BiasD
Gbar_A06G008180	Gbar_D06G008490	0 DPA	0.120333	1.6843	0.0714441	0.000132861	0.000947681	BiasD
Gbar_A06G008220	Gbar_D06G008520	0 DPA	5.29003	1.91187	2.76695	0.000663087	0.00231453	BiasA
Gbar_A06G008260	Gbar_D06G008560	0 DPA	20.7984	63.6774	0.326621	0.037714	0.0399018	BiasD
Gbar_A06G008270	Gbar_D06G008570	0 DPA	7.27353	32.3599	0.22477	0.00336887	0.00595704	BiasD
Gbar_A06G008320	Gbar_D06G008630	0 DPA	110.349	52.2662	2.11128	0.0173934	0.0202574	BiasA
Gbar_A06G008380	Gbar_D06G008650	0 DPA	0.0973	3.23063	0.0301179	0.000449465	0.00184457	BiasD
Gbar_A06G008390	Gbar_D06G008660	0 DPA	1.2458	3.67847	0.338674	0.00311223	0.00563899	BiasD
Gbar_A06G008420	Gbar_D06G008690	0 DPA	10.0987	4.28467	2.35694	0.0221585	0.024936	BiasA
Gbar_A06G008640	Gbar_D06G008910	0 DPA	3.00703	6.39087	0.47052	0.00695215	0.00985336	BiasD
Gbar_A06G008770	Gbar_D06G008990	0 DPA	0.203867	6.7706	0.0301106	0.00385191	0.006503	BiasD
Gbar_A06G008800	Gbar_D06G009080	0 DPA	63.0933	24.7305	2.55124	0.00019713	0.00116192	BiasA
Gbar_A06G008840	Gbar_D06G009120	0 DPA	4.46317	10.5809	0.421812	0.000804464	0.00257416	BiasD
Gbar_A06G008850	Gbar_D06G009130	0 DPA	1.33307	2.74617	0.485428	0.00223973	0.00463797	BiasD
Gbar_A06G008880	Gbar_D06G009150	0 DPA	3.40383	1.43433	2.37311	0.000689175	0.0023653	BiasA
Gbar_A06G009130	Gbar_D06G009440	0 DPA	23.5223	71.7177	0.327985	7.22e-06	0.000226997	BiasD
Gbar_A06G009230	Gbar_D06G009700	0 DPA	14.9573	2.5107	5.95742	0.000303739	0.00148379	BiasA
Gbar_A06G009500	Gbar_D06G009940	0 DPA	1.64117	3.49157	0.470037	0.0263212	0.0289947	BiasD
Gbar_A06G009560	Gbar_D06G010010	0 DPA	5.14977	12.3688	0.416351	4.6e-05	0.00055114	BiasD
Gbar_A06G009770	Gbar_D06G010250	0 DPA	0.0815333	1.70357	0.0478604	3.15e-05	0.000496626	BiasD
Gbar_A06G009810	Gbar_D06G010300	0 DPA	19.6959	6.4769	3.04094	0.000192915	0.00115211	BiasA
Gbar_A06G009840	Gbar_D06G010330	0 DPA	7.14713	2.30993	3.09409	0.00206249	0.00444052	BiasA
Gbar_A06G009870	Gbar_D06G010350	0 DPA	24.0686	8.89553	2.70569	0.000108361	0.000870958	BiasA
Gbar_A06G009940	Gbar_D06G010450	0 DPA	2.94433	6.63253	0.443923	0.000360879	0.00164356	BiasD
Gbar_A06G009980	Gbar_D06G010490	0 DPA	0.1491	2.8241	0.0527956	0.00637004	0.00923928	BiasD
Gbar_A06G010080	Gbar_D06G010590	0 DPA	15.0739	87.292	0.172684	0.00127723	0.00329599	BiasD
Gbar_A06G010100	Gbar_D06G010610	0 DPA	16.3771	51.1715	0.320044	2.21e-05	0.000413025	BiasD
Gbar_A06G010160	Gbar_D06G010690	0 DPA	1.6876	4.2687	0.395343	0.000622704	0.00222543	BiasD
Gbar_A06G010210	Gbar_D06G010740	0 DPA	0.545933	2.21093	0.246924	0.0147793	0.0177047	BiasD
Gbar_A06G010270	Gbar_D06G010780	0 DPA	0.461067	1.7524	0.263106	0.000983131	0.00287448	BiasD
Gbar_A06G010320	Gbar_D06G010800	0 DPA	29.4418	13.3669	2.20258	0.000752245	0.00247723	BiasA
Gbar_A06G010410	Gbar_D06G010900	0 DPA	4.20187	1.97047	2.13242	0.00581705	0.00865957	BiasA
Gbar_A06G010630	Gbar_D06G011110	0 DPA	25.8098	3.9374	6.55504	0.0125676	0.0155688	BiasA
Gbar_A06G010690	Gbar_D06G011160	0 DPA	4.20793	9.8024	0.429276	0.0357692	0.0380522	BiasD
Gbar_A06G010700	Gbar_D06G011170	0 DPA	0.708367	2.22503	0.318362	0.00363396	0.00627572	BiasD
Gbar_A06G010910	Gbar_D06G012130	0 DPA	1.36857	4.98777	0.274385	0.00128022	0.00330161	BiasD
Gbar_A06G010920	Gbar_D06G012120	0 DPA	0.142167	10.9479	0.0129857	0.00225848	0.00465546	BiasD
Gbar_A06G011100	Gbar_D06G011510	0 DPA	4.06877	1.52303	2.67149	0.00146082	0.00355546	BiasA
Gbar_A06G011170	Gbar_D06G011570	0 DPA	59.7582	15.4201	3.87536	0.0118302	0.0148498	BiasA
Gbar_A06G011300	Gbar_D06G011750	0 DPA	5.93887	2.3356	2.54276	0.00433417	0.00707629	BiasA
Gbar_A06G011350	Gbar_D06G011800	0 DPA	55.2805	23.4507	2.35731	0.00711003	0.0100161	BiasA
Gbar_A06G011360	Gbar_D06G011810	0 DPA	1.91123	3.96177	0.482419	0.027133	0.029784	BiasD
Gbar_A06G011430	Gbar_D06G011890	0 DPA	1.40757	3.74973	0.375378	0.000293783	0.00144826	BiasD
Gbar_A06G011600	Gbar_D06G012180	0 DPA	0	4.22433	0	0.00392521	0.00658846	BiasD
Gbar_A06G011610	Gbar_D06G012240	0 DPA	1.32567	2.82913	0.468577	0.00193	0.00426778	BiasD
Gbar_A06G011630	Gbar_D06G012210	0 DPA	10.2769	3.66787	2.80188	9.85e-07	0.000109234	BiasA
Gbar_A06G011690	Gbar_D06G012270	0 DPA	0.862367	6.8128	0.12658	9.28e-05	0.000805724	BiasD
Gbar_A06G011730	Gbar_D06G012300	0 DPA	6.2994	18.3583	0.343136	3.83e-05	0.000520754	BiasD
Gbar_A06G011870	Gbar_D06G012450	0 DPA	7.08603	1.92013	3.69039	0.0026747	0.00510465	BiasA
Gbar_A06G011980	Gbar_D06G012600	0 DPA	31.6312	13.1003	2.41454	0.000116879	0.000901989	BiasA
Gbar_A06G012000	Gbar_D06G012620	0 DPA	5.536	1.8695	2.96122	0.00220017	0.00457673	BiasA
Gbar_A06G012080	Gbar_D06G012680	0 DPA	5.4559	17.8646	0.305402	2.68e-06	0.000156881	BiasD
Gbar_A06G012330	Gbar_D06G013070	0 DPA	8.3955	2.8825	2.91258	4.97e-05	0.000577481	BiasA
Gbar_A06G012360	Gbar_D06G013350	0 DPA	14.095	4.66427	3.02192	0.00324495	0.00579334	BiasA
Gbar_A06G012380	Gbar_D06G012970	0 DPA	1.3852	4.03427	0.343359	0.00575554	0.00859948	BiasD
Gbar_A06G012410	Gbar_D06G012940	0 DPA	3.06993	7.03067	0.436649	0.00286028	0.00533124	BiasD
Gbar_A06G012540	Gbar_D06G013260	0 DPA	6.43183	2.6079	2.46629	0.000560782	0.00209623	BiasA
Gbar_A06G012590	Gbar_D06G013200	0 DPA	8.96337	4.0976	2.18747	0.00307268	0.00559633	BiasA
Gbar_A06G012710	Gbar_D06G013060	0 DPA	0.197933	1.1089	0.178495	0.0188409	0.0216366	BiasD
Gbar_A06G012800	Gbar_D06G013370	0 DPA	7.7965	17.4074	0.447884	0.00215419	0.00453237	BiasD
Gbar_A06G012920	Gbar_D06G013470	0 DPA	0.4243	2.41283	0.175851	0.0017352	0.00402571	BiasD
Gbar_A06G012930	Gbar_D06G013480	0 DPA	2.70787	7.80423	0.346974	2e-05	0.000391592	BiasD
Gbar_A06G013210	Gbar_D12G016390	0 DPA	1.567	4.81277	0.325592	0.0314303	0.0339244	BiasD
Gbar_A06G013250	Gbar_D07G025110	0 DPA	24.8564	3.45417	7.19605	0.000337466	0.00158754	BiasA
Gbar_A06G013280	Gbar_D06G014260	0 DPA	3.26093	15.1986	0.214555	0.00860803	0.0115161	BiasD
Gbar_A06G013480	Gbar_D06G013940	0 DPA	0.1184	2.64877	0.0447	0.000102368	0.00085126	BiasD
Gbar_A06G013710	Gbar_D06G013780	0 DPA	5.99247	2.005	2.98876	0.0257849	0.0285121	BiasA
Gbar_A06G013780	Gbar_D06G013730	0 DPA	72.9952	33.0706	2.20725	0.0373404	0.0395581	BiasA
Gbar_A06G013890	Gbar_D06G015180	0 DPA	23.4214	7.8838	2.97082	0.00106771	0.00299889	BiasA
Gbar_A06G014110	Gbar_D06G014760	0 DPA	4.1559	9.24747	0.44941	0.0165424	0.019394	BiasD
Gbar_A06G014260	Gbar_D06G014940	0 DPA	0.115767	5.40847	0.0214047	0.00272754	0.00516669	BiasD
Gbar_A06G014330	Gbar_D06G015010	0 DPA	4.00367	8.43127	0.474859	0.0123476	0.0153618	BiasD
Gbar_A06G014470	Gbar_D06G014550	0 DPA	80.5418	34.6704	2.32307	0.00234476	0.00475072	BiasA
Gbar_A06G014580	Gbar_D06G015270	0 DPA	26.4065	7.95167	3.32088	0.00350226	0.00611055	BiasA
Gbar_A06G014670	Gbar_D06G015300	0 DPA	1.32057	26.6927	0.0494729	0.00590573	0.00875789	BiasD
Gbar_A06G014760	Gbar_D06G015400	0 DPA	0.644533	1.79303	0.359465	0.0439326	0.0459671	BiasD
Gbar_A06G015000	Gbar_D06G015590	0 DPA	24.0678	82.8682	0.290435	0.0120664	0.0150904	BiasD
Gbar_A06G015010	Gbar_D06G015600	0 DPA	2.35187	22.2549	0.105679	0.0135491	0.0165478	BiasD
Gbar_A06G015050	Gbar_D06G015640	0 DPA	0.4123	10.5722	0.0389984	0.000122273	0.000920895	BiasD
Gbar_A06G015230	Gbar_D06G015710	0 DPA	4.0835	11.0139	0.370758	0.00252387	0.00493015	BiasD
Gbar_A06G015290	Gbar_D06G015830	0 DPA	8.5319	1.87787	4.5434	0.0140079	0.0169959	BiasA
Gbar_A06G015510	Gbar_D06G016140	0 DPA	0.972733	2.4304	0.400236	0.00825999	0.0111866	BiasD
Gbar_A06G015720	Gbar_D06G016360	0 DPA	2.24343	6.85997	0.327033	0.008242	0.011166	BiasD
Gbar_A06G015800	Gbar_D06G016450	0 DPA	19.2832	74.4273	0.259088	0.00337443	0.00596429	BiasD
Gbar_A06G015840	Gbar_D06G016480	0 DPA	23.2195	94.9105	0.244647	0.00134842	0.00339149	BiasD
Gbar_A06G015870	Gbar_D06G016510	0 DPA	5.55677	1.30483	4.2586	0.0138347	0.0168309	BiasA
Gbar_A06G016020	Gbar_D06G016660	0 DPA	16.3187	8.04873	2.02749	0.0163975	0.0192575	BiasA
Gbar_A06G016070	Gbar_D06G016730	0 DPA	1.20493	7.48257	0.161032	0.000993501	0.00289387	BiasD
Gbar_A06G016250	Gbar_D06G016910	0 DPA	16.7625	8.26727	2.02757	0.00124563	0.00324741	BiasA
Gbar_A06G016310	Gbar_D06G016970	0 DPA	3.7311	10.0521	0.371177	0.00629735	0.00915343	BiasD
Gbar_A06G016340	Gbar_D06G017010	0 DPA	4.54783	17.7201	0.256648	0.00867291	0.0115876	BiasD
Gbar_A06G016390	Gbar_D03G014360	0 DPA	0.559967	11.2258	0.0498823	0.00215749	0.00453464	BiasD
Gbar_A06G016450	Gbar_D06G017130	0 DPA	7.05763	21.0187	0.335779	2.79e-07	8.09e-05	BiasD
Gbar_A06G016480	Gbar_D06G017170	0 DPA	14.0604	2.08527	6.74272	0.00333223	0.00591025	BiasA
Gbar_A06G016630	Gbar_D06G017340	0 DPA	4.76243	1.93493	2.46129	0.00117394	0.003139	BiasA
Gbar_A06G016660	Gbar_D06G017360	0 DPA	42.0668	101.051	0.416293	0.006276	0.00912893	BiasD
Gbar_A06G016790	Gbar_D06G017510	0 DPA	0.373733	1.1972	0.312173	0.0071664	0.0100641	BiasD
Gbar_A06G016970	Gbar_D06G017700	0 DPA	8.19823	4.0042	2.04741	0.000857261	0.00267358	BiasA
Gbar_A06G016990	Gbar_D06G017730	0 DPA	5.62947	1.96937	2.85852	7.24e-05	0.000702141	BiasA
Gbar_A06G017120	Gbar_D06G017790	0 DPA	0.952633	4.03087	0.236335	4.05e-05	0.000531703	BiasD
Gbar_A06G017240	Gbar_D06G017900	0 DPA	11.0602	29.6192	0.373412	0.0116329	0.014661	BiasD
Gbar_A06G017260	Gbar_D06G017920	0 DPA	1.2357	2.5745	0.479977	0.0343857	0.0367148	BiasD
Gbar_A06G017270	Gbar_D06G017930	0 DPA	2.2705	5.7158	0.397232	0.00201282	0.00437528	BiasD
Gbar_A06G017320	Gbar_D06G017980	0 DPA	105.542	48.026	2.1976	0.0257738	0.0285075	BiasA
Gbar_A06G017630	Gbar_D06G018280	0 DPA	4.33413	1.40657	3.08136	0.0159689	0.0189009	BiasA
Gbar_A06G017690	Gbar_D06G018340	0 DPA	4.61403	1.50143	3.07309	0.000769508	0.0025116	BiasA
Gbar_A06G017700	Gbar_D06G018350	0 DPA	0.7757	2.4723	0.313756	0.0478012	0.0498122	BiasD
Gbar_A06G017790	Gbar_D06G018440	0 DPA	9.56157	22.3687	0.427453	0.000141093	0.000974235	BiasD
Gbar_A06G017900	Gbar_D06G018580	0 DPA	1.4897	3.85227	0.386707	0.000781365	0.00252496	BiasD
Gbar_A06G017930	Gbar_D06G018620	0 DPA	0.0662667	6.84657	0.00967882	0.00116894	0.0031318	BiasD
Gbar_A06G017940	Gbar_D06G018630	0 DPA	2.9815	1.4345	2.07842	0.0340412	0.0363852	BiasA
Gbar_A06G017970	Gbar_D06G018660	0 DPA	2.51777	11.3355	0.222113	5.7e-05	0.000618468	BiasD
Gbar_A06G018440	Gbar_D06G019110	0 DPA	5.6077	2.63343	2.12943	0.0114802	0.014509	BiasA
Gbar_A06G018530	Gbar_D06G019250	0 DPA	3.63093	8.39377	0.432575	0.000204173	0.00118287	BiasD
Gbar_A06G018610	Gbar_D06G019330	0 DPA	4.04407	1.4468	2.79518	0.000573491	0.00211807	BiasA
Gbar_A06G018640	Gbar_D06G019360	0 DPA	11.5805	28.7608	0.402649	0.000284262	0.00142904	BiasD
Gbar_A06G018950	Gbar_D06G019690	0 DPA	0.0914333	2.34363	0.0390135	0.0176072	0.020483	BiasD
Gbar_A06G018970	Gbar_D06G019830	0 DPA	26.2627	9.8974	2.6535	0.00577407	0.008624	BiasA
Gbar_A06G018980	Gbar_D06G019840	0 DPA	20.3051	5.7803	3.5128	0.00275172	0.00519074	BiasA
Gbar_A06G019080	Gbar_D06G019940	0 DPA	2.07353	32.2471	0.0643014	0.0171741	0.0200307	BiasD
Gbar_A06G019090	Gbar_D06G019950	0 DPA	1.423	3.55653	0.400109	0.00503117	0.00782178	BiasD
Gbar_A06G019150	Gbar_D06G020000	0 DPA	0.590767	3.3849	0.17453	0.00258799	0.0049978	BiasD
Gbar_A06G019190	Gbar_D06G020030	0 DPA	0	7.7297	0	0.000120957	0.000919496	BiasD
Gbar_A06G019270	Gbar_D06G020170	0 DPA	0.335133	1.33357	0.251306	0.00911351	0.0120575	BiasD
Gbar_A06G019400	Gbar_D06G020280	0 DPA	1.68493	8.52843	0.197567	0.00342027	0.00601915	BiasD
Gbar_A06G019450	Gbar_D10G024090	0 DPA	17.275	6.62973	2.60569	0.00711655	0.0100218	BiasA
Gbar_A06G019670	Gbar_D06G020540	0 DPA	1.9429	5.1274	0.378925	0.00899062	0.0119259	BiasD
Gbar_A06G019700	Gbar_D06G020570	0 DPA	2.22603	7.96703	0.279406	0.000451669	0.00184989	BiasD
Gbar_A06G019720	Gbar_D06G020590	0 DPA	4.57907	12.442	0.368033	3.64e-06	0.000173051	BiasD
Gbar_A06G019740	Gbar_D06G020610	0 DPA	4.67723	12.0892	0.386895	0.000340697	0.00159083	BiasD
Gbar_A06G019750	Gbar_D06G020620	0 DPA	4.0657	14.1076	0.288191	0.00182859	0.00414542	BiasD
Gbar_A06G019930	Gbar_D06G020830	0 DPA	18.3357	121.002	0.151532	0.000204965	0.00118557	BiasD
Gbar_A06G020040	Gbar_D06G020880	0 DPA	0.435633	1.44033	0.302453	0.000694306	0.00237689	BiasD
Gbar_A06G020120	Gbar_D06G020940	0 DPA	3.9565	7.91647	0.499781	0.000238799	0.00127553	BiasD
Gbar_A06G020220	Gbar_D06G021000	0 DPA	18.5779	7.78427	2.3866	0.000605086	0.00217585	BiasA
Gbar_A06G020400	Gbar_D06G021160	0 DPA	4.22097	1.82197	2.31671	0.00253718	0.00494683	BiasA
Gbar_A06G020480	Gbar_D06G021240	0 DPA	3.37027	11.2792	0.298804	4.61e-05	0.00055114	BiasD
Gbar_A06G020550	Gbar_D06G021300	0 DPA	1.5975	3.27093	0.488393	0.00441781	0.00715541	BiasD
Gbar_A06G020570	Gbar_D06G021320	0 DPA	8.5028	18.0045	0.472261	0.00525973	0.00805144	BiasD
Gbar_A06G020710	Gbar_D06G021470	0 DPA	10.1193	3.2354	3.12768	0.00116806	0.0031318	BiasA
Gbar_A06G020890	Gbar_D06G021670	0 DPA	10.5531	24.4083	0.432358	0.000574092	0.00211807	BiasD
Gbar_A06G021050	Gbar_D06G021820	0 DPA	5.35917	2.3601	2.27074	0.00127024	0.00328629	BiasA
Gbar_A06G021260	Gbar_D06G022020	0 DPA	39.8782	17.4231	2.28881	0.00500409	0.00779618	BiasA
Gbar_A06G021290	Gbar_D06G022050	0 DPA	0.2538	1.63993	0.154762	0.0148083	0.0177341	BiasD
Gbar_A06G021310	Gbar_D06G022070	0 DPA	1.4026	3.45103	0.406429	0.0102247	0.0132265	BiasD
Gbar_A06G021330	Gbar_D06G022090	0 DPA	7.67497	1.61233	4.76016	0.000888357	0.00271446	BiasA
Gbar_A06G021350	Gbar_D06G022120	0 DPA	10.2393	4.86167	2.10614	7.07e-05	0.00069279	BiasA
Gbar_A06G021410	Gbar_D06G022180	0 DPA	0.606533	1.7991	0.337132	0.00506265	0.00784374	BiasD
Gbar_A06G021480	Gbar_D06G022250	0 DPA	0.1634	3.3572	0.0486715	0.00186265	0.00418381	BiasD
Gbar_A06G021500	Gbar_D06G022270	0 DPA	5.36007	0.992033	5.40311	0.0156386	0.0186025	BiasA
Gbar_A06G021570	Gbar_D06G022340	0 DPA	7.68853	25.8822	0.297059	0.0070112	0.00991756	BiasD
Gbar_A06G021600	Gbar_D06G022370	0 DPA	4.2186	14.3381	0.294222	1.14e-07	5.26e-05	BiasD
Gbar_A06G021760	Gbar_D06G022530	0 DPA	19.6988	6.0101	3.27761	0.0240951	0.0268185	BiasA
Gbar_A06G021800	Gbar_D06G022570	0 DPA	7.79547	3.8247	2.03819	0.00308685	0.0056171	BiasA
Gbar_A06G021890	Gbar_D06G022660	0 DPA	0.188167	1.73877	0.108218	3.71e-05	0.000518028	BiasD
Gbar_A06G022000	Gbar_D06G022770	0 DPA	2.05127	6.98583	0.293632	0.00930031	0.0122488	BiasD
Gbar_A06G022010	Gbar_D06G022780	0 DPA	5.5427	2.31023	2.39919	0.00119155	0.0031776	BiasA
Gbar_A06G022030	Gbar_D06G022800	0 DPA	87.3293	15.2605	5.72256	0.00749681	0.0104093	BiasA
Gbar_A06G022180	Gbar_D06G022950	0 DPA	2.6255	6.71103	0.391221	0.00377538	0.00642716	BiasD
Gbar_A06G022270	Gbar_D06G023040	0 DPA	0.8713	2.558	0.340618	0.00334682	0.00592578	BiasD
Gbar_A06G022290	Gbar_D06G023060	0 DPA	2.4688	7.0342	0.350971	0.00275844	0.00519379	BiasD
Gbar_A06G022300	Gbar_D06G023080	0 DPA	99.1674	225.362	0.440036	0.0282425	0.0309268	BiasD
Gbar_A06G022310	Gbar_D06G023090	0 DPA	25.2407	12.1184	2.08283	0.000126072	0.000937612	BiasA
Gbar_A06G022410	Gbar_D06G023180	0 DPA	29.9877	9.057	3.31099	0.002369	0.00477438	BiasA
Gbar_A06G022420	Gbar_D06G023190	0 DPA	8.89603	4.1225	2.15792	0.00463848	0.00741245	BiasA
Gbar_A06G022520	Gbar_D06G023300	0 DPA	38.118	18.0155	2.11584	0.0202671	0.023037	BiasA
Gbar_A06G022610	Gbar_D06G023390	0 DPA	5.86217	13.0268	0.450007	1.57e-05	0.000346013	BiasD
Gbar_A06G022760	Gbar_D06G004020	0 DPA	65.2791	5.90987	11.0458	0.00657052	0.00942586	BiasA
Gbar_A06G022790	Gbar_D06G004970	0 DPA	1.59363	3.67117	0.434095	0.00131857	0.00335374	BiasD
Gbar_A07G000070	Gbar_D07G000100	0 DPA	2.9216	9.5183	0.306946	0.000131965	0.000947681	BiasD
Gbar_A07G000120	Gbar_D07G000140	0 DPA	23.3078	9.0264	2.58218	0.00088621	0.00271283	BiasA
Gbar_A07G000250	Gbar_D07G000270	0 DPA	8.40513	1.44063	5.83433	0.00282419	0.00528333	BiasA
Gbar_A07G000310	Gbar_D07G000320	0 DPA	0.598767	8.74803	0.0684459	0.00268532	0.00511053	BiasD
Gbar_A07G000370	Gbar_D07G000380	0 DPA	0.00653333	6.3318	0.00103183	0.00100005	0.00290009	BiasD
Gbar_A07G000460	Gbar_D07G000470	0 DPA	8.8458	1.83747	4.81413	0.00444456	0.00717872	BiasA
Gbar_A07G000540	Gbar_D07G000550	0 DPA	4.16757	1.82323	2.28581	0.0141063	0.0170745	BiasA
Gbar_A07G000560	Gbar_D07G000570	0 DPA	1.37563	11.9237	0.11537	0.0140506	0.0170324	BiasD
Gbar_A07G000900	Gbar_D07G000920	0 DPA	3.72817	1.55817	2.39266	0.000641635	0.00226971	BiasA
Gbar_A07G000910	Gbar_D07G000930	0 DPA	32.2486	4.208	7.66364	0.000262341	0.00135399	BiasA
Gbar_A07G001260	Gbar_D07G001260	0 DPA	52.5718	10.2217	5.14318	0.0195424	0.0223005	BiasA
Gbar_A07G001300	Gbar_D07G001300	0 DPA	6.6476	32.9521	0.201735	0.00368654	0.00632864	BiasD
Gbar_A07G001770	Gbar_D07G001770	0 DPA	20.4439	4.37497	4.67293	0.00305757	0.00557948	BiasA
Gbar_A07G001810	Gbar_D07G001810	0 DPA	4.52777	1.4668	3.08683	0.0192467	0.0220125	BiasA
Gbar_A07G001950	Gbar_D07G001930	0 DPA	1.09677	100.987	0.0108605	0.000181999	0.00111643	BiasD
Gbar_A07G001960	Gbar_D07G001940	0 DPA	16.2135	37.7699	0.42927	0.00463744	0.00741245	BiasD
Gbar_A07G002160	Gbar_D07G002130	0 DPA	8.7619	18.8828	0.464015	0.00834029	0.0112616	BiasD
Gbar_A07G002240	Gbar_D07G002210	0 DPA	7.29917	16.7535	0.43568	0.000634026	0.00225468	BiasD
Gbar_A07G002340	Gbar_D07G002310	0 DPA	3.77383	9.28527	0.406432	3.12e-05	0.000495055	BiasD
Gbar_A07G002370	Gbar_D07G002350	0 DPA	4.5505	11.4622	0.397001	0.00486677	0.00766582	BiasD
Gbar_A07G002410	Gbar_D07G002390	0 DPA	0.748667	1.97763	0.378567	0.00130346	0.00333547	BiasD
Gbar_A07G002420	Gbar_D07G002400	0 DPA	7.1563	18.2092	0.393004	0.0030038	0.00551533	BiasD
Gbar_A07G002590	Gbar_D07G002540	0 DPA	3.44227	1.41643	2.43024	0.000276874	0.00140721	BiasA
Gbar_A07G002640	Gbar_D07G002580	0 DPA	0.118933	1.41607	0.0839885	0.00921311	0.0121576	BiasD
Gbar_A07G002740	Gbar_D07G002680	0 DPA	0.0276667	1.06843	0.0258946	0.000521616	0.00202056	BiasD
Gbar_A07G002770	Gbar_D07G002710	0 DPA	3.5794	9.81897	0.364539	0.000882805	0.00271256	BiasD
Gbar_A07G002790	Gbar_D07G002730	0 DPA	5.1619	12.0549	0.428199	0.00340939	0.0060078	BiasD
Gbar_A07G002880	Gbar_D07G002810	0 DPA	0.5368	1.61663	0.332048	0.00655066	0.0094173	BiasD
Gbar_A07G002900	Gbar_D07G002830	0 DPA	0.429067	1.2038	0.356427	0.0112666	0.0143013	BiasD
Gbar_A07G002910	Gbar_D07G002840	0 DPA	8.143	17.7828	0.457914	0.000158088	0.00103276	BiasD
Gbar_A07G002940	Gbar_D07G002870	0 DPA	26.1138	10.0393	2.60116	0.00169552	0.00396303	BiasA
Gbar_A07G002990	Gbar_D07G002920	0 DPA	0.0424	1.4056	0.0301651	0.00235588	0.00476448	BiasD
Gbar_A07G003060	Gbar_D07G003000	0 DPA	4.77253	1.20427	3.96302	0.000742664	0.00245762	BiasA
Gbar_A07G003080	Gbar_D07G003290	0 DPA	82.4863	34.9068	2.36304	0.0241354	0.026856	BiasA
Gbar_A07G003120	Gbar_D07G003340	0 DPA	2.5997	5.4965	0.472974	0.000121423	0.00091963	BiasD
Gbar_A07G003180	Gbar_D07G003390	0 DPA	3.23737	10.1859	0.317828	0.00511275	0.00788603	BiasD
Gbar_A07G003220	Gbar_D07G003440	0 DPA	15.382	38.9685	0.39473	0.00655592	0.0094182	BiasD
Gbar_A07G003250	Gbar_D07G003480	0 DPA	18.6033	42.443	0.438313	0.00107515	0.0030073	BiasD
Gbar_A07G003330	Gbar_D07G003560	0 DPA	0.5372	1.1977	0.448526	0.00396496	0.00663874	BiasD
Gbar_A07G003500	Gbar_D07G003710	0 DPA	2.3385	7.2418	0.322917	4.44e-05	0.000546068	BiasD
Gbar_A07G003920	Gbar_D07G004180	0 DPA	1.0169	3.36007	0.302643	0.000167398	0.00107214	BiasD
Gbar_A07G003960	Gbar_D07G004210	0 DPA	0.346	6.82883	0.0506675	0.0166447	0.0195027	BiasD
Gbar_A07G004010	Gbar_D07G004270	0 DPA	0.0453333	3.95797	0.0114537	0.0012001	0.0031776	BiasD
Gbar_A07G004020	Gbar_D07G004280	0 DPA	1.7812	3.6716	0.485129	0.00139643	0.00346088	BiasD
Gbar_A07G004160	Gbar_D07G004450	0 DPA	3.5477	28.5784	0.124139	0.00021485	0.00121192	BiasD
Gbar_A07G004200	Gbar_D07G004490	0 DPA	6.44213	2.5941	2.48338	0.0336143	0.0359761	BiasA
Gbar_A07G004240	Gbar_D07G004530	0 DPA	4.0976	10.5159	0.389656	0.00162591	0.00384062	BiasD
Gbar_A07G004300	Gbar_D07G004600	0 DPA	0.120667	7.09017	0.0170189	0.00136184	0.00340838	BiasD
Gbar_A07G004310	Gbar_D07G004610	0 DPA	1.27103	2.5427	0.499875	0.0193938	0.0221433	BiasD
Gbar_A07G004360	Gbar_D07G004660	0 DPA	153.157	16	9.57232	4.69e-06	0.000193874	BiasA
Gbar_A07G004810	Gbar_D07G005100	0 DPA	5.1313	10.6062	0.483803	0.000575944	0.00212171	BiasD
Gbar_A07G004870	Gbar_D07G005150	0 DPA	3.9458	12.0611	0.327152	2.92e-05	0.000481032	BiasD
Gbar_A07G004940	Gbar_D07G005220	0 DPA	0.175833	1.65693	0.10612	0.00750046	0.0104093	BiasD
Gbar_A07G004970	Gbar_D07G005260	0 DPA	1.02797	2.13913	0.480553	0.00233746	0.00474811	BiasD
Gbar_A07G005170	Gbar_D07G005460	0 DPA	6.07953	1.65487	3.67373	5.73e-05	0.000618468	BiasA
Gbar_A07G005320	Gbar_D07G005600	0 DPA	3.79363	1.55233	2.44383	0.0031355	0.00565754	BiasA
Gbar_A07G005340	Gbar_D07G005610	0 DPA	0.9768	3.6265	0.269351	0.000291997	0.00144647	BiasD
Gbar_A07G005360	Gbar_D07G005640	0 DPA	2.20017	9.80537	0.224384	0.0178303	0.0206833	BiasD
Gbar_A07G005450	Gbar_D07G005720	0 DPA	10.8996	1.3946	7.81555	0.014396	0.0173317	BiasA
Gbar_A07G005650	Gbar_D07G005910	0 DPA	0.3431	3.54807	0.0967006	0.000464469	0.00188335	BiasD
Gbar_A07G005720	Gbar_D07G005970	0 DPA	10.3724	1.18483	8.75428	1.57e-06	0.000130113	BiasA
Gbar_A07G005740	Gbar_D07G005990	0 DPA	11.1182	28.1496	0.394969	0.000561353	0.00209644	BiasD
Gbar_A07G005910	Gbar_D07G006170	0 DPA	0.767167	5.1742	0.148268	0.000100017	0.000844588	BiasD
Gbar_A07G006000	Gbar_D07G006260	0 DPA	0	1.46037	0	0.00973785	0.0127058	BiasD
Gbar_A07G006230	Gbar_D07G006510	0 DPA	1.0087	2.1231	0.475107	0.00214246	0.00452409	BiasD
Gbar_A07G006290	Gbar_D07G006580	0 DPA	6.72513	2.90687	2.31353	0.000320738	0.00153464	BiasA
Gbar_A07G006360	Gbar_D07G006650	0 DPA	3.20557	8.66633	0.369887	0.000128144	0.00094564	BiasD
Gbar_A07G006370	Gbar_D07G006660	0 DPA	3.48433	10.8229	0.321941	0.000156611	0.00102898	BiasD
Gbar_A07G006410	Gbar_D07G006700	0 DPA	29.7845	12.7336	2.33906	0.000178436	0.00110121	BiasA
Gbar_A07G006760	Gbar_D07G007070	0 DPA	23.5225	8.81117	2.66963	7.82e-05	0.00073625	BiasA
Gbar_A07G006830	Gbar_D07G007140	0 DPA	7.87903	25.5336	0.308575	0.000547283	0.00207568	BiasD
Gbar_A07G006840	Gbar_D07G007150	0 DPA	1.71047	7.46507	0.229129	0.00448046	0.00723097	BiasD
Gbar_A07G006850	Gbar_D07G007160	0 DPA	0.795367	1.89607	0.419482	0.00500945	0.00779618	BiasD
Gbar_A07G006890	Gbar_D07G007200	0 DPA	17.2853	8.0849	2.13797	0.000399505	0.0017103	BiasA
Gbar_A07G006950	Gbar_D07G007280	0 DPA	9.33533	38.2037	0.244357	0.00249365	0.00489699	BiasD
Gbar_A07G007020	Gbar_D07G007360	0 DPA	9.8192	3.5459	2.76917	0.0034497	0.00605784	BiasA
Gbar_A07G007070	Gbar_D07G007400	0 DPA	22.1669	72.5287	0.30563	0.00197475	0.00432653	BiasD
Gbar_A07G007340	Gbar_D07G007670	0 DPA	3.8399	9.2605	0.414654	0.000754688	0.00248111	BiasD
Gbar_A07G007580	Gbar_D07G007910	0 DPA	3.00417	6.0989	0.492575	0.000127873	0.00094564	BiasD
Gbar_A07G007700	Gbar_D07G008020	0 DPA	8.43787	16.8926	0.499502	3.94e-05	0.000525977	BiasD
Gbar_A07G007800	Gbar_D07G008150	0 DPA	5.75583	2.01697	2.85371	8.51e-07	0.000101756	BiasA
Gbar_A07G007810	Gbar_D07G008170	0 DPA	4.7445	12.4382	0.381447	1.63e-05	0.000347049	BiasD
Gbar_A07G007830	Gbar_D07G008190	0 DPA	3.22053	13.8043	0.233299	0.00969801	0.012666	BiasD
Gbar_A07G007850	Gbar_D07G008210	0 DPA	1.9525	5.9629	0.327441	0.000218999	0.00122682	BiasD
Gbar_A07G007980	Gbar_D07G008340	0 DPA	0.465733	1.54893	0.30068	0.00475199	0.00752876	BiasD
Gbar_A07G007990	Gbar_D11G008910	0 DPA	0.1093	1.47137	0.0742847	0.00750689	0.0104093	BiasD
Gbar_A07G008120	Gbar_D07G008490	0 DPA	8.91947	2.38323	3.74259	0.0298632	0.0324731	BiasA
Gbar_A07G008130	Gbar_D07G008500	0 DPA	9.62253	19.4957	0.493573	0.00159914	0.00379445	BiasD
Gbar_A07G008210	Gbar_D07G008580	0 DPA	0.0353667	1.63033	0.0216929	0.0225719	0.0253591	BiasD
Gbar_A07G008560	Gbar_D07G008870	0 DPA	0.2721	1.0718	0.253872	0.00150389	0.00362674	BiasD
Gbar_A07G008570	Gbar_D07G008880	0 DPA	0.1385	3.16423	0.0437705	5.28e-06	0.000200653	BiasD
Gbar_A07G008590	Gbar_D07G008900	0 DPA	4.10027	18.5145	0.221463	0.00202082	0.00438798	BiasD
Gbar_A07G008660	Gbar_D07G009010	0 DPA	0.7015	9.40487	0.074589	0.00771063	0.0106338	BiasD
Gbar_A07G008680	Gbar_D07G009020	0 DPA	1.0784	2.4084	0.447766	0.0388256	0.041014	BiasD
Gbar_A07G008750	Gbar_D07G009100	0 DPA	14.2155	48.8226	0.291167	0.0229917	0.0257596	BiasD
Gbar_A07G008810	Gbar_D07G009160	0 DPA	0.374233	1.16857	0.32025	0.0345113	0.0368199	BiasD
Gbar_A07G008970	Gbar_D07G009320	0 DPA	3.6721	19.912	0.184416	0.000507954	0.00199572	BiasD
Gbar_A07G009100	Gbar_D07G009500	0 DPA	1.58143	14.1922	0.11143	0.000318407	0.00152888	BiasD
Gbar_A07G009130	Gbar_D07G009540	0 DPA	4.74337	13.5762	0.349388	0.00330648	0.00587639	BiasD
Gbar_A07G009220	Gbar_D07G009600	0 DPA	75.6027	34.3498	2.20096	0.00289232	0.00536391	BiasA
Gbar_A07G009290	Gbar_D07G009670	0 DPA	0.00653333	3.90303	0.00167391	0.00312775	0.00565379	BiasD
Gbar_A07G009390	Gbar_D07G009770	0 DPA	27.3781	13.6617	2.00401	1.6e-05	0.000347049	BiasA
Gbar_A07G009420	Gbar_D07G009800	0 DPA	15.9681	4.10923	3.8859	0.0010956	0.0030436	BiasA
Gbar_A07G009430	Gbar_D07G009820	0 DPA	0	6.14883	0	0.0142649	0.0172356	BiasD
Gbar_A07G009440	Gbar_D07G009830	0 DPA	7.93867	2.84167	2.79367	0.0227002	0.0254751	BiasA
Gbar_A07G009550	Gbar_D07G009960	0 DPA	1.03323	17.1591	0.0602148	0.00185679	0.00417675	BiasD
Gbar_A07G009650	Gbar_D07G010070	0 DPA	0.7398	1.7158	0.431169	0.00103958	0.00295662	BiasD
Gbar_A07G009690	Gbar_D07G010120	0 DPA	4.84533	10.1268	0.478466	0.00112845	0.00308811	BiasD
Gbar_A07G009900	Gbar_D07G010290	0 DPA	12.3219	4.23057	2.9126	0.0130526	0.0160523	BiasA
Gbar_A07G009990	Gbar_D07G010360	0 DPA	0.626567	1.59057	0.393927	0.0355709	0.0378511	BiasD
Gbar_A07G010110	Gbar_D07G010490	0 DPA	0.4556	1.5256	0.298637	0.000578637	0.00212777	BiasD
Gbar_A07G010220	Gbar_D07G010600	0 DPA	4.4546	9.7876	0.455127	1.7e-05	0.000352496	BiasD
Gbar_A07G010340	Gbar_D07G010710	0 DPA	3.26713	9.7033	0.336703	0.000113658	0.000887232	BiasD
Gbar_A07G010400	Gbar_D07G010770	0 DPA	0.722933	6.5857	0.109773	0.00124374	0.00324573	BiasD
Gbar_A07G010480	Gbar_D07G010860	0 DPA	5.01013	1.73053	2.89514	0.0390384	0.0411959	BiasA
Gbar_A07G010500	Gbar_D07G010880	0 DPA	36.6504	1.9316	18.9741	0.012236	0.0152649	BiasA
Gbar_A07G010520	Gbar_D07G010900	0 DPA	7.4441	39.4309	0.188788	0.000348558	0.00161273	BiasD
Gbar_A07G010610	Gbar_D07G010990	0 DPA	5.18573	1.43237	3.6204	0.00591775	0.00876775	BiasA
Gbar_A07G011050	Gbar_D07G011400	0 DPA	6.75503	19.4062	0.348087	0.00352147	0.00613091	BiasD
Gbar_A07G011170	Gbar_D07G011520	0 DPA	5.97447	2.36683	2.52424	0.00456116	0.00732037	BiasA
Gbar_A07G011190	Gbar_D07G011540	0 DPA	0.810933	5.0686	0.159992	0.00366938	0.00631009	BiasD
Gbar_A07G011200	Gbar_D07G011550	0 DPA	34.7581	16.6732	2.08467	0.00511946	0.00788967	BiasA
Gbar_A07G011270	Gbar_D07G011570	0 DPA	15.21	34.7918	0.437171	0.0285508	0.0312224	BiasD
Gbar_A07G011310	Gbar_D07G011600	0 DPA	0.00666667	1.32443	0.0050336	0.00177564	0.00407974	BiasD
Gbar_A07G011340	Gbar_D07G011630	0 DPA	0	1.88787	0	0.0267735	0.0294371	BiasD
Gbar_A07G011390	Gbar_D07G011690	0 DPA	53.4314	9.9142	5.38938	0.00263013	0.00504563	BiasA
Gbar_A07G011490	Gbar_D07G011830	0 DPA	1.3941	3.81907	0.365037	0.00379253	0.00643749	BiasD
Gbar_A07G011540	Gbar_D07G011890	0 DPA	0.00496667	2.7141	0.00182995	0.00154666	0.00370887	BiasD
Gbar_A07G011560	Gbar_D07G011910	0 DPA	0.7148	1.62037	0.441135	0.0474548	0.0494868	BiasD
Gbar_A07G011680	Gbar_D07G012040	0 DPA	2.94697	7.52117	0.391823	1.48e-06	0.00012815	BiasD
Gbar_A07G011690	Gbar_D07G012050	0 DPA	28.8758	11.1187	2.59706	0.000353014	0.00162227	BiasA
Gbar_A07G011760	Gbar_D07G012110	0 DPA	2.3345	7.65743	0.304867	0.00652328	0.00939121	BiasD
Gbar_A07G012140	Gbar_D07G012550	0 DPA	1.14233	10.6256	0.107508	0.0036531	0.00629273	BiasD
Gbar_A07G012180	Gbar_D07G012590	0 DPA	0.486033	1.63533	0.297208	1.43e-05	0.000330497	BiasD
Gbar_A07G012340	Gbar_D07G012730	0 DPA	2.16887	5.8234	0.37244	0.00338975	0.00598356	BiasD
Gbar_A07G012360	Gbar_D07G012750	0 DPA	6.34323	2.58963	2.44947	9.11e-05	0.00079776	BiasA
Gbar_A07G012380	Gbar_D07G012780	0 DPA	38.4086	87.7859	0.437526	0.015926	0.0188782	BiasD
Gbar_A07G012560	Gbar_D07G012950	0 DPA	6.9307	14.9468	0.463692	0.00736907	0.0102602	BiasD
Gbar_A07G012670	Gbar_D07G013070	0 DPA	0.938233	2.40603	0.38995	0.00608855	0.00893618	BiasD
Gbar_A07G012760	Gbar_D07G013160	0 DPA	21.6024	3.51063	6.15341	1.31e-06	0.000119896	BiasA
Gbar_A07G012850	Gbar_D07G013260	0 DPA	7.94437	1.79767	4.41927	2e-05	0.000391592	BiasA
Gbar_A07G012900	Gbar_D07G013300	0 DPA	39.7069	15.7991	2.51324	6.05e-06	0.000206664	BiasA
Gbar_A07G013020	Gbar_D07G013390	0 DPA	4.24313	17.2622	0.245805	8.38e-06	0.000244876	BiasD
Gbar_A07G013030	Gbar_D07G013400	0 DPA	1.45403	3.32037	0.437913	0.00961525	0.0125899	BiasD
Gbar_A07G013090	Gbar_D07G013480	0 DPA	1.48583	8.76683	0.169483	0.0105948	0.0136014	BiasD
Gbar_A07G013100	Gbar_D07G013490	0 DPA	1.597	5.4721	0.291844	0.0185252	0.0213493	BiasD
Gbar_A07G013120	Gbar_D07G013510	0 DPA	0.435167	2.04683	0.212605	0.000178402	0.00110121	BiasD
Gbar_A07G013410	Gbar_D07G013840	0 DPA	16.9745	2.7768	6.11297	0.00527868	0.00806779	BiasA
Gbar_A07G013570	Gbar_D07G014020	0 DPA	56.1	23.5478	2.38238	0.00205128	0.00442577	BiasA
Gbar_A07G013660	Gbar_D07G014120	0 DPA	49.3569	8.97107	5.50179	0.00754433	0.0104364	BiasA
Gbar_A07G013930	Gbar_D07G014380	0 DPA	1.29213	17.6649	0.0731469	0.000828514	0.00262019	BiasD
Gbar_A07G013960	Gbar_D07G014420	0 DPA	1.66457	4.97317	0.33471	0.012785	0.0157996	BiasD
Gbar_A07G013970	Gbar_D07G014430	0 DPA	10.5677	2.3161	4.56273	0.00718003	0.0100728	BiasA
Gbar_A07G014190	Gbar_D07G014640	0 DPA	0.104133	1.54413	0.067438	0.00712098	0.0100246	BiasD
Gbar_A07G014280	Gbar_D07G014740	0 DPA	10.7854	2.08033	5.18446	0.00371562	0.0063565	BiasA
Gbar_A07G014360	Gbar_D07G014830	0 DPA	0.807467	5.0003	0.161484	0.00750346	0.0104093	BiasD
Gbar_A07G014390	Gbar_D07G014860	0 DPA	8.93543	18.8842	0.473171	0.000768843	0.0025116	BiasD
Gbar_A07G014400	Gbar_D07G014870	0 DPA	3.86207	1.8995	2.0332	0.0107335	0.0137443	BiasA
Gbar_A07G014430	Gbar_D07G014900	0 DPA	0	2.49513	0	0.00161822	0.00383302	BiasD
Gbar_A07G014450	Gbar_D07G014920	0 DPA	3.22953	7.4775	0.4319	0.00193802	0.00427437	BiasD
Gbar_A07G014460	Gbar_D07G014930	0 DPA	23.8595	49.1673	0.485272	0.000408434	0.00173393	BiasD
Gbar_A07G014500	Gbar_D07G014970	0 DPA	10.4944	41.0017	0.255951	3.78e-05	0.000520714	BiasD
Gbar_A07G014560	Gbar_D07G015020	0 DPA	0.197033	7.31383	0.0269398	0.00207189	0.00444505	BiasD
Gbar_A07G014570	Gbar_D05G036960	0 DPA	0	1.7012	0	0.00278403	0.00522744	BiasD
Gbar_A07G014640	Gbar_D07G015110	0 DPA	7.833	2.86087	2.73798	0.00117273	0.00313783	BiasA
Gbar_A07G014730	Gbar_D07G015190	0 DPA	2.4641	5.5553	0.443558	0.00310405	0.00563076	BiasD
Gbar_A07G014870	Gbar_D07G015320	0 DPA	0	1.814	0	0.00051664	0.00201169	BiasD
Gbar_A07G015030	Gbar_D07G025540	0 DPA	3.47657	7.65063	0.454416	0.00105645	0.00298996	BiasD
Gbar_A07G015130	Gbar_D07G015570	0 DPA	0.951033	2.95157	0.322213	0.00264886	0.00507676	BiasD
Gbar_A07G015440	Gbar_D07G015860	0 DPA	0.876333	2.60927	0.335854	0.00430826	0.0070458	BiasD
Gbar_A07G015520	Gbar_D07G015950	0 DPA	21.6914	2.8548	7.59822	0.00258655	0.0049978	BiasA
Gbar_A07G015770	Gbar_D07G016160	0 DPA	1.10203	3.4441	0.319977	0.0214351	0.0242108	BiasD
Gbar_A07G015780	Gbar_D07G016170	0 DPA	14.8564	6.3274	2.34794	0.0308849	0.0334244	BiasA
Gbar_A07G015810	Gbar_D07G016220	0 DPA	2.89817	8.17883	0.35435	0.00232502	0.00473266	BiasD
Gbar_A07G015910	Gbar_D07G016320	0 DPA	6.70373	29.955	0.223794	0.00100659	0.00290753	BiasD
Gbar_A07G015970	Gbar_D07G016400	0 DPA	4.6561	10.6808	0.435933	3.22e-05	0.00050145	BiasD
Gbar_A07G016100	Gbar_D07G016530	0 DPA	13.9105	1.7711	7.85416	2.82e-05	0.000470595	BiasA
Gbar_A07G016150	Gbar_D07G016570	0 DPA	1.0849	3.11027	0.348813	0.0366899	0.0389399	BiasD
Gbar_A07G016200	Gbar_D07G016640	0 DPA	6.20327	23.0483	0.269142	1.7e-05	0.000352496	BiasD
Gbar_A07G016220	Gbar_D07G016650	0 DPA	7.01017	17.3649	0.403697	0.008671	0.0115876	BiasD
Gbar_A07G016290	Gbar_D07G016720	0 DPA	3.56247	1.4431	2.46862	0.00228159	0.00468647	BiasA
Gbar_A07G016360	Gbar_D07G016770	0 DPA	2.2	5.04907	0.435724	0.000174136	0.001098	BiasD
Gbar_A07G016670	Gbar_D07G017180	0 DPA	3.64627	42.1037	0.086602	0.0025322	0.00494167	BiasD
Gbar_A07G016690	Gbar_D07G017200	0 DPA	3.91827	1.8454	2.12326	0.000446827	0.0018356	BiasA
Gbar_A07G016810	Gbar_D07G017310	0 DPA	3.12523	7.3012	0.428044	3.08e-05	0.000491933	BiasD
Gbar_A07G016930	Gbar_D07G017380	0 DPA	0.688633	1.4504	0.474789	0.000378894	0.00169082	BiasD
Gbar_A07G016970	Gbar_D07G017550	0 DPA	53.1269	26.0298	2.041	3.29e-05	0.00050145	BiasA
Gbar_A07G016990	Gbar_D07G017500	0 DPA	9.9687	3.07573	3.24108	0.00184426	0.00416237	BiasA
Gbar_A07G017080	Gbar_D07G017640	0 DPA	2.47517	14.934	0.16574	4.43e-05	0.00054578	BiasD
Gbar_A07G017100	Gbar_D07G017670	0 DPA	55.1225	25.3192	2.17711	0.00269495	0.00512628	BiasA
Gbar_A07G017160	Gbar_D07G017740	0 DPA	1.9157	4.03693	0.474543	0.0110937	0.0141127	BiasD
Gbar_A07G017200	Gbar_D07G017760	0 DPA	6.50987	2.4015	2.71075	0.000801066	0.00256733	BiasA
Gbar_A07G017250	Gbar_D07G017780	0 DPA	3.31233	15.1076	0.21925	0.00130602	0.0033376	BiasD
Gbar_A07G017280	Gbar_D07G017830	0 DPA	74.4126	173.718	0.428352	0.00091436	0.00275488	BiasD
Gbar_A07G017350	Gbar_D07G017900	0 DPA	6.84013	3.05227	2.241	0.00783471	0.0107611	BiasA
Gbar_A07G017490	Gbar_D07G018080	0 DPA	2.57713	10.9005	0.236423	0.000146854	0.00099212	BiasD
Gbar_A07G017770	Gbar_D07G018760	0 DPA	2.80577	15.7452	0.178199	0.00361257	0.00625205	BiasD
Gbar_A07G017990	Gbar_D07G018240	0 DPA	15.987	32.3732	0.493834	0.00603401	0.00888499	BiasD
Gbar_A07G018040	Gbar_D07G018780	0 DPA	50.6224	23.0652	2.19475	0.00581383	0.00865957	BiasA
Gbar_A07G018250	Gbar_D07G018100	0 DPA	4.36007	1.30713	3.33559	0.000914209	0.00275488	BiasA
Gbar_A07G018310	Gbar_D07G018420	0 DPA	2.2183	6.37403	0.348021	0.0013332	0.00336988	BiasD
Gbar_A07G018530	Gbar_D07G019300	0 DPA	10.4683	4.97017	2.10623	0.000246392	0.0013014	BiasA
Gbar_A07G018590	Gbar_D07G019250	0 DPA	10.5459	3.54173	2.97762	0.0144893	0.0174189	BiasA
Gbar_A07G018600	Gbar_D07G019240	0 DPA	15.334	3.7392	4.10089	0.00421043	0.00693792	BiasA
Gbar_A07G018700	Gbar_D07G019400	0 DPA	0.0387	2.55543	0.0151442	0.0021073	0.0044788	BiasD
Gbar_A07G018740	Gbar_D07G019440	0 DPA	0.104767	4.70063	0.0222878	0.00028397	0.00142904	BiasD
Gbar_A07G018750	Gbar_D07G019930	0 DPA	6.05513	13.8144	0.43832	3.6e-05	0.000514874	BiasD
Gbar_A07G018800	Gbar_D07G019870	0 DPA	25.0569	50.386	0.497298	0.000160125	0.00103859	BiasD
Gbar_A07G018830	Gbar_D07G019780	0 DPA	10.7194	4.80937	2.22885	0.0171425	0.0199995	BiasA
Gbar_A07G018940	Gbar_D07G019740	0 DPA	6.07077	2.84797	2.13161	0.000789046	0.00253881	BiasA
Gbar_A07G019020	Gbar_D07G019650	0 DPA	3.7213	1.85127	2.01014	0.000192139	0.00115085	BiasA
Gbar_A07G019080	Gbar_D07G019600	0 DPA	3.74743	1.19273	3.14189	0.00581016	0.00865882	BiasA
Gbar_A07G019140	Gbar_D07G019550	0 DPA	3.85013	1.57253	2.44836	0.00557728	0.00840414	BiasA
Gbar_A07G019170	Gbar_D07G019510	0 DPA	17.5299	7.5089	2.33455	0.000733088	0.00243783	BiasA
Gbar_A07G019200	Gbar_D07G019480	0 DPA	8.2589	2.19137	3.76884	0.0136957	0.0166918	BiasA
Gbar_A07G019290	Gbar_D07G025580	0 DPA	0.284233	2.10277	0.135171	0.0369873	0.0392146	BiasD
Gbar_A07G019430	Gbar_D07G020030	0 DPA	7.04873	3.4595	2.0375	0.00806535	0.0110036	BiasA
Gbar_A07G019540	Gbar_D07G020160	0 DPA	14.53	3.53273	4.11297	0.0234201	0.0261818	BiasA
Gbar_A07G020070	Gbar_D07G020640	0 DPA	4.78527	31.4595	0.152109	0.00141576	0.00349388	BiasD
Gbar_A07G020080	Gbar_D07G020650	0 DPA	0.394567	3.8175	0.103357	0.000218396	0.00122513	BiasD
Gbar_A07G020160	Gbar_D07G020690	0 DPA	0.121067	3.65397	0.0331329	0.000398688	0.0017086	BiasD
Gbar_A07G020370	Gbar_D07G020970	0 DPA	0.8696	11.0525	0.078679	0.0112212	0.0142481	BiasD
Gbar_A07G020380	Gbar_D07G020980	0 DPA	1.15787	3.72037	0.311224	0.00087016	0.00269326	BiasD
Gbar_A07G020430	Gbar_D07G021040	0 DPA	7.6734	2.4781	3.09649	0.0241855	0.0268971	BiasA
Gbar_A07G020550	Gbar_D07G021140	0 DPA	6.83197	2.65023	2.57787	0.000209064	0.00119189	BiasA
Gbar_A07G020650	Gbar_D07G021230	0 DPA	33.0939	5.17683	6.39269	5.97e-07	9.62e-05	BiasA
Gbar_A07G020980	Gbar_D07G021630	0 DPA	1.07587	2.58233	0.416626	0.0358418	0.0381094	BiasD
Gbar_A07G021010	Gbar_D07G021660	0 DPA	8.9069	3.4727	2.56483	0.0185131	0.0213465	BiasA
Gbar_A07G021090	Gbar_D07G021730	0 DPA	0.725067	21.1365	0.0343041	0.00312958	0.00565379	BiasD
Gbar_A07G021110	Gbar_D07G021750	0 DPA	0.428467	6.4901	0.0660185	1.34e-06	0.000119896	BiasD
Gbar_A07G021120	Gbar_D07G021760	0 DPA	0.486333	3.0262	0.160708	0.0367068	0.0389477	BiasD
Gbar_A07G021270	Gbar_D07G021920	0 DPA	10.1631	2.1994	4.62087	0.018068	0.0208935	BiasA
Gbar_A07G021300	Gbar_D07G021950	0 DPA	9.46837	4.5139	2.0976	0.000258113	0.00134067	BiasA
Gbar_A07G021410	Gbar_D07G022040	0 DPA	0.988933	2.4107	0.410227	0.0173679	0.0202335	BiasD
Gbar_A07G021430	Gbar_D07G022050	0 DPA	1.85793	10.0439	0.184981	4.66e-06	0.000193874	BiasD
Gbar_A07G021650	Gbar_D07G022260	0 DPA	0.671433	1.98603	0.338078	0.0111769	0.0142051	BiasD
Gbar_A07G021680	Gbar_D07G022280	0 DPA	0.663633	2.35383	0.281937	0.00233284	0.0047462	BiasD
Gbar_A07G021770	Gbar_D07G022390	0 DPA	4.42157	1.30827	3.37971	0.0156123	0.0185767	BiasA
Gbar_A07G021860	Gbar_D07G022470	0 DPA	6.7335	17.716	0.380079	0.0354942	0.0377893	BiasD
Gbar_A07G021900	Gbar_D07G022530	0 DPA	6.09053	2.8838	2.11198	0.000281416	0.00142188	BiasA
Gbar_A07G021940	Gbar_D07G022560	0 DPA	2.56937	6.81307	0.377123	0.000959695	0.0028321	BiasD
Gbar_A07G022020	Gbar_D07G022680	0 DPA	14.6594	7.2659	2.01757	0.000547439	0.00207568	BiasA
Gbar_A07G022030	Gbar_D07G022670	0 DPA	1.33033	2.9352	0.453234	0.00200013	0.00435932	BiasD
Gbar_A07G022060	Gbar_D07G022700	0 DPA	0.273467	4.60127	0.0594329	0.00496064	0.0077661	BiasD
Gbar_A07G022160	Gbar_D07G022770	0 DPA	3.21487	8.91737	0.360517	0.0108784	0.0138909	BiasD
Gbar_A07G022170	Gbar_D07G022780	0 DPA	7.44727	1.02253	7.28315	0.0188042	0.0216097	BiasA
Gbar_A07G022190	Gbar_D07G022800	0 DPA	156.222	76.7861	2.03452	0.00232149	0.0047302	BiasA
Gbar_A07G022330	Gbar_D07G022940	0 DPA	0.0586	1.25227	0.0467951	9.46e-05	0.000811387	BiasD
Gbar_A07G022340	Gbar_D07G022950	0 DPA	1.9134	4.92517	0.388494	0.00964158	0.0126125	BiasD
Gbar_A07G022470	Gbar_D07G023110	0 DPA	1.08907	5.53083	0.196908	0.00359404	0.00622529	BiasD
Gbar_A07G022500	Gbar_D07G023140	0 DPA	1.42617	7.9927	0.178434	0.0215212	0.0242794	BiasD
Gbar_A07G022680	Gbar_D07G023230	0 DPA	0.576333	4.1611	0.138505	0.000985592	0.00287753	BiasD
Gbar_A07G022710	Gbar_D07G023260	0 DPA	9.61887	28.5965	0.336366	7.93e-05	0.000739174	BiasD
Gbar_A07G022750	Gbar_D07G023300	0 DPA	0.903967	3.25183	0.277987	0.0022451	0.00464437	BiasD
Gbar_A07G022840	Gbar_D07G023400	0 DPA	0.1092	1.48933	0.0733214	0.0351006	0.0374094	BiasD
Gbar_A07G022930	Gbar_D07G023530	0 DPA	12.976	4.8169	2.69385	0.00841046	0.01133	BiasA
Gbar_A07G022990	Gbar_D07G023580	0 DPA	2.26083	5.36107	0.421713	0.0162779	0.0191715	BiasD
Gbar_A07G023140	Gbar_D07G023890	0 DPA	0.152767	4.41947	0.0345668	0.00966545	0.0126316	BiasD
Gbar_A07G023170	Gbar_D07G023920	0 DPA	2.88947	5.83967	0.4948	0.000347584	0.00161273	BiasD
Gbar_A07G023560	Gbar_D07G024300	0 DPA	3.54453	1.10723	3.20125	0.00822136	0.0111491	BiasA
Gbar_A07G023630	Gbar_D07G024370	0 DPA	4.58113	2.08083	2.20159	0.0235089	0.0262666	BiasA
Gbar_A07G023700	Gbar_D07G024450	0 DPA	37.1195	14.736	2.51898	0.000548408	0.0020767	BiasA
Gbar_A07G023810	Gbar_D07G024540	0 DPA	0.00636667	1.90437	0.00334319	0.00579184	0.00863785	BiasD
Gbar_A07G023850	Gbar_D07G024590	0 DPA	0.461567	2.90247	0.159026	0.00165721	0.0038869	BiasD
Gbar_A07G024220	Gbar_D07G024930	0 DPA	0.6433	1.39983	0.459555	0.00286727	0.00533693	BiasD
Gbar_A07G024240	Gbar_D07G024950	0 DPA	1.96693	9.3264	0.2109	2.51e-06	0.000155046	BiasD
Gbar_A07G024250	Gbar_D07G024960	0 DPA	15.1814	31.0014	0.489702	0.000773302	0.00251524	BiasD
Gbar_A07G024260	Gbar_D07G024970	0 DPA	0	1.22643	0	0.00753394	0.0104362	BiasD
Gbar_A07G024420	Gbar_D07G025150	0 DPA	0.279967	1.88367	0.148629	0.00209309	0.00446854	BiasD
Gbar_A07G024550	Gbar_D07G025300	0 DPA	2.33163	6.1248	0.380687	3.85e-05	0.000520754	BiasD
Gbar_A07G024720	Gbar_D07G025450	0 DPA	5.34847	16.7494	0.319324	0.000652007	0.00228331	BiasD
Gbar_A07G024780	Gbar_D07G025510	0 DPA	14.0285	4.69957	2.98506	0.0123712	0.0153713	BiasA
Gbar_A07G024910	Gbar_D07G003200	0 DPA	19.3309	6.15127	3.14259	0.00550294	0.00830752	BiasA
Gbar_A07G024940	Gbar_D07G003170	0 DPA	11.0308	23.5912	0.467579	0.0215648	0.0243217	BiasD
Gbar_A07G025140	Gbar_D07G018960	0 DPA	18.6426	7.8722	2.36816	1.45e-05	0.000330497	BiasA
Gbar_A07G025400	Gbar_D07G008970	0 DPA	2.91257	16.2187	0.179581	0.00471442	0.00749845	BiasD
Gbar_A07G025450	Gbar_D07G009000	0 DPA	0.0126667	24.0276	0.000527171	0.000238078	0.00127553	BiasD
Gbar_A08G000160	Gbar_D08G000170	0 DPA	0.991267	5.3502	0.185277	7.78e-05	0.00073625	BiasD
Gbar_A08G000300	Gbar_D08G000330	0 DPA	0.9908	2.38443	0.415528	0.0104489	0.0134565	BiasD
Gbar_A08G000310	Gbar_D08G000340	0 DPA	38.0991	78.0986	0.487833	5.63e-07	9.62e-05	BiasD
Gbar_A08G000320	Gbar_D08G000350	0 DPA	6.2578	42.6079	0.146869	0.00182373	0.00413804	BiasD
Gbar_A08G000570	Gbar_D08G000570	0 DPA	3.09933	1.54673	2.00379	0.028165	0.0308586	BiasA
Gbar_A08G000830	Gbar_D08G000830	0 DPA	5.74553	15.653	0.367056	0.0029287	0.00542149	BiasD
Gbar_A08G000840	Gbar_D08G000840	0 DPA	0.241567	1.5255	0.158352	0.00226048	0.00465722	BiasD
Gbar_A08G000970	Gbar_D08G000950	0 DPA	3.44203	12.5738	0.273747	0.00107988	0.00301639	BiasD
Gbar_A08G001130	Gbar_D08G001120	0 DPA	0.396667	1.52463	0.260172	0.00787228	0.0107909	BiasD
Gbar_A08G001200	Gbar_D08G001180	0 DPA	1.69197	5.0411	0.335634	0.000382672	0.00169574	BiasD
Gbar_A08G001230	Gbar_D08G001210	0 DPA	5.81833	1.66517	3.49414	0.00127267	0.00328848	BiasA
Gbar_A08G001310	Gbar_D08G001290	0 DPA	0.204633	1.80203	0.113557	0.00633993	0.00920218	BiasD
Gbar_A08G001490	Gbar_D08G001470	0 DPA	3.16727	1.49483	2.11881	0.00131993	0.00335511	BiasA
Gbar_A08G001590	Gbar_D08G001590	0 DPA	34.482	85.2895	0.404294	2.26e-06	0.000150445	BiasD
Gbar_A08G001840	Gbar_D08G001870	0 DPA	2.61707	5.84883	0.447451	0.006786	0.00967017	BiasD
Gbar_A08G001900	Gbar_D08G001940	0 DPA	8.50607	4.1877	2.0312	0.000565789	0.00210708	BiasA
Gbar_A08G002110	Gbar_D08G002170	0 DPA	0.00806667	5.62997	0.00143281	0.00222501	0.00461218	BiasD
Gbar_A08G002140	Gbar_D08G002250	0 DPA	18.1201	3.80563	4.76138	5.07e-07	9.62e-05	BiasA
Gbar_A08G002150	Gbar_D08G002260	0 DPA	5.39613	1.58703	3.40014	0.000130512	0.000947681	BiasA
Gbar_A08G002160	Gbar_D08G002280	0 DPA	13.021	3.202	4.06652	0.000195661	0.00115662	BiasA
Gbar_A08G002190	Gbar_D08G002310	0 DPA	4.20697	9.28397	0.453143	0.00259691	0.00500551	BiasD
Gbar_A08G002370	Gbar_D08G002490	0 DPA	2.75373	9.4622	0.291025	0.000466401	0.0018893	BiasD
Gbar_A08G002380	Gbar_D08G002500	0 DPA	2.12717	4.7206	0.450614	0.030367	0.0329253	BiasD
Gbar_A08G002510	Gbar_D08G002630	0 DPA	519.854	34.0752	15.2561	0.00119963	0.0031776	BiasA
Gbar_A08G002640	Gbar_D08G002750	0 DPA	0	3.42837	0	0.000943757	0.00281397	BiasD
Gbar_A08G002710	Gbar_D08G002810	0 DPA	24.8257	8.0449	3.08589	0.018692	0.0215233	BiasA
Gbar_A08G002830	Gbar_D08G002940	0 DPA	0.1222	1.33017	0.0918682	0.00248209	0.00488865	BiasD
Gbar_A08G002970	Gbar_D08G003090	0 DPA	348.211	111.299	3.12862	3.87e-05	0.000521465	BiasA
Gbar_A08G003030	Gbar_D08G003140	0 DPA	0.291267	3.38443	0.0860607	0.00661377	0.00947559	BiasD
Gbar_A08G003130	Gbar_D08G003250	0 DPA	0.950333	1.9768	0.480743	0.00859759	0.0115161	BiasD
Gbar_A08G003240	Gbar_D08G003370	0 DPA	29.5721	13.1793	2.24383	0.0025	0.00490473	BiasA
Gbar_A08G003260	Gbar_D08G003400	0 DPA	0.0132333	1.49657	0.00884246	0.0103753	0.0133829	BiasD
Gbar_A08G003360	Gbar_D08G003510	0 DPA	0.947033	2.26163	0.418739	0.00186301	0.00418381	BiasD
Gbar_A08G003510	Gbar_D08G003670	0 DPA	27.7677	5.95387	4.66382	0.00567602	0.00851045	BiasA
Gbar_A08G003520	Gbar_D08G003680	0 DPA	4.58603	11.1553	0.411109	0.00401642	0.00669459	BiasD
Gbar_A08G003570	Gbar_D08G003710	0 DPA	0.371433	3.0715	0.120929	0.00267468	0.00510465	BiasD
Gbar_A08G003680	Gbar_D08G003810	0 DPA	40.9944	18.2492	2.24636	0.0014848	0.00359299	BiasA
Gbar_A08G003710	Gbar_D08G003840	0 DPA	0.983067	7.38003	0.133206	0.000650237	0.00228172	BiasD
Gbar_A08G003900	Gbar_D08G004020	0 DPA	40.2099	16.063	2.50326	0.016476	0.0193329	BiasA
Gbar_A08G004060	Gbar_D08G004200	0 DPA	44.1711	2.67873	16.4896	0.0111814	0.0142064	BiasA
Gbar_A08G004080	Gbar_D08G004210	0 DPA	146.321	36.8706	3.96851	0.0369566	0.0391923	BiasA
Gbar_A08G004240	Gbar_D08G004400	0 DPA	0.167467	1.7855	0.0937926	0.0244782	0.0272002	BiasD
Gbar_A08G004260	Gbar_D08G004420	0 DPA	0.362467	1.3269	0.273168	4.94e-06	0.000196814	BiasD
Gbar_A08G004390	Gbar_D08G004540	0 DPA	47.6937	7.9792	5.97726	0.00804634	0.0109814	BiasA
Gbar_A08G004620	Gbar_D08G004750	0 DPA	30.9282	11.0591	2.79663	0.0341079	0.0364373	BiasA
Gbar_A08G004730	Gbar_D08G004830	0 DPA	7.80903	27.4776	0.284196	0.000969281	0.00284626	BiasD
Gbar_A08G004950	Gbar_D08G005130	0 DPA	0.781033	8.3356	0.0936985	0.00650841	0.00937644	BiasD
Gbar_A08G005240	Gbar_D08G005440	0 DPA	108.535	27.4589	3.95262	0.000246899	0.00130221	BiasA
Gbar_A08G005260	Gbar_D08G005460	0 DPA	22.3986	63.2781	0.353972	0.00012301	0.000924736	BiasD
Gbar_A08G005740	Gbar_D08G005980	0 DPA	1.36877	4.29043	0.319028	0.00783817	0.0107623	BiasD
Gbar_A08G005790	Gbar_D08G006030	0 DPA	2.7458	11.2438	0.244206	2.85e-06	0.000156881	BiasD
Gbar_A08G005870	Gbar_D08G006120	0 DPA	4.5981	14.4465	0.318285	0.00662017	0.00948036	BiasD
Gbar_A08G006320	Gbar_D08G006530	0 DPA	3.42293	9.17397	0.373114	0.00119752	0.0031776	BiasD
Gbar_A08G006610	Gbar_D08G006990	0 DPA	10.4085	4.93273	2.11009	5e-05	0.000577481	BiasA
Gbar_A08G006710	Gbar_D08G006910	0 DPA	13.8596	4.2356	3.27216	0.00136473	0.0034093	BiasA
Gbar_A08G006750	Gbar_D08G006850	0 DPA	0.4103	1.35067	0.303776	0.00216874	0.00454419	BiasD
[truncated: 13,201 more rows]
