# Supplementary material for: Dynamic 3D genome architecture of cotton fiber reveals subgenome-coordinated chromatin topology for 4-staged single-cell differentiation
Source: Genome Biol. 2022 Feb 3;23:45. doi: 10.1186/s13059-022-02616-y (PMC8812185; doi:10.1186/s13059-022-02616-y)
Supplement: Supplementary file 5 — Additional file 5: Table S4. GO enrichment for different clusters. [file 13059_2022_2616_MOESM5_ESM.xlsx]

## Sheet: Table S4
Table S4. GO enrichment for different clusters.
Cluster01						Cluster02						Cluster07
Ontology	ID	Description	pvalue	qvalue		Ontology	ID	Description	pvalue	qvalue		Ontology	ID	Description	pvalue	qvalue
biological_process	GO:0051726	regulation of cell cycle	4.52556e-26	4.47316e-23		molecular_function	GO:0004049	anthranilate synthase activity	1.16736e-06	0.000869992		biological_process	GO:0009834	plant-type secondary cell wall biogenesis	1.47161e-35	7.43553e-33
biological_process	GO:0006270	DNA replication initiation	6.82157e-24	3.37129e-21		biological_process	GO:0006400	tRNA modification	9.30336e-06	0.00346673		biological_process	GO:0010413	glucuronoxylan metabolic process	1.04743e-15	1.7641e-13
biological_process	GO:0006275	regulation of DNA replication	1.30934e-21	4.31392e-19		biological_process	GO:0006506	GPI anchor biosynthetic process	3.55633e-05	0.00585554		biological_process	GO:0045492	xylan biosynthetic process	1.04743e-15	1.7641e-13
biological_process	GO:0008283	cell population proliferation	9.66868e-21	2.38918e-18		biological_process	GO:0031537	regulation of anthocyanin metabolic process	3.55633e-05	0.00585554		cellular_component	GO:0012511	monolayer-surrounded lipid storage body	1.90276e-10	2.40348e-08
biological_process	GO:0006306	DNA methylation	2.4103e-20	4.76478e-18		biological_process	GO:0009873	ethylene-activated signaling pathway	3.9285e-05	0.00585554		molecular_function	GO:0009678	pyrophosphate hydrolysis-driven proton transmembrane transporter activity	5.80529e-07	4.88866e-05
biological_process	GO:0051567	histone H3-K9 methylation	4.1331e-19	6.80874e-17		biological_process	GO:0044772	mitotic cell cycle phase transition	5.5643e-05	0.00691145		biological_process	GO:0010345	suberin biosynthetic process	5.80529e-07	4.88866e-05
biological_process	GO:0016572	histone phosphorylation	1.23469e-16	1.74342e-14		biological_process	GO:0048573	photoperiodism, flowering	9.16384e-05	0.00820366		biological_process	GO:0010417	glucuronoxylan biosynthetic process	7.75769e-07	5.59953e-05
biological_process	GO:0000911	cytokinesis by cell plate formation	3.4069e-14	4.20931e-12		biological_process	GO:0014070	response to organic cyclic compound	9.19842e-05	0.00820366		molecular_function	GO:0004427	inorganic diphosphatase activity	2.79529e-06	0.000176544
biological_process	GO:0006281	DNA repair	1.24449e-12	1.36676e-10		biological_process	GO:0010029	regulation of seed germination	9.90696e-05	0.00820366		biological_process	GO:0009832	plant-type cell wall biogenesis	4.55814e-06	0.000255895
biological_process	GO:0006342	chromatin silencing	2.1489e-12	2.12401e-10								molecular_function	GO:0016760	cellulose synthase (UDP-forming) activity	6.25539e-06	0.000316062
biological_process	GO:0006261	DNA-dependent DNA replication	3.84995e-12	3.45943e-10								molecular_function	GO:0005351	carbohydrate:proton symporter activity	1.16194e-05	0.000489836
biological_process	GO:0010389	regulation of G2/M transition of mitotic cell cycle	7.08856e-11	5.83874e-09		Cluster03						cellular_component	GO:0031225	anchored component of membrane	1.16336e-05	0.000489836
molecular_function	GO:0008569	ATP-dependent microtubule motor activity, minus-end-directed	1.05054e-10	7.9875e-09		Ontology	ID	Description	pvalue	qvalue		biological_process	GO:0010089	xylem development	1.37754e-05	0.000535402
biological_process	GO:0060255	regulation of macromolecule metabolic process	1.25819e-10	8.88299e-09		biological_process	GO:0090305	nucleic acid phosphodiester bond hydrolysis	7.09873e-07	0.000579854		biological_process	GO:0009805	coumarin biosynthetic process	1.51347e-05	0.000546215
biological_process	GO:0051301	cell division	3.1981e-10	2.10738e-08		cellular_component	GO:0010598	NAD(P)H dehydrogenase complex (plastoquinone)	6.47089e-06	0.00264285		biological_process	GO:0009610	response to symbiotic fungus	3.81688e-05	0.00128569
molecular_function	GO:0035064	methylated histone binding	3.59916e-09	2.18851e-07		biological_process	GO:0009072	aromatic amino acid family metabolic process	1.15494e-05	0.00314468		cellular_component	GO:0009705	plant-type vacuole membrane	6.41301e-05	0.00202516
biological_process	GO:0043687	post-translational protein modification	3.76405e-09	2.18851e-07		biological_process	GO:0031408	oxylipin biosynthetic process	2.25645e-05	0.0046079		molecular_function	GO:0004607	phosphatidylcholine-sterol O-acyltransferase activity	0.000202432	0.00538322
cellular_component	GO:0044430	obsolete cytoskeletal part	4.63989e-09	2.54787e-07		molecular_function	GO:0005216	ion channel activity	3.75711e-05	0.00613793		molecular_function	GO:0033897	ribonuclease T2 activity	0.000202432	0.00538322
biological_process	GO:0006260	DNA replication	5.45272e-09	2.83662e-07								molecular_function	GO:0050373	UDP-arabinose 4-epimerase activity	0.000202432	0.00538322
molecular_function	GO:0008094	ATPase, acting on DNA	3.85454e-08	1.90495e-06								molecular_function	GO:0004713	protein tyrosine kinase activity	0.000243654	0.00615547
biological_process	GO:0000226	microtubule cytoskeleton organization	4.36491e-08	2.05446e-06		Cluster04
cellular_component	GO:0015630	microtubule cytoskeleton	9.75528e-08	4.38287e-06		Ontology	ID	Description	pvalue	qvalue
biological_process	GO:0080090	regulation of primary metabolic process	1.51003e-07	6.48931e-06		molecular_function	GO:0009922	fatty acid elongase activity	2.56211e-10	1.52648e-07		Cluster08
biological_process	GO:0090304	nucleic acid metabolic process	1.746e-07	7.19076e-06		biological_process	GO:0010025	wax biosynthetic process	4.75147e-08	1.41544e-05		Ontology	ID	Description	pvalue	qvalue
biological_process	GO:0009432	SOS response	3.89011e-07	1.53803e-05		molecular_function	GO:0005544	calcium-dependent phospholipid binding	3.22239e-07	6.39955e-05		biological_process	GO:0048829	root cap development	2.07738e-08	1.06493e-05
biological_process	GO:0031323	regulation of cellular metabolic process	4.17307e-07	1.58644e-05		biological_process	GO:0033993	response to lipid	1.30308e-06	0.00019409		molecular_function	GO:0003979	UDP-glucose 6-dehydrogenase activity	5.30771e-07	0.000136045
biological_process	GO:0006349	regulation of gene expression by genetic imprinting	4.74414e-07	1.67996e-05		biological_process	GO:0016126	sterol biosynthetic process	2.3934e-06	0.000285193		biological_process	GO:0010087	phloem or xylem histogenesis	1.1742e-06	0.000163328
biological_process	GO:0042127	regulation of cell population proliferation	4.85556e-07	1.67996e-05		biological_process	GO:0001676	long-chain fatty acid metabolic process	8.74738e-06	0.000868599		biological_process	GO:0010078	maintenance of root meristem identity	1.47846e-06	0.000163328
molecular_function	GO:0003678	DNA helicase activity	4.92894e-07	1.67996e-05		biological_process	GO:0042335	cuticle development	1.30401e-05	0.00110988		biological_process	GO:0006499	N-terminal protein myristoylation	1.59304e-06	0.000163328
biological_process	GO:0016458	gene silencing	5.44446e-07	1.79381e-05		molecular_function	GO:0004579	dolichyl-diphosphooligosaccharide-protein glycotransferase activity	1.70943e-05	0.00127308		biological_process	GO:0010154	fruit development	1.62399e-05	0.00138752
cellular_component	GO:0005694	chromosome	5.72662e-07	1.82591e-05		molecular_function	GO:0004467	long-chain fatty acid-CoA ligase activity	2.66678e-05	0.00176538		molecular_function	GO:0008324	cation transmembrane transporter activity	2.48178e-05	0.00181748
biological_process	GO:0031048	heterochromatin assembly by small RNA	6.07689e-07	1.87704e-05		molecular_function	GO:0004300	enoyl-CoA hydratase activity	3.63323e-05	0.00196786		biological_process	GO:0003333	amino acid transmembrane transport	4.83992e-05	0.00310137
biological_process	GO:0006346	DNA methylation-dependent heterochromatin assembly	6.33144e-07	1.8964e-05		molecular_function	GO:0004616	phosphogluconate dehydrogenase (decarboxylating) activity	3.63323e-05	0.00196786		cellular_component	GO:0000502	proteasome complex	6.81369e-05	0.00388101
biological_process	GO:0030422	production of siRNA involved in RNA interference	8.95124e-07	2.60223e-05		biological_process	GO:0007020	microtubule nucleation	4.29978e-05	0.0021348		molecular_function	GO:0016207	4-coumarate-CoA ligase activity	9.43418e-05	0.00458216
biological_process	GO:0006470	protein dephosphorylation	1.05033e-06	2.9662e-05		biological_process	GO:0016132	brassinosteroid biosynthetic process	5.30764e-05	0.00243249		biological_process	GO:0043161	proteasome-mediated ubiquitin-dependent protein catabolic process	9.83236e-05	0.00458216
molecular_function	GO:0004386	helicase activity	1.50398e-06	4.12934e-05		biological_process	GO:0000038	very long-chain fatty acid metabolic process	6.44625e-05	0.00274329		molecular_function	GO:0015171	amino acid transmembrane transporter activity	0.000128402	0.00537943
biological_process	GO:0007169	transmembrane receptor protein tyrosine kinase signaling pathway	1.6306e-06	4.356e-05		cellular_component	GO:0000276	mitochondrial proton-transporting ATP synthase complex, coupling factor F(o)	8.306e-05	0.00329908		biological_process	GO:0048825	cotyledon development	0.000136419	0.00537943
biological_process	GO:0000079	regulation of cyclin-dependent protein serine/threonine kinase activity	2.15844e-06	5.61433e-05		biological_process	GO:0015986	ATP synthesis coupled proton transport	0.000142508	0.00530656		biological_process	GO:0009789	positive regulation of abscisic acid-activated signaling pathway	0.000181374	0.00664127
biological_process	GO:0008356	asymmetric cell division	3.16922e-06	8.03211e-05		biological_process	GO:0009825	multidimensional cell growth	0.000182767	0.00640533		molecular_function	GO:0001758	retinal dehydrogenase activity	0.000213041	0.00694244
biological_process	GO:0051302	regulation of cell division	5.27781e-06	0.000130417		molecular_function	GO:0019139	cytokinin dehydrogenase activity	0.000208582	0.00690393		biological_process	GO:0010417	glucuronoxylan biosynthetic process	0.000216684	0.00694244
cellular_component	GO:0042555	MCM complex	7.484e-06	0.000180423								cellular_component	GO:0009524	phragmoplast	0.000255856	0.00771528
biological_process	GO:0050794	regulation of cellular process	8.44988e-06	0.000198858
biological_process	GO:0040029	regulation of gene expression, epigenetic	1.06154e-05	0.000244011		Cluster05
cellular_component	GO:0000785	chromatin	1.27924e-05	0.000285309		Ontology	ID	Description	pvalue	qvalue		Cluster09
biological_process	GO:0042023	DNA endoreduplication	1.29893e-05	0.000285309		cellular_component	GO:0008250	oligosaccharyltransferase complex	3.08492e-06	0.00222886		Ontology	ID	Description	pvalue	qvalue
cellular_component	GO:0043229	intracellular organelle	2.45195e-05	0.00052686		biological_process	GO:0009698	phenylpropanoid metabolic process	5.95616e-06	0.00222886		biological_process	GO:0019853	L-ascorbic acid biosynthetic process	7.24879e-08	4.41795e-05
molecular_function	GO:0019901	protein kinase binding	2.54807e-05	0.000535866								cellular_component	GO:0005938	cell cortex	6.40298e-07	0.000195122
molecular_function	GO:0008017	microtubule binding	3.40093e-05	0.000690715								biological_process	GO:0015996	chlorophyll catabolic process	1.92942e-06	0.000391976
biological_process	GO:0000914	phragmoplast assembly	3.49403e-05	0.000690715		Cluster06						molecular_function	GO:0016157	sucrose synthase activity	3.72069e-06	0.000566916
biological_process	GO:0043044	ATP-dependent chromatin remodeling	3.49403e-05	0.000690715		Ontology	ID	Description	pvalue	qvalue
molecular_function	GO:0018024	histone-lysine N-methyltransferase activity	3.76691e-05	0.000730057		biological_process	GO:0008610	lipid biosynthetic process	1.40927e-06	0.00107846
biological_process	GO:0032875	regulation of DNA endoreduplication	5.44023e-05	0.00103408		biological_process	GO:0055074	calcium ion homeostasis	5.69495e-06	0.00184141
biological_process	GO:0006357	regulation of transcription by RNA polymerase II	9.30464e-05	0.00173526		molecular_function	GO:0004040	amidase activity	8.30159e-06	0.00184141
biological_process	GO:0000280	nuclear division	9.60296e-05	0.00175773		cellular_component	GO:0045271	respiratory chain complex I	9.625e-06	0.00184141
biological_process	GO:0048451	petal formation	0.000121996	0.00219243		molecular_function	GO:0003993	acid phosphatase activity	2.0508e-05	0.00261736
molecular_function	GO:0004518	nuclease activity	0.00012794	0.0022582		cellular_component	GO:0005747	mitochondrial respiratory chain complex I	2.06497e-05	0.00261736
biological_process	GO:0010155	regulation of proton transport	0.00014594	0.00249508		molecular_function	GO:0000062	fatty-acyl-CoA binding	2.39414e-05	0.00261736
biological_process	GO:0000373	Group II intron splicing	0.000151459	0.00249508		biological_process	GO:0009646	response to absence of light	4.8508e-05	0.00464017
molecular_function	GO:0004748	ribonucleoside-diphosphate reductase activity, thioredoxin disulfide as acceptor	0.000151459	0.00249508		molecular_function	GO:0016884	carbon-nitrogen ligase activity, with glutamine as amido-N-donor	7.42282e-05	0.00631157
cellular_component	GO:0005971	ribonucleoside-diphosphate reductase complex	0.000151459	0.00249508		cellular_component	GO:0031966	mitochondrial membrane	9.26409e-05	0.00701669
biological_process	GO:0034968	histone lysine methylation	0.000168743	0.00273425		molecular_function	GO:0003690	double-stranded DNA binding	0.000100859	0.00701669
biological_process	GO:0051225	spindle assembly	0.000176102	0.00276658		molecular_function	GO:0015450	P-P-bond-hydrolysis-driven protein transmembrane transporter activity	0.000121613	0.00775552
biological_process	GO:0009294	DNA mediated transformation	0.000176336	0.00276658		molecular_function	GO:0043022	ribosome binding	0.000136395	0.00802909
biological_process	GO:0007276	gamete generation	0.000187617	0.00289757
biological_process	GO:0048513	animal organ development	0.000208941	0.00317725
biological_process	GO:0006996	organelle organization	0.000229265	0.00343349
biological_process	GO:0006268	DNA unwinding involved in DNA replication	0.000283548	0.00418306
biological_process	GO:0009765	photosynthesis, light harvesting	0.000300076	0.00436179
biological_process	GO:0045017	glycerolipid biosynthetic process	0.000304745	0.00436546
biological_process	GO:0006338	chromatin remodeling	0.000346868	0.00489789
cellular_component	GO:0005654	nucleoplasm	0.000431003	0.00600017
biological_process	GO:0006139	nucleobase-containing compound metabolic process	0.000466934	0.0064101
molecular_function	GO:0003697	single-stranded DNA binding	0.000473665	0.00641343
biological_process	GO:0048449	floral organ formation	0.00051938	0.00693738
cellular_component	GO:0005875	microtubule associated complex	0.000555936	0.00706512
biological_process	GO:0010199	organ boundary specification between lateral organs and the meristem	0.000557535	0.00706512
biological_process	GO:0010492	maintenance of shoot apical meristem identity	0.000557535	0.00706512
biological_process	GO:0030029	actin filament-based process	0.000557535	0.00706512
biological_process	GO:0048453	sepal formation	0.00063507	0.00794578
