# Supplementary material for: Dynamic 3D genome architecture of cotton fiber reveals subgenome-coordinated chromatin topology for 4-staged single-cell differentiation
Source: Genome Biol. 2022 Feb 3;23:45. doi: 10.1186/s13059-022-02616-y (PMC8812185; doi:10.1186/s13059-022-02616-y)
Supplement: Supplementary file 6 — Additional file 6: Table S5. Summary of Hi-C data in this study. [file 13059_2022_2616_MOESM6_ESM.xlsx]

## Sheet: Table S5
Table S5. Summary of Hi-C data in this study.
	0 DPA	5 DPA	10 DPA	20 DPA
Total_pairs_processed*	1333298560	1486533077	1687934345	1408682860
Unmapped_pairs	14571284	42884165	57113836	42548825
Low_qual_pairs	0	0	0	0
Unique_paired_alignments	727429577	713831906	787413516	750997648
Multiple_pairs_alignments	424403085	363456097	445958307	361170065
Pairs_with_singleton	166894614	366360909	397448686	253966322
Low_qual_singleton	0	0	0	0
Unique_singleton_alignments	0	0	0	0
Multiple_singleton_alignments	0	0	0	0
Reported_pairs	727429577	713831906	787413516	750997648
Valid_interaction_pairs	689632379	663897830	694779368	715698659
Valid_interaction_pairs_FF	171305177	165605333	170050342	178818597
Valid_interaction_pairs_RR	171185972	165423966	169811214	178523830
Valid_interaction_pairs_RF	170329194	163888972	169174476	177669410
Valid_interaction_pairs_FR	176812036	168979559	185743336	180686822
Dangling_end_pairs	20211317	21420166	54061518	16951820
Religation_pairs	13199578	8329826	23355462	5579109
Self_Cycle_pairs	289141	509937	1003553	704839
Single-end_pairs	0	0	0	0
Filtered_pairs	4087433	19553786	14149653	12002209
Dumped_pairs	9729	120361	63962	61012
valid_interaction	689632379	663897830	694779368	715698659
valid_interaction_rmdup	648710973	653938554	646183578	650973685
trans_interaction	242200571	221242173	253338243	344200099
cis_interaction	406510402	432696381	392845335	306773586
cis_shortRange	64666081	105865435	80267116	59839005
cis_longRange	341844321	326830946	312578219	246934581
*Data of two biological replicates were combined in this analysis.
