# Supplementary material for: Dynamic 3D genome architecture of cotton fiber reveals subgenome-coordinated chromatin topology for 4-staged single-cell differentiation
Source: Genome Biol. 2022 Feb 3;23:45. doi: 10.1186/s13059-022-02616-y (PMC8812185; doi:10.1186/s13059-022-02616-y)
Supplement: Supplementary file 7 — Additional file 7: Table S6. Genes included in the compartment switching regions. [file 13059_2022_2616_MOESM7_ESM.xlsx]

## Sheet: Table S6
Table S6. Genes included in the compartment switching regions.
GeneID	types	days
Gbar_A01G015890	AtoB	0-5 DPA
Gbar_A01G015900	AtoB	0-5 DPA
Gbar_A02G013140	AtoB	0-5 DPA
Gbar_A02G013150	AtoB	0-5 DPA
Gbar_A02G013160	AtoB	0-5 DPA
Gbar_A03G008670	AtoB	0-5 DPA
Gbar_A05G027860	AtoB	0-5 DPA
Gbar_A05G027870	AtoB	0-5 DPA
Gbar_A05G027880	AtoB	0-5 DPA
Gbar_A05G027890	AtoB	0-5 DPA
Gbar_A05G027900	AtoB	0-5 DPA
Gbar_A05G027910	AtoB	0-5 DPA
Gbar_A06G011080	AtoB	0-5 DPA
Gbar_A07G015000	AtoB	0-5 DPA
Gbar_A07G015010	AtoB	0-5 DPA
Gbar_A07G015020	AtoB	0-5 DPA
Gbar_A07G015030	AtoB	0-5 DPA
Gbar_A07G018800	AtoB	0-5 DPA
Gbar_A09G001850	AtoB	0-5 DPA
Gbar_A09G001860	AtoB	0-5 DPA
Gbar_A09G001870	AtoB	0-5 DPA
Gbar_A09G001880	AtoB	0-5 DPA
Gbar_A09G006200	AtoB	0-5 DPA
Gbar_A09G006210	AtoB	0-5 DPA
Gbar_A09G006220	AtoB	0-5 DPA
Gbar_A09G006700	AtoB	0-5 DPA
Gbar_A09G006710	AtoB	0-5 DPA
Gbar_A09G006720	AtoB	0-5 DPA
Gbar_A09G006730	AtoB	0-5 DPA
Gbar_A10G015230	AtoB	0-5 DPA
Gbar_A10G015240	AtoB	0-5 DPA
Gbar_A13G010990	AtoB	0-5 DPA
Gbar_A13G011000	AtoB	0-5 DPA
Gbar_A13G011010	AtoB	0-5 DPA
Gbar_D01G012410	AtoB	0-5 DPA
Gbar_D01G012420	AtoB	0-5 DPA
Gbar_D01G012430	AtoB	0-5 DPA
Gbar_D01G015020	AtoB	0-5 DPA
Gbar_D01G015030	AtoB	0-5 DPA
Gbar_D01G015040	AtoB	0-5 DPA
Gbar_D02G010060	AtoB	0-5 DPA
Gbar_D02G010070	AtoB	0-5 DPA
Gbar_D02G010080	AtoB	0-5 DPA
Gbar_D02G010090	AtoB	0-5 DPA
Gbar_D02G014790	AtoB	0-5 DPA
Gbar_D02G014800	AtoB	0-5 DPA
Gbar_D02G014810	AtoB	0-5 DPA
Gbar_D02G018130	AtoB	0-5 DPA
Gbar_D02G018140	AtoB	0-5 DPA
Gbar_D02G018150	AtoB	0-5 DPA
Gbar_D03G006770	AtoB	0-5 DPA
Gbar_D03G006780	AtoB	0-5 DPA
Gbar_D03G006790	AtoB	0-5 DPA
Gbar_D03G006800	AtoB	0-5 DPA
Gbar_D03G006810	AtoB	0-5 DPA
Gbar_D03G006820	AtoB	0-5 DPA
Gbar_D03G007850	AtoB	0-5 DPA
Gbar_D03G007860	AtoB	0-5 DPA
Gbar_D03G007870	AtoB	0-5 DPA
Gbar_D03G007880	AtoB	0-5 DPA
Gbar_D03G008310	AtoB	0-5 DPA
Gbar_D03G008320	AtoB	0-5 DPA
Gbar_D03G011360	AtoB	0-5 DPA
Gbar_D03G011370	AtoB	0-5 DPA
Gbar_D04G006260	AtoB	0-5 DPA
Gbar_D04G006270	AtoB	0-5 DPA
Gbar_D04G006280	AtoB	0-5 DPA
Gbar_D04G006290	AtoB	0-5 DPA
Gbar_D04G009680	AtoB	0-5 DPA
Gbar_D04G009690	AtoB	0-5 DPA
Gbar_D04G011100	AtoB	0-5 DPA
Gbar_D04G011110	AtoB	0-5 DPA
Gbar_D04G011120	AtoB	0-5 DPA
Gbar_D04G011440	AtoB	0-5 DPA
Gbar_D04G011450	AtoB	0-5 DPA
Gbar_D04G011460	AtoB	0-5 DPA
Gbar_D04G011470	AtoB	0-5 DPA
Gbar_D04G011480	AtoB	0-5 DPA
Gbar_D04G011490	AtoB	0-5 DPA
Gbar_D06G009200	AtoB	0-5 DPA
Gbar_D06G009210	AtoB	0-5 DPA
Gbar_D06G009220	AtoB	0-5 DPA
Gbar_D06G009230	AtoB	0-5 DPA
Gbar_D06G009400	AtoB	0-5 DPA
Gbar_D06G009410	AtoB	0-5 DPA
Gbar_D06G009420	AtoB	0-5 DPA
Gbar_D06G009430	AtoB	0-5 DPA
Gbar_D06G015710	AtoB	0-5 DPA
Gbar_D06G015720	AtoB	0-5 DPA
Gbar_D07G014690	AtoB	0-5 DPA
Gbar_D07G014700	AtoB	0-5 DPA
Gbar_D07G015570	AtoB	0-5 DPA
Gbar_D07G015580	AtoB	0-5 DPA
Gbar_D07G015590	AtoB	0-5 DPA
Gbar_D07G015600	AtoB	0-5 DPA
Gbar_D07G015610	AtoB	0-5 DPA
Gbar_D07G016790	AtoB	0-5 DPA
Gbar_D07G016800	AtoB	0-5 DPA
Gbar_D07G016810	AtoB	0-5 DPA
Gbar_D08G012290	AtoB	0-5 DPA
Gbar_D08G013450	AtoB	0-5 DPA
Gbar_D08G014400	AtoB	0-5 DPA
Gbar_D08G014410	AtoB	0-5 DPA
Gbar_D08G014420	AtoB	0-5 DPA
Gbar_D08G014470	AtoB	0-5 DPA
Gbar_D08G014480	AtoB	0-5 DPA
Gbar_D08G014490	AtoB	0-5 DPA
Gbar_D08G014650	AtoB	0-5 DPA
Gbar_D08G014660	AtoB	0-5 DPA
Gbar_D08G014670	AtoB	0-5 DPA
Gbar_D08G014680	AtoB	0-5 DPA
Gbar_D09G009400	AtoB	0-5 DPA
Gbar_D10G013660	AtoB	0-5 DPA
Gbar_D10G013670	AtoB	0-5 DPA
Gbar_D10G013680	AtoB	0-5 DPA
Gbar_D10G013690	AtoB	0-5 DPA
Gbar_D10G013700	AtoB	0-5 DPA
Gbar_D12G009340	AtoB	0-5 DPA
Gbar_D12G009350	AtoB	0-5 DPA
Gbar_D12G009360	AtoB	0-5 DPA
Gbar_D12G009370	AtoB	0-5 DPA
Gbar_D13G007450	AtoB	0-5 DPA
Gbar_D13G007460	AtoB	0-5 DPA
Gbar_D13G007470	AtoB	0-5 DPA
Gbar_D13G012030	AtoB	0-5 DPA
Gbar_D13G012040	AtoB	0-5 DPA
Gbar_D13G012050	AtoB	0-5 DPA
Gbar_D13G012060	AtoB	0-5 DPA
Gbar_D13G012070	AtoB	0-5 DPA
Gbar_D13G012080	AtoB	0-5 DPA
Gbar_D13G012100	AtoB	0-5 DPA
Gbar_D13G012110	AtoB	0-5 DPA
Gbar_D13G012120	AtoB	0-5 DPA
Gbar_D13G012400	AtoB	0-5 DPA
Gbar_D13G012410	AtoB	0-5 DPA
Gbar_D13G012870	AtoB	0-5 DPA
Gbar_D13G012880	AtoB	0-5 DPA
Gbar_D13G012890	AtoB	0-5 DPA
Gbar_D13G012900	AtoB	0-5 DPA
Gbar_D13G012910	AtoB	0-5 DPA
Gbar_D13G012920	AtoB	0-5 DPA
Gbar_D13G012930	AtoB	0-5 DPA
Gbar_D13G012940	AtoB	0-5 DPA
Gbar_A01G020110	BtoA	0-5 DPA
Gbar_A02G010950	BtoA	0-5 DPA
Gbar_A04G007160	BtoA	0-5 DPA
Gbar_A04G007170	BtoA	0-5 DPA
Gbar_A04G007180	BtoA	0-5 DPA
Gbar_A04G009410	BtoA	0-5 DPA
Gbar_A04G009420	BtoA	0-5 DPA
Gbar_A06G008290	BtoA	0-5 DPA
Gbar_A06G008300	BtoA	0-5 DPA
Gbar_A06G008310	BtoA	0-5 DPA
Gbar_A07G018850	BtoA	0-5 DPA
Gbar_A08G012330	BtoA	0-5 DPA
Gbar_A08G012340	BtoA	0-5 DPA
Gbar_A08G012350	BtoA	0-5 DPA
Gbar_A09G000880	BtoA	0-5 DPA
Gbar_A09G000890	BtoA	0-5 DPA
Gbar_A10G006480	BtoA	0-5 DPA
Gbar_A10G006490	BtoA	0-5 DPA
Gbar_A10G006500	BtoA	0-5 DPA
Gbar_A10G007850	BtoA	0-5 DPA
Gbar_A10G010710	BtoA	0-5 DPA
Gbar_A10G010720	BtoA	0-5 DPA
Gbar_A10G010730	BtoA	0-5 DPA
Gbar_A10G010740	BtoA	0-5 DPA
Gbar_A11G016970	BtoA	0-5 DPA
Gbar_A11G016980	BtoA	0-5 DPA
Gbar_D01G015230	BtoA	0-5 DPA
Gbar_D01G015240	BtoA	0-5 DPA
Gbar_D01G018690	BtoA	0-5 DPA
Gbar_D01G018700	BtoA	0-5 DPA
Gbar_D01G018710	BtoA	0-5 DPA
Gbar_D01G019460	BtoA	0-5 DPA
Gbar_D01G019470	BtoA	0-5 DPA
Gbar_D01G019480	BtoA	0-5 DPA
Gbar_D01G019490	BtoA	0-5 DPA
Gbar_D01G019670	BtoA	0-5 DPA
Gbar_D01G019680	BtoA	0-5 DPA
Gbar_D01G019690	BtoA	0-5 DPA
Gbar_D01G019700	BtoA	0-5 DPA
Gbar_D01G020030	BtoA	0-5 DPA
Gbar_D01G020040	BtoA	0-5 DPA
Gbar_D01G020050	BtoA	0-5 DPA
Gbar_D01G020060	BtoA	0-5 DPA
Gbar_D01G020070	BtoA	0-5 DPA
Gbar_D02G018070	BtoA	0-5 DPA
Gbar_D02G018080	BtoA	0-5 DPA
Gbar_D02G018090	BtoA	0-5 DPA
Gbar_D02G018120	BtoA	0-5 DPA
Gbar_D02G018330	BtoA	0-5 DPA
Gbar_D02G018340	BtoA	0-5 DPA
Gbar_D03G003420	BtoA	0-5 DPA
Gbar_D03G003430	BtoA	0-5 DPA
Gbar_D03G003440	BtoA	0-5 DPA
Gbar_D03G003450	BtoA	0-5 DPA
Gbar_D03G011350	BtoA	0-5 DPA
Gbar_D03G012040	BtoA	0-5 DPA
Gbar_D03G012050	BtoA	0-5 DPA
Gbar_D03G012060	BtoA	0-5 DPA
Gbar_D03G012070	BtoA	0-5 DPA
Gbar_D03G012080	BtoA	0-5 DPA
Gbar_D04G015510	BtoA	0-5 DPA
Gbar_D04G015520	BtoA	0-5 DPA
Gbar_D04G015530	BtoA	0-5 DPA
Gbar_D04G015540	BtoA	0-5 DPA
Gbar_D06G020460	BtoA	0-5 DPA
Gbar_D06G020470	BtoA	0-5 DPA
Gbar_D07G023760	BtoA	0-5 DPA
Gbar_D07G023770	BtoA	0-5 DPA
Gbar_D07G023780	BtoA	0-5 DPA
Gbar_D07G023790	BtoA	0-5 DPA
Gbar_D07G023800	BtoA	0-5 DPA
Gbar_D07G023840	BtoA	0-5 DPA
Gbar_D07G023850	BtoA	0-5 DPA
Gbar_D07G023860	BtoA	0-5 DPA
Gbar_D07G023870	BtoA	0-5 DPA
Gbar_D07G023880	BtoA	0-5 DPA
Gbar_D07G023890	BtoA	0-5 DPA
Gbar_D07G023900	BtoA	0-5 DPA
Gbar_D07G023910	BtoA	0-5 DPA
Gbar_D08G007250	BtoA	0-5 DPA
Gbar_D08G007260	BtoA	0-5 DPA
Gbar_D08G007270	BtoA	0-5 DPA
Gbar_D08G015960	BtoA	0-5 DPA
Gbar_D08G015970	BtoA	0-5 DPA
Gbar_D09G000760	BtoA	0-5 DPA
Gbar_D09G000770	BtoA	0-5 DPA
Gbar_D09G000780	BtoA	0-5 DPA
Gbar_D09G000860	BtoA	0-5 DPA
Gbar_D09G000870	BtoA	0-5 DPA
Gbar_D09G000880	BtoA	0-5 DPA
Gbar_D09G000890	BtoA	0-5 DPA
Gbar_D09G000900	BtoA	0-5 DPA
Gbar_D09G000910	BtoA	0-5 DPA
Gbar_D09G000920	BtoA	0-5 DPA
Gbar_D09G000930	BtoA	0-5 DPA
Gbar_D09G000940	BtoA	0-5 DPA
Gbar_D09G001010	BtoA	0-5 DPA
Gbar_D09G001020	BtoA	0-5 DPA
Gbar_D09G001030	BtoA	0-5 DPA
Gbar_D09G001040	BtoA	0-5 DPA
Gbar_D09G001050	BtoA	0-5 DPA
Gbar_D09G001060	BtoA	0-5 DPA
Gbar_D09G009410	BtoA	0-5 DPA
Gbar_D10G006450	BtoA	0-5 DPA
Gbar_D10G006890	BtoA	0-5 DPA
Gbar_D10G006900	BtoA	0-5 DPA
Gbar_D10G007990	BtoA	0-5 DPA
Gbar_D10G008010	BtoA	0-5 DPA
Gbar_D10G008020	BtoA	0-5 DPA
Gbar_D10G008030	BtoA	0-5 DPA
Gbar_D10G008040	BtoA	0-5 DPA
Gbar_D10G008050	BtoA	0-5 DPA
Gbar_D10G008530	BtoA	0-5 DPA
Gbar_D10G008540	BtoA	0-5 DPA
Gbar_D10G008550	BtoA	0-5 DPA
Gbar_D10G008560	BtoA	0-5 DPA
Gbar_D10G008570	BtoA	0-5 DPA
Gbar_D10G009250	BtoA	0-5 DPA
Gbar_D10G009260	BtoA	0-5 DPA
Gbar_D10G009270	BtoA	0-5 DPA
Gbar_D10G009280	BtoA	0-5 DPA
Gbar_D10G009290	BtoA	0-5 DPA
Gbar_D10G009300	BtoA	0-5 DPA
Gbar_D10G009310	BtoA	0-5 DPA
Gbar_D10G009320	BtoA	0-5 DPA
Gbar_D10G010180	BtoA	0-5 DPA
Gbar_D10G010190	BtoA	0-5 DPA
Gbar_D10G010200	BtoA	0-5 DPA
Gbar_D10G010210	BtoA	0-5 DPA
Gbar_D10G010220	BtoA	0-5 DPA
Gbar_D10G010230	BtoA	0-5 DPA
Gbar_D10G010240	BtoA	0-5 DPA
Gbar_D10G010250	BtoA	0-5 DPA
Gbar_D10G018380	BtoA	0-5 DPA
Gbar_D10G018390	BtoA	0-5 DPA
Gbar_D10G018420	BtoA	0-5 DPA
Gbar_D10G018430	BtoA	0-5 DPA
Gbar_D10G018710	BtoA	0-5 DPA
Gbar_D10G018720	BtoA	0-5 DPA
Gbar_D11G016280	BtoA	0-5 DPA
Gbar_D11G016290	BtoA	0-5 DPA
Gbar_D11G016300	BtoA	0-5 DPA
Gbar_D11G016310	BtoA	0-5 DPA
Gbar_D11G016710	BtoA	0-5 DPA
Gbar_D11G016720	BtoA	0-5 DPA
Gbar_D11G016730	BtoA	0-5 DPA
Gbar_D11G016740	BtoA	0-5 DPA
Gbar_D11G016750	BtoA	0-5 DPA
Gbar_D11G026370	BtoA	0-5 DPA
Gbar_D11G026380	BtoA	0-5 DPA
Gbar_D11G026390	BtoA	0-5 DPA
Gbar_D11G026400	BtoA	0-5 DPA
Gbar_D11G026410	BtoA	0-5 DPA
Gbar_D11G026420	BtoA	0-5 DPA
Gbar_D11G026430	BtoA	0-5 DPA
Gbar_D11G028800	BtoA	0-5 DPA
Gbar_D11G028810	BtoA	0-5 DPA
Gbar_D11G028820	BtoA	0-5 DPA
Gbar_D11G028830	BtoA	0-5 DPA
Gbar_D11G031280	BtoA	0-5 DPA
Gbar_D11G031290	BtoA	0-5 DPA
Gbar_D11G031300	BtoA	0-5 DPA
Gbar_D11G031310	BtoA	0-5 DPA
Gbar_D12G003450	BtoA	0-5 DPA
Gbar_D12G003460	BtoA	0-5 DPA
Gbar_D12G003470	BtoA	0-5 DPA
Gbar_D12G003480	BtoA	0-5 DPA
Gbar_D12G003490	BtoA	0-5 DPA
Gbar_D12G003500	BtoA	0-5 DPA
Gbar_D12G003510	BtoA	0-5 DPA
Gbar_D12G004180	BtoA	0-5 DPA
Gbar_D12G004190	BtoA	0-5 DPA
Gbar_D12G004200	BtoA	0-5 DPA
Gbar_D12G004210	BtoA	0-5 DPA
Gbar_D12G004220	BtoA	0-5 DPA
Gbar_D12G004230	BtoA	0-5 DPA
Gbar_D12G004240	BtoA	0-5 DPA
Gbar_D12G004320	BtoA	0-5 DPA
Gbar_D12G004330	BtoA	0-5 DPA
Gbar_D12G004340	BtoA	0-5 DPA
Gbar_D12G004350	BtoA	0-5 DPA
Gbar_D12G004360	BtoA	0-5 DPA
Gbar_D12G004370	BtoA	0-5 DPA
Gbar_D12G004380	BtoA	0-5 DPA
Gbar_D12G004390	BtoA	0-5 DPA
Gbar_D12G004400	BtoA	0-5 DPA
Gbar_D12G004410	BtoA	0-5 DPA
Gbar_D12G005070	BtoA	0-5 DPA
Gbar_D12G005080	BtoA	0-5 DPA
Gbar_D12G005090	BtoA	0-5 DPA
Gbar_D12G005130	BtoA	0-5 DPA
Gbar_D12G005140	BtoA	0-5 DPA
Gbar_D12G005150	BtoA	0-5 DPA
Gbar_D12G005330	BtoA	0-5 DPA
Gbar_D12G005340	BtoA	0-5 DPA
Gbar_D12G005350	BtoA	0-5 DPA
Gbar_D12G005360	BtoA	0-5 DPA
Gbar_D12G005890	BtoA	0-5 DPA
Gbar_D12G005900	BtoA	0-5 DPA
Gbar_D12G005910	BtoA	0-5 DPA
Gbar_D12G005920	BtoA	0-5 DPA
Gbar_D12G005930	BtoA	0-5 DPA
Gbar_D12G005940	BtoA	0-5 DPA
Gbar_D12G006000	BtoA	0-5 DPA
Gbar_D12G006010	BtoA	0-5 DPA
Gbar_D12G006020	BtoA	0-5 DPA
Gbar_D12G006030	BtoA	0-5 DPA
Gbar_A01G012580	AtoB	5-10 DPA
Gbar_A02G009280	AtoB	5-10 DPA
Gbar_A02G009290	AtoB	5-10 DPA
Gbar_A02G013240	AtoB	5-10 DPA
Gbar_A02G013250	AtoB	5-10 DPA
Gbar_A02G013260	AtoB	5-10 DPA
Gbar_A02G013270	AtoB	5-10 DPA
Gbar_A02G013280	AtoB	5-10 DPA
Gbar_A03G010080	AtoB	5-10 DPA
Gbar_A03G010090	AtoB	5-10 DPA
Gbar_A03G010100	AtoB	5-10 DPA
Gbar_A03G010710	AtoB	5-10 DPA
Gbar_A03G010720	AtoB	5-10 DPA
Gbar_A03G013210	AtoB	5-10 DPA
Gbar_A03G013220	AtoB	5-10 DPA
Gbar_A04G005580	AtoB	5-10 DPA
Gbar_A05G028800	AtoB	5-10 DPA
Gbar_A05G028810	AtoB	5-10 DPA
Gbar_A05G028820	AtoB	5-10 DPA
Gbar_A05G028830	AtoB	5-10 DPA
Gbar_A05G028990	AtoB	5-10 DPA
Gbar_A05G033090	AtoB	5-10 DPA
Gbar_A05G033100	AtoB	5-10 DPA
Gbar_A05G033110	AtoB	5-10 DPA
Gbar_A05G033120	AtoB	5-10 DPA
Gbar_A05G035350	AtoB	5-10 DPA
Gbar_A05G035360	AtoB	5-10 DPA
Gbar_A05G035370	AtoB	5-10 DPA
Gbar_A05G035380	AtoB	5-10 DPA
Gbar_A05G035390	AtoB	5-10 DPA
Gbar_A05G035400	AtoB	5-10 DPA
Gbar_A05G035650	AtoB	5-10 DPA
Gbar_A05G035660	AtoB	5-10 DPA
Gbar_A05G035670	AtoB	5-10 DPA
Gbar_A05G035680	AtoB	5-10 DPA
Gbar_A05G035690	AtoB	5-10 DPA
Gbar_A06G008620	AtoB	5-10 DPA
Gbar_A06G008630	AtoB	5-10 DPA
Gbar_A06G008640	AtoB	5-10 DPA
Gbar_A06G014010	AtoB	5-10 DPA
Gbar_A06G014020	AtoB	5-10 DPA
Gbar_A06G015350	AtoB	5-10 DPA
Gbar_A06G015360	AtoB	5-10 DPA
Gbar_A06G015370	AtoB	5-10 DPA
Gbar_A06G015380	AtoB	5-10 DPA
Gbar_A07G015690	AtoB	5-10 DPA
Gbar_A07G015700	AtoB	5-10 DPA
Gbar_A07G015710	AtoB	5-10 DPA
Gbar_A07G015720	AtoB	5-10 DPA
Gbar_A08G018510	AtoB	5-10 DPA
Gbar_A08G018520	AtoB	5-10 DPA
Gbar_A08G018530	AtoB	5-10 DPA
Gbar_A09G001720	AtoB	5-10 DPA
Gbar_A09G001730	AtoB	5-10 DPA
Gbar_A11G025180	AtoB	5-10 DPA
Gbar_A11G025190	AtoB	5-10 DPA
Gbar_A11G025590	AtoB	5-10 DPA
Gbar_A11G025600	AtoB	5-10 DPA
Gbar_A12G008850	AtoB	5-10 DPA
Gbar_A12G008860	AtoB	5-10 DPA
Gbar_A12G008870	AtoB	5-10 DPA
Gbar_A13G010520	AtoB	5-10 DPA
Gbar_A13G010530	AtoB	5-10 DPA
Gbar_A13G010540	AtoB	5-10 DPA
Gbar_A13G012440	AtoB	5-10 DPA
Gbar_D01G009050	AtoB	5-10 DPA
Gbar_D01G009060	AtoB	5-10 DPA
Gbar_D01G009070	AtoB	5-10 DPA
Gbar_D01G009080	AtoB	5-10 DPA
Gbar_D01G009090	AtoB	5-10 DPA
Gbar_D01G009100	AtoB	5-10 DPA
Gbar_D01G009110	AtoB	5-10 DPA
Gbar_D01G009120	AtoB	5-10 DPA
Gbar_D01G009130	AtoB	5-10 DPA
Gbar_D01G009140	AtoB	5-10 DPA
Gbar_D01G009150	AtoB	5-10 DPA
Gbar_D01G009160	AtoB	5-10 DPA
Gbar_D01G009310	AtoB	5-10 DPA
Gbar_D01G009320	AtoB	5-10 DPA
Gbar_D01G009410	AtoB	5-10 DPA
Gbar_D01G009420	AtoB	5-10 DPA
Gbar_D01G010920	AtoB	5-10 DPA
Gbar_D01G010930	AtoB	5-10 DPA
Gbar_D01G010940	AtoB	5-10 DPA
Gbar_D01G010950	AtoB	5-10 DPA
Gbar_D01G011000	AtoB	5-10 DPA
Gbar_D01G011270	AtoB	5-10 DPA
Gbar_D01G011280	AtoB	5-10 DPA
Gbar_D01G011290	AtoB	5-10 DPA
Gbar_D01G011300	AtoB	5-10 DPA
Gbar_D01G011320	AtoB	5-10 DPA
Gbar_D01G011330	AtoB	5-10 DPA
Gbar_D01G011650	AtoB	5-10 DPA
Gbar_D01G011660	AtoB	5-10 DPA
Gbar_D01G011670	AtoB	5-10 DPA
Gbar_D01G011680	AtoB	5-10 DPA
Gbar_D01G012160	AtoB	5-10 DPA
Gbar_D01G012170	AtoB	5-10 DPA
Gbar_D01G012180	AtoB	5-10 DPA
Gbar_D01G012190	AtoB	5-10 DPA
Gbar_D01G012200	AtoB	5-10 DPA
Gbar_D01G012210	AtoB	5-10 DPA
Gbar_D01G012880	AtoB	5-10 DPA
Gbar_D01G012890	AtoB	5-10 DPA
Gbar_D01G012900	AtoB	5-10 DPA
Gbar_D01G012910	AtoB	5-10 DPA
Gbar_D01G013050	AtoB	5-10 DPA
Gbar_D01G013060	AtoB	5-10 DPA
Gbar_D01G013070	AtoB	5-10 DPA
Gbar_D01G015230	AtoB	5-10 DPA
Gbar_D01G015240	AtoB	5-10 DPA
Gbar_D01G015560	AtoB	5-10 DPA
Gbar_D01G015570	AtoB	5-10 DPA
Gbar_D01G018320	AtoB	5-10 DPA
Gbar_D01G018330	AtoB	5-10 DPA
Gbar_D02G006790	AtoB	5-10 DPA
Gbar_D02G006800	AtoB	5-10 DPA
Gbar_D02G006810	AtoB	5-10 DPA
Gbar_D02G006820	AtoB	5-10 DPA
Gbar_D02G006830	AtoB	5-10 DPA
Gbar_D02G006870	AtoB	5-10 DPA
Gbar_D02G006880	AtoB	5-10 DPA
Gbar_D02G006890	AtoB	5-10 DPA
Gbar_D02G006900	AtoB	5-10 DPA
Gbar_D02G006910	AtoB	5-10 DPA
Gbar_D02G008100	AtoB	5-10 DPA
Gbar_D02G008110	AtoB	5-10 DPA
Gbar_D02G008120	AtoB	5-10 DPA
Gbar_D02G008130	AtoB	5-10 DPA
Gbar_D02G008140	AtoB	5-10 DPA
Gbar_D02G008350	AtoB	5-10 DPA
Gbar_D02G008360	AtoB	5-10 DPA
Gbar_D02G008370	AtoB	5-10 DPA
Gbar_D02G008380	AtoB	5-10 DPA
Gbar_D02G008390	AtoB	5-10 DPA
Gbar_D02G008400	AtoB	5-10 DPA
Gbar_D02G008410	AtoB	5-10 DPA
Gbar_D02G009180	AtoB	5-10 DPA
Gbar_D02G009190	AtoB	5-10 DPA
Gbar_D02G009200	AtoB	5-10 DPA
Gbar_D02G009210	AtoB	5-10 DPA
Gbar_D02G009220	AtoB	5-10 DPA
Gbar_D02G009230	AtoB	5-10 DPA
Gbar_D02G009240	AtoB	5-10 DPA
Gbar_D02G009430	AtoB	5-10 DPA
Gbar_D02G009440	AtoB	5-10 DPA
Gbar_D02G009450	AtoB	5-10 DPA
Gbar_D02G009460	AtoB	5-10 DPA
Gbar_D02G009470	AtoB	5-10 DPA
Gbar_D02G009480	AtoB	5-10 DPA
Gbar_D02G009490	AtoB	5-10 DPA
Gbar_D02G009500	AtoB	5-10 DPA
Gbar_D02G009510	AtoB	5-10 DPA
Gbar_D02G009520	AtoB	5-10 DPA
Gbar_D02G010560	AtoB	5-10 DPA
Gbar_D02G010570	AtoB	5-10 DPA
Gbar_D02G010580	AtoB	5-10 DPA
Gbar_D02G011890	AtoB	5-10 DPA
Gbar_D02G011900	AtoB	5-10 DPA
Gbar_D02G011910	AtoB	5-10 DPA
Gbar_D02G013890	AtoB	5-10 DPA
Gbar_D02G013900	AtoB	5-10 DPA
Gbar_D02G013910	AtoB	5-10 DPA
Gbar_D02G015200	AtoB	5-10 DPA
Gbar_D02G015210	AtoB	5-10 DPA
Gbar_D02G015220	AtoB	5-10 DPA
Gbar_D02G015230	AtoB	5-10 DPA
Gbar_D02G016150	AtoB	5-10 DPA
Gbar_D02G016160	AtoB	5-10 DPA
Gbar_D02G016170	AtoB	5-10 DPA
Gbar_D02G016180	AtoB	5-10 DPA
Gbar_D02G016190	AtoB	5-10 DPA
Gbar_D02G016200	AtoB	5-10 DPA
Gbar_D02G017080	AtoB	5-10 DPA
Gbar_D02G017090	AtoB	5-10 DPA
Gbar_D02G017100	AtoB	5-10 DPA
Gbar_D02G017110	AtoB	5-10 DPA
Gbar_D02G018150	AtoB	5-10 DPA
Gbar_D02G018160	AtoB	5-10 DPA
Gbar_D03G008400	AtoB	5-10 DPA
Gbar_D03G008410	AtoB	5-10 DPA
Gbar_D03G011010	AtoB	5-10 DPA
Gbar_D03G011020	AtoB	5-10 DPA
Gbar_D03G011030	AtoB	5-10 DPA
Gbar_D03G011040	AtoB	5-10 DPA
Gbar_D03G011350	AtoB	5-10 DPA
Gbar_D04G006210	AtoB	5-10 DPA
Gbar_D04G006220	AtoB	5-10 DPA
Gbar_D04G006230	AtoB	5-10 DPA
Gbar_D04G007040	AtoB	5-10 DPA
Gbar_D04G007050	AtoB	5-10 DPA
Gbar_D04G007060	AtoB	5-10 DPA
Gbar_D04G007070	AtoB	5-10 DPA
Gbar_D04G007080	AtoB	5-10 DPA
Gbar_D04G007090	AtoB	5-10 DPA
Gbar_D04G008150	AtoB	5-10 DPA
Gbar_D04G008160	AtoB	5-10 DPA
Gbar_D04G008170	AtoB	5-10 DPA
Gbar_D04G008180	AtoB	5-10 DPA
Gbar_D04G008190	AtoB	5-10 DPA
Gbar_D04G008200	AtoB	5-10 DPA
Gbar_D04G008210	AtoB	5-10 DPA
Gbar_D04G008810	AtoB	5-10 DPA
Gbar_D04G008820	AtoB	5-10 DPA
Gbar_D04G008830	AtoB	5-10 DPA
Gbar_D04G008840	AtoB	5-10 DPA
Gbar_D04G008850	AtoB	5-10 DPA
Gbar_D04G011070	AtoB	5-10 DPA
Gbar_D04G011080	AtoB	5-10 DPA
Gbar_D04G011090	AtoB	5-10 DPA
Gbar_D04G012870	AtoB	5-10 DPA
Gbar_D04G012880	AtoB	5-10 DPA
Gbar_D04G012890	AtoB	5-10 DPA
Gbar_D04G012900	AtoB	5-10 DPA
Gbar_D05G028350	AtoB	5-10 DPA
Gbar_D05G028360	AtoB	5-10 DPA
Gbar_D05G028370	AtoB	5-10 DPA
Gbar_D05G028380	AtoB	5-10 DPA
Gbar_D05G028390	AtoB	5-10 DPA
Gbar_D05G028400	AtoB	5-10 DPA
Gbar_D05G028410	AtoB	5-10 DPA
Gbar_D05G028420	AtoB	5-10 DPA
Gbar_D05G038520	AtoB	5-10 DPA
Gbar_D05G038530	AtoB	5-10 DPA
Gbar_D05G038540	AtoB	5-10 DPA
Gbar_D05G038550	AtoB	5-10 DPA
Gbar_D05G038560	AtoB	5-10 DPA
Gbar_D05G038570	AtoB	5-10 DPA
Gbar_D05G038580	AtoB	5-10 DPA
Gbar_D05G038590	AtoB	5-10 DPA
Gbar_D05G038600	AtoB	5-10 DPA
Gbar_D05G038610	AtoB	5-10 DPA
Gbar_D06G006790	AtoB	5-10 DPA
Gbar_D06G006800	AtoB	5-10 DPA
Gbar_D06G006810	AtoB	5-10 DPA
Gbar_D06G006820	AtoB	5-10 DPA
Gbar_D06G006830	AtoB	5-10 DPA
Gbar_D06G006840	AtoB	5-10 DPA
Gbar_D06G006920	AtoB	5-10 DPA
Gbar_D06G006930	AtoB	5-10 DPA
Gbar_D06G006940	AtoB	5-10 DPA
Gbar_D06G007730	AtoB	5-10 DPA
Gbar_D06G007740	AtoB	5-10 DPA
Gbar_D06G007750	AtoB	5-10 DPA
Gbar_D06G007760	AtoB	5-10 DPA
Gbar_D06G007770	AtoB	5-10 DPA
Gbar_D06G007780	AtoB	5-10 DPA
Gbar_D06G007790	AtoB	5-10 DPA
Gbar_D06G007960	AtoB	5-10 DPA
Gbar_D06G007970	AtoB	5-10 DPA
Gbar_D06G007980	AtoB	5-10 DPA
Gbar_D06G007990	AtoB	5-10 DPA
Gbar_D06G008000	AtoB	5-10 DPA
Gbar_D06G008650	AtoB	5-10 DPA
Gbar_D06G008720	AtoB	5-10 DPA
Gbar_D06G008730	AtoB	5-10 DPA
Gbar_D06G008740	AtoB	5-10 DPA
Gbar_D06G008750	AtoB	5-10 DPA
Gbar_D06G009170	AtoB	5-10 DPA
Gbar_D06G009180	AtoB	5-10 DPA
Gbar_D06G009460	AtoB	5-10 DPA
Gbar_D06G009470	AtoB	5-10 DPA
Gbar_D06G009480	AtoB	5-10 DPA
Gbar_D06G009490	AtoB	5-10 DPA
Gbar_D06G009500	AtoB	5-10 DPA
Gbar_D06G010460	AtoB	5-10 DPA
Gbar_D06G010470	AtoB	5-10 DPA
Gbar_D06G010480	AtoB	5-10 DPA
Gbar_D06G010490	AtoB	5-10 DPA
Gbar_D06G010590	AtoB	5-10 DPA
Gbar_D06G013580	AtoB	5-10 DPA
Gbar_D06G013590	AtoB	5-10 DPA
Gbar_D06G013600	AtoB	5-10 DPA
Gbar_D06G013610	AtoB	5-10 DPA
Gbar_D07G013540	AtoB	5-10 DPA
Gbar_D07G013550	AtoB	5-10 DPA
Gbar_D07G013560	AtoB	5-10 DPA
Gbar_D07G013570	AtoB	5-10 DPA
Gbar_D07G014570	AtoB	5-10 DPA
Gbar_D07G014580	AtoB	5-10 DPA
Gbar_D07G014590	AtoB	5-10 DPA
Gbar_D07G015200	AtoB	5-10 DPA
Gbar_D07G015210	AtoB	5-10 DPA
Gbar_D07G015220	AtoB	5-10 DPA
Gbar_D07G015270	AtoB	5-10 DPA
Gbar_D07G015280	AtoB	5-10 DPA
Gbar_D07G015290	AtoB	5-10 DPA
Gbar_D07G015300	AtoB	5-10 DPA
Gbar_D07G015310	AtoB	5-10 DPA
Gbar_D07G015320	AtoB	5-10 DPA
Gbar_D07G015330	AtoB	5-10 DPA
Gbar_D07G015340	AtoB	5-10 DPA
Gbar_D07G015350	AtoB	5-10 DPA
Gbar_D07G015360	AtoB	5-10 DPA
Gbar_D07G015610	AtoB	5-10 DPA
Gbar_D07G015620	AtoB	5-10 DPA
Gbar_D07G015630	AtoB	5-10 DPA
Gbar_D07G015640	AtoB	5-10 DPA
Gbar_D07G015650	AtoB	5-10 DPA
Gbar_D07G015660	AtoB	5-10 DPA
Gbar_D07G015670	AtoB	5-10 DPA
Gbar_D07G015680	AtoB	5-10 DPA
Gbar_D07G016460	AtoB	5-10 DPA
Gbar_D07G016470	AtoB	5-10 DPA
Gbar_D07G016480	AtoB	5-10 DPA
Gbar_D07G016490	AtoB	5-10 DPA
Gbar_D07G016500	AtoB	5-10 DPA
Gbar_D07G016550	AtoB	5-10 DPA
Gbar_D07G016560	AtoB	5-10 DPA
Gbar_D07G016570	AtoB	5-10 DPA
Gbar_D07G016580	AtoB	5-10 DPA
Gbar_D07G016590	AtoB	5-10 DPA
Gbar_D07G016600	AtoB	5-10 DPA
Gbar_D07G016610	AtoB	5-10 DPA
Gbar_D07G016620	AtoB	5-10 DPA
Gbar_D07G016770	AtoB	5-10 DPA
Gbar_D07G016780	AtoB	5-10 DPA
Gbar_D07G016790	AtoB	5-10 DPA
Gbar_D08G007460	AtoB	5-10 DPA
Gbar_D08G007470	AtoB	5-10 DPA
Gbar_D08G007480	AtoB	5-10 DPA
Gbar_D08G007490	AtoB	5-10 DPA
Gbar_D08G007500	AtoB	5-10 DPA
Gbar_D08G008310	AtoB	5-10 DPA
Gbar_D08G008320	AtoB	5-10 DPA
Gbar_D08G008340	AtoB	5-10 DPA
Gbar_D08G008350	AtoB	5-10 DPA
Gbar_D08G008360	AtoB	5-10 DPA
Gbar_D08G008370	AtoB	5-10 DPA
Gbar_D08G008840	AtoB	5-10 DPA
Gbar_D08G008850	AtoB	5-10 DPA
Gbar_D08G008860	AtoB	5-10 DPA
Gbar_D08G008870	AtoB	5-10 DPA
Gbar_D08G010190	AtoB	5-10 DPA
Gbar_D08G010200	AtoB	5-10 DPA
Gbar_D08G010210	AtoB	5-10 DPA
Gbar_D08G010220	AtoB	5-10 DPA
Gbar_D08G012560	AtoB	5-10 DPA
Gbar_D08G012570	AtoB	5-10 DPA
Gbar_D08G012580	AtoB	5-10 DPA
Gbar_D08G012810	AtoB	5-10 DPA
Gbar_D08G012820	AtoB	5-10 DPA
Gbar_D08G012830	AtoB	5-10 DPA
Gbar_D08G012840	AtoB	5-10 DPA
Gbar_D08G013540	AtoB	5-10 DPA
Gbar_D08G013550	AtoB	5-10 DPA
Gbar_D08G013560	AtoB	5-10 DPA
Gbar_D08G013570	AtoB	5-10 DPA
Gbar_D08G013580	AtoB	5-10 DPA
Gbar_D08G013590	AtoB	5-10 DPA
Gbar_D08G014190	AtoB	5-10 DPA
Gbar_D08G014200	AtoB	5-10 DPA
Gbar_D08G014430	AtoB	5-10 DPA
Gbar_D08G014440	AtoB	5-10 DPA
Gbar_D08G015050	AtoB	5-10 DPA
Gbar_D08G015060	AtoB	5-10 DPA
Gbar_D08G015070	AtoB	5-10 DPA
Gbar_D08G015080	AtoB	5-10 DPA
Gbar_D08G015090	AtoB	5-10 DPA
Gbar_D08G015100	AtoB	5-10 DPA
Gbar_D08G019300	AtoB	5-10 DPA
Gbar_D08G019310	AtoB	5-10 DPA
Gbar_D08G019320	AtoB	5-10 DPA
Gbar_D08G019330	AtoB	5-10 DPA
Gbar_D08G019340	AtoB	5-10 DPA
Gbar_D08G019360	AtoB	5-10 DPA
Gbar_D08G019370	AtoB	5-10 DPA
Gbar_D08G019830	AtoB	5-10 DPA
Gbar_D09G006750	AtoB	5-10 DPA
Gbar_D09G006760	AtoB	5-10 DPA
Gbar_D09G006770	AtoB	5-10 DPA
Gbar_D09G006780	AtoB	5-10 DPA
Gbar_D09G006790	AtoB	5-10 DPA
Gbar_D09G006800	AtoB	5-10 DPA
Gbar_D09G007300	AtoB	5-10 DPA
Gbar_D09G007310	AtoB	5-10 DPA
Gbar_D09G007320	AtoB	5-10 DPA
Gbar_D09G007330	AtoB	5-10 DPA
Gbar_D09G007340	AtoB	5-10 DPA
Gbar_D09G007350	AtoB	5-10 DPA
Gbar_D09G007360	AtoB	5-10 DPA
Gbar_D09G007740	AtoB	5-10 DPA
Gbar_D09G007750	AtoB	5-10 DPA
Gbar_D09G007760	AtoB	5-10 DPA
Gbar_D10G012740	AtoB	5-10 DPA
Gbar_D10G012750	AtoB	5-10 DPA
Gbar_D10G012760	AtoB	5-10 DPA
Gbar_D10G012770	AtoB	5-10 DPA
Gbar_D10G012780	AtoB	5-10 DPA
Gbar_D10G012790	AtoB	5-10 DPA
Gbar_D10G013030	AtoB	5-10 DPA
Gbar_D10G013040	AtoB	5-10 DPA
Gbar_D10G013050	AtoB	5-10 DPA
Gbar_D10G013060	AtoB	5-10 DPA
Gbar_D10G013070	AtoB	5-10 DPA
Gbar_D10G014090	AtoB	5-10 DPA
Gbar_D10G014100	AtoB	5-10 DPA
Gbar_D10G014110	AtoB	5-10 DPA
Gbar_D10G014120	AtoB	5-10 DPA
Gbar_D10G014130	AtoB	5-10 DPA
Gbar_D10G016710	AtoB	5-10 DPA
Gbar_D10G016720	AtoB	5-10 DPA
Gbar_D10G016730	AtoB	5-10 DPA
Gbar_D10G016740	AtoB	5-10 DPA
Gbar_D10G016750	AtoB	5-10 DPA
Gbar_D10G016760	AtoB	5-10 DPA
Gbar_D10G016770	AtoB	5-10 DPA
Gbar_D10G016780	AtoB	5-10 DPA
Gbar_D10G016790	AtoB	5-10 DPA
Gbar_D10G016800	AtoB	5-10 DPA
Gbar_D10G016810	AtoB	5-10 DPA
Gbar_D10G016820	AtoB	5-10 DPA
Gbar_D10G016830	AtoB	5-10 DPA
Gbar_D10G016840	AtoB	5-10 DPA
Gbar_D10G016850	AtoB	5-10 DPA
Gbar_D10G016860	AtoB	5-10 DPA
Gbar_D10G017100	AtoB	5-10 DPA
Gbar_D10G017110	AtoB	5-10 DPA
Gbar_D10G017120	AtoB	5-10 DPA
Gbar_D10G017130	AtoB	5-10 DPA
Gbar_D10G017140	AtoB	5-10 DPA
Gbar_D10G017150	AtoB	5-10 DPA
Gbar_D10G017160	AtoB	5-10 DPA
Gbar_D10G017170	AtoB	5-10 DPA
Gbar_D10G017180	AtoB	5-10 DPA
Gbar_D10G017190	AtoB	5-10 DPA
Gbar_D10G017200	AtoB	5-10 DPA
Gbar_D10G017210	AtoB	5-10 DPA
Gbar_D10G017220	AtoB	5-10 DPA
Gbar_D10G017230	AtoB	5-10 DPA
Gbar_D10G017420	AtoB	5-10 DPA
Gbar_D10G017430	AtoB	5-10 DPA
Gbar_D10G017440	AtoB	5-10 DPA
Gbar_D10G017450	AtoB	5-10 DPA
Gbar_D10G019300	AtoB	5-10 DPA
Gbar_D10G019310	AtoB	5-10 DPA
Gbar_D10G019320	AtoB	5-10 DPA
Gbar_D10G019330	AtoB	5-10 DPA
Gbar_D10G019570	AtoB	5-10 DPA
Gbar_D10G019580	AtoB	5-10 DPA
Gbar_D10G019590	AtoB	5-10 DPA
Gbar_D10G019600	AtoB	5-10 DPA
Gbar_D10G019610	AtoB	5-10 DPA
Gbar_D10G019620	AtoB	5-10 DPA
Gbar_D10G019630	AtoB	5-10 DPA
Gbar_D10G019680	AtoB	5-10 DPA
Gbar_D10G019690	AtoB	5-10 DPA
Gbar_D10G019700	AtoB	5-10 DPA
Gbar_D10G019710	AtoB	5-10 DPA
Gbar_D10G019720	AtoB	5-10 DPA
Gbar_D10G019730	AtoB	5-10 DPA
Gbar_D10G019740	AtoB	5-10 DPA
Gbar_D11G000020	AtoB	5-10 DPA
Gbar_D11G000030	AtoB	5-10 DPA
Gbar_D11G000040	AtoB	5-10 DPA
Gbar_D11G000050	AtoB	5-10 DPA
Gbar_D11G000060	AtoB	5-10 DPA
Gbar_D11G000070	AtoB	5-10 DPA
Gbar_D11G000080	AtoB	5-10 DPA
Gbar_D11G019850	AtoB	5-10 DPA
Gbar_D11G019860	AtoB	5-10 DPA
Gbar_D11G019870	AtoB	5-10 DPA
Gbar_D11G020600	AtoB	5-10 DPA
Gbar_D11G020610	AtoB	5-10 DPA
Gbar_D11G020620	AtoB	5-10 DPA
Gbar_D11G020630	AtoB	5-10 DPA
Gbar_D11G020640	AtoB	5-10 DPA
Gbar_D11G020650	AtoB	5-10 DPA
Gbar_D11G020660	AtoB	5-10 DPA
Gbar_D11G020670	AtoB	5-10 DPA
Gbar_D11G020680	AtoB	5-10 DPA
Gbar_D11G020690	AtoB	5-10 DPA
Gbar_D11G020700	AtoB	5-10 DPA
Gbar_D11G020710	AtoB	5-10 DPA
Gbar_D11G020720	AtoB	5-10 DPA
Gbar_D11G020730	AtoB	5-10 DPA
Gbar_D11G020740	AtoB	5-10 DPA
Gbar_D11G020750	AtoB	5-10 DPA
Gbar_D11G020760	AtoB	5-10 DPA
Gbar_D11G020770	AtoB	5-10 DPA
Gbar_D11G020780	AtoB	5-10 DPA
Gbar_D11G020790	AtoB	5-10 DPA
Gbar_D11G020800	AtoB	5-10 DPA
Gbar_D11G021900	AtoB	5-10 DPA
Gbar_D11G021910	AtoB	5-10 DPA
Gbar_D11G021920	AtoB	5-10 DPA
Gbar_D11G021930	AtoB	5-10 DPA
Gbar_D11G021940	AtoB	5-10 DPA
Gbar_D11G021950	AtoB	5-10 DPA
Gbar_D11G021960	AtoB	5-10 DPA
Gbar_D11G021970	AtoB	5-10 DPA
Gbar_D11G021980	AtoB	5-10 DPA
Gbar_D11G021990	AtoB	5-10 DPA
Gbar_D11G022490	AtoB	5-10 DPA
Gbar_D11G022500	AtoB	5-10 DPA
Gbar_D11G022510	AtoB	5-10 DPA
Gbar_D11G022520	AtoB	5-10 DPA
Gbar_D11G022530	AtoB	5-10 DPA
Gbar_D11G022540	AtoB	5-10 DPA
Gbar_D11G022550	AtoB	5-10 DPA
Gbar_D11G026370	AtoB	5-10 DPA
Gbar_D11G026380	AtoB	5-10 DPA
Gbar_D11G026390	AtoB	5-10 DPA
Gbar_D11G026400	AtoB	5-10 DPA
Gbar_D11G026410	AtoB	5-10 DPA
Gbar_D11G026420	AtoB	5-10 DPA
Gbar_D11G026430	AtoB	5-10 DPA
Gbar_D11G027090	AtoB	5-10 DPA
Gbar_D11G027100	AtoB	5-10 DPA
Gbar_D11G027110	AtoB	5-10 DPA
Gbar_D11G027120	AtoB	5-10 DPA
Gbar_D11G027130	AtoB	5-10 DPA
Gbar_D11G027140	AtoB	5-10 DPA
Gbar_D11G027150	AtoB	5-10 DPA
Gbar_D11G027160	AtoB	5-10 DPA
Gbar_D11G027170	AtoB	5-10 DPA
Gbar_D11G027180	AtoB	5-10 DPA
Gbar_D11G027210	AtoB	5-10 DPA
Gbar_D11G027220	AtoB	5-10 DPA
Gbar_D11G027230	AtoB	5-10 DPA
Gbar_D11G027400	AtoB	5-10 DPA
Gbar_D11G027410	AtoB	5-10 DPA
Gbar_D11G027420	AtoB	5-10 DPA
Gbar_D11G027430	AtoB	5-10 DPA
Gbar_D11G027440	AtoB	5-10 DPA
Gbar_D11G027450	AtoB	5-10 DPA
Gbar_D11G027460	AtoB	5-10 DPA
Gbar_D11G027810	AtoB	5-10 DPA
Gbar_D11G027820	AtoB	5-10 DPA
Gbar_D11G027830	AtoB	5-10 DPA
Gbar_D11G027840	AtoB	5-10 DPA
Gbar_D11G027850	AtoB	5-10 DPA
Gbar_D11G027860	AtoB	5-10 DPA
Gbar_D11G027870	AtoB	5-10 DPA
Gbar_D11G027880	AtoB	5-10 DPA
Gbar_D11G027890	AtoB	5-10 DPA
Gbar_D11G027900	AtoB	5-10 DPA
Gbar_D11G027910	AtoB	5-10 DPA
Gbar_D11G027920	AtoB	5-10 DPA
Gbar_D11G027930	AtoB	5-10 DPA
Gbar_D11G027940	AtoB	5-10 DPA
Gbar_D11G027950	AtoB	5-10 DPA
Gbar_D11G027960	AtoB	5-10 DPA
Gbar_D12G004180	AtoB	5-10 DPA
Gbar_D12G004190	AtoB	5-10 DPA
Gbar_D12G004200	AtoB	5-10 DPA
Gbar_D12G004210	AtoB	5-10 DPA
Gbar_D12G004220	AtoB	5-10 DPA
Gbar_D12G004230	AtoB	5-10 DPA
Gbar_D12G004240	AtoB	5-10 DPA
Gbar_D12G010460	AtoB	5-10 DPA
Gbar_D12G010470	AtoB	5-10 DPA
Gbar_D12G010480	AtoB	5-10 DPA
Gbar_D12G010600	AtoB	5-10 DPA
Gbar_D12G010610	AtoB	5-10 DPA
Gbar_D12G010620	AtoB	5-10 DPA
Gbar_D12G010630	AtoB	5-10 DPA
Gbar_D13G005120	AtoB	5-10 DPA
Gbar_D13G005130	AtoB	5-10 DPA
Gbar_D13G005140	AtoB	5-10 DPA
Gbar_D13G005150	AtoB	5-10 DPA
Gbar_D13G005160	AtoB	5-10 DPA
Gbar_D13G005170	AtoB	5-10 DPA
Gbar_D13G005180	AtoB	5-10 DPA
Gbar_D13G007170	AtoB	5-10 DPA
Gbar_D13G007180	AtoB	5-10 DPA
Gbar_D13G007190	AtoB	5-10 DPA
Gbar_D13G007200	AtoB	5-10 DPA
Gbar_D13G007210	AtoB	5-10 DPA
Gbar_D13G007220	AtoB	5-10 DPA
Gbar_D13G007230	AtoB	5-10 DPA
Gbar_D13G007240	AtoB	5-10 DPA
Gbar_D13G007250	AtoB	5-10 DPA
Gbar_D13G007260	AtoB	5-10 DPA
Gbar_D13G008150	AtoB	5-10 DPA
Gbar_D13G008160	AtoB	5-10 DPA
Gbar_D13G008170	AtoB	5-10 DPA
Gbar_D13G011280	AtoB	5-10 DPA
Gbar_D13G011290	AtoB	5-10 DPA
Gbar_D13G011300	AtoB	5-10 DPA
Gbar_D13G011310	AtoB	5-10 DPA
Gbar_D13G011320	AtoB	5-10 DPA
Gbar_D13G011740	AtoB	5-10 DPA
Gbar_D13G012550	AtoB	5-10 DPA
Gbar_D13G012560	AtoB	5-10 DPA
Gbar_D13G012570	AtoB	5-10 DPA
Gbar_D13G012580	AtoB	5-10 DPA
Gbar_D13G013070	AtoB	5-10 DPA
Gbar_D13G013080	AtoB	5-10 DPA
Gbar_D13G013090	AtoB	5-10 DPA
Gbar_D13G013100	AtoB	5-10 DPA
Gbar_D13G013110	AtoB	5-10 DPA
Gbar_D13G013120	AtoB	5-10 DPA
Gbar_D13G013130	AtoB	5-10 DPA
Gbar_D13G013140	AtoB	5-10 DPA
Gbar_D13G013710	AtoB	5-10 DPA
Gbar_D13G013720	AtoB	5-10 DPA
Gbar_D13G014210	AtoB	5-10 DPA
Gbar_D13G014220	AtoB	5-10 DPA
Gbar_D13G014230	AtoB	5-10 DPA
Gbar_D13G014240	AtoB	5-10 DPA
Gbar_D13G014250	AtoB	5-10 DPA
Gbar_D13G014260	AtoB	5-10 DPA
Gbar_D13G014360	AtoB	5-10 DPA
Gbar_D13G014370	AtoB	5-10 DPA
Gbar_D13G014380	AtoB	5-10 DPA
Gbar_D13G014660	AtoB	5-10 DPA
Gbar_D13G014670	AtoB	5-10 DPA
Gbar_D13G014680	AtoB	5-10 DPA
Gbar_D13G014690	AtoB	5-10 DPA
Gbar_D13G014700	AtoB	5-10 DPA
Gbar_D13G014710	AtoB	5-10 DPA
Gbar_D13G017430	AtoB	5-10 DPA
Gbar_D11G034930	AtoB	5-10 DPA
Gbar_D11G034940	AtoB	5-10 DPA
Gbar_D11G034950	AtoB	5-10 DPA
Gbar_D11G034960	AtoB	5-10 DPA
Gbar_D11G034970	AtoB	5-10 DPA
Gbar_D11G034980	AtoB	5-10 DPA
Gbar_D11G035210	AtoB	5-10 DPA
Gbar_D11G035220	AtoB	5-10 DPA
Gbar_D11G035230	AtoB	5-10 DPA
Gbar_D11G035280	AtoB	5-10 DPA
Gbar_D11G035340	AtoB	5-10 DPA
Gbar_D11G035400	AtoB	5-10 DPA
Gbar_D11G035410	AtoB	5-10 DPA
Gbar_D11G035420	AtoB	5-10 DPA
Gbar_D11G035430	AtoB	5-10 DPA
Gbar_D11G035440	AtoB	5-10 DPA
Gbar_D11G035480	AtoB	5-10 DPA
Gbar_D11G035570	AtoB	5-10 DPA
Gbar_D11G035580	AtoB	5-10 DPA
Gbar_D11G035590	AtoB	5-10 DPA
Gbar_D11G035600	AtoB	5-10 DPA
Gbar_D11G035610	AtoB	5-10 DPA
Gbar_D11G035620	AtoB	5-10 DPA
Gbar_D11G035630	AtoB	5-10 DPA
Gbar_D11G035800	AtoB	5-10 DPA
Gbar_D11G035810	AtoB	5-10 DPA
Gbar_D11G035820	AtoB	5-10 DPA
Gbar_D11G035830	AtoB	5-10 DPA
Gbar_D11G035840	AtoB	5-10 DPA
Gbar_D11G035850	AtoB	5-10 DPA
Gbar_D11G035860	AtoB	5-10 DPA
Gbar_D11G035870	AtoB	5-10 DPA
Gbar_D11G035880	AtoB	5-10 DPA
Gbar_D11G035890	AtoB	5-10 DPA
Gbar_D11G035900	AtoB	5-10 DPA
Gbar_D11G035910	AtoB	5-10 DPA
Gbar_D11G035920	AtoB	5-10 DPA
Gbar_D11G037120	AtoB	5-10 DPA
Gbar_D11G037130	AtoB	5-10 DPA
Gbar_D11G037190	AtoB	5-10 DPA
Gbar_D11G037200	AtoB	5-10 DPA
Gbar_D11G037210	AtoB	5-10 DPA
Gbar_D11G037220	AtoB	5-10 DPA
Gbar_D11G037230	AtoB	5-10 DPA
Gbar_D11G037240	AtoB	5-10 DPA
Gbar_D11G037250	AtoB	5-10 DPA
Gbar_D11G037330	AtoB	5-10 DPA
Gbar_D11G037340	AtoB	5-10 DPA
Gbar_A01G011680	BtoA	5-10 DPA
Gbar_A01G016640	BtoA	5-10 DPA
Gbar_A02G010070	BtoA	5-10 DPA
Gbar_A02G012670	BtoA	5-10 DPA
Gbar_A02G013160	BtoA	5-10 DPA
Gbar_A03G006990	BtoA	5-10 DPA
Gbar_A03G008670	BtoA	5-10 DPA
Gbar_A03G010700	BtoA	5-10 DPA
Gbar_A03G012760	BtoA	5-10 DPA
Gbar_A03G012770	BtoA	5-10 DPA
Gbar_A03G019570	BtoA	5-10 DPA
Gbar_A04G002800	BtoA	5-10 DPA
Gbar_A04G007490	BtoA	5-10 DPA
Gbar_A04G007500	BtoA	5-10 DPA
Gbar_A04G007510	BtoA	5-10 DPA
Gbar_A04G008360	BtoA	5-10 DPA
Gbar_A04G008370	BtoA	5-10 DPA
Gbar_A04G008380	BtoA	5-10 DPA
Gbar_A04G008390	BtoA	5-10 DPA
Gbar_A04G008850	BtoA	5-10 DPA
Gbar_A04G008860	BtoA	5-10 DPA
Gbar_A04G009440	BtoA	5-10 DPA
Gbar_A05G028380	BtoA	5-10 DPA
Gbar_A05G028390	BtoA	5-10 DPA
Gbar_A05G038290	BtoA	5-10 DPA
Gbar_A05G038300	BtoA	5-10 DPA
Gbar_A06G010910	BtoA	5-10 DPA
Gbar_A07G018990	BtoA	5-10 DPA
Gbar_A07G019000	BtoA	5-10 DPA
Gbar_A07G019010	BtoA	5-10 DPA
Gbar_A07G019020	BtoA	5-10 DPA
Gbar_A09G000910	BtoA	5-10 DPA
Gbar_A09G011230	BtoA	5-10 DPA
Gbar_A09G011240	BtoA	5-10 DPA
Gbar_A10G006180	BtoA	5-10 DPA
Gbar_A10G006190	BtoA	5-10 DPA
Gbar_A10G006200	BtoA	5-10 DPA
Gbar_A10G007200	BtoA	5-10 DPA
Gbar_A10G007210	BtoA	5-10 DPA
Gbar_A10G009910	BtoA	5-10 DPA
Gbar_A10G014190	BtoA	5-10 DPA
Gbar_A10G014640	BtoA	5-10 DPA
Gbar_A10G014650	BtoA	5-10 DPA
Gbar_A10G015230	BtoA	5-10 DPA
Gbar_A10G015240	BtoA	5-10 DPA
Gbar_A11G016830	BtoA	5-10 DPA
Gbar_A11G016870	BtoA	5-10 DPA
Gbar_A11G017790	BtoA	5-10 DPA
Gbar_A11G017870	BtoA	5-10 DPA
Gbar_A11G017880	BtoA	5-10 DPA
Gbar_A11G017890	BtoA	5-10 DPA
Gbar_A11G017900	BtoA	5-10 DPA
Gbar_A11G017910	BtoA	5-10 DPA
Gbar_A11G017920	BtoA	5-10 DPA
Gbar_A11G027700	BtoA	5-10 DPA
Gbar_A12G006220	BtoA	5-10 DPA
Gbar_A12G006580	BtoA	5-10 DPA
Gbar_A12G006590	BtoA	5-10 DPA
Gbar_A12G012440	BtoA	5-10 DPA
Gbar_A12G012450	BtoA	5-10 DPA
Gbar_A12G012600	BtoA	5-10 DPA
Gbar_A12G012610	BtoA	5-10 DPA
Gbar_A13G006030	BtoA	5-10 DPA
Gbar_A13G006650	BtoA	5-10 DPA
Gbar_D01G021210	BtoA	5-10 DPA
Gbar_D01G021220	BtoA	5-10 DPA
Gbar_D01G021230	BtoA	5-10 DPA
Gbar_D01G021240	BtoA	5-10 DPA
Gbar_D01G021250	BtoA	5-10 DPA
Gbar_D01G021260	BtoA	5-10 DPA
Gbar_D01G021270	BtoA	5-10 DPA
Gbar_D02G018130	BtoA	5-10 DPA
Gbar_D02G018140	BtoA	5-10 DPA
Gbar_D02G018150	BtoA	5-10 DPA
Gbar_D03G002240	BtoA	5-10 DPA
Gbar_D03G002250	BtoA	5-10 DPA
Gbar_D03G002260	BtoA	5-10 DPA
Gbar_D03G003810	BtoA	5-10 DPA
Gbar_D03G003820	BtoA	5-10 DPA
Gbar_D03G004060	BtoA	5-10 DPA
Gbar_D03G004070	BtoA	5-10 DPA
Gbar_D03G011360	BtoA	5-10 DPA
Gbar_D03G011370	BtoA	5-10 DPA
Gbar_D03G012120	BtoA	5-10 DPA
Gbar_D03G013970	BtoA	5-10 DPA
Gbar_D03G013980	BtoA	5-10 DPA
Gbar_D04G004100	BtoA	5-10 DPA
Gbar_D04G004110	BtoA	5-10 DPA
Gbar_D04G004120	BtoA	5-10 DPA
Gbar_D04G004130	BtoA	5-10 DPA
Gbar_D04G004140	BtoA	5-10 DPA
Gbar_D04G004150	BtoA	5-10 DPA
Gbar_D04G004160	BtoA	5-10 DPA
Gbar_D04G005110	BtoA	5-10 DPA
Gbar_D04G015980	BtoA	5-10 DPA
Gbar_D04G015990	BtoA	5-10 DPA
Gbar_D04G016000	BtoA	5-10 DPA
Gbar_D04G016010	BtoA	5-10 DPA
Gbar_D04G016020	BtoA	5-10 DPA
Gbar_D04G016030	BtoA	5-10 DPA
Gbar_D05G024250	BtoA	5-10 DPA
Gbar_D05G024260	BtoA	5-10 DPA
Gbar_D05G024270	BtoA	5-10 DPA
Gbar_D05G024280	BtoA	5-10 DPA
Gbar_D05G024290	BtoA	5-10 DPA
Gbar_D05G024300	BtoA	5-10 DPA
Gbar_D05G027790	BtoA	5-10 DPA
Gbar_D05G027800	BtoA	5-10 DPA
Gbar_D05G027810	BtoA	5-10 DPA
Gbar_D05G027820	BtoA	5-10 DPA
Gbar_D05G027830	BtoA	5-10 DPA
Gbar_D05G027840	BtoA	5-10 DPA
Gbar_D06G018720	BtoA	5-10 DPA
Gbar_D06G018730	BtoA	5-10 DPA
Gbar_D06G018740	BtoA	5-10 DPA
Gbar_D06G018750	BtoA	5-10 DPA
Gbar_D06G018760	BtoA	5-10 DPA
Gbar_D06G018770	BtoA	5-10 DPA
Gbar_D06G018780	BtoA	5-10 DPA
Gbar_D07G022140	BtoA	5-10 DPA
Gbar_D07G022150	BtoA	5-10 DPA
Gbar_D07G022160	BtoA	5-10 DPA
Gbar_D07G022170	BtoA	5-10 DPA
Gbar_D07G022180	BtoA	5-10 DPA
Gbar_D07G023810	BtoA	5-10 DPA
Gbar_D07G023820	BtoA	5-10 DPA
Gbar_D07G023830	BtoA	5-10 DPA
Gbar_D07G023840	BtoA	5-10 DPA
Gbar_D08G005000	BtoA	5-10 DPA
Gbar_D08G005010	BtoA	5-10 DPA
Gbar_D08G019840	BtoA	5-10 DPA
Gbar_D08G020110	BtoA	5-10 DPA
Gbar_D09G000840	BtoA	5-10 DPA
Gbar_D09G000850	BtoA	5-10 DPA
Gbar_D09G000860	BtoA	5-10 DPA
Gbar_D09G009400	BtoA	5-10 DPA
Gbar_D10G021540	BtoA	5-10 DPA
Gbar_D10G021550	BtoA	5-10 DPA
Gbar_D10G021870	BtoA	5-10 DPA
Gbar_D10G021880	BtoA	5-10 DPA
Gbar_D11G016440	BtoA	5-10 DPA
Gbar_D11G016450	BtoA	5-10 DPA
Gbar_D11G016820	BtoA	5-10 DPA
Gbar_D12G013930	BtoA	5-10 DPA
Gbar_D12G013940	BtoA	5-10 DPA
Gbar_D12G013950	BtoA	5-10 DPA
Gbar_D12G013960	BtoA	5-10 DPA
Gbar_D12G014270	BtoA	5-10 DPA
Gbar_D12G014280	BtoA	5-10 DPA
Gbar_D12G014290	BtoA	5-10 DPA
Gbar_D12G014300	BtoA	5-10 DPA
Gbar_D12G015320	BtoA	5-10 DPA
Gbar_D12G015330	BtoA	5-10 DPA
Gbar_D12G015340	BtoA	5-10 DPA
Gbar_D13G007450	BtoA	5-10 DPA
Gbar_D13G007460	BtoA	5-10 DPA
Gbar_D13G007470	BtoA	5-10 DPA
Gbar_D13G017410	BtoA	5-10 DPA
Gbar_D13G017420	BtoA	5-10 DPA
Gbar_A01G011290	AtoB	10-20 DPA
Gbar_A01G011300	AtoB	10-20 DPA
Gbar_A01G011680	AtoB	10-20 DPA
Gbar_A01G011800	AtoB	10-20 DPA
Gbar_A01G011830	AtoB	10-20 DPA
Gbar_A01G011840	AtoB	10-20 DPA
Gbar_A01G011850	AtoB	10-20 DPA
Gbar_A01G012140	AtoB	10-20 DPA
Gbar_A01G012190	AtoB	10-20 DPA
Gbar_A01G012200	AtoB	10-20 DPA
Gbar_A01G012210	AtoB	10-20 DPA
Gbar_A01G012470	AtoB	10-20 DPA
Gbar_A01G012480	AtoB	10-20 DPA
Gbar_A01G012490	AtoB	10-20 DPA
Gbar_A01G012500	AtoB	10-20 DPA
Gbar_A01G012560	AtoB	10-20 DPA
Gbar_A01G012570	AtoB	10-20 DPA
Gbar_A01G012730	AtoB	10-20 DPA
Gbar_A01G012740	AtoB	10-20 DPA
Gbar_A01G012750	AtoB	10-20 DPA
Gbar_A01G012760	AtoB	10-20 DPA
Gbar_A01G012770	AtoB	10-20 DPA
Gbar_A01G012780	AtoB	10-20 DPA
Gbar_A01G012790	AtoB	10-20 DPA
Gbar_A01G012810	AtoB	10-20 DPA
Gbar_A01G012820	AtoB	10-20 DPA
Gbar_A01G012830	AtoB	10-20 DPA
Gbar_A01G012840	AtoB	10-20 DPA
Gbar_A01G013180	AtoB	10-20 DPA
Gbar_A01G013190	AtoB	10-20 DPA
Gbar_A01G013200	AtoB	10-20 DPA
Gbar_A01G013210	AtoB	10-20 DPA
Gbar_A01G013220	AtoB	10-20 DPA
Gbar_A01G013230	AtoB	10-20 DPA
Gbar_A01G013260	AtoB	10-20 DPA
Gbar_A01G014800	AtoB	10-20 DPA
Gbar_A01G014810	AtoB	10-20 DPA
Gbar_A01G014900	AtoB	10-20 DPA
Gbar_A01G014910	AtoB	10-20 DPA
Gbar_A01G014920	AtoB	10-20 DPA
Gbar_A01G014930	AtoB	10-20 DPA
Gbar_A01G015020	AtoB	10-20 DPA
Gbar_A01G015030	AtoB	10-20 DPA
Gbar_A01G015040	AtoB	10-20 DPA
Gbar_A01G015450	AtoB	10-20 DPA
Gbar_A01G015460	AtoB	10-20 DPA
Gbar_A01G015470	AtoB	10-20 DPA
Gbar_A01G015620	AtoB	10-20 DPA
Gbar_A01G015630	AtoB	10-20 DPA
Gbar_A01G015640	AtoB	10-20 DPA
Gbar_A01G015650	AtoB	10-20 DPA
Gbar_A01G015660	AtoB	10-20 DPA
Gbar_A01G016100	AtoB	10-20 DPA
Gbar_A01G016110	AtoB	10-20 DPA
Gbar_A01G016120	AtoB	10-20 DPA
Gbar_A01G016250	AtoB	10-20 DPA
Gbar_A01G016260	AtoB	10-20 DPA
Gbar_A01G016270	AtoB	10-20 DPA
Gbar_A01G016280	AtoB	10-20 DPA
Gbar_A01G016290	AtoB	10-20 DPA
Gbar_A01G017770	AtoB	10-20 DPA
Gbar_A01G017780	AtoB	10-20 DPA
Gbar_A01G017790	AtoB	10-20 DPA
Gbar_A02G008840	AtoB	10-20 DPA
Gbar_A02G008850	AtoB	10-20 DPA
Gbar_A02G008860	AtoB	10-20 DPA
Gbar_A02G009590	AtoB	10-20 DPA
Gbar_A02G009600	AtoB	10-20 DPA
Gbar_A02G009610	AtoB	10-20 DPA
Gbar_A02G010070	AtoB	10-20 DPA
Gbar_A02G010140	AtoB	10-20 DPA
Gbar_A02G010150	AtoB	10-20 DPA
Gbar_A02G010160	AtoB	10-20 DPA
Gbar_A02G010890	AtoB	10-20 DPA
Gbar_A02G010900	AtoB	10-20 DPA
Gbar_A02G010910	AtoB	10-20 DPA
Gbar_A02G011070	AtoB	10-20 DPA
Gbar_A02G011080	AtoB	10-20 DPA
Gbar_A02G011180	AtoB	10-20 DPA
Gbar_A02G011190	AtoB	10-20 DPA
Gbar_A02G011540	AtoB	10-20 DPA
Gbar_A02G011550	AtoB	10-20 DPA
Gbar_A02G011560	AtoB	10-20 DPA
Gbar_A02G011660	AtoB	10-20 DPA
Gbar_A02G011670	AtoB	10-20 DPA
Gbar_A02G012500	AtoB	10-20 DPA
Gbar_A02G012510	AtoB	10-20 DPA
Gbar_A02G012520	AtoB	10-20 DPA
Gbar_A02G012530	AtoB	10-20 DPA
Gbar_A02G012540	AtoB	10-20 DPA
Gbar_A02G012550	AtoB	10-20 DPA
Gbar_A02G012620	AtoB	10-20 DPA
Gbar_A02G012630	AtoB	10-20 DPA
Gbar_A02G012640	AtoB	10-20 DPA
Gbar_A02G012650	AtoB	10-20 DPA
Gbar_A02G012670	AtoB	10-20 DPA
Gbar_A02G012680	AtoB	10-20 DPA
Gbar_A02G012690	AtoB	10-20 DPA
Gbar_A02G012700	AtoB	10-20 DPA
Gbar_A02G012710	AtoB	10-20 DPA
Gbar_A02G012720	AtoB	10-20 DPA
Gbar_A02G012740	AtoB	10-20 DPA
Gbar_A02G012750	AtoB	10-20 DPA
Gbar_A02G012760	AtoB	10-20 DPA
Gbar_A02G012770	AtoB	10-20 DPA
Gbar_A02G012780	AtoB	10-20 DPA
Gbar_A02G012810	AtoB	10-20 DPA
Gbar_A02G012820	AtoB	10-20 DPA
Gbar_A02G012830	AtoB	10-20 DPA
Gbar_A02G013160	AtoB	10-20 DPA
Gbar_A02G013210	AtoB	10-20 DPA
Gbar_A02G013220	AtoB	10-20 DPA
Gbar_A02G013230	AtoB	10-20 DPA
Gbar_A03G007930	AtoB	10-20 DPA
Gbar_A03G007940	AtoB	10-20 DPA
Gbar_A03G008380	AtoB	10-20 DPA
Gbar_A03G008390	AtoB	10-20 DPA
Gbar_A03G008400	AtoB	10-20 DPA
Gbar_A03G008640	AtoB	10-20 DPA
Gbar_A03G008650	AtoB	10-20 DPA
Gbar_A03G008660	AtoB	10-20 DPA
Gbar_A03G008670	AtoB	10-20 DPA
Gbar_A03G008680	AtoB	10-20 DPA
Gbar_A03G008690	AtoB	10-20 DPA
Gbar_A03G008700	AtoB	10-20 DPA
Gbar_A03G008710	AtoB	10-20 DPA
Gbar_A03G010010	AtoB	10-20 DPA
Gbar_A03G010020	AtoB	10-20 DPA
Gbar_A03G010030	AtoB	10-20 DPA
Gbar_A03G010040	AtoB	10-20 DPA
Gbar_A03G010130	AtoB	10-20 DPA
Gbar_A03G010220	AtoB	10-20 DPA
Gbar_A03G010230	AtoB	10-20 DPA
Gbar_A03G010240	AtoB	10-20 DPA
Gbar_A03G010980	AtoB	10-20 DPA
Gbar_A03G010990	AtoB	10-20 DPA
Gbar_A03G011000	AtoB	10-20 DPA
Gbar_A03G011010	AtoB	10-20 DPA
Gbar_A03G011020	AtoB	10-20 DPA
Gbar_A03G011030	AtoB	10-20 DPA
Gbar_A03G011410	AtoB	10-20 DPA
Gbar_A03G011420	AtoB	10-20 DPA
Gbar_A03G011430	AtoB	10-20 DPA
Gbar_A03G011440	AtoB	10-20 DPA
Gbar_A04G005590	AtoB	10-20 DPA
Gbar_A04G006290	AtoB	10-20 DPA
Gbar_A04G006300	AtoB	10-20 DPA
Gbar_A04G006310	AtoB	10-20 DPA
Gbar_A04G006320	AtoB	10-20 DPA
Gbar_A04G006330	AtoB	10-20 DPA
Gbar_A04G006340	AtoB	10-20 DPA
Gbar_A04G006360	AtoB	10-20 DPA
Gbar_A04G006380	AtoB	10-20 DPA
Gbar_A04G006390	AtoB	10-20 DPA
Gbar_A04G006400	AtoB	10-20 DPA
Gbar_A04G006410	AtoB	10-20 DPA
Gbar_A04G006420	AtoB	10-20 DPA
Gbar_A04G006430	AtoB	10-20 DPA
Gbar_A05G028380	AtoB	10-20 DPA
Gbar_A05G028390	AtoB	10-20 DPA
Gbar_A05G029030	AtoB	10-20 DPA
Gbar_A05G029040	AtoB	10-20 DPA
Gbar_A05G029050	AtoB	10-20 DPA
Gbar_A05G029060	AtoB	10-20 DPA
Gbar_A05G029070	AtoB	10-20 DPA
Gbar_A05G029080	AtoB	10-20 DPA
Gbar_A05G029090	AtoB	10-20 DPA
Gbar_A05G029100	AtoB	10-20 DPA
Gbar_A05G029110	AtoB	10-20 DPA
Gbar_A05G029120	AtoB	10-20 DPA
Gbar_A05G029130	AtoB	10-20 DPA
Gbar_A05G029150	AtoB	10-20 DPA
Gbar_A05G029160	AtoB	10-20 DPA
Gbar_A05G029170	AtoB	10-20 DPA
Gbar_A05G029180	AtoB	10-20 DPA
Gbar_A05G029190	AtoB	10-20 DPA
Gbar_A05G029200	AtoB	10-20 DPA
Gbar_A05G029210	AtoB	10-20 DPA
Gbar_A05G029220	AtoB	10-20 DPA
Gbar_A05G029410	AtoB	10-20 DPA
Gbar_A05G029420	AtoB	10-20 DPA
Gbar_A05G029430	AtoB	10-20 DPA
Gbar_A05G029440	AtoB	10-20 DPA
Gbar_A05G029450	AtoB	10-20 DPA
Gbar_A05G029570	AtoB	10-20 DPA
Gbar_A05G029580	AtoB	10-20 DPA
Gbar_A05G029590	AtoB	10-20 DPA
Gbar_A05G029600	AtoB	10-20 DPA
Gbar_A05G029610	AtoB	10-20 DPA
Gbar_A05G029620	AtoB	10-20 DPA
Gbar_A05G035450	AtoB	10-20 DPA
Gbar_A05G035460	AtoB	10-20 DPA
Gbar_A05G035470	AtoB	10-20 DPA
Gbar_A05G035480	AtoB	10-20 DPA
Gbar_A05G035490	AtoB	10-20 DPA
Gbar_A05G035500	AtoB	10-20 DPA
Gbar_A05G035520	AtoB	10-20 DPA
Gbar_A05G035530	AtoB	10-20 DPA
Gbar_A05G035540	AtoB	10-20 DPA
Gbar_A05G035550	AtoB	10-20 DPA
Gbar_A05G035560	AtoB	10-20 DPA
Gbar_A05G035570	AtoB	10-20 DPA
Gbar_A05G035580	AtoB	10-20 DPA
Gbar_A05G035590	AtoB	10-20 DPA
Gbar_A05G035600	AtoB	10-20 DPA
Gbar_A05G035610	AtoB	10-20 DPA
Gbar_A05G035620	AtoB	10-20 DPA
Gbar_A05G035630	AtoB	10-20 DPA
Gbar_A05G035640	AtoB	10-20 DPA
Gbar_A05G036020	AtoB	10-20 DPA
Gbar_A05G036030	AtoB	10-20 DPA
Gbar_A05G036040	AtoB	10-20 DPA
Gbar_A05G036050	AtoB	10-20 DPA
Gbar_A05G036060	AtoB	10-20 DPA
Gbar_A05G036070	AtoB	10-20 DPA
Gbar_A05G036080	AtoB	10-20 DPA
Gbar_A05G036090	AtoB	10-20 DPA
Gbar_A05G036100	AtoB	10-20 DPA
Gbar_A05G036110	AtoB	10-20 DPA
Gbar_A06G010900	AtoB	10-20 DPA
Gbar_A06G010910	AtoB	10-20 DPA
Gbar_A06G011090	AtoB	10-20 DPA
Gbar_A06G011100	AtoB	10-20 DPA
Gbar_A06G011110	AtoB	10-20 DPA
Gbar_A06G011120	AtoB	10-20 DPA
Gbar_A06G011130	AtoB	10-20 DPA
Gbar_A06G011140	AtoB	10-20 DPA
Gbar_A06G011210	AtoB	10-20 DPA
Gbar_A06G011220	AtoB	10-20 DPA
Gbar_A06G011270	AtoB	10-20 DPA
Gbar_A06G011280	AtoB	10-20 DPA
Gbar_A06G011290	AtoB	10-20 DPA
Gbar_A06G011300	AtoB	10-20 DPA
Gbar_A06G011310	AtoB	10-20 DPA
Gbar_A06G011320	AtoB	10-20 DPA
Gbar_A06G011710	AtoB	10-20 DPA
Gbar_A06G011720	AtoB	10-20 DPA
Gbar_A06G011730	AtoB	10-20 DPA
Gbar_A06G011740	AtoB	10-20 DPA
Gbar_A06G011750	AtoB	10-20 DPA
Gbar_A06G013350	AtoB	10-20 DPA
Gbar_A06G013360	AtoB	10-20 DPA
Gbar_A06G013370	AtoB	10-20 DPA
Gbar_A06G013380	AtoB	10-20 DPA
Gbar_A06G014110	AtoB	10-20 DPA
Gbar_A06G014120	AtoB	10-20 DPA
Gbar_A06G014130	AtoB	10-20 DPA
Gbar_A06G014140	AtoB	10-20 DPA
Gbar_A06G014260	AtoB	10-20 DPA
Gbar_A06G014270	AtoB	10-20 DPA
Gbar_A07G016610	AtoB	10-20 DPA
Gbar_A07G016620	AtoB	10-20 DPA
Gbar_A07G016630	AtoB	10-20 DPA
Gbar_A07G016640	AtoB	10-20 DPA
Gbar_A07G016650	AtoB	10-20 DPA
Gbar_A07G017120	AtoB	10-20 DPA
Gbar_A07G017130	AtoB	10-20 DPA
Gbar_A07G017140	AtoB	10-20 DPA
Gbar_A07G017150	AtoB	10-20 DPA
Gbar_A07G017160	AtoB	10-20 DPA
Gbar_A07G017170	AtoB	10-20 DPA
Gbar_A07G017180	AtoB	10-20 DPA
Gbar_A07G017190	AtoB	10-20 DPA
Gbar_A07G017200	AtoB	10-20 DPA
Gbar_A07G017210	AtoB	10-20 DPA
Gbar_A07G017350	AtoB	10-20 DPA
Gbar_A07G017360	AtoB	10-20 DPA
Gbar_A07G017370	AtoB	10-20 DPA
Gbar_A07G017380	AtoB	10-20 DPA
Gbar_A07G017390	AtoB	10-20 DPA
Gbar_A07G018120	AtoB	10-20 DPA
Gbar_A07G018130	AtoB	10-20 DPA
Gbar_A07G018140	AtoB	10-20 DPA
Gbar_A07G018150	AtoB	10-20 DPA
Gbar_A07G018160	AtoB	10-20 DPA
Gbar_A07G018170	AtoB	10-20 DPA
Gbar_A07G018660	AtoB	10-20 DPA
Gbar_A07G018670	AtoB	10-20 DPA
Gbar_A07G018680	AtoB	10-20 DPA
Gbar_A07G018690	AtoB	10-20 DPA
Gbar_A07G018700	AtoB	10-20 DPA
Gbar_A07G018710	AtoB	10-20 DPA
Gbar_A07G018720	AtoB	10-20 DPA
Gbar_A07G018990	AtoB	10-20 DPA
Gbar_A07G019000	AtoB	10-20 DPA
Gbar_A07G019010	AtoB	10-20 DPA
Gbar_A07G019020	AtoB	10-20 DPA
Gbar_A07G019160	AtoB	10-20 DPA
Gbar_A07G019170	AtoB	10-20 DPA
Gbar_A07G019990	AtoB	10-20 DPA
Gbar_A07G020000	AtoB	10-20 DPA
Gbar_A07G020010	AtoB	10-20 DPA
Gbar_A08G008710	AtoB	10-20 DPA
Gbar_A08G008720	AtoB	10-20 DPA
Gbar_A08G008730	AtoB	10-20 DPA
Gbar_A08G009990	AtoB	10-20 DPA
Gbar_A08G010000	AtoB	10-20 DPA
Gbar_A08G010010	AtoB	10-20 DPA
Gbar_A08G011640	AtoB	10-20 DPA
Gbar_A08G011690	AtoB	10-20 DPA
Gbar_A08G011790	AtoB	10-20 DPA
Gbar_A09G001740	AtoB	10-20 DPA
Gbar_A09G001750	AtoB	10-20 DPA
Gbar_A09G001760	AtoB	10-20 DPA
Gbar_A09G001770	AtoB	10-20 DPA
Gbar_A09G001780	AtoB	10-20 DPA
Gbar_A09G001790	AtoB	10-20 DPA
Gbar_A09G001800	AtoB	10-20 DPA
Gbar_A09G001810	AtoB	10-20 DPA
Gbar_A09G001820	AtoB	10-20 DPA
Gbar_A09G001830	AtoB	10-20 DPA
Gbar_A09G001840	AtoB	10-20 DPA
Gbar_A09G003030	AtoB	10-20 DPA
Gbar_A09G003040	AtoB	10-20 DPA
Gbar_A09G004080	AtoB	10-20 DPA
Gbar_A09G004090	AtoB	10-20 DPA
Gbar_A09G004100	AtoB	10-20 DPA
Gbar_A09G004110	AtoB	10-20 DPA
Gbar_A09G004120	AtoB	10-20 DPA
Gbar_A09G005760	AtoB	10-20 DPA
Gbar_A09G005770	AtoB	10-20 DPA
Gbar_A09G005780	AtoB	10-20 DPA
Gbar_A09G005790	AtoB	10-20 DPA
Gbar_A09G005800	AtoB	10-20 DPA
Gbar_A09G005810	AtoB	10-20 DPA
Gbar_A09G005820	AtoB	10-20 DPA
Gbar_A09G006900	AtoB	10-20 DPA
Gbar_A09G006910	AtoB	10-20 DPA
Gbar_A09G006920	AtoB	10-20 DPA
Gbar_A09G007160	AtoB	10-20 DPA
Gbar_A09G007170	AtoB	10-20 DPA
Gbar_A09G007180	AtoB	10-20 DPA
Gbar_A09G007190	AtoB	10-20 DPA
Gbar_A09G007330	AtoB	10-20 DPA
Gbar_A09G007340	AtoB	10-20 DPA
Gbar_A09G007350	AtoB	10-20 DPA
Gbar_A09G007360	AtoB	10-20 DPA
Gbar_A09G007570	AtoB	10-20 DPA
Gbar_A09G007580	AtoB	10-20 DPA
Gbar_A09G007590	AtoB	10-20 DPA
Gbar_A09G007600	AtoB	10-20 DPA
Gbar_A09G007610	AtoB	10-20 DPA
Gbar_A10G012070	AtoB	10-20 DPA
Gbar_A10G012080	AtoB	10-20 DPA
Gbar_A10G012090	AtoB	10-20 DPA
Gbar_A10G012100	AtoB	10-20 DPA
Gbar_A10G013240	AtoB	10-20 DPA
Gbar_A10G013250	AtoB	10-20 DPA
Gbar_A11G018770	AtoB	10-20 DPA
Gbar_A11G018780	AtoB	10-20 DPA
Gbar_A11G018790	AtoB	10-20 DPA
Gbar_A11G019270	AtoB	10-20 DPA
Gbar_A11G019280	AtoB	10-20 DPA
Gbar_A11G019290	AtoB	10-20 DPA
Gbar_A11G019300	AtoB	10-20 DPA
Gbar_A11G019310	AtoB	10-20 DPA
Gbar_A11G019320	AtoB	10-20 DPA
Gbar_A11G019330	AtoB	10-20 DPA
Gbar_A11G019710	AtoB	10-20 DPA
Gbar_A11G019720	AtoB	10-20 DPA
Gbar_A11G019730	AtoB	10-20 DPA
Gbar_A11G019740	AtoB	10-20 DPA
Gbar_A11G019790	AtoB	10-20 DPA
Gbar_A11G019800	AtoB	10-20 DPA
Gbar_A11G019810	AtoB	10-20 DPA
Gbar_A11G019820	AtoB	10-20 DPA
Gbar_A11G019830	AtoB	10-20 DPA
Gbar_A11G019840	AtoB	10-20 DPA
Gbar_A11G019860	AtoB	10-20 DPA
Gbar_A11G019870	AtoB	10-20 DPA
Gbar_A11G019880	AtoB	10-20 DPA
Gbar_A11G019890	AtoB	10-20 DPA
Gbar_A11G019900	AtoB	10-20 DPA
Gbar_A11G019910	AtoB	10-20 DPA
Gbar_A11G020740	AtoB	10-20 DPA
Gbar_A11G020750	AtoB	10-20 DPA
Gbar_A11G020760	AtoB	10-20 DPA
Gbar_A11G020770	AtoB	10-20 DPA
Gbar_A11G020780	AtoB	10-20 DPA
Gbar_A11G021310	AtoB	10-20 DPA
Gbar_A11G021320	AtoB	10-20 DPA
Gbar_A11G021330	AtoB	10-20 DPA
Gbar_A11G021340	AtoB	10-20 DPA
Gbar_A11G021350	AtoB	10-20 DPA
Gbar_A11G021900	AtoB	10-20 DPA
Gbar_A11G021910	AtoB	10-20 DPA
Gbar_A11G021920	AtoB	10-20 DPA
Gbar_A11G021930	AtoB	10-20 DPA
Gbar_A11G021940	AtoB	10-20 DPA
Gbar_A11G021950	AtoB	10-20 DPA
Gbar_A11G022440	AtoB	10-20 DPA
Gbar_A11G022450	AtoB	10-20 DPA
Gbar_A11G022460	AtoB	10-20 DPA
Gbar_A11G022630	AtoB	10-20 DPA
Gbar_A11G022640	AtoB	10-20 DPA
Gbar_A11G022650	AtoB	10-20 DPA
Gbar_A11G022660	AtoB	10-20 DPA
Gbar_A11G022670	AtoB	10-20 DPA
Gbar_A11G022790	AtoB	10-20 DPA
Gbar_A11G022800	AtoB	10-20 DPA
Gbar_A11G022810	AtoB	10-20 DPA
Gbar_A11G022820	AtoB	10-20 DPA
Gbar_A11G022830	AtoB	10-20 DPA
Gbar_A11G022840	AtoB	10-20 DPA
Gbar_A11G024180	AtoB	10-20 DPA
Gbar_A11G024190	AtoB	10-20 DPA
Gbar_A11G024410	AtoB	10-20 DPA
Gbar_A11G024420	AtoB	10-20 DPA
Gbar_A11G024430	AtoB	10-20 DPA
Gbar_A11G024440	AtoB	10-20 DPA
Gbar_A11G024450	AtoB	10-20 DPA
Gbar_A11G024460	AtoB	10-20 DPA
Gbar_A11G024470	AtoB	10-20 DPA
Gbar_A11G024700	AtoB	10-20 DPA
Gbar_A11G024710	AtoB	10-20 DPA
Gbar_A11G024720	AtoB	10-20 DPA
Gbar_A11G024730	AtoB	10-20 DPA
Gbar_A11G024740	AtoB	10-20 DPA
Gbar_A11G024750	AtoB	10-20 DPA
Gbar_A11G024760	AtoB	10-20 DPA
Gbar_A11G024770	AtoB	10-20 DPA
Gbar_A11G024780	AtoB	10-20 DPA
Gbar_A11G024920	AtoB	10-20 DPA
Gbar_A11G024930	AtoB	10-20 DPA
Gbar_A11G024940	AtoB	10-20 DPA
Gbar_A11G024950	AtoB	10-20 DPA
Gbar_A11G024960	AtoB	10-20 DPA
Gbar_A11G024970	AtoB	10-20 DPA
Gbar_A11G025110	AtoB	10-20 DPA
Gbar_A11G025120	AtoB	10-20 DPA
Gbar_A11G025130	AtoB	10-20 DPA
Gbar_A11G025140	AtoB	10-20 DPA
Gbar_A11G025150	AtoB	10-20 DPA
Gbar_A11G025160	AtoB	10-20 DPA
Gbar_A11G025170	AtoB	10-20 DPA
Gbar_A11G025250	AtoB	10-20 DPA
Gbar_A11G025260	AtoB	10-20 DPA
Gbar_A11G025380	AtoB	10-20 DPA
Gbar_A11G025390	AtoB	10-20 DPA
Gbar_A11G025400	AtoB	10-20 DPA
Gbar_A11G025410	AtoB	10-20 DPA
Gbar_A11G025420	AtoB	10-20 DPA
Gbar_A11G025500	AtoB	10-20 DPA
Gbar_A11G025510	AtoB	10-20 DPA
Gbar_A11G025520	AtoB	10-20 DPA
Gbar_A11G025530	AtoB	10-20 DPA
Gbar_A11G025540	AtoB	10-20 DPA
Gbar_A11G025550	AtoB	10-20 DPA
Gbar_A11G025560	AtoB	10-20 DPA
Gbar_A11G025570	AtoB	10-20 DPA
Gbar_A11G025960	AtoB	10-20 DPA
Gbar_A11G025970	AtoB	10-20 DPA
Gbar_A11G025980	AtoB	10-20 DPA
Gbar_A11G025990	AtoB	10-20 DPA
Gbar_A11G026690	AtoB	10-20 DPA
Gbar_A11G026700	AtoB	10-20 DPA
Gbar_A11G026710	AtoB	10-20 DPA
Gbar_A11G026720	AtoB	10-20 DPA
Gbar_A11G026730	AtoB	10-20 DPA
Gbar_A11G026740	AtoB	10-20 DPA
Gbar_A11G027190	AtoB	10-20 DPA
Gbar_A11G027200	AtoB	10-20 DPA
Gbar_A11G027210	AtoB	10-20 DPA
Gbar_A12G007600	AtoB	10-20 DPA
Gbar_A12G007610	AtoB	10-20 DPA
Gbar_A12G007620	AtoB	10-20 DPA
Gbar_A12G007630	AtoB	10-20 DPA
Gbar_A12G007640	AtoB	10-20 DPA
Gbar_A12G007650	AtoB	10-20 DPA
Gbar_A12G007660	AtoB	10-20 DPA
Gbar_A12G007670	AtoB	10-20 DPA
Gbar_A12G007680	AtoB	10-20 DPA
Gbar_A12G010280	AtoB	10-20 DPA
Gbar_A12G010320	AtoB	10-20 DPA
Gbar_A12G010330	AtoB	10-20 DPA
Gbar_A12G010340	AtoB	10-20 DPA
Gbar_A12G010380	AtoB	10-20 DPA
Gbar_A12G010390	AtoB	10-20 DPA
Gbar_A12G010400	AtoB	10-20 DPA
Gbar_A12G010470	AtoB	10-20 DPA
Gbar_A12G010480	AtoB	10-20 DPA
Gbar_A12G010490	AtoB	10-20 DPA
Gbar_A12G010500	AtoB	10-20 DPA
Gbar_A12G010510	AtoB	10-20 DPA
Gbar_A12G010520	AtoB	10-20 DPA
Gbar_A12G010530	AtoB	10-20 DPA
Gbar_A12G010540	AtoB	10-20 DPA
Gbar_A12G010550	AtoB	10-20 DPA
Gbar_A12G010620	AtoB	10-20 DPA
Gbar_A12G010630	AtoB	10-20 DPA
Gbar_A12G010640	AtoB	10-20 DPA
Gbar_A12G010650	AtoB	10-20 DPA
Gbar_A12G010660	AtoB	10-20 DPA
Gbar_A12G010670	AtoB	10-20 DPA
Gbar_A12G010680	AtoB	10-20 DPA
Gbar_A12G010690	AtoB	10-20 DPA
Gbar_A12G010700	AtoB	10-20 DPA
Gbar_A13G006010	AtoB	10-20 DPA
Gbar_A13G006020	AtoB	10-20 DPA
Gbar_A13G006030	AtoB	10-20 DPA
Gbar_A13G006650	AtoB	10-20 DPA
Gbar_A13G007150	AtoB	10-20 DPA
Gbar_A13G007160	AtoB	10-20 DPA
Gbar_A13G007170	AtoB	10-20 DPA
Gbar_A13G007180	AtoB	10-20 DPA
Gbar_A13G007190	AtoB	10-20 DPA
Gbar_A13G007610	AtoB	10-20 DPA
Gbar_A13G007620	AtoB	10-20 DPA
Gbar_A13G007630	AtoB	10-20 DPA
Gbar_A13G007710	AtoB	10-20 DPA
Gbar_A13G007720	AtoB	10-20 DPA
Gbar_A13G007730	AtoB	10-20 DPA
Gbar_A13G007740	AtoB	10-20 DPA
Gbar_A13G007750	AtoB	10-20 DPA
Gbar_A13G007760	AtoB	10-20 DPA
Gbar_A13G007770	AtoB	10-20 DPA
Gbar_A13G007780	AtoB	10-20 DPA
Gbar_A13G007790	AtoB	10-20 DPA
Gbar_A13G008330	AtoB	10-20 DPA
Gbar_A13G008340	AtoB	10-20 DPA
Gbar_A13G008350	AtoB	10-20 DPA
Gbar_A13G008830	AtoB	10-20 DPA
Gbar_A13G008840	AtoB	10-20 DPA
Gbar_A13G008850	AtoB	10-20 DPA
Gbar_A13G008860	AtoB	10-20 DPA
Gbar_A13G008870	AtoB	10-20 DPA
Gbar_A13G008880	AtoB	10-20 DPA
Gbar_A13G008890	AtoB	10-20 DPA
Gbar_A13G010070	AtoB	10-20 DPA
Gbar_A13G010080	AtoB	10-20 DPA
Gbar_A13G011360	AtoB	10-20 DPA
Gbar_A13G011370	AtoB	10-20 DPA
Gbar_A13G011510	AtoB	10-20 DPA
Gbar_A13G011520	AtoB	10-20 DPA
Gbar_D01G009630	AtoB	10-20 DPA
Gbar_D01G011160	AtoB	10-20 DPA
Gbar_D01G011170	AtoB	10-20 DPA
Gbar_D01G011180	AtoB	10-20 DPA
Gbar_D01G011190	AtoB	10-20 DPA
Gbar_D01G011410	AtoB	10-20 DPA
Gbar_D01G011420	AtoB	10-20 DPA
Gbar_D01G011430	AtoB	10-20 DPA
Gbar_D01G011440	AtoB	10-20 DPA
Gbar_D01G011450	AtoB	10-20 DPA
Gbar_D01G011460	AtoB	10-20 DPA
Gbar_D01G011470	AtoB	10-20 DPA
Gbar_D01G011540	AtoB	10-20 DPA
Gbar_D01G011550	AtoB	10-20 DPA
Gbar_D01G011560	AtoB	10-20 DPA
Gbar_D01G011590	AtoB	10-20 DPA
Gbar_D01G011600	AtoB	10-20 DPA
Gbar_D01G011610	AtoB	10-20 DPA
Gbar_D01G011620	AtoB	10-20 DPA
Gbar_D01G011630	AtoB	10-20 DPA
Gbar_D01G011640	AtoB	10-20 DPA
Gbar_D01G011690	AtoB	10-20 DPA
Gbar_D01G011700	AtoB	10-20 DPA
Gbar_D01G011710	AtoB	10-20 DPA
Gbar_D01G011720	AtoB	10-20 DPA
Gbar_D01G011730	AtoB	10-20 DPA
Gbar_D01G011740	AtoB	10-20 DPA
Gbar_D01G011750	AtoB	10-20 DPA
Gbar_D01G011760	AtoB	10-20 DPA
Gbar_D01G011770	AtoB	10-20 DPA
Gbar_D01G012930	AtoB	10-20 DPA
Gbar_D01G012940	AtoB	10-20 DPA
Gbar_D01G012950	AtoB	10-20 DPA
Gbar_D01G012960	AtoB	10-20 DPA
Gbar_D01G012970	AtoB	10-20 DPA
Gbar_D01G012980	AtoB	10-20 DPA
Gbar_D01G018330	AtoB	10-20 DPA
Gbar_D01G018340	AtoB	10-20 DPA
Gbar_D01G018350	AtoB	10-20 DPA
Gbar_D02G000010	AtoB	10-20 DPA
Gbar_D02G000020	AtoB	10-20 DPA
Gbar_D02G000030	AtoB	10-20 DPA
Gbar_D02G000040	AtoB	10-20 DPA
Gbar_D02G000050	AtoB	10-20 DPA
Gbar_D02G000060	AtoB	10-20 DPA
Gbar_D02G000070	AtoB	10-20 DPA
Gbar_D02G008000	AtoB	10-20 DPA
Gbar_D02G008010	AtoB	10-20 DPA
Gbar_D02G008020	AtoB	10-20 DPA
Gbar_D02G008030	AtoB	10-20 DPA
Gbar_D02G008040	AtoB	10-20 DPA
Gbar_D02G008050	AtoB	10-20 DPA
Gbar_D02G008060	AtoB	10-20 DPA
Gbar_D02G008180	AtoB	10-20 DPA
Gbar_D02G008190	AtoB	10-20 DPA
Gbar_D02G008510	AtoB	10-20 DPA
Gbar_D02G008520	AtoB	10-20 DPA
Gbar_D02G008530	AtoB	10-20 DPA
Gbar_D02G008540	AtoB	10-20 DPA
Gbar_D02G008550	AtoB	10-20 DPA
Gbar_D02G008560	AtoB	10-20 DPA
Gbar_D02G008570	AtoB	10-20 DPA
Gbar_D02G008580	AtoB	10-20 DPA
Gbar_D02G008590	AtoB	10-20 DPA
Gbar_D02G008600	AtoB	10-20 DPA
Gbar_D02G008630	AtoB	10-20 DPA
Gbar_D02G008640	AtoB	10-20 DPA
Gbar_D02G008650	AtoB	10-20 DPA
Gbar_D02G008660	AtoB	10-20 DPA
Gbar_D02G008670	AtoB	10-20 DPA
Gbar_D02G008680	AtoB	10-20 DPA
Gbar_D02G013670	AtoB	10-20 DPA
Gbar_D02G013680	AtoB	10-20 DPA
Gbar_D02G013690	AtoB	10-20 DPA
Gbar_D02G013700	AtoB	10-20 DPA
Gbar_D02G013710	AtoB	10-20 DPA
Gbar_D02G013720	AtoB	10-20 DPA
Gbar_D02G013730	AtoB	10-20 DPA
Gbar_D02G013740	AtoB	10-20 DPA
Gbar_D02G013750	AtoB	10-20 DPA
Gbar_D02G013770	AtoB	10-20 DPA
Gbar_D02G013780	AtoB	10-20 DPA
Gbar_D02G013790	AtoB	10-20 DPA
Gbar_D02G017570	AtoB	10-20 DPA
Gbar_D02G017580	AtoB	10-20 DPA
Gbar_D02G017590	AtoB	10-20 DPA
Gbar_D02G017600	AtoB	10-20 DPA
Gbar_D02G018120	AtoB	10-20 DPA
Gbar_D03G004670	AtoB	10-20 DPA
Gbar_D03G004680	AtoB	10-20 DPA
Gbar_D03G005120	AtoB	10-20 DPA
Gbar_D03G005130	AtoB	10-20 DPA
Gbar_D03G005140	AtoB	10-20 DPA
Gbar_D03G005490	AtoB	10-20 DPA
Gbar_D03G005500	AtoB	10-20 DPA
Gbar_D03G005510	AtoB	10-20 DPA
Gbar_D03G005520	AtoB	10-20 DPA
Gbar_D03G005530	AtoB	10-20 DPA
Gbar_D03G005570	AtoB	10-20 DPA
Gbar_D03G006050	AtoB	10-20 DPA
Gbar_D03G006060	AtoB	10-20 DPA
Gbar_D03G008120	AtoB	10-20 DPA
Gbar_D03G008130	AtoB	10-20 DPA
Gbar_D03G008140	AtoB	10-20 DPA
Gbar_D03G008150	AtoB	10-20 DPA
Gbar_D03G008160	AtoB	10-20 DPA
Gbar_D03G008170	AtoB	10-20 DPA
Gbar_D03G008180	AtoB	10-20 DPA
Gbar_D03G008420	AtoB	10-20 DPA
Gbar_D03G008430	AtoB	10-20 DPA
Gbar_D03G008440	AtoB	10-20 DPA
Gbar_D03G008450	AtoB	10-20 DPA
Gbar_D03G008460	AtoB	10-20 DPA
Gbar_D03G008630	AtoB	10-20 DPA
Gbar_D03G008710	AtoB	10-20 DPA
Gbar_D03G008720	AtoB	10-20 DPA
Gbar_D03G008730	AtoB	10-20 DPA
Gbar_D03G008740	AtoB	10-20 DPA
Gbar_D03G008750	AtoB	10-20 DPA
Gbar_D03G008760	AtoB	10-20 DPA
Gbar_D03G008980	AtoB	10-20 DPA
Gbar_D03G008990	AtoB	10-20 DPA
Gbar_D03G009000	AtoB	10-20 DPA
Gbar_D03G009010	AtoB	10-20 DPA
Gbar_D03G009020	AtoB	10-20 DPA
Gbar_D03G009500	AtoB	10-20 DPA
Gbar_D03G009510	AtoB	10-20 DPA
Gbar_D03G009530	AtoB	10-20 DPA
Gbar_D03G009540	AtoB	10-20 DPA
Gbar_D03G009550	AtoB	10-20 DPA
Gbar_D03G009560	AtoB	10-20 DPA
Gbar_D03G009570	AtoB	10-20 DPA
Gbar_D03G009580	AtoB	10-20 DPA
Gbar_D03G010530	AtoB	10-20 DPA
Gbar_D03G010540	AtoB	10-20 DPA
Gbar_D03G010550	AtoB	10-20 DPA
Gbar_D04G006850	AtoB	10-20 DPA
Gbar_D04G006860	AtoB	10-20 DPA
Gbar_D04G006870	AtoB	10-20 DPA
Gbar_D04G006880	AtoB	10-20 DPA
Gbar_D04G008030	AtoB	10-20 DPA
Gbar_D04G008040	AtoB	10-20 DPA
Gbar_D04G008050	AtoB	10-20 DPA
Gbar_D04G008060	AtoB	10-20 DPA
Gbar_D04G008080	AtoB	10-20 DPA
Gbar_D04G008090	AtoB	10-20 DPA
Gbar_D04G008100	AtoB	10-20 DPA
Gbar_D04G008350	AtoB	10-20 DPA
Gbar_D04G008360	AtoB	10-20 DPA
Gbar_D04G008370	AtoB	10-20 DPA
Gbar_D04G008380	AtoB	10-20 DPA
Gbar_D04G008390	AtoB	10-20 DPA
Gbar_D04G008400	AtoB	10-20 DPA
Gbar_D04G008410	AtoB	10-20 DPA
Gbar_D04G008420	AtoB	10-20 DPA
Gbar_D04G008430	AtoB	10-20 DPA
Gbar_D04G008440	AtoB	10-20 DPA
Gbar_D04G008450	AtoB	10-20 DPA
Gbar_D04G008460	AtoB	10-20 DPA
Gbar_D04G010980	AtoB	10-20 DPA
Gbar_D04G010990	AtoB	10-20 DPA
Gbar_D04G011000	AtoB	10-20 DPA
Gbar_D04G012290	AtoB	10-20 DPA
Gbar_D04G012300	AtoB	10-20 DPA
Gbar_D04G012310	AtoB	10-20 DPA
Gbar_D04G012320	AtoB	10-20 DPA
Gbar_D04G012330	AtoB	10-20 DPA
Gbar_D04G012340	AtoB	10-20 DPA
Gbar_D04G012630	AtoB	10-20 DPA
Gbar_D04G012640	AtoB	10-20 DPA
Gbar_D04G012650	AtoB	10-20 DPA
Gbar_D04G012660	AtoB	10-20 DPA
Gbar_D04G012670	AtoB	10-20 DPA
Gbar_D04G012800	AtoB	10-20 DPA
Gbar_D04G012810	AtoB	10-20 DPA
Gbar_D04G012820	AtoB	10-20 DPA
Gbar_D04G012830	AtoB	10-20 DPA
Gbar_D04G012840	AtoB	10-20 DPA
Gbar_D04G012850	AtoB	10-20 DPA
Gbar_D04G012860	AtoB	10-20 DPA
Gbar_D04G013630	AtoB	10-20 DPA
Gbar_D04G013640	AtoB	10-20 DPA
Gbar_D04G013840	AtoB	10-20 DPA
Gbar_D04G013850	AtoB	10-20 DPA
Gbar_D04G013860	AtoB	10-20 DPA
Gbar_D04G013870	AtoB	10-20 DPA
Gbar_D04G013880	AtoB	10-20 DPA
Gbar_D04G013890	AtoB	10-20 DPA
Gbar_D04G013900	AtoB	10-20 DPA
Gbar_D04G013910	AtoB	10-20 DPA
Gbar_D04G013920	AtoB	10-20 DPA
Gbar_D04G013930	AtoB	10-20 DPA
Gbar_D04G013940	AtoB	10-20 DPA
Gbar_D05G039360	AtoB	10-20 DPA
Gbar_D05G039370	AtoB	10-20 DPA
Gbar_D05G039380	AtoB	10-20 DPA
Gbar_D05G039390	AtoB	10-20 DPA
Gbar_D05G039400	AtoB	10-20 DPA
Gbar_D05G039410	AtoB	10-20 DPA
Gbar_D06G006510	AtoB	10-20 DPA
Gbar_D06G006520	AtoB	10-20 DPA
Gbar_D06G006530	AtoB	10-20 DPA
Gbar_D06G006540	AtoB	10-20 DPA
Gbar_D06G006550	AtoB	10-20 DPA
Gbar_D06G006560	AtoB	10-20 DPA
Gbar_D06G006580	AtoB	10-20 DPA
Gbar_D06G006570	AtoB	10-20 DPA
Gbar_D06G006590	AtoB	10-20 DPA
Gbar_D06G009980	AtoB	10-20 DPA
Gbar_D06G009990	AtoB	10-20 DPA
Gbar_D06G010000	AtoB	10-20 DPA
Gbar_D06G010010	AtoB	10-20 DPA
Gbar_D06G010020	AtoB	10-20 DPA
Gbar_D06G010030	AtoB	10-20 DPA
Gbar_D06G010040	AtoB	10-20 DPA
Gbar_D06G010050	AtoB	10-20 DPA
Gbar_D06G010060	AtoB	10-20 DPA
Gbar_D06G010070	AtoB	10-20 DPA
Gbar_D06G010170	AtoB	10-20 DPA
Gbar_D06G010180	AtoB	10-20 DPA
Gbar_D06G010190	AtoB	10-20 DPA
Gbar_D06G010200	AtoB	10-20 DPA
Gbar_D06G010210	AtoB	10-20 DPA
Gbar_D06G010220	AtoB	10-20 DPA
Gbar_D06G010230	AtoB	10-20 DPA
Gbar_D06G010240	AtoB	10-20 DPA
Gbar_D06G010290	AtoB	10-20 DPA
Gbar_D06G010300	AtoB	10-20 DPA
Gbar_D06G010310	AtoB	10-20 DPA
Gbar_D06G010320	AtoB	10-20 DPA
Gbar_D06G010330	AtoB	10-20 DPA
Gbar_D06G010600	AtoB	10-20 DPA
Gbar_D06G010610	AtoB	10-20 DPA
Gbar_D06G011020	AtoB	10-20 DPA
Gbar_D06G011030	AtoB	10-20 DPA
Gbar_D06G011040	AtoB	10-20 DPA
Gbar_D06G011050	AtoB	10-20 DPA
Gbar_D06G011060	AtoB	10-20 DPA
Gbar_D06G011070	AtoB	10-20 DPA
Gbar_D06G011080	AtoB	10-20 DPA
Gbar_D06G011180	AtoB	10-20 DPA
Gbar_D06G011190	AtoB	10-20 DPA
Gbar_D06G011200	AtoB	10-20 DPA
Gbar_D06G011210	AtoB	10-20 DPA
Gbar_D06G012830	AtoB	10-20 DPA
Gbar_D06G012840	AtoB	10-20 DPA
Gbar_D06G012850	AtoB	10-20 DPA
Gbar_D06G012860	AtoB	10-20 DPA
Gbar_D06G013780	AtoB	10-20 DPA
Gbar_D06G013790	AtoB	10-20 DPA
Gbar_D06G013800	AtoB	10-20 DPA
Gbar_D06G013810	AtoB	10-20 DPA
Gbar_D06G013820	AtoB	10-20 DPA
Gbar_D06G013830	AtoB	10-20 DPA
Gbar_D06G013840	AtoB	10-20 DPA
Gbar_D06G013850	AtoB	10-20 DPA
Gbar_D06G013860	AtoB	10-20 DPA
Gbar_D06G013870	AtoB	10-20 DPA
Gbar_D06G013880	AtoB	10-20 DPA
Gbar_D06G015650	AtoB	10-20 DPA
Gbar_D06G015660	AtoB	10-20 DPA
Gbar_D06G015670	AtoB	10-20 DPA
Gbar_D06G015680	AtoB	10-20 DPA
Gbar_D06G016680	AtoB	10-20 DPA
Gbar_D07G000010	AtoB	10-20 DPA
Gbar_D07G000020	AtoB	10-20 DPA
Gbar_D07G000030	AtoB	10-20 DPA
Gbar_D07G000040	AtoB	10-20 DPA
Gbar_D07G000050	AtoB	10-20 DPA
Gbar_D07G000060	AtoB	10-20 DPA
Gbar_D07G000070	AtoB	10-20 DPA
Gbar_D07G014440	AtoB	10-20 DPA
Gbar_D07G014450	AtoB	10-20 DPA
Gbar_D07G014460	AtoB	10-20 DPA
Gbar_D07G014470	AtoB	10-20 DPA
Gbar_D07G014480	AtoB	10-20 DPA
Gbar_D07G014490	AtoB	10-20 DPA
Gbar_D07G014500	AtoB	10-20 DPA
Gbar_D07G014510	AtoB	10-20 DPA
Gbar_D07G014520	AtoB	10-20 DPA
Gbar_D07G014530	AtoB	10-20 DPA
Gbar_D07G014540	AtoB	10-20 DPA
Gbar_D07G014550	AtoB	10-20 DPA
Gbar_D07G014560	AtoB	10-20 DPA
Gbar_D07G014880	AtoB	10-20 DPA
Gbar_D07G014890	AtoB	10-20 DPA
Gbar_D07G014900	AtoB	10-20 DPA
Gbar_D07G014910	AtoB	10-20 DPA
Gbar_D07G014920	AtoB	10-20 DPA
Gbar_D07G014950	AtoB	10-20 DPA
Gbar_D07G014960	AtoB	10-20 DPA
Gbar_D07G014970	AtoB	10-20 DPA
Gbar_D07G014980	AtoB	10-20 DPA
Gbar_D07G014990	AtoB	10-20 DPA
[truncated: 780 more rows]
