# Supplementary material for: Dynamic 3D genome architecture of cotton fiber reveals subgenome-coordinated chromatin topology for 4-staged single-cell differentiation
Source: Genome Biol. 2022 Feb 3;23:45. doi: 10.1186/s13059-022-02616-y (PMC8812185; doi:10.1186/s13059-022-02616-y)
Supplement: Supplementary file 8 — Additional file 8: Table S7. The GO terms enriched by genes contained in the compartment switching regions. [file 13059_2022_2616_MOESM8_ESM.xlsx]

## Sheet: Table S7
Table S7. The GO terms enriched by genes contained in the compartment switching regions.
stages_compartment_subgenome	class	ID	Description	P-value	Q-value	stages_compartment_subgenome	class	ID	Description	P-value	Q-value
0-5D_AtoB_At	Biological Process	GO:0019761	glucosinolate biosynthetic process	1.68295e-05	0.00108247	0-5D_AtoB_Dt	Molecular Function	GO:0047939	L-glucuronate reductase activity	0.00266551	0.0350617
	Biological Process	GO:0007093	mitotic cell cycle checkpoint	0.0026519	0.0161581		Molecular Function	GO:0015078	hydrogen ion transmembrane transporter activity	7.19603e-05	0.00410174
	Biological Process	GO:0045912	negative regulation of carbohydrate metabolic process	0.00331389	0.0166969		Molecular Function	GO:0008898	S-adenosylmethionine-homocysteine S-methyltransferase activity	4.14998e-05	0.00354824
	Biological Process	GO:0031324	negative regulation of cellular metabolic process	0.00995171	0.0306747		Molecular Function	GO:0080007	S-nitrosoglutathione reductase activity	0.00266551	0.0350617
	Biological Process	GO:0007017	microtubule-based process	0.00970794	0.0306747		Molecular Function	GO:0046421	methylisocitrate lyase activity	6.94014e-06	0.00118676
							Molecular Function	GO:0030775	glucuronoxylan 4-O-methyltransferase activity	0.00266551	0.0350617
5-10D_AtoB_At						5-10D_AtoB_Dt
10-20D_AtoB_At
0-5D_BtoA_At	Biological Process	GO:1901033	positive regulation of response to reactive oxygen species	0.000597213	0.0243364	0-5D_BtoA_Dt	Molecular Function	GO:0018456	aryl-alcohol dehydrogenase (NAD+) activity	0.000277996	0.0438678
5-10D_BtoA_At	Biological Process	GO:0006744	ubiquinone biosynthetic process	0.00012153	0.0140975	5-10D_BtoA_Dt	Biological Process	GO:0007019	microtubule depolymerization	4.97161e-05	0.00324575
	Cellular Component	GO:0005874	microtubule	0.001353	0.0364913		Biological Process	GO:0009723	response to ethylene	3.27553e-05	0.00324575
	Molecular Function	GO:0008017	microtubule binding	0.000585932	0.04363		Biological Process	GO:0055114	oxidation-reduction process	0.000517094	0.0129598
							Biological Process	GO:0009605	response to external stimulus	0.00155267	0.0283828
							Cellular Component	GO:0000325	plant-type vacuole	1.72158e-07	3.67269e-06
							Cellular Component	GO:0005876	spindle microtubule	0.000269796	0.00431674
							Molecular Function	GO:0016229	steroid dehydrogenase activity	9.84419e-07	3.19936e-05
							Molecular Function	GO:0008234	cysteine-type peptidase activity	2.20019e-07	1.43012e-05
							Molecular Function	GO:0016491	oxidoreductase activity	6.1277e-05	0.00132767
							Molecular Function	GO:0051010	microtubule plus-end binding	5.62656e-05	0.00132767
							Molecular Function	GO:0003824	catalytic activity	0.000227143	0.00338646
							Molecular Function	GO:0070011	peptidase activity, acting on L-amino acid peptides	0.000151245	0.00280883
							Molecular Function	GO:0050502	cis-zeatin O-beta-D-glucosyltransferase activity	0.000260497	0.00338646
							Molecular Function	GO:0032440	2-alkenal reductase [NAD(P)] activity	0.000822163	0.00890677
							Molecular Function	GO:0008171	O-methyltransferase activity	0.0055454	0.0447015
							Molecular Function	GO:0042973	glucan endo-1,3-beta-D-glucosidase activity	0.0055454	0.0447015
							Molecular Function	GO:0032403	protein complex binding	0.0061004	0.0447015
							Molecular Function	GO:0008937	ferredoxin-NAD(P) reductase activity	0.00618944	0.0447015
10-20D_BtoA_At	Cellular Component	GO:0010282	senescence-associated vacuole	2.56305e-05	0.00233237	10-20D_BtoA_Dt	Biological Process	GO:0046271	phenylpropanoid catabolic process	3.50109e-05	0.0150897
							Molecular Function	GO:0052716	hydroquinone:oxygen oxidoreductase activity	2.63567e-05	0.00690546
