# Supplementary material for: Dynamic 3D genome architecture of cotton fiber reveals subgenome-coordinated chromatin topology for 4-staged single-cell differentiation
Source: Genome Biol. 2022 Feb 3;23:45. doi: 10.1186/s13059-022-02616-y (PMC8812185; doi:10.1186/s13059-022-02616-y)
Supplement: Supplementary file 9 — Additional file 9: Table S8. TAD-like structure regions during fiber development. [file 13059_2022_2616_MOESM9_ESM.xlsx]

## Sheet: Table S8
Table S8. TAD-like structure regions during fiber development.
Chr	start	end	days
Gbar_A01	480000	820000	0 DPA
Gbar_A01	820000	1000000	0 DPA
Gbar_A01	1000000	1620000	0 DPA
Gbar_A01	1620000	1820000	0 DPA
Gbar_A01	1820000	2020000	0 DPA
Gbar_A01	2020000	2220000	0 DPA
Gbar_A01	2220000	2440000	0 DPA
Gbar_A01	2440000	2720000	0 DPA
Gbar_A01	2720000	2940000	0 DPA
Gbar_A01	2940000	3280000	0 DPA
Gbar_A01	3280000	3560000	0 DPA
Gbar_A01	3560000	3720000	0 DPA
Gbar_A01	3720000	4020000	0 DPA
Gbar_A01	4020000	4420000	0 DPA
Gbar_A01	4420000	4800000	0 DPA
Gbar_A01	4800000	5240000	0 DPA
Gbar_A01	5240000	5580000	0 DPA
Gbar_A01	5580000	5860000	0 DPA
Gbar_A01	5860000	6180000	0 DPA
Gbar_A01	6180000	6380000	0 DPA
Gbar_A01	6380000	6640000	0 DPA
Gbar_A01	6640000	6740000	0 DPA
Gbar_A01	6740000	6900000	0 DPA
Gbar_A01	6900000	7140000	0 DPA
Gbar_A01	7140000	7280000	0 DPA
Gbar_A01	7280000	7440000	0 DPA
Gbar_A01	7440000	7700000	0 DPA
Gbar_A01	7700000	7940000	0 DPA
Gbar_A01	7940000	8120000	0 DPA
Gbar_A01	8120000	8420000	0 DPA
Gbar_A01	8420000	8620000	0 DPA
Gbar_A01	8620000	9060000	0 DPA
Gbar_A01	9060000	9280000	0 DPA
Gbar_A01	9280000	9480000	0 DPA
Gbar_A01	9480000	9780000	0 DPA
Gbar_A01	9780000	9880000	0 DPA
Gbar_A01	9880000	10100000	0 DPA
Gbar_A01	10100000	10380000	0 DPA
Gbar_A01	10380000	10820000	0 DPA
Gbar_A01	10820000	10960000	0 DPA
Gbar_A01	10960000	11420000	0 DPA
Gbar_A01	11420000	11600000	0 DPA
Gbar_A01	11600000	12020000	0 DPA
Gbar_A01	12020000	12280000	0 DPA
Gbar_A01	12280000	12440000	0 DPA
Gbar_A01	12440000	12900000	0 DPA
Gbar_A01	12900000	13340000	0 DPA
Gbar_A01	13340000	13640000	0 DPA
Gbar_A01	13640000	13980000	0 DPA
Gbar_A01	13980000	14340000	0 DPA
Gbar_A01	14340000	14780000	0 DPA
Gbar_A01	14780000	15340000	0 DPA
Gbar_A01	15340000	15760000	0 DPA
Gbar_A01	15760000	15920000	0 DPA
Gbar_A01	15920000	16080000	0 DPA
Gbar_A01	16080000	16320000	0 DPA
Gbar_A01	16320000	16780000	0 DPA
Gbar_A01	16780000	17120000	0 DPA
Gbar_A01	17120000	17260000	0 DPA
Gbar_A01	17260000	17540000	0 DPA
Gbar_A01	17540000	17780000	0 DPA
Gbar_A01	17780000	18000000	0 DPA
Gbar_A01	18000000	18220000	0 DPA
Gbar_A01	18220000	18380000	0 DPA
Gbar_A01	18380000	18640000	0 DPA
Gbar_A01	18640000	18820000	0 DPA
Gbar_A01	18820000	19080000	0 DPA
Gbar_A01	19080000	19240000	0 DPA
Gbar_A01	19240000	19560000	0 DPA
Gbar_A01	19560000	19820000	0 DPA
Gbar_A01	19820000	19980000	0 DPA
Gbar_A01	19980000	20320000	0 DPA
Gbar_A01	20320000	20600000	0 DPA
Gbar_A01	20600000	20800000	0 DPA
Gbar_A01	20800000	20980000	0 DPA
Gbar_A01	20980000	21340000	0 DPA
Gbar_A01	21340000	21620000	0 DPA
Gbar_A01	21620000	21960000	0 DPA
Gbar_A01	21960000	22240000	0 DPA
Gbar_A01	22240000	22500000	0 DPA
Gbar_A01	22500000	22880000	0 DPA
Gbar_A01	22880000	23020000	0 DPA
Gbar_A01	23020000	23280000	0 DPA
Gbar_A01	23280000	23600000	0 DPA
Gbar_A01	23600000	23880000	0 DPA
Gbar_A01	23880000	24220000	0 DPA
Gbar_A01	24220000	24460000	0 DPA
Gbar_A01	24460000	24660000	0 DPA
Gbar_A01	24660000	25040000	0 DPA
Gbar_A01	25040000	25300000	0 DPA
Gbar_A01	25300000	25500000	0 DPA
Gbar_A01	25500000	25720000	0 DPA
Gbar_A01	25720000	25960000	0 DPA
Gbar_A01	25960000	26180000	0 DPA
Gbar_A01	26180000	26440000	0 DPA
Gbar_A01	26440000	26860000	0 DPA
Gbar_A01	26860000	27300000	0 DPA
Gbar_A01	27300000	27640000	0 DPA
Gbar_A01	27640000	28220000	0 DPA
Gbar_A01	28220000	28320000	0 DPA
Gbar_A01	28320000	28720000	0 DPA
Gbar_A01	28720000	29180000	0 DPA
Gbar_A01	29180000	29500000	0 DPA
Gbar_A01	29500000	29640000	0 DPA
Gbar_A01	29640000	29920000	0 DPA
Gbar_A01	29920000	30180000	0 DPA
Gbar_A01	30180000	30580000	0 DPA
Gbar_A01	30580000	30820000	0 DPA
Gbar_A01	30820000	31120000	0 DPA
Gbar_A01	31120000	31360000	0 DPA
Gbar_A01	31360000	31600000	0 DPA
Gbar_A01	31600000	31780000	0 DPA
Gbar_A01	31780000	32060000	0 DPA
Gbar_A01	32060000	32280000	0 DPA
Gbar_A01	32280000	32540000	0 DPA
Gbar_A01	32540000	32760000	0 DPA
Gbar_A01	32760000	33000000	0 DPA
Gbar_A01	33000000	33380000	0 DPA
Gbar_A01	33380000	33700000	0 DPA
Gbar_A01	33700000	33960000	0 DPA
Gbar_A01	33960000	34080000	0 DPA
Gbar_A01	34080000	34300000	0 DPA
Gbar_A01	34300000	34400000	0 DPA
Gbar_A01	34400000	34880000	0 DPA
Gbar_A01	34880000	35320000	0 DPA
Gbar_A01	35320000	35700000	0 DPA
Gbar_A01	35700000	35860000	0 DPA
Gbar_A01	35860000	36120000	0 DPA
Gbar_A01	36120000	36420000	0 DPA
Gbar_A01	36420000	36820000	0 DPA
Gbar_A01	36820000	37340000	0 DPA
Gbar_A01	37340000	37440000	0 DPA
Gbar_A01	37440000	37760000	0 DPA
Gbar_A01	37760000	38060000	0 DPA
Gbar_A01	38060000	38380000	0 DPA
Gbar_A01	38380000	39000000	0 DPA
Gbar_A01	39000000	39560000	0 DPA
Gbar_A01	39560000	39780000	0 DPA
Gbar_A01	39780000	40140000	0 DPA
Gbar_A01	40140000	40360000	0 DPA
Gbar_A01	40360000	40620000	0 DPA
Gbar_A01	40620000	40960000	0 DPA
Gbar_A01	40960000	41280000	0 DPA
Gbar_A01	41280000	41620000	0 DPA
Gbar_A01	41620000	42100000	0 DPA
Gbar_A01	42100000	42580000	0 DPA
Gbar_A01	42580000	42820000	0 DPA
Gbar_A01	42820000	42920000	0 DPA
Gbar_A01	42920000	43100000	0 DPA
Gbar_A01	43100000	43760000	0 DPA
Gbar_A01	43760000	43900000	0 DPA
Gbar_A01	43900000	44280000	0 DPA
Gbar_A01	44280000	44760000	0 DPA
Gbar_A01	44760000	45120000	0 DPA
Gbar_A01	45120000	45380000	0 DPA
Gbar_A01	45380000	45540000	0 DPA
Gbar_A01	45540000	45740000	0 DPA
Gbar_A01	45740000	45900000	0 DPA
Gbar_A01	45900000	46020000	0 DPA
Gbar_A01	46020000	46360000	0 DPA
Gbar_A01	46360000	46620000	0 DPA
Gbar_A01	46620000	46960000	0 DPA
Gbar_A01	46960000	47160000	0 DPA
Gbar_A01	47160000	47680000	0 DPA
Gbar_A01	47680000	48040000	0 DPA
Gbar_A01	48040000	48200000	0 DPA
Gbar_A01	48200000	48860000	0 DPA
Gbar_A01	48860000	49040000	0 DPA
Gbar_A01	49040000	49200000	0 DPA
Gbar_A01	49200000	49780000	0 DPA
Gbar_A01	49780000	50160000	0 DPA
Gbar_A01	50160000	50780000	0 DPA
Gbar_A01	50780000	50940000	0 DPA
Gbar_A01	50940000	51060000	0 DPA
Gbar_A01	51060000	51840000	0 DPA
Gbar_A01	51840000	52600000	0 DPA
Gbar_A01	52600000	52900000	0 DPA
Gbar_A01	52900000	53180000	0 DPA
Gbar_A01	53180000	53640000	0 DPA
Gbar_A01	53640000	53900000	0 DPA
Gbar_A01	53900000	54080000	0 DPA
Gbar_A01	54080000	54260000	0 DPA
Gbar_A01	54260000	54500000	0 DPA
Gbar_A01	54500000	54980000	0 DPA
Gbar_A01	54980000	55200000	0 DPA
Gbar_A01	55200000	55580000	0 DPA
Gbar_A01	55580000	55700000	0 DPA
Gbar_A01	55700000	56000000	0 DPA
Gbar_A01	56000000	56520000	0 DPA
Gbar_A01	56520000	56940000	0 DPA
Gbar_A01	56940000	57120000	0 DPA
Gbar_A01	57120000	57500000	0 DPA
Gbar_A01	57500000	57800000	0 DPA
Gbar_A01	57800000	58140000	0 DPA
Gbar_A01	58140000	58460000	0 DPA
Gbar_A01	58460000	58880000	0 DPA
Gbar_A01	58880000	59060000	0 DPA
Gbar_A01	59060000	59460000	0 DPA
Gbar_A01	59460000	59620000	0 DPA
Gbar_A01	59620000	59920000	0 DPA
Gbar_A01	59920000	60200000	0 DPA
Gbar_A01	60200000	60500000	0 DPA
Gbar_A01	60500000	60820000	0 DPA
Gbar_A01	60820000	60980000	0 DPA
Gbar_A01	60980000	61600000	0 DPA
Gbar_A01	61600000	61720000	0 DPA
Gbar_A01	61720000	62000000	0 DPA
Gbar_A01	62000000	62220000	0 DPA
Gbar_A01	62220000	62640000	0 DPA
Gbar_A01	62640000	63160000	0 DPA
Gbar_A01	63160000	63520000	0 DPA
Gbar_A01	63520000	63660000	0 DPA
Gbar_A01	63660000	64020000	0 DPA
Gbar_A01	64020000	64540000	0 DPA
Gbar_A01	64540000	65400000	0 DPA
Gbar_A01	65400000	65840000	0 DPA
Gbar_A01	65840000	65940000	0 DPA
Gbar_A01	65940000	66220000	0 DPA
Gbar_A01	66220000	66460000	0 DPA
Gbar_A01	66460000	66840000	0 DPA
Gbar_A01	66840000	67240000	0 DPA
Gbar_A01	67240000	67460000	0 DPA
Gbar_A01	67460000	67660000	0 DPA
Gbar_A01	67660000	68220000	0 DPA
Gbar_A01	68220000	68720000	0 DPA
Gbar_A01	68720000	69120000	0 DPA
Gbar_A01	69120000	69400000	0 DPA
Gbar_A01	69400000	69900000	0 DPA
Gbar_A01	69900000	70160000	0 DPA
Gbar_A01	70160000	70420000	0 DPA
Gbar_A01	70420000	70640000	0 DPA
Gbar_A01	70640000	71220000	0 DPA
Gbar_A01	71220000	71340000	0 DPA
Gbar_A01	71340000	71560000	0 DPA
Gbar_A01	71560000	71720000	0 DPA
Gbar_A01	71720000	72060000	0 DPA
Gbar_A01	72060000	72380000	0 DPA
Gbar_A01	72380000	72480000	0 DPA
Gbar_A01	72480000	72920000	0 DPA
Gbar_A01	72920000	73280000	0 DPA
Gbar_A01	73280000	73740000	0 DPA
Gbar_A01	73740000	74020000	0 DPA
Gbar_A01	74020000	74500000	0 DPA
Gbar_A01	74500000	74820000	0 DPA
Gbar_A01	74820000	74940000	0 DPA
Gbar_A01	74940000	75200000	0 DPA
Gbar_A01	75200000	75480000	0 DPA
Gbar_A01	75480000	75760000	0 DPA
Gbar_A01	75760000	75860000	0 DPA
Gbar_A01	75860000	76080000	0 DPA
Gbar_A01	76080000	76500000	0 DPA
Gbar_A01	76500000	77060000	0 DPA
Gbar_A01	77060000	77300000	0 DPA
Gbar_A01	77300000	77520000	0 DPA
Gbar_A01	77520000	77800000	0 DPA
Gbar_A01	77800000	77920000	0 DPA
Gbar_A01	77920000	78320000	0 DPA
Gbar_A01	78320000	78800000	0 DPA
Gbar_A01	78800000	79020000	0 DPA
Gbar_A01	79020000	79260000	0 DPA
Gbar_A01	79260000	79660000	0 DPA
Gbar_A01	79660000	79900000	0 DPA
Gbar_A01	79900000	80080000	0 DPA
Gbar_A01	80080000	80280000	0 DPA
Gbar_A01	80280000	80620000	0 DPA
Gbar_A01	80620000	81020000	0 DPA
Gbar_A01	81020000	81460000	0 DPA
Gbar_A01	81460000	82200000	0 DPA
Gbar_A01	82200000	82520000	0 DPA
Gbar_A01	82520000	82960000	0 DPA
Gbar_A01	82960000	83600000	0 DPA
Gbar_A01	83600000	83900000	0 DPA
Gbar_A01	83900000	84120000	0 DPA
Gbar_A01	84120000	84300000	0 DPA
Gbar_A01	84300000	84480000	0 DPA
Gbar_A01	84480000	84720000	0 DPA
Gbar_A01	84720000	84840000	0 DPA
Gbar_A01	84840000	85240000	0 DPA
Gbar_A01	85240000	85760000	0 DPA
Gbar_A01	85760000	86040000	0 DPA
Gbar_A01	86040000	86180000	0 DPA
Gbar_A01	86180000	86400000	0 DPA
Gbar_A01	86400000	86540000	0 DPA
Gbar_A01	86540000	86640000	0 DPA
Gbar_A01	86640000	86840000	0 DPA
Gbar_A01	86840000	87240000	0 DPA
Gbar_A01	87240000	87700000	0 DPA
Gbar_A01	87700000	87940000	0 DPA
Gbar_A01	87940000	88500000	0 DPA
Gbar_A01	88500000	88780000	0 DPA
Gbar_A01	88780000	89040000	0 DPA
Gbar_A01	89040000	89700000	0 DPA
Gbar_A01	89700000	89920000	0 DPA
Gbar_A01	89920000	90160000	0 DPA
Gbar_A01	90160000	90320000	0 DPA
Gbar_A01	90320000	90540000	0 DPA
Gbar_A01	90540000	90780000	0 DPA
Gbar_A01	90780000	90920000	0 DPA
Gbar_A01	90920000	91140000	0 DPA
Gbar_A01	91140000	91440000	0 DPA
Gbar_A01	91440000	91700000	0 DPA
Gbar_A01	91700000	91880000	0 DPA
Gbar_A01	91880000	92040000	0 DPA
Gbar_A01	92040000	92320000	0 DPA
Gbar_A01	92320000	92500000	0 DPA
Gbar_A01	92500000	92760000	0 DPA
Gbar_A01	92760000	93100000	0 DPA
Gbar_A01	93100000	93280000	0 DPA
Gbar_A01	93280000	93680000	0 DPA
Gbar_A01	93680000	93780000	0 DPA
Gbar_A01	93780000	94060000	0 DPA
Gbar_A01	94060000	94320000	0 DPA
Gbar_A01	94320000	94640000	0 DPA
Gbar_A01	94640000	94980000	0 DPA
Gbar_A01	94980000	95220000	0 DPA
Gbar_A01	95220000	95540000	0 DPA
Gbar_A01	95540000	95780000	0 DPA
Gbar_A01	95780000	96260000	0 DPA
Gbar_A01	96260000	96800000	0 DPA
Gbar_A01	96800000	97160000	0 DPA
Gbar_A01	97160000	97360000	0 DPA
Gbar_A01	97360000	97680000	0 DPA
Gbar_A01	97680000	97960000	0 DPA
Gbar_A01	97960000	98160000	0 DPA
Gbar_A01	98160000	98320000	0 DPA
Gbar_A01	98320000	98480000	0 DPA
Gbar_A01	98480000	98940000	0 DPA
Gbar_A01	98940000	99140000	0 DPA
Gbar_A01	99140000	99360000	0 DPA
Gbar_A01	99360000	99660000	0 DPA
Gbar_A01	99660000	99880000	0 DPA
Gbar_A01	99880000	100120000	0 DPA
Gbar_A01	100120000	100580000	0 DPA
Gbar_A01	100580000	101000000	0 DPA
Gbar_A01	101000000	101220000	0 DPA
Gbar_A01	101220000	101420000	0 DPA
Gbar_A01	101420000	101700000	0 DPA
Gbar_A01	101700000	102200000	0 DPA
Gbar_A01	102200000	102420000	0 DPA
Gbar_A01	102420000	102700000	0 DPA
Gbar_A01	102700000	103060000	0 DPA
Gbar_A01	103060000	103400000	0 DPA
Gbar_A01	103400000	103680000	0 DPA
Gbar_A01	103680000	103820000	0 DPA
Gbar_A01	103820000	104060000	0 DPA
Gbar_A01	104060000	104700000	0 DPA
Gbar_A01	104700000	105000000	0 DPA
Gbar_A01	105000000	105220000	0 DPA
Gbar_A01	105220000	105900000	0 DPA
Gbar_A01	105900000	106080000	0 DPA
Gbar_A01	106080000	106480000	0 DPA
Gbar_A01	106480000	106700000	0 DPA
Gbar_A01	106700000	106920000	0 DPA
Gbar_A01	106920000	107180000	0 DPA
Gbar_A01	107180000	107520000	0 DPA
Gbar_A01	107520000	107700000	0 DPA
Gbar_A01	107700000	108020000	0 DPA
Gbar_A01	108020000	108220000	0 DPA
Gbar_A01	108220000	108440000	0 DPA
Gbar_A01	108440000	108680000	0 DPA
Gbar_A01	108680000	108880000	0 DPA
Gbar_A01	108880000	109060000	0 DPA
Gbar_A01	109060000	109240000	0 DPA
Gbar_A01	109240000	109760000	0 DPA
Gbar_A01	109760000	110020000	0 DPA
Gbar_A01	110020000	110380000	0 DPA
Gbar_A01	110380000	111020000	0 DPA
Gbar_A01	111020000	111400000	0 DPA
Gbar_A01	111400000	111660000	0 DPA
Gbar_A01	111660000	111860000	0 DPA
Gbar_A01	111860000	112100000	0 DPA
Gbar_A01	112100000	112280000	0 DPA
Gbar_A01	112280000	112380000	0 DPA
Gbar_A01	112380000	112620000	0 DPA
Gbar_A01	112620000	112760000	0 DPA
Gbar_A01	112760000	113000000	0 DPA
Gbar_A01	113000000	113140000	0 DPA
Gbar_A01	113140000	113260000	0 DPA
Gbar_A01	113260000	113600000	0 DPA
Gbar_A01	113600000	113780000	0 DPA
Gbar_A01	113780000	114440000	0 DPA
Gbar_A01	114440000	114620000	0 DPA
Gbar_A01	114620000	114800000	0 DPA
Gbar_A01	114800000	114960000	0 DPA
Gbar_A01	114960000	115120000	0 DPA
Gbar_A02	600000	1160000	0 DPA
Gbar_A02	1160000	1360000	0 DPA
Gbar_A02	1360000	1800000	0 DPA
Gbar_A02	1800000	2000000	0 DPA
Gbar_A02	2000000	2240000	0 DPA
Gbar_A02	2240000	2460000	0 DPA
Gbar_A02	2460000	2840000	0 DPA
Gbar_A02	2840000	3000000	0 DPA
Gbar_A02	3000000	3380000	0 DPA
Gbar_A02	3380000	3680000	0 DPA
Gbar_A02	3680000	3860000	0 DPA
Gbar_A02	3860000	4040000	0 DPA
Gbar_A02	4040000	4340000	0 DPA
Gbar_A02	4340000	4520000	0 DPA
Gbar_A02	4520000	4800000	0 DPA
Gbar_A02	4800000	5180000	0 DPA
Gbar_A02	5180000	5360000	0 DPA
Gbar_A02	5360000	5700000	0 DPA
Gbar_A02	5700000	6100000	0 DPA
Gbar_A02	6100000	6500000	0 DPA
Gbar_A02	6500000	6640000	0 DPA
Gbar_A02	6640000	6900000	0 DPA
Gbar_A02	6900000	7120000	0 DPA
Gbar_A02	7120000	7460000	0 DPA
Gbar_A02	7460000	7700000	0 DPA
Gbar_A02	7700000	7880000	0 DPA
Gbar_A02	7880000	8200000	0 DPA
Gbar_A02	8200000	8340000	0 DPA
Gbar_A02	8340000	8560000	0 DPA
Gbar_A02	8560000	8740000	0 DPA
Gbar_A02	8740000	9080000	0 DPA
Gbar_A02	9080000	9340000	0 DPA
Gbar_A02	9340000	9740000	0 DPA
Gbar_A02	9740000	10000000	0 DPA
Gbar_A02	10000000	10220000	0 DPA
Gbar_A02	10220000	10380000	0 DPA
Gbar_A02	10380000	10540000	0 DPA
Gbar_A02	10540000	10680000	0 DPA
Gbar_A02	10680000	11020000	0 DPA
Gbar_A02	11020000	11200000	0 DPA
Gbar_A02	11200000	11380000	0 DPA
Gbar_A02	11380000	11540000	0 DPA
Gbar_A02	11540000	11820000	0 DPA
Gbar_A02	11820000	12120000	0 DPA
Gbar_A02	12120000	12340000	0 DPA
Gbar_A02	12340000	12780000	0 DPA
Gbar_A02	12780000	13140000	0 DPA
Gbar_A02	13140000	13540000	0 DPA
Gbar_A02	13540000	13720000	0 DPA
Gbar_A02	13720000	13860000	0 DPA
Gbar_A02	13860000	14200000	0 DPA
Gbar_A02	14200000	14460000	0 DPA
Gbar_A02	14460000	14820000	0 DPA
Gbar_A02	14820000	14960000	0 DPA
Gbar_A02	14960000	15200000	0 DPA
Gbar_A02	15200000	15880000	0 DPA
Gbar_A02	15880000	16200000	0 DPA
Gbar_A02	16200000	16460000	0 DPA
Gbar_A02	16460000	16660000	0 DPA
Gbar_A02	16660000	16880000	0 DPA
Gbar_A02	16880000	17000000	0 DPA
Gbar_A02	17000000	17260000	0 DPA
Gbar_A02	17260000	17540000	0 DPA
Gbar_A02	17540000	17760000	0 DPA
Gbar_A02	17760000	18000000	0 DPA
Gbar_A02	18000000	18220000	0 DPA
Gbar_A02	18220000	18400000	0 DPA
Gbar_A02	18400000	18580000	0 DPA
Gbar_A02	18580000	18860000	0 DPA
Gbar_A02	18860000	19380000	0 DPA
Gbar_A02	19380000	19540000	0 DPA
Gbar_A02	19540000	19720000	0 DPA
Gbar_A02	19720000	20060000	0 DPA
Gbar_A02	20060000	20240000	0 DPA
Gbar_A02	20240000	20480000	0 DPA
Gbar_A02	20480000	20720000	0 DPA
Gbar_A02	20720000	20920000	0 DPA
Gbar_A02	20920000	21020000	0 DPA
Gbar_A02	21020000	21620000	0 DPA
Gbar_A02	21620000	21960000	0 DPA
Gbar_A02	21960000	22420000	0 DPA
Gbar_A02	22420000	22700000	0 DPA
Gbar_A02	22700000	23040000	0 DPA
Gbar_A02	23040000	23540000	0 DPA
Gbar_A02	23540000	23840000	0 DPA
Gbar_A02	23840000	24140000	0 DPA
Gbar_A02	24140000	24480000	0 DPA
Gbar_A02	24480000	24860000	0 DPA
Gbar_A02	24860000	25100000	0 DPA
Gbar_A02	25100000	25700000	0 DPA
Gbar_A02	25700000	26120000	0 DPA
Gbar_A02	26120000	26480000	0 DPA
Gbar_A02	26480000	26780000	0 DPA
Gbar_A02	26780000	26980000	0 DPA
Gbar_A02	26980000	27360000	0 DPA
Gbar_A02	27360000	27640000	0 DPA
Gbar_A02	27640000	28060000	0 DPA
Gbar_A02	28060000	28500000	0 DPA
Gbar_A02	28500000	28700000	0 DPA
Gbar_A02	28700000	28880000	0 DPA
Gbar_A02	28880000	29200000	0 DPA
Gbar_A02	29200000	29680000	0 DPA
Gbar_A02	29680000	29860000	0 DPA
Gbar_A02	29860000	30160000	0 DPA
Gbar_A02	30160000	30580000	0 DPA
Gbar_A02	30580000	31160000	0 DPA
Gbar_A02	31160000	31540000	0 DPA
Gbar_A02	31540000	31720000	0 DPA
Gbar_A02	31720000	32080000	0 DPA
Gbar_A02	32080000	32440000	0 DPA
Gbar_A02	32440000	32840000	0 DPA
Gbar_A02	32840000	33060000	0 DPA
Gbar_A02	33060000	33160000	0 DPA
Gbar_A02	33160000	33420000	0 DPA
Gbar_A02	33420000	33640000	0 DPA
Gbar_A02	33640000	33940000	0 DPA
Gbar_A02	33940000	34080000	0 DPA
Gbar_A02	34080000	34340000	0 DPA
Gbar_A02	34340000	34660000	0 DPA
Gbar_A02	34660000	35100000	0 DPA
Gbar_A02	35100000	35240000	0 DPA
Gbar_A02	35240000	35660000	0 DPA
Gbar_A02	35660000	36020000	0 DPA
Gbar_A02	36020000	37120000	0 DPA
Gbar_A02	37120000	37400000	0 DPA
Gbar_A02	37400000	38920000	0 DPA
Gbar_A02	38920000	39240000	0 DPA
Gbar_A02	39240000	39360000	0 DPA
Gbar_A02	39360000	39560000	0 DPA
Gbar_A02	39560000	40120000	0 DPA
Gbar_A02	40120000	40440000	0 DPA
Gbar_A02	40440000	40640000	0 DPA
Gbar_A02	40640000	40820000	0 DPA
Gbar_A02	40820000	40960000	0 DPA
Gbar_A02	40960000	41180000	0 DPA
Gbar_A02	41180000	41340000	0 DPA
Gbar_A02	41340000	41660000	0 DPA
Gbar_A02	41660000	41900000	0 DPA
Gbar_A02	41900000	42180000	0 DPA
Gbar_A02	42180000	42440000	0 DPA
Gbar_A02	42440000	42620000	0 DPA
Gbar_A02	42620000	42820000	0 DPA
Gbar_A02	42820000	43160000	0 DPA
Gbar_A02	43160000	43500000	0 DPA
Gbar_A02	43500000	43640000	0 DPA
Gbar_A02	43640000	44100000	0 DPA
Gbar_A02	44100000	44480000	0 DPA
Gbar_A02	44480000	44840000	0 DPA
Gbar_A02	44840000	45160000	0 DPA
Gbar_A02	45160000	45420000	0 DPA
Gbar_A02	45420000	45620000	0 DPA
Gbar_A02	45620000	45780000	0 DPA
Gbar_A02	45780000	45980000	0 DPA
Gbar_A02	45980000	46080000	0 DPA
Gbar_A02	46080000	46420000	0 DPA
Gbar_A02	46420000	46560000	0 DPA
Gbar_A02	46560000	46760000	0 DPA
Gbar_A02	46760000	47160000	0 DPA
Gbar_A02	47160000	47560000	0 DPA
Gbar_A02	47560000	47940000	0 DPA
Gbar_A02	47940000	48300000	0 DPA
Gbar_A02	48300000	49040000	0 DPA
Gbar_A02	49040000	49260000	0 DPA
Gbar_A02	49260000	49520000	0 DPA
Gbar_A02	49520000	49620000	0 DPA
Gbar_A02	49620000	49900000	0 DPA
Gbar_A02	49900000	50180000	0 DPA
Gbar_A02	50180000	50620000	0 DPA
Gbar_A02	50620000	51140000	0 DPA
Gbar_A02	51140000	51280000	0 DPA
Gbar_A02	51280000	51540000	0 DPA
Gbar_A02	51540000	51640000	0 DPA
Gbar_A02	51640000	51980000	0 DPA
Gbar_A02	51980000	52420000	0 DPA
Gbar_A02	52420000	52800000	0 DPA
Gbar_A02	52800000	53060000	0 DPA
Gbar_A02	53060000	53420000	0 DPA
Gbar_A02	53420000	53720000	0 DPA
Gbar_A02	53720000	54080000	0 DPA
Gbar_A02	54080000	54500000	0 DPA
Gbar_A02	54500000	54640000	0 DPA
Gbar_A02	54640000	55140000	0 DPA
Gbar_A02	55140000	55400000	0 DPA
Gbar_A02	55400000	55560000	0 DPA
Gbar_A02	55560000	55780000	0 DPA
Gbar_A02	55780000	56660000	0 DPA
Gbar_A02	56660000	56820000	0 DPA
Gbar_A02	56820000	57020000	0 DPA
Gbar_A02	57020000	57360000	0 DPA
Gbar_A02	57360000	57660000	0 DPA
Gbar_A02	57660000	57960000	0 DPA
Gbar_A02	57960000	58120000	0 DPA
Gbar_A02	58120000	58420000	0 DPA
Gbar_A02	58420000	58740000	0 DPA
Gbar_A02	58740000	59020000	0 DPA
Gbar_A02	59020000	59540000	0 DPA
Gbar_A02	59540000	59740000	0 DPA
Gbar_A02	59740000	59960000	0 DPA
Gbar_A02	59960000	60420000	0 DPA
Gbar_A02	60420000	61020000	0 DPA
Gbar_A02	61020000	61540000	0 DPA
Gbar_A02	61540000	61920000	0 DPA
Gbar_A02	61920000	62320000	0 DPA
Gbar_A02	62320000	62660000	0 DPA
Gbar_A02	62660000	62800000	0 DPA
Gbar_A02	62800000	63480000	0 DPA
Gbar_A02	63480000	63940000	0 DPA
Gbar_A02	63940000	64100000	0 DPA
Gbar_A02	64100000	64660000	0 DPA
Gbar_A02	64660000	65140000	0 DPA
Gbar_A02	65140000	65500000	0 DPA
Gbar_A02	65500000	66140000	0 DPA
Gbar_A02	66140000	67160000	0 DPA
Gbar_A02	67160000	67600000	0 DPA
Gbar_A02	67600000	67720000	0 DPA
Gbar_A02	67720000	68340000	0 DPA
Gbar_A02	68340000	68680000	0 DPA
Gbar_A02	68680000	68880000	0 DPA
Gbar_A02	68880000	69120000	0 DPA
Gbar_A02	69120000	69580000	0 DPA
Gbar_A02	69580000	69720000	0 DPA
Gbar_A02	69720000	70200000	0 DPA
Gbar_A02	70200000	70340000	0 DPA
Gbar_A02	70340000	71220000	0 DPA
Gbar_A02	71220000	71620000	0 DPA
Gbar_A02	71620000	71860000	0 DPA
Gbar_A02	71860000	72160000	0 DPA
Gbar_A02	72160000	72300000	0 DPA
Gbar_A02	72300000	72600000	0 DPA
Gbar_A02	72600000	73420000	0 DPA
Gbar_A02	73420000	73660000	0 DPA
Gbar_A02	73660000	73820000	0 DPA
Gbar_A02	73820000	74220000	0 DPA
Gbar_A02	74220000	74360000	0 DPA
Gbar_A02	74360000	75100000	0 DPA
Gbar_A02	75100000	75280000	0 DPA
Gbar_A02	75280000	75780000	0 DPA
Gbar_A02	75780000	75920000	0 DPA
Gbar_A02	75920000	76160000	0 DPA
Gbar_A02	76160000	76540000	0 DPA
Gbar_A02	76540000	76740000	0 DPA
Gbar_A02	76740000	76920000	0 DPA
Gbar_A02	76920000	77320000	0 DPA
Gbar_A02	77320000	77480000	0 DPA
Gbar_A02	77480000	77640000	0 DPA
Gbar_A02	77640000	78080000	0 DPA
Gbar_A02	78080000	78500000	0 DPA
Gbar_A02	78500000	78920000	0 DPA
Gbar_A02	78920000	79200000	0 DPA
Gbar_A02	79200000	79760000	0 DPA
Gbar_A02	79760000	79960000	0 DPA
Gbar_A02	79960000	80240000	0 DPA
Gbar_A02	80240000	80400000	0 DPA
Gbar_A02	80400000	80540000	0 DPA
Gbar_A02	80540000	80760000	0 DPA
Gbar_A02	80760000	81100000	0 DPA
Gbar_A02	81100000	81260000	0 DPA
Gbar_A02	81260000	81500000	0 DPA
Gbar_A02	81500000	81760000	0 DPA
Gbar_A02	81760000	81900000	0 DPA
Gbar_A02	81900000	82080000	0 DPA
Gbar_A02	82080000	82580000	0 DPA
Gbar_A02	82580000	82860000	0 DPA
Gbar_A02	82860000	83060000	0 DPA
Gbar_A02	83060000	83440000	0 DPA
Gbar_A02	83440000	84040000	0 DPA
Gbar_A02	84040000	84220000	0 DPA
Gbar_A02	84220000	84520000	0 DPA
Gbar_A02	84520000	84640000	0 DPA
Gbar_A02	84640000	85060000	0 DPA
Gbar_A02	85060000	85320000	0 DPA
Gbar_A02	85320000	85740000	0 DPA
Gbar_A02	85740000	86200000	0 DPA
Gbar_A02	86200000	86380000	0 DPA
Gbar_A02	86380000	86720000	0 DPA
Gbar_A02	86720000	86840000	0 DPA
Gbar_A02	86840000	87020000	0 DPA
Gbar_A02	87020000	87340000	0 DPA
Gbar_A02	87340000	87700000	0 DPA
Gbar_A02	87700000	88040000	0 DPA
Gbar_A02	88040000	88580000	0 DPA
Gbar_A02	88580000	89000000	0 DPA
Gbar_A02	89000000	89280000	0 DPA
Gbar_A02	89280000	90060000	0 DPA
Gbar_A02	90060000	90420000	0 DPA
Gbar_A02	90420000	90580000	0 DPA
Gbar_A02	90580000	90880000	0 DPA
Gbar_A02	90880000	91100000	0 DPA
Gbar_A02	91100000	91380000	0 DPA
Gbar_A02	91380000	91540000	0 DPA
Gbar_A02	91540000	91700000	0 DPA
Gbar_A02	91700000	91940000	0 DPA
Gbar_A02	91940000	92340000	0 DPA
Gbar_A02	92340000	92480000	0 DPA
Gbar_A02	92480000	92800000	0 DPA
Gbar_A02	92800000	92960000	0 DPA
Gbar_A02	92960000	93180000	0 DPA
Gbar_A02	93180000	93340000	0 DPA
Gbar_A02	93340000	93580000	0 DPA
Gbar_A02	93580000	94080000	0 DPA
Gbar_A02	94080000	94280000	0 DPA
Gbar_A02	94280000	94620000	0 DPA
Gbar_A02	94620000	95040000	0 DPA
Gbar_A02	95040000	95180000	0 DPA
Gbar_A02	95180000	95440000	0 DPA
Gbar_A02	95440000	95760000	0 DPA
Gbar_A02	95760000	96100000	0 DPA
Gbar_A02	96100000	96460000	0 DPA
Gbar_A02	96460000	96580000	0 DPA
Gbar_A02	96580000	96740000	0 DPA
Gbar_A02	96740000	97000000	0 DPA
Gbar_A02	97000000	97400000	0 DPA
Gbar_A02	97400000	97820000	0 DPA
Gbar_A02	97820000	98200000	0 DPA
Gbar_A02	98200000	98620000	0 DPA
Gbar_A02	98620000	99000000	0 DPA
Gbar_A02	99000000	99500000	0 DPA
Gbar_A02	99500000	99640000	0 DPA
Gbar_A03	320000	480000	0 DPA
Gbar_A03	480000	780000	0 DPA
Gbar_A03	780000	960000	0 DPA
Gbar_A03	960000	1280000	0 DPA
Gbar_A03	1280000	1540000	0 DPA
Gbar_A03	1540000	1980000	0 DPA
Gbar_A03	1980000	2180000	0 DPA
Gbar_A03	2180000	2280000	0 DPA
Gbar_A03	2280000	2480000	0 DPA
Gbar_A03	2480000	2760000	0 DPA
Gbar_A03	2760000	3100000	0 DPA
Gbar_A03	3100000	3380000	0 DPA
Gbar_A03	3380000	3620000	0 DPA
Gbar_A03	3620000	3840000	0 DPA
Gbar_A03	3840000	4100000	0 DPA
Gbar_A03	4100000	4400000	0 DPA
Gbar_A03	4400000	4660000	0 DPA
Gbar_A03	4660000	4820000	0 DPA
Gbar_A03	4820000	5060000	0 DPA
Gbar_A03	5060000	5280000	0 DPA
Gbar_A03	5280000	5580000	0 DPA
Gbar_A03	5580000	6100000	0 DPA
Gbar_A03	6100000	6440000	0 DPA
Gbar_A03	6440000	6660000	0 DPA
Gbar_A03	6660000	6860000	0 DPA
Gbar_A03	6860000	7080000	0 DPA
Gbar_A03	7080000	7360000	0 DPA
Gbar_A03	7360000	7600000	0 DPA
Gbar_A03	7600000	8060000	0 DPA
Gbar_A03	8060000	8520000	0 DPA
Gbar_A03	8520000	8920000	0 DPA
Gbar_A03	8920000	9140000	0 DPA
Gbar_A03	9140000	9460000	0 DPA
Gbar_A03	9460000	10100000	0 DPA
Gbar_A03	10100000	10520000	0 DPA
Gbar_A03	10520000	10860000	0 DPA
Gbar_A03	10860000	11080000	0 DPA
Gbar_A03	11080000	11420000	0 DPA
Gbar_A03	11420000	11680000	0 DPA
Gbar_A03	11680000	11920000	0 DPA
Gbar_A03	11920000	12080000	0 DPA
Gbar_A03	12080000	12500000	0 DPA
Gbar_A03	12500000	12880000	0 DPA
Gbar_A03	12880000	13300000	0 DPA
Gbar_A03	13300000	13420000	0 DPA
Gbar_A03	13420000	13600000	0 DPA
Gbar_A03	13600000	13820000	0 DPA
Gbar_A03	13820000	14080000	0 DPA
Gbar_A03	14080000	14340000	0 DPA
Gbar_A03	14340000	14580000	0 DPA
Gbar_A03	14580000	14820000	0 DPA
Gbar_A03	14820000	15020000	0 DPA
Gbar_A03	15020000	15200000	0 DPA
Gbar_A03	15200000	15380000	0 DPA
Gbar_A03	15380000	15680000	0 DPA
Gbar_A03	15680000	15840000	0 DPA
Gbar_A03	15840000	16020000	0 DPA
Gbar_A03	16020000	16180000	0 DPA
Gbar_A03	16180000	16340000	0 DPA
Gbar_A03	16340000	16780000	0 DPA
Gbar_A03	16780000	16980000	0 DPA
Gbar_A03	16980000	17300000	0 DPA
Gbar_A03	17300000	17460000	0 DPA
Gbar_A03	17460000	17700000	0 DPA
Gbar_A03	17700000	17820000	0 DPA
Gbar_A03	17820000	18040000	0 DPA
Gbar_A03	18040000	18440000	0 DPA
Gbar_A03	18440000	18640000	0 DPA
Gbar_A03	18640000	18840000	0 DPA
Gbar_A03	18840000	19220000	0 DPA
Gbar_A03	19220000	19520000	0 DPA
Gbar_A03	19520000	19780000	0 DPA
Gbar_A03	19780000	20120000	0 DPA
Gbar_A03	20120000	20340000	0 DPA
Gbar_A03	20340000	20620000	0 DPA
Gbar_A03	20620000	21400000	0 DPA
Gbar_A03	21400000	21720000	0 DPA
Gbar_A03	21720000	21920000	0 DPA
Gbar_A03	21920000	22140000	0 DPA
Gbar_A03	22140000	22560000	0 DPA
Gbar_A03	22560000	22800000	0 DPA
Gbar_A03	22800000	23100000	0 DPA
Gbar_A03	23100000	23280000	0 DPA
Gbar_A03	23280000	23620000	0 DPA
Gbar_A03	23620000	23760000	0 DPA
Gbar_A03	23760000	24020000	0 DPA
Gbar_A03	24020000	24320000	0 DPA
Gbar_A03	24320000	24500000	0 DPA
Gbar_A03	24500000	25000000	0 DPA
Gbar_A03	25000000	25200000	0 DPA
Gbar_A03	25200000	25540000	0 DPA
Gbar_A03	25540000	25740000	0 DPA
Gbar_A03	25740000	26340000	0 DPA
Gbar_A03	26340000	26540000	0 DPA
Gbar_A03	26540000	26760000	0 DPA
Gbar_A03	26760000	27020000	0 DPA
Gbar_A03	27020000	27240000	0 DPA
Gbar_A03	27240000	27980000	0 DPA
Gbar_A03	27980000	28440000	0 DPA
Gbar_A03	28440000	28680000	0 DPA
Gbar_A03	28680000	29060000	0 DPA
Gbar_A03	29060000	29440000	0 DPA
Gbar_A03	29440000	29660000	0 DPA
Gbar_A03	29660000	30360000	0 DPA
Gbar_A03	30360000	30620000	0 DPA
Gbar_A03	30620000	31060000	0 DPA
Gbar_A03	31060000	31460000	0 DPA
Gbar_A03	31460000	32120000	0 DPA
Gbar_A03	32120000	32460000	0 DPA
Gbar_A03	32460000	32640000	0 DPA
Gbar_A03	32640000	33240000	0 DPA
Gbar_A03	33240000	33380000	0 DPA
Gbar_A03	33380000	33680000	0 DPA
Gbar_A03	33680000	33960000	0 DPA
Gbar_A03	33960000	34500000	0 DPA
Gbar_A03	34500000	34840000	0 DPA
Gbar_A03	34840000	34960000	0 DPA
Gbar_A03	34960000	35240000	0 DPA
Gbar_A03	35240000	35640000	0 DPA
Gbar_A03	35640000	35760000	0 DPA
Gbar_A03	35760000	35980000	0 DPA
Gbar_A03	35980000	36980000	0 DPA
Gbar_A03	36980000	37180000	0 DPA
Gbar_A03	37180000	38000000	0 DPA
Gbar_A03	38000000	38240000	0 DPA
Gbar_A03	38240000	38540000	0 DPA
Gbar_A03	38540000	39020000	0 DPA
Gbar_A03	39020000	39360000	0 DPA
Gbar_A03	39360000	39540000	0 DPA
Gbar_A03	39540000	39960000	0 DPA
Gbar_A03	39960000	40160000	0 DPA
Gbar_A03	40160000	40380000	0 DPA
Gbar_A03	40380000	40700000	0 DPA
Gbar_A03	40700000	41040000	0 DPA
Gbar_A03	41040000	41180000	0 DPA
Gbar_A03	41180000	41340000	0 DPA
Gbar_A03	41340000	41600000	0 DPA
Gbar_A03	41600000	41960000	0 DPA
Gbar_A03	41960000	42360000	0 DPA
Gbar_A03	42360000	42700000	0 DPA
Gbar_A03	42700000	42940000	0 DPA
Gbar_A03	42940000	43200000	0 DPA
Gbar_A03	43200000	43600000	0 DPA
Gbar_A03	43600000	43920000	0 DPA
Gbar_A03	43920000	44280000	0 DPA
Gbar_A03	44280000	44720000	0 DPA
Gbar_A03	44720000	44920000	0 DPA
Gbar_A03	44920000	45180000	0 DPA
Gbar_A03	45180000	45640000	0 DPA
Gbar_A03	45640000	45900000	0 DPA
Gbar_A03	45900000	46100000	0 DPA
Gbar_A03	46100000	46340000	0 DPA
Gbar_A03	46340000	46520000	0 DPA
Gbar_A03	46520000	46660000	0 DPA
Gbar_A03	46660000	47160000	0 DPA
Gbar_A03	47160000	47840000	0 DPA
Gbar_A03	47840000	48440000	0 DPA
Gbar_A03	48440000	48920000	0 DPA
Gbar_A03	48920000	49440000	0 DPA
Gbar_A03	49440000	49900000	0 DPA
Gbar_A03	49900000	50720000	0 DPA
Gbar_A03	50720000	51360000	0 DPA
Gbar_A03	51360000	51680000	0 DPA
Gbar_A03	51680000	52060000	0 DPA
Gbar_A03	52060000	52580000	0 DPA
Gbar_A03	52580000	52880000	0 DPA
Gbar_A03	52880000	53520000	0 DPA
Gbar_A03	53520000	53660000	0 DPA
Gbar_A03	53660000	54140000	0 DPA
Gbar_A03	54140000	54600000	0 DPA
Gbar_A03	54600000	54820000	0 DPA
Gbar_A03	54820000	55260000	0 DPA
Gbar_A03	55260000	55400000	0 DPA
Gbar_A03	55400000	56140000	0 DPA
Gbar_A03	56140000	56720000	0 DPA
Gbar_A03	56720000	56940000	0 DPA
Gbar_A03	56940000	57500000	0 DPA
Gbar_A03	57500000	57780000	0 DPA
Gbar_A03	57780000	58060000	0 DPA
Gbar_A03	58060000	58360000	0 DPA
Gbar_A03	58360000	58620000	0 DPA
Gbar_A03	58620000	58960000	0 DPA
Gbar_A03	58960000	59140000	0 DPA
Gbar_A03	59140000	59340000	0 DPA
Gbar_A03	59340000	59440000	0 DPA
Gbar_A03	59440000	59760000	0 DPA
Gbar_A03	59760000	59980000	0 DPA
Gbar_A03	59980000	60300000	0 DPA
Gbar_A03	60300000	60500000	0 DPA
Gbar_A03	60500000	60680000	0 DPA
Gbar_A03	60680000	60880000	0 DPA
Gbar_A03	60880000	61100000	0 DPA
Gbar_A03	61100000	61420000	0 DPA
Gbar_A03	61420000	61560000	0 DPA
Gbar_A03	61560000	61720000	0 DPA
Gbar_A03	61720000	61980000	0 DPA
Gbar_A03	61980000	62400000	0 DPA
Gbar_A03	62400000	62600000	0 DPA
Gbar_A03	62600000	62980000	0 DPA
Gbar_A03	62980000	63160000	0 DPA
Gbar_A03	63160000	63540000	0 DPA
Gbar_A03	63540000	63840000	0 DPA
Gbar_A03	63840000	64300000	0 DPA
Gbar_A03	64300000	64540000	0 DPA
Gbar_A03	64540000	64960000	0 DPA
Gbar_A03	64960000	65280000	0 DPA
Gbar_A03	65280000	65460000	0 DPA
Gbar_A03	65460000	65660000	0 DPA
Gbar_A03	65660000	65820000	0 DPA
Gbar_A03	65820000	66160000	0 DPA
Gbar_A03	66160000	66300000	0 DPA
Gbar_A03	66300000	66540000	0 DPA
Gbar_A03	66540000	66720000	0 DPA
Gbar_A03	66720000	66900000	0 DPA
Gbar_A03	66900000	67240000	0 DPA
Gbar_A03	67240000	67600000	0 DPA
Gbar_A03	67600000	67900000	0 DPA
Gbar_A03	67900000	68360000	0 DPA
Gbar_A03	68360000	68560000	0 DPA
Gbar_A03	68560000	68840000	0 DPA
Gbar_A03	68840000	69020000	0 DPA
Gbar_A03	69020000	69400000	0 DPA
Gbar_A03	69400000	69640000	0 DPA
Gbar_A03	69640000	69920000	0 DPA
Gbar_A03	69920000	70100000	0 DPA
Gbar_A03	70100000	70800000	0 DPA
Gbar_A03	70800000	71080000	0 DPA
Gbar_A03	71080000	71480000	0 DPA
Gbar_A03	71480000	72020000	0 DPA
Gbar_A03	72020000	72280000	0 DPA
Gbar_A03	72280000	72700000	0 DPA
Gbar_A03	72700000	73080000	0 DPA
Gbar_A03	73080000	73460000	0 DPA
Gbar_A03	73460000	74000000	0 DPA
Gbar_A03	74000000	74260000	0 DPA
Gbar_A03	74260000	74440000	0 DPA
Gbar_A03	74440000	74680000	0 DPA
Gbar_A03	74680000	74900000	0 DPA
Gbar_A03	74900000	75360000	0 DPA
Gbar_A03	75360000	75560000	0 DPA
Gbar_A03	75560000	75960000	0 DPA
Gbar_A03	75960000	76520000	0 DPA
Gbar_A03	76520000	77200000	0 DPA
Gbar_A03	77200000	77420000	0 DPA
Gbar_A03	77420000	78000000	0 DPA
Gbar_A03	78000000	78220000	0 DPA
Gbar_A03	78220000	78580000	0 DPA
Gbar_A03	78580000	78740000	0 DPA
Gbar_A03	78740000	79020000	0 DPA
Gbar_A03	79020000	79260000	0 DPA
Gbar_A03	79260000	79540000	0 DPA
Gbar_A03	79540000	79880000	0 DPA
Gbar_A03	79880000	80180000	0 DPA
Gbar_A03	80180000	80520000	0 DPA
Gbar_A03	80520000	80620000	0 DPA
Gbar_A03	80620000	80920000	0 DPA
Gbar_A03	80920000	81260000	0 DPA
Gbar_A03	81260000	81640000	0 DPA
Gbar_A03	81640000	81960000	0 DPA
Gbar_A03	81960000	82140000	0 DPA
Gbar_A03	82140000	82640000	0 DPA
Gbar_A03	82640000	82800000	0 DPA
Gbar_A03	82800000	83080000	0 DPA
Gbar_A03	83080000	83480000	0 DPA
Gbar_A03	83480000	83760000	0 DPA
Gbar_A03	83760000	84040000	0 DPA
Gbar_A03	84040000	84320000	0 DPA
Gbar_A03	84320000	84660000	0 DPA
Gbar_A03	84660000	84920000	0 DPA
Gbar_A03	84920000	85140000	0 DPA
Gbar_A03	85140000	85380000	0 DPA
Gbar_A03	85380000	85700000	0 DPA
Gbar_A03	85700000	85860000	0 DPA
Gbar_A03	85860000	86360000	0 DPA
Gbar_A03	86360000	86600000	0 DPA
Gbar_A03	86600000	86780000	0 DPA
Gbar_A03	86780000	86940000	0 DPA
Gbar_A03	86940000	87160000	0 DPA
Gbar_A03	87160000	87680000	0 DPA
Gbar_A03	87680000	88180000	0 DPA
Gbar_A03	88180000	88440000	0 DPA
Gbar_A03	88440000	88580000	0 DPA
Gbar_A03	88580000	88780000	0 DPA
Gbar_A03	88780000	88880000	0 DPA
Gbar_A03	88880000	89420000	0 DPA
Gbar_A03	89420000	89540000	0 DPA
Gbar_A03	89540000	89800000	0 DPA
Gbar_A03	89800000	90020000	0 DPA
Gbar_A03	90020000	90320000	0 DPA
Gbar_A03	90320000	90580000	0 DPA
Gbar_A03	90580000	90940000	0 DPA
Gbar_A03	90940000	91120000	0 DPA
Gbar_A03	91120000	91280000	0 DPA
Gbar_A03	91280000	91560000	0 DPA
Gbar_A03	91560000	91700000	0 DPA
Gbar_A03	91700000	91880000	0 DPA
Gbar_A03	91880000	92100000	0 DPA
Gbar_A03	92100000	92480000	0 DPA
Gbar_A03	92480000	92660000	0 DPA
Gbar_A03	92660000	92860000	0 DPA
Gbar_A03	92860000	93040000	0 DPA
Gbar_A03	93040000	93300000	0 DPA
Gbar_A03	93300000	93460000	0 DPA
Gbar_A03	93460000	93680000	0 DPA
Gbar_A03	93680000	94200000	0 DPA
Gbar_A03	94200000	94340000	0 DPA
Gbar_A03	94340000	94540000	0 DPA
Gbar_A03	94540000	94760000	0 DPA
Gbar_A03	94760000	94960000	0 DPA
Gbar_A03	94960000	95140000	0 DPA
Gbar_A03	95140000	95280000	0 DPA
Gbar_A03	95280000	95440000	0 DPA
Gbar_A03	95440000	95640000	0 DPA
Gbar_A03	95640000	95780000	0 DPA
Gbar_A03	95780000	96020000	0 DPA
Gbar_A03	96020000	96460000	0 DPA
Gbar_A03	96460000	96620000	0 DPA
Gbar_A03	96620000	97020000	0 DPA
Gbar_A03	97020000	97160000	0 DPA
Gbar_A03	97160000	97780000	0 DPA
Gbar_A03	97780000	98080000	0 DPA
Gbar_A03	98080000	98380000	0 DPA
Gbar_A03	98380000	98660000	0 DPA
Gbar_A03	98660000	99060000	0 DPA
Gbar_A03	99060000	99200000	0 DPA
Gbar_A03	99200000	99720000	0 DPA
Gbar_A03	99720000	99840000	0 DPA
Gbar_A03	99840000	100180000	0 DPA
Gbar_A03	100180000	100280000	0 DPA
Gbar_A03	100280000	100460000	0 DPA
Gbar_A03	100460000	100620000	0 DPA
Gbar_A03	100620000	100760000	0 DPA
Gbar_A03	100760000	101120000	0 DPA
Gbar_A03	101120000	101540000	0 DPA
Gbar_A03	101540000	101840000	0 DPA
Gbar_A03	101840000	101960000	0 DPA
Gbar_A03	101960000	102140000	0 DPA
Gbar_A03	102140000	102340000	0 DPA
Gbar_A03	102340000	102700000	0 DPA
Gbar_A03	102700000	102860000	0 DPA
Gbar_A03	102860000	103080000	0 DPA
Gbar_A03	103080000	103720000	0 DPA
Gbar_A03	103720000	104080000	0 DPA
Gbar_A03	104080000	104360000	0 DPA
Gbar_A03	104360000	104580000	0 DPA
Gbar_A03	104580000	104900000	0 DPA
Gbar_A03	104900000	105060000	0 DPA
Gbar_A04	280000	440000	0 DPA
Gbar_A04	440000	640000	0 DPA
Gbar_A04	640000	860000	0 DPA
Gbar_A04	860000	1320000	0 DPA
Gbar_A04	1320000	1460000	0 DPA
Gbar_A04	1460000	1920000	0 DPA
Gbar_A04	1920000	2280000	0 DPA
Gbar_A04	2280000	2640000	0 DPA
Gbar_A04	2640000	2780000	0 DPA
Gbar_A04	2780000	3060000	0 DPA
Gbar_A04	3060000	3180000	0 DPA
Gbar_A04	3180000	3400000	0 DPA
Gbar_A04	3400000	3500000	0 DPA
Gbar_A04	3500000	3660000	0 DPA
Gbar_A04	3660000	3940000	0 DPA
Gbar_A04	3940000	4580000	0 DPA
Gbar_A04	4580000	4760000	0 DPA
Gbar_A04	4760000	4880000	0 DPA
Gbar_A04	4880000	5260000	0 DPA
Gbar_A04	5260000	5420000	0 DPA
Gbar_A04	5420000	5600000	0 DPA
Gbar_A04	5600000	5880000	0 DPA
Gbar_A04	5880000	6060000	0 DPA
Gbar_A04	6060000	6540000	0 DPA
Gbar_A04	6540000	7260000	0 DPA
Gbar_A04	7260000	7540000	0 DPA
Gbar_A04	7540000	7740000	0 DPA
Gbar_A04	7740000	8200000	0 DPA
Gbar_A04	8200000	8680000	0 DPA
Gbar_A04	8680000	8980000	0 DPA
Gbar_A04	8980000	9220000	0 DPA
Gbar_A04	9220000	9540000	0 DPA
Gbar_A04	9540000	9800000	0 DPA
Gbar_A04	9800000	10060000	0 DPA
Gbar_A04	10060000	10220000	0 DPA
Gbar_A04	10220000	10480000	0 DPA
Gbar_A04	10480000	10920000	0 DPA
Gbar_A04	10920000	11440000	0 DPA
Gbar_A04	11440000	11960000	0 DPA
Gbar_A04	11960000	12300000	0 DPA
Gbar_A04	12300000	12580000	0 DPA
Gbar_A04	12580000	12800000	0 DPA
Gbar_A04	12800000	13260000	0 DPA
Gbar_A04	13260000	13640000	0 DPA
Gbar_A04	13640000	14020000	0 DPA
Gbar_A04	14020000	14500000	0 DPA
Gbar_A04	14500000	14700000	0 DPA
Gbar_A04	14700000	14980000	0 DPA
Gbar_A04	14980000	15540000	0 DPA
Gbar_A04	15540000	15880000	0 DPA
Gbar_A04	15880000	16460000	0 DPA
Gbar_A04	16460000	16740000	0 DPA
Gbar_A04	16740000	17140000	0 DPA
Gbar_A04	17140000	17640000	0 DPA
Gbar_A04	17640000	17880000	0 DPA
Gbar_A04	17880000	18560000	0 DPA
Gbar_A04	18560000	18920000	0 DPA
Gbar_A04	18920000	19200000	0 DPA
Gbar_A04	19200000	19660000	0 DPA
Gbar_A04	19660000	19960000	0 DPA
Gbar_A04	19960000	21020000	0 DPA
Gbar_A04	21020000	21220000	0 DPA
Gbar_A04	21220000	21540000	0 DPA
Gbar_A04	21540000	22180000	0 DPA
Gbar_A04	22180000	22580000	0 DPA
Gbar_A04	22580000	22860000	0 DPA
Gbar_A04	22860000	23120000	0 DPA
Gbar_A04	23120000	23240000	0 DPA
Gbar_A04	23240000	23620000	0 DPA
Gbar_A04	23620000	23800000	0 DPA
Gbar_A04	23800000	24160000	0 DPA
Gbar_A04	24160000	24500000	0 DPA
Gbar_A04	24500000	25020000	0 DPA
Gbar_A04	25020000	25300000	0 DPA
Gbar_A04	25300000	25900000	0 DPA
Gbar_A04	25900000	26040000	0 DPA
Gbar_A04	26040000	26380000	0 DPA
Gbar_A04	26380000	26620000	0 DPA
Gbar_A04	26620000	26780000	0 DPA
Gbar_A04	26780000	27000000	0 DPA
Gbar_A04	27000000	27440000	0 DPA
Gbar_A04	27440000	27780000	0 DPA
Gbar_A04	27780000	28000000	0 DPA
Gbar_A04	28000000	28340000	0 DPA
Gbar_A04	28340000	28500000	0 DPA
Gbar_A04	28500000	28700000	0 DPA
Gbar_A04	28700000	29080000	0 DPA
Gbar_A04	29080000	29880000	0 DPA
Gbar_A04	29880000	30180000	0 DPA
Gbar_A04	30180000	30520000	0 DPA
Gbar_A04	30520000	30660000	0 DPA
Gbar_A04	30660000	31300000	0 DPA
Gbar_A04	31300000	32200000	0 DPA
Gbar_A04	32200000	32520000	0 DPA
Gbar_A04	32520000	32840000	0 DPA
Gbar_A04	32840000	33300000	0 DPA
Gbar_A04	33300000	33780000	0 DPA
Gbar_A04	33780000	34040000	0 DPA
Gbar_A04	34040000	34600000	0 DPA
Gbar_A04	34600000	34780000	0 DPA
Gbar_A04	34780000	35040000	0 DPA
Gbar_A04	35040000	35400000	0 DPA
Gbar_A04	35400000	35700000	0 DPA
Gbar_A04	35700000	36100000	0 DPA
Gbar_A04	36100000	36420000	0 DPA
Gbar_A04	36420000	37040000	0 DPA
Gbar_A04	37040000	37360000	0 DPA
Gbar_A04	37360000	38020000	0 DPA
Gbar_A04	38020000	39660000	0 DPA
Gbar_A04	39660000	39900000	0 DPA
Gbar_A04	39900000	40100000	0 DPA
Gbar_A04	40100000	40680000	0 DPA
Gbar_A04	40680000	40860000	0 DPA
Gbar_A04	40860000	41120000	0 DPA
Gbar_A04	41120000	41780000	0 DPA
Gbar_A04	41780000	42500000	0 DPA
Gbar_A04	42500000	43320000	0 DPA
Gbar_A04	43320000	43480000	0 DPA
Gbar_A04	43480000	44080000	0 DPA
Gbar_A04	44080000	44360000	0 DPA
Gbar_A04	44360000	44740000	0 DPA
Gbar_A04	44740000	44980000	0 DPA
Gbar_A04	44980000	45240000	0 DPA
Gbar_A04	45240000	45360000	0 DPA
Gbar_A04	45360000	45540000	0 DPA
Gbar_A04	45540000	45660000	0 DPA
Gbar_A04	45660000	45800000	0 DPA
Gbar_A04	45800000	46060000	0 DPA
Gbar_A04	46060000	46220000	0 DPA
Gbar_A04	46220000	46400000	0 DPA
Gbar_A04	46400000	46660000	0 DPA
Gbar_A04	46660000	46900000	0 DPA
Gbar_A04	46900000	47100000	0 DPA
Gbar_A04	47100000	47240000	0 DPA
Gbar_A04	47240000	47540000	0 DPA
Gbar_A04	47540000	47980000	0 DPA
Gbar_A04	47980000	48140000	0 DPA
Gbar_A04	48140000	48420000	0 DPA
Gbar_A04	48420000	48740000	0 DPA
Gbar_A04	48740000	49940000	0 DPA
Gbar_A04	49940000	50400000	0 DPA
Gbar_A04	50400000	50580000	0 DPA
Gbar_A04	50580000	50680000	0 DPA
Gbar_A04	50680000	51140000	0 DPA
Gbar_A04	51140000	51220000	0 DPA
Gbar_A04	51220000	51640000	0 DPA
Gbar_A04	51640000	52240000	0 DPA
Gbar_A04	52240000	52500000	0 DPA
Gbar_A04	52500000	52700000	0 DPA
Gbar_A04	52700000	53200000	0 DPA
Gbar_A04	53200000	53500000	0 DPA
Gbar_A04	53500000	53920000	0 DPA
Gbar_A04	53920000	54200000	0 DPA
Gbar_A04	54200000	54360000	0 DPA
Gbar_A04	54360000	54580000	0 DPA
Gbar_A04	54580000	54780000	0 DPA
Gbar_A04	54780000	55000000	0 DPA
Gbar_A04	55000000	55320000	0 DPA
Gbar_A04	55320000	55680000	0 DPA
Gbar_A04	55680000	55860000	0 DPA
Gbar_A04	55860000	56180000	0 DPA
Gbar_A04	56180000	56420000	0 DPA
Gbar_A04	56420000	56780000	0 DPA
Gbar_A04	56780000	57060000	0 DPA
Gbar_A04	57060000	57220000	0 DPA
Gbar_A04	57220000	57700000	0 DPA
Gbar_A04	57700000	58140000	0 DPA
Gbar_A04	58140000	58500000	0 DPA
Gbar_A04	58500000	58720000	0 DPA
Gbar_A04	58720000	58880000	0 DPA
Gbar_A04	58880000	59240000	0 DPA
Gbar_A04	59240000	59520000	0 DPA
Gbar_A04	59520000	59700000	0 DPA
Gbar_A04	59700000	59960000	0 DPA
Gbar_A04	59960000	60700000	0 DPA
Gbar_A04	60700000	60920000	0 DPA
Gbar_A04	60920000	61320000	0 DPA
Gbar_A04	61320000	61540000	0 DPA
Gbar_A04	61540000	61780000	0 DPA
Gbar_A04	61780000	61960000	0 DPA
Gbar_A04	61960000	62180000	0 DPA
Gbar_A04	62180000	62340000	0 DPA
Gbar_A04	62340000	62560000	0 DPA
Gbar_A04	62560000	62900000	0 DPA
Gbar_A04	62900000	63140000	0 DPA
Gbar_A04	63140000	63280000	0 DPA
Gbar_A04	63280000	63440000	0 DPA
Gbar_A04	63440000	63900000	0 DPA
Gbar_A04	63900000	64140000	0 DPA
Gbar_A04	64140000	64460000	0 DPA
Gbar_A04	64460000	64900000	0 DPA
Gbar_A04	64900000	65320000	0 DPA
Gbar_A04	65320000	65760000	0 DPA
Gbar_A04	65760000	66000000	0 DPA
Gbar_A04	66000000	66160000	0 DPA
Gbar_A04	66160000	66360000	0 DPA
Gbar_A04	66360000	66540000	0 DPA
Gbar_A04	66540000	66720000	0 DPA
Gbar_A04	66720000	66980000	0 DPA
Gbar_A04	66980000	67280000	0 DPA
Gbar_A04	67280000	67560000	0 DPA
Gbar_A04	67560000	67900000	0 DPA
Gbar_A04	67900000	68220000	0 DPA
Gbar_A04	68220000	68440000	0 DPA
Gbar_A04	68440000	68800000	0 DPA
Gbar_A04	68800000	69060000	0 DPA
Gbar_A04	69060000	69340000	0 DPA
Gbar_A04	69340000	69820000	0 DPA
Gbar_A04	69820000	69920000	0 DPA
Gbar_A04	69920000	70200000	0 DPA
Gbar_A04	70200000	70480000	0 DPA
Gbar_A04	70480000	70640000	0 DPA
Gbar_A04	70640000	70940000	0 DPA
Gbar_A04	70940000	71180000	0 DPA
Gbar_A04	71180000	71560000	0 DPA
Gbar_A04	71560000	71800000	0 DPA
Gbar_A04	71800000	72040000	0 DPA
Gbar_A04	72040000	72200000	0 DPA
Gbar_A04	72200000	72580000	0 DPA
Gbar_A04	72580000	73060000	0 DPA
Gbar_A04	73060000	73200000	0 DPA
Gbar_A04	73200000	73500000	0 DPA
Gbar_A04	73500000	73640000	0 DPA
Gbar_A04	73640000	74000000	0 DPA
Gbar_A04	74000000	74140000	0 DPA
Gbar_A04	74140000	74400000	0 DPA
Gbar_A04	74400000	74680000	0 DPA
Gbar_A04	74680000	74980000	0 DPA
Gbar_A04	74980000	75160000	0 DPA
Gbar_A04	75160000	75300000	0 DPA
Gbar_A04	75300000	75560000	0 DPA
Gbar_A04	75560000	76020000	0 DPA
Gbar_A04	76020000	76280000	0 DPA
Gbar_A04	76280000	76620000	0 DPA
Gbar_A04	76620000	77040000	0 DPA
Gbar_A04	77040000	77360000	0 DPA
Gbar_A04	77360000	77500000	0 DPA
Gbar_A04	77500000	77980000	0 DPA
Gbar_A04	77980000	78120000	0 DPA
Gbar_A04	78120000	78280000	0 DPA
Gbar_A04	78280000	78460000	0 DPA
Gbar_A04	78460000	78640000	0 DPA
Gbar_A04	78640000	78880000	0 DPA
Gbar_A04	78880000	79240000	0 DPA
Gbar_A04	79240000	79600000	0 DPA
Gbar_A04	79600000	79920000	0 DPA
Gbar_A04	79920000	80100000	0 DPA
Gbar_A04	80100000	80380000	0 DPA
Gbar_A04	80380000	80720000	0 DPA
Gbar_A04	80720000	80880000	0 DPA
Gbar_A04	80880000	81020000	0 DPA
Gbar_A04	81020000	81260000	0 DPA
Gbar_A05	340000	520000	0 DPA
Gbar_A05	520000	1140000	0 DPA
Gbar_A05	1140000	1880000	0 DPA
Gbar_A05	1880000	2200000	0 DPA
Gbar_A05	2200000	2480000	0 DPA
Gbar_A05	2480000	2620000	0 DPA
Gbar_A05	2620000	3360000	0 DPA
Gbar_A05	3360000	3560000	0 DPA
Gbar_A05	3560000	3720000	0 DPA
Gbar_A05	3720000	4320000	0 DPA
Gbar_A05	4320000	4620000	0 DPA
Gbar_A05	4620000	4880000	0 DPA
Gbar_A05	4880000	5080000	0 DPA
Gbar_A05	5080000	5420000	0 DPA
Gbar_A05	5420000	5720000	0 DPA
Gbar_A05	5720000	6040000	0 DPA
Gbar_A05	6040000	6460000	0 DPA
Gbar_A05	6460000	6680000	0 DPA
Gbar_A05	6680000	7520000	0 DPA
Gbar_A05	7520000	7920000	0 DPA
Gbar_A05	7920000	8060000	0 DPA
Gbar_A05	8060000	8280000	0 DPA
Gbar_A05	8280000	8520000	0 DPA
Gbar_A05	8520000	9120000	0 DPA
Gbar_A05	9120000	9460000	0 DPA
Gbar_A05	9460000	10280000	0 DPA
Gbar_A05	10280000	10540000	0 DPA
Gbar_A05	10540000	11360000	0 DPA
Gbar_A05	11360000	11680000	0 DPA
Gbar_A05	11680000	11860000	0 DPA
Gbar_A05	11860000	12140000	0 DPA
Gbar_A05	12140000	12380000	0 DPA
Gbar_A05	12380000	12640000	0 DPA
Gbar_A05	12640000	12860000	0 DPA
Gbar_A05	12860000	13300000	0 DPA
Gbar_A05	13300000	13440000	0 DPA
Gbar_A05	13440000	13620000	0 DPA
Gbar_A05	13620000	13780000	0 DPA
Gbar_A05	13780000	13940000	0 DPA
Gbar_A05	13940000	14460000	0 DPA
Gbar_A05	14460000	14640000	0 DPA
Gbar_A05	14640000	15100000	0 DPA
Gbar_A05	15100000	15340000	0 DPA
Gbar_A05	15340000	15740000	0 DPA
Gbar_A05	15740000	15880000	0 DPA
Gbar_A05	15880000	16400000	0 DPA
Gbar_A05	16400000	16520000	0 DPA
Gbar_A05	16520000	17100000	0 DPA
Gbar_A05	17100000	17420000	0 DPA
Gbar_A05	17420000	17680000	0 DPA
Gbar_A05	17680000	18460000	0 DPA
Gbar_A05	18460000	18940000	0 DPA
Gbar_A05	18940000	19120000	0 DPA
Gbar_A05	19120000	19300000	0 DPA
Gbar_A05	19300000	19500000	0 DPA
Gbar_A05	19500000	19760000	0 DPA
Gbar_A05	19760000	19960000	0 DPA
Gbar_A05	19960000	20120000	0 DPA
Gbar_A05	20120000	20600000	0 DPA
Gbar_A05	20600000	20940000	0 DPA
Gbar_A05	20940000	21100000	0 DPA
Gbar_A05	21100000	21220000	0 DPA
Gbar_A05	21220000	21440000	0 DPA
Gbar_A05	21440000	21700000	0 DPA
Gbar_A05	21700000	21920000	0 DPA
Gbar_A05	21920000	22260000	0 DPA
Gbar_A05	22260000	22540000	0 DPA
Gbar_A05	22540000	23040000	0 DPA
Gbar_A05	23040000	23140000	0 DPA
Gbar_A05	23140000	23480000	0 DPA
Gbar_A05	23480000	23620000	0 DPA
Gbar_A05	23620000	23780000	0 DPA
Gbar_A05	23780000	23920000	0 DPA
Gbar_A05	23920000	24180000	0 DPA
Gbar_A05	24180000	24520000	0 DPA
Gbar_A05	24520000	24940000	0 DPA
Gbar_A05	24940000	25220000	0 DPA
Gbar_A05	25220000	25420000	0 DPA
Gbar_A05	25420000	25620000	0 DPA
Gbar_A05	25620000	25800000	0 DPA
Gbar_A05	25800000	26140000	0 DPA
Gbar_A05	26140000	26440000	0 DPA
Gbar_A05	26440000	26700000	0 DPA
Gbar_A05	26700000	26880000	0 DPA
Gbar_A05	26880000	27020000	0 DPA
Gbar_A05	27020000	27360000	0 DPA
Gbar_A05	27360000	27600000	0 DPA
Gbar_A05	27600000	27880000	0 DPA
Gbar_A05	27880000	28140000	0 DPA
Gbar_A05	28140000	28560000	0 DPA
Gbar_A05	28560000	28900000	0 DPA
Gbar_A05	28900000	29180000	0 DPA
Gbar_A05	29180000	29440000	0 DPA
Gbar_A05	29440000	29680000	0 DPA
Gbar_A05	29680000	29980000	0 DPA
Gbar_A05	29980000	30120000	0 DPA
Gbar_A05	30120000	30400000	0 DPA
Gbar_A05	30400000	30580000	0 DPA
Gbar_A05	30580000	30740000	0 DPA
Gbar_A05	30740000	31140000	0 DPA
Gbar_A05	31140000	31320000	0 DPA
Gbar_A05	31320000	31740000	0 DPA
Gbar_A05	31740000	32040000	0 DPA
Gbar_A05	32040000	32380000	0 DPA
Gbar_A05	32380000	32920000	0 DPA
Gbar_A05	32920000	33140000	0 DPA
Gbar_A05	33140000	33300000	0 DPA
Gbar_A05	33300000	33420000	0 DPA
Gbar_A05	33420000	33740000	0 DPA
Gbar_A05	33740000	34220000	0 DPA
Gbar_A05	34220000	34400000	0 DPA
Gbar_A05	34400000	34960000	0 DPA
Gbar_A05	34960000	35100000	0 DPA
Gbar_A05	35100000	35580000	0 DPA
Gbar_A05	35580000	35800000	0 DPA
Gbar_A05	35800000	36460000	0 DPA
Gbar_A05	36460000	36860000	0 DPA
Gbar_A05	36860000	37120000	0 DPA
Gbar_A05	37120000	37320000	0 DPA
Gbar_A05	37320000	37940000	0 DPA
Gbar_A05	37940000	38280000	0 DPA
Gbar_A05	38280000	38560000	0 DPA
Gbar_A05	38560000	38680000	0 DPA
Gbar_A05	38680000	38860000	0 DPA
Gbar_A05	38860000	38960000	0 DPA
Gbar_A05	38960000	39680000	0 DPA
Gbar_A05	39680000	39900000	0 DPA
Gbar_A05	39900000	40200000	0 DPA
Gbar_A05	40200000	40380000	0 DPA
Gbar_A05	40380000	40540000	0 DPA
Gbar_A05	40540000	40700000	0 DPA
Gbar_A05	40700000	41100000	0 DPA
Gbar_A05	41100000	41260000	0 DPA
Gbar_A05	41260000	41540000	0 DPA
Gbar_A05	41540000	41940000	0 DPA
Gbar_A05	41940000	42160000	0 DPA
Gbar_A05	42160000	42300000	0 DPA
Gbar_A05	42300000	42580000	0 DPA
Gbar_A05	42580000	42840000	0 DPA
Gbar_A05	42840000	42980000	0 DPA
Gbar_A05	42980000	43320000	0 DPA
Gbar_A05	43320000	43960000	0 DPA
Gbar_A05	43960000	44140000	0 DPA
Gbar_A05	44140000	44340000	0 DPA
Gbar_A05	44340000	44640000	0 DPA
Gbar_A05	44640000	44780000	0 DPA
Gbar_A05	44780000	45000000	0 DPA
Gbar_A05	45000000	45260000	0 DPA
Gbar_A05	45260000	45460000	0 DPA
Gbar_A05	45460000	45720000	0 DPA
Gbar_A05	45720000	46280000	0 DPA
Gbar_A05	46280000	46900000	0 DPA
Gbar_A05	46900000	47620000	0 DPA
Gbar_A05	47620000	48360000	0 DPA
Gbar_A05	48360000	48660000	0 DPA
Gbar_A05	48660000	49040000	0 DPA
Gbar_A05	49040000	49200000	0 DPA
Gbar_A05	49200000	49500000	0 DPA
Gbar_A05	49500000	49720000	0 DPA
Gbar_A05	49720000	50000000	0 DPA
Gbar_A05	50000000	50240000	0 DPA
Gbar_A05	50240000	50500000	0 DPA
Gbar_A05	50500000	51000000	0 DPA
Gbar_A05	51000000	51760000	0 DPA
Gbar_A05	51760000	52300000	0 DPA
Gbar_A05	52300000	52700000	0 DPA
Gbar_A05	52700000	52920000	0 DPA
Gbar_A05	52920000	53080000	0 DPA
Gbar_A05	53080000	53560000	0 DPA
Gbar_A05	53560000	53680000	0 DPA
Gbar_A05	53680000	54000000	0 DPA
Gbar_A05	54000000	54220000	0 DPA
Gbar_A05	54220000	54840000	0 DPA
Gbar_A05	54840000	55340000	0 DPA
Gbar_A05	55340000	55560000	0 DPA
Gbar_A05	55560000	56020000	0 DPA
Gbar_A05	56020000	56580000	0 DPA
Gbar_A05	56580000	57260000	0 DPA
Gbar_A05	57260000	57400000	0 DPA
Gbar_A05	57400000	57840000	0 DPA
Gbar_A05	57840000	58160000	0 DPA
Gbar_A05	58160000	58420000	0 DPA
Gbar_A05	58420000	58700000	0 DPA
Gbar_A05	58700000	59060000	0 DPA
Gbar_A05	59060000	59220000	0 DPA
Gbar_A05	59220000	59580000	0 DPA
Gbar_A05	59580000	60060000	0 DPA
Gbar_A05	60060000	60960000	0 DPA
Gbar_A05	60960000	61380000	0 DPA
Gbar_A05	61380000	61580000	0 DPA
Gbar_A05	61580000	61760000	0 DPA
Gbar_A05	61760000	62060000	0 DPA
Gbar_A05	62060000	62280000	0 DPA
Gbar_A05	62280000	62400000	0 DPA
Gbar_A05	62400000	62780000	0 DPA
Gbar_A05	62780000	63100000	0 DPA
Gbar_A05	63100000	63700000	0 DPA
Gbar_A05	63700000	64060000	0 DPA
Gbar_A05	64060000	64400000	0 DPA
Gbar_A05	64400000	64620000	0 DPA
Gbar_A05	64620000	64720000	0 DPA
Gbar_A05	64720000	65880000	0 DPA
Gbar_A05	65880000	66300000	0 DPA
Gbar_A05	66300000	66420000	0 DPA
Gbar_A05	66420000	66940000	0 DPA
Gbar_A05	66940000	67080000	0 DPA
Gbar_A05	67080000	67400000	0 DPA
Gbar_A05	67400000	67900000	0 DPA
Gbar_A05	67900000	68100000	0 DPA
Gbar_A05	68100000	68300000	0 DPA
Gbar_A05	68300000	68480000	0 DPA
Gbar_A05	68480000	68760000	0 DPA
Gbar_A05	68760000	69180000	0 DPA
Gbar_A05	69180000	69460000	0 DPA
Gbar_A05	69460000	69660000	0 DPA
Gbar_A05	69660000	69900000	0 DPA
Gbar_A05	69900000	70380000	0 DPA
Gbar_A05	70380000	70760000	0 DPA
Gbar_A05	70760000	70900000	0 DPA
Gbar_A05	70900000	71300000	0 DPA
Gbar_A05	71300000	71560000	0 DPA
Gbar_A05	71560000	71760000	0 DPA
Gbar_A05	71760000	71980000	0 DPA
Gbar_A05	71980000	72100000	0 DPA
Gbar_A05	72100000	72440000	0 DPA
Gbar_A05	72440000	72880000	0 DPA
Gbar_A05	72880000	73200000	0 DPA
Gbar_A05	73200000	73500000	0 DPA
Gbar_A05	73500000	73720000	0 DPA
Gbar_A05	73720000	74060000	0 DPA
Gbar_A05	74060000	74200000	0 DPA
Gbar_A05	74200000	74400000	0 DPA
Gbar_A05	74400000	74700000	0 DPA
Gbar_A05	74700000	75160000	0 DPA
Gbar_A05	75160000	75380000	0 DPA
Gbar_A05	75380000	75500000	0 DPA
Gbar_A05	75500000	75700000	0 DPA
Gbar_A05	75700000	75820000	0 DPA
Gbar_A05	75820000	76120000	0 DPA
Gbar_A05	76120000	76340000	0 DPA
Gbar_A05	76340000	76560000	0 DPA
Gbar_A05	76560000	76760000	0 DPA
Gbar_A05	76760000	77100000	0 DPA
Gbar_A05	77100000	77260000	0 DPA
Gbar_A05	77260000	77500000	0 DPA
Gbar_A05	77500000	77960000	0 DPA
Gbar_A05	77960000	78320000	0 DPA
Gbar_A05	78320000	78500000	0 DPA
Gbar_A05	78500000	78800000	0 DPA
Gbar_A05	78800000	79100000	0 DPA
Gbar_A05	79100000	79380000	0 DPA
Gbar_A05	79380000	79620000	0 DPA
Gbar_A05	79620000	79820000	0 DPA
Gbar_A05	79820000	80080000	0 DPA
Gbar_A05	80080000	80260000	0 DPA
Gbar_A05	80260000	80520000	0 DPA
Gbar_A05	80520000	80780000	0 DPA
Gbar_A05	80780000	81320000	0 DPA
Gbar_A05	81320000	81380000	0 DPA
Gbar_A05	81380000	81740000	0 DPA
Gbar_A05	81740000	81980000	0 DPA
Gbar_A05	81980000	82280000	0 DPA
Gbar_A05	82280000	82740000	0 DPA
Gbar_A05	82740000	82960000	0 DPA
Gbar_A05	82960000	83380000	0 DPA
Gbar_A05	83380000	83580000	0 DPA
Gbar_A05	83580000	84400000	0 DPA
Gbar_A05	84400000	85280000	0 DPA
Gbar_A05	85280000	85540000	0 DPA
Gbar_A05	85540000	85780000	0 DPA
Gbar_A05	85780000	85940000	0 DPA
Gbar_A05	85940000	86460000	0 DPA
Gbar_A05	86460000	86920000	0 DPA
Gbar_A05	86920000	87040000	0 DPA
Gbar_A05	87040000	87380000	0 DPA
Gbar_A05	87380000	87780000	0 DPA
Gbar_A05	87780000	88240000	0 DPA
Gbar_A05	88240000	88400000	0 DPA
Gbar_A05	88400000	88580000	0 DPA
Gbar_A05	88580000	88800000	0 DPA
Gbar_A05	88800000	88980000	0 DPA
Gbar_A05	88980000	89500000	0 DPA
Gbar_A05	89500000	89680000	0 DPA
Gbar_A05	89680000	89880000	0 DPA
Gbar_A05	89880000	90220000	0 DPA
Gbar_A05	90220000	90420000	0 DPA
Gbar_A05	90420000	90880000	0 DPA
Gbar_A05	90880000	91120000	0 DPA
Gbar_A05	91120000	91480000	0 DPA
Gbar_A05	91480000	91860000	0 DPA
Gbar_A05	91860000	91940000	0 DPA
Gbar_A05	91940000	92320000	0 DPA
Gbar_A05	92320000	92580000	0 DPA
Gbar_A05	92580000	92920000	0 DPA
Gbar_A05	92920000	93180000	0 DPA
Gbar_A05	93180000	93400000	0 DPA
Gbar_A05	93400000	93560000	0 DPA
Gbar_A05	93560000	93800000	0 DPA
Gbar_A05	93800000	94080000	0 DPA
Gbar_A05	94080000	94240000	0 DPA
Gbar_A05	94240000	94860000	0 DPA
Gbar_A05	94860000	95140000	0 DPA
Gbar_A05	95140000	95360000	0 DPA
Gbar_A05	95360000	95560000	0 DPA
Gbar_A05	95560000	95780000	0 DPA
Gbar_A05	95780000	96060000	0 DPA
Gbar_A05	96060000	96280000	0 DPA
Gbar_A05	96280000	96700000	0 DPA
Gbar_A05	96700000	96880000	0 DPA
Gbar_A05	96880000	96980000	0 DPA
Gbar_A05	96980000	97140000	0 DPA
Gbar_A05	97140000	97440000	0 DPA
Gbar_A05	97440000	97620000	0 DPA
Gbar_A05	97620000	97760000	0 DPA
Gbar_A05	97760000	97940000	0 DPA
Gbar_A05	97940000	98080000	0 DPA
Gbar_A05	98080000	98380000	0 DPA
Gbar_A05	98380000	98740000	0 DPA
Gbar_A05	98740000	99020000	0 DPA
Gbar_A05	99020000	99340000	0 DPA
Gbar_A05	99340000	99540000	0 DPA
Gbar_A05	99540000	99740000	0 DPA
Gbar_A05	99740000	100140000	0 DPA
Gbar_A05	100140000	100260000	0 DPA
Gbar_A05	100260000	100720000	0 DPA
Gbar_A05	100720000	100960000	0 DPA
Gbar_A05	100960000	101140000	0 DPA
Gbar_A05	101140000	101440000	0 DPA
Gbar_A05	101440000	101700000	0 DPA
Gbar_A05	101700000	101840000	0 DPA
Gbar_A05	101840000	102400000	0 DPA
Gbar_A06	260000	740000	0 DPA
Gbar_A06	740000	1060000	0 DPA
Gbar_A06	1060000	1380000	0 DPA
Gbar_A06	1380000	1500000	0 DPA
Gbar_A06	1500000	1720000	0 DPA
Gbar_A06	1720000	2320000	0 DPA
Gbar_A06	2320000	2560000	0 DPA
Gbar_A06	2560000	2760000	0 DPA
Gbar_A06	2760000	3140000	0 DPA
Gbar_A06	3140000	3400000	0 DPA
Gbar_A06	3400000	3760000	0 DPA
Gbar_A06	3760000	4000000	0 DPA
Gbar_A06	4000000	4320000	0 DPA
Gbar_A06	4320000	4440000	0 DPA
Gbar_A06	4440000	4660000	0 DPA
Gbar_A06	4660000	5060000	0 DPA
Gbar_A06	5060000	5160000	0 DPA
Gbar_A06	5160000	5420000	0 DPA
Gbar_A06	5420000	5760000	0 DPA
Gbar_A06	5760000	6020000	0 DPA
Gbar_A06	6020000	6380000	0 DPA
Gbar_A06	6380000	6680000	0 DPA
Gbar_A06	6680000	7180000	0 DPA
Gbar_A06	7180000	7360000	0 DPA
Gbar_A06	7360000	7640000	0 DPA
Gbar_A06	7640000	7820000	0 DPA
Gbar_A06	7820000	8060000	0 DPA
Gbar_A06	8060000	8300000	0 DPA
Gbar_A06	8300000	8500000	0 DPA
Gbar_A06	8500000	8660000	0 DPA
Gbar_A06	8660000	8920000	0 DPA
Gbar_A06	8920000	9400000	0 DPA
Gbar_A06	9400000	9560000	0 DPA
Gbar_A06	9560000	9740000	0 DPA
Gbar_A06	9740000	10020000	0 DPA
Gbar_A06	10020000	10260000	0 DPA
Gbar_A06	10260000	10620000	0 DPA
Gbar_A06	10620000	10920000	0 DPA
Gbar_A06	10920000	11400000	0 DPA
Gbar_A06	11400000	12020000	0 DPA
Gbar_A06	12020000	12260000	0 DPA
Gbar_A06	12260000	12560000	0 DPA
Gbar_A06	12560000	12660000	0 DPA
Gbar_A06	12660000	13100000	0 DPA
Gbar_A06	13100000	13480000	0 DPA
Gbar_A06	13480000	13740000	0 DPA
Gbar_A06	13740000	13900000	0 DPA
Gbar_A06	13900000	14160000	0 DPA
Gbar_A06	14160000	14360000	0 DPA
Gbar_A06	14360000	14640000	0 DPA
Gbar_A06	14640000	14800000	0 DPA
Gbar_A06	14800000	14920000	0 DPA
Gbar_A06	14920000	15240000	0 DPA
Gbar_A06	15240000	15540000	0 DPA
Gbar_A06	15540000	15920000	0 DPA
Gbar_A06	15920000	16220000	0 DPA
Gbar_A06	16220000	16560000	0 DPA
Gbar_A06	16560000	16720000	0 DPA
Gbar_A06	16720000	17080000	0 DPA
Gbar_A06	17080000	17340000	0 DPA
Gbar_A06	17340000	17480000	0 DPA
Gbar_A06	17480000	17780000	0 DPA
Gbar_A06	17780000	18180000	0 DPA
Gbar_A06	18180000	18360000	0 DPA
Gbar_A06	18360000	18600000	0 DPA
Gbar_A06	18600000	18820000	0 DPA
Gbar_A06	18820000	19060000	0 DPA
Gbar_A06	19060000	19220000	0 DPA
Gbar_A06	19220000	19460000	0 DPA
Gbar_A06	19460000	19780000	0 DPA
Gbar_A06	19780000	20200000	0 DPA
Gbar_A06	20200000	20660000	0 DPA
Gbar_A06	20660000	20940000	0 DPA
Gbar_A06	20940000	21060000	0 DPA
Gbar_A06	21060000	21340000	0 DPA
Gbar_A06	21340000	21620000	0 DPA
Gbar_A06	21620000	21740000	0 DPA
Gbar_A06	21740000	22320000	0 DPA
Gbar_A06	22320000	22440000	0 DPA
Gbar_A06	22440000	22640000	0 DPA
Gbar_A06	22640000	22840000	0 DPA
Gbar_A06	22840000	23220000	0 DPA
Gbar_A06	23220000	23580000	0 DPA
Gbar_A06	23580000	24180000	0 DPA
Gbar_A06	24180000	24540000	0 DPA
Gbar_A06	24540000	24860000	0 DPA
Gbar_A06	24860000	25100000	0 DPA
Gbar_A06	25100000	25400000	0 DPA
Gbar_A06	25400000	25640000	0 DPA
Gbar_A06	25640000	25800000	0 DPA
Gbar_A06	25800000	25960000	0 DPA
Gbar_A06	25960000	26260000	0 DPA
Gbar_A06	26260000	26460000	0 DPA
Gbar_A06	26460000	26800000	0 DPA
Gbar_A06	26800000	27140000	0 DPA
Gbar_A06	27140000	27540000	0 DPA
Gbar_A06	27540000	27700000	0 DPA
Gbar_A06	27700000	27960000	0 DPA
Gbar_A06	27960000	28340000	0 DPA
Gbar_A06	28340000	28480000	0 DPA
Gbar_A06	28480000	28660000	0 DPA
Gbar_A06	28660000	28920000	0 DPA
Gbar_A06	28920000	29280000	0 DPA
Gbar_A06	29280000	29780000	0 DPA
Gbar_A06	29780000	30060000	0 DPA
Gbar_A06	30060000	30320000	0 DPA
Gbar_A06	30320000	30680000	0 DPA
Gbar_A06	30680000	30940000	0 DPA
Gbar_A06	30940000	31340000	0 DPA
Gbar_A06	31340000	31600000	0 DPA
Gbar_A06	31600000	31840000	0 DPA
Gbar_A06	31840000	32140000	0 DPA
Gbar_A06	32140000	32420000	0 DPA
Gbar_A06	32420000	32680000	0 DPA
Gbar_A06	32680000	33060000	0 DPA
Gbar_A06	33060000	33340000	0 DPA
Gbar_A06	33340000	33780000	0 DPA
Gbar_A06	33780000	33920000	0 DPA
Gbar_A06	33920000	34060000	0 DPA
Gbar_A06	34060000	34280000	0 DPA
Gbar_A06	34280000	34720000	0 DPA
Gbar_A06	34720000	34980000	0 DPA
Gbar_A06	34980000	35260000	0 DPA
Gbar_A06	35260000	35620000	0 DPA
Gbar_A06	35620000	35820000	0 DPA
Gbar_A06	35820000	35960000	0 DPA
Gbar_A06	35960000	36220000	0 DPA
Gbar_A06	36220000	36580000	0 DPA
Gbar_A06	36580000	36840000	0 DPA
Gbar_A06	36840000	37200000	0 DPA
Gbar_A06	37200000	37540000	0 DPA
Gbar_A06	37540000	37720000	0 DPA
Gbar_A06	37720000	38260000	0 DPA
Gbar_A06	38260000	38380000	0 DPA
Gbar_A06	38380000	38600000	0 DPA
Gbar_A06	38600000	38720000	0 DPA
Gbar_A06	38720000	38860000	0 DPA
Gbar_A06	38860000	39060000	0 DPA
Gbar_A06	39060000	39520000	0 DPA
Gbar_A06	39520000	39800000	0 DPA
Gbar_A06	39800000	39940000	0 DPA
Gbar_A06	39940000	40380000	0 DPA
Gbar_A06	40380000	40680000	0 DPA
Gbar_A06	40680000	41080000	0 DPA
Gbar_A06	41080000	41480000	0 DPA
Gbar_A06	41480000	41780000	0 DPA
Gbar_A06	41780000	41980000	0 DPA
Gbar_A06	41980000	42120000	0 DPA
Gbar_A06	42120000	42300000	0 DPA
Gbar_A06	42300000	42600000	0 DPA
Gbar_A06	42600000	42760000	0 DPA
Gbar_A06	42760000	42940000	0 DPA
Gbar_A06	42940000	43260000	0 DPA
Gbar_A06	43260000	43600000	0 DPA
Gbar_A06	43600000	43980000	0 DPA
Gbar_A06	43980000	44140000	0 DPA
Gbar_A06	44140000	44240000	0 DPA
Gbar_A06	44240000	44400000	0 DPA
Gbar_A06	44400000	44580000	0 DPA
Gbar_A06	44580000	44920000	0 DPA
Gbar_A06	44920000	45040000	0 DPA
Gbar_A06	45040000	45280000	0 DPA
Gbar_A06	45280000	45780000	0 DPA
Gbar_A06	45780000	46080000	0 DPA
Gbar_A06	46080000	46360000	0 DPA
Gbar_A06	46360000	46600000	0 DPA
Gbar_A06	46600000	46920000	0 DPA
Gbar_A06	46920000	47460000	0 DPA
Gbar_A06	47460000	47920000	0 DPA
Gbar_A06	47920000	48180000	0 DPA
Gbar_A06	48180000	48500000	0 DPA
Gbar_A06	48500000	48720000	0 DPA
Gbar_A06	48720000	49040000	0 DPA
Gbar_A06	49040000	49300000	0 DPA
Gbar_A06	49300000	49500000	0 DPA
Gbar_A06	49500000	49940000	0 DPA
Gbar_A06	49940000	50140000	0 DPA
Gbar_A06	50140000	50380000	0 DPA
Gbar_A06	50380000	50520000	0 DPA
Gbar_A06	50520000	50760000	0 DPA
Gbar_A06	50760000	51080000	0 DPA
Gbar_A06	51080000	51440000	0 DPA
Gbar_A06	51440000	51800000	0 DPA
Gbar_A06	51800000	52060000	0 DPA
Gbar_A06	52060000	52300000	0 DPA
Gbar_A06	52300000	52420000	0 DPA
Gbar_A06	52420000	52600000	0 DPA
Gbar_A06	52600000	52920000	0 DPA
Gbar_A06	52920000	53640000	0 DPA
Gbar_A06	53640000	53920000	0 DPA
Gbar_A06	53920000	54160000	0 DPA
Gbar_A06	54160000	54380000	0 DPA
Gbar_A06	54380000	54580000	0 DPA
Gbar_A06	54580000	54940000	0 DPA
Gbar_A06	54940000	55280000	0 DPA
Gbar_A06	55280000	55660000	0 DPA
Gbar_A06	55660000	56180000	0 DPA
Gbar_A06	56180000	56620000	0 DPA
Gbar_A06	56620000	57020000	0 DPA
Gbar_A06	57020000	57180000	0 DPA
Gbar_A06	57180000	57440000	0 DPA
Gbar_A06	57440000	57960000	0 DPA
Gbar_A06	57960000	58600000	0 DPA
Gbar_A06	58600000	58740000	0 DPA
Gbar_A06	58740000	58980000	0 DPA
Gbar_A06	58980000	59340000	0 DPA
Gbar_A06	59340000	59920000	0 DPA
Gbar_A06	59920000	60360000	0 DPA
Gbar_A06	60360000	60960000	0 DPA
Gbar_A06	60960000	61160000	0 DPA
Gbar_A06	61160000	61280000	0 DPA
Gbar_A06	61280000	61960000	0 DPA
Gbar_A06	61960000	62500000	0 DPA
Gbar_A06	62500000	62900000	0 DPA
Gbar_A06	62900000	63000000	0 DPA
Gbar_A06	63000000	63780000	0 DPA
Gbar_A06	63780000	64020000	0 DPA
Gbar_A06	64020000	64180000	0 DPA
Gbar_A06	64180000	64440000	0 DPA
Gbar_A06	64440000	64660000	0 DPA
Gbar_A06	64660000	64960000	0 DPA
Gbar_A06	64960000	65380000	0 DPA
Gbar_A06	65380000	65560000	0 DPA
Gbar_A06	65560000	65880000	0 DPA
Gbar_A06	65880000	66360000	0 DPA
Gbar_A06	66360000	66840000	0 DPA
Gbar_A06	66840000	67260000	0 DPA
Gbar_A06	67260000	67440000	0 DPA
Gbar_A06	67440000	68020000	0 DPA
Gbar_A06	68020000	68640000	0 DPA
Gbar_A06	68640000	69620000	0 DPA
Gbar_A06	69620000	69940000	0 DPA
Gbar_A06	69940000	70260000	0 DPA
Gbar_A06	70260000	70580000	0 DPA
Gbar_A06	70580000	70740000	0 DPA
Gbar_A06	70740000	71000000	0 DPA
Gbar_A06	71000000	71620000	0 DPA
Gbar_A06	71620000	72020000	0 DPA
Gbar_A06	72020000	72240000	0 DPA
Gbar_A06	72240000	72420000	0 DPA
Gbar_A06	72420000	72820000	0 DPA
Gbar_A06	72820000	72940000	0 DPA
Gbar_A06	72940000	73400000	0 DPA
Gbar_A06	73400000	74080000	0 DPA
Gbar_A06	74080000	74320000	0 DPA
Gbar_A06	74320000	74900000	0 DPA
Gbar_A06	74900000	75360000	0 DPA
Gbar_A06	75360000	75880000	0 DPA
Gbar_A06	75880000	76000000	0 DPA
Gbar_A06	76000000	76480000	0 DPA
Gbar_A06	76480000	76660000	0 DPA
Gbar_A06	76660000	76980000	0 DPA
Gbar_A06	76980000	77400000	0 DPA
Gbar_A06	77400000	77760000	0 DPA
Gbar_A06	77760000	77920000	0 DPA
Gbar_A06	77920000	78320000	0 DPA
Gbar_A06	78320000	78460000	0 DPA
Gbar_A06	78460000	78760000	0 DPA
Gbar_A06	78760000	79100000	0 DPA
Gbar_A06	79100000	79380000	0 DPA
Gbar_A06	79380000	79620000	0 DPA
Gbar_A06	79620000	79840000	0 DPA
Gbar_A06	79840000	80100000	0 DPA
Gbar_A06	80100000	80260000	0 DPA
Gbar_A06	80260000	80560000	0 DPA
Gbar_A06	80560000	80800000	0 DPA
Gbar_A06	80800000	80940000	0 DPA
Gbar_A06	80940000	81240000	0 DPA
Gbar_A06	81240000	81440000	0 DPA
Gbar_A06	81440000	81600000	0 DPA
Gbar_A06	81600000	82020000	0 DPA
Gbar_A06	82020000	82620000	0 DPA
Gbar_A06	82620000	82760000	0 DPA
Gbar_A06	82760000	83280000	0 DPA
Gbar_A06	83280000	83800000	0 DPA
Gbar_A06	83800000	84220000	0 DPA
Gbar_A06	84220000	84460000	0 DPA
Gbar_A06	84460000	85240000	0 DPA
Gbar_A06	85240000	85660000	0 DPA
Gbar_A06	85660000	85780000	0 DPA
Gbar_A06	85780000	86240000	0 DPA
Gbar_A06	86240000	86640000	0 DPA
Gbar_A06	86640000	86780000	0 DPA
Gbar_A06	86780000	87300000	0 DPA
Gbar_A06	87300000	87400000	0 DPA
Gbar_A06	87400000	87760000	0 DPA
Gbar_A06	87760000	88080000	0 DPA
Gbar_A06	88080000	88360000	0 DPA
Gbar_A06	88360000	88560000	0 DPA
Gbar_A06	88560000	88980000	0 DPA
Gbar_A06	88980000	89380000	0 DPA
Gbar_A06	89380000	89520000	0 DPA
Gbar_A06	89520000	89700000	0 DPA
Gbar_A06	89700000	90120000	0 DPA
Gbar_A06	90120000	90580000	0 DPA
Gbar_A06	90580000	91060000	0 DPA
Gbar_A06	91060000	91480000	0 DPA
Gbar_A06	91480000	91680000	0 DPA
Gbar_A06	91680000	92260000	0 DPA
Gbar_A06	92260000	92660000	0 DPA
Gbar_A06	92660000	92800000	0 DPA
Gbar_A06	92800000	93140000	0 DPA
Gbar_A06	93140000	93420000	0 DPA
Gbar_A06	93420000	93760000	0 DPA
Gbar_A06	93760000	93860000	0 DPA
Gbar_A06	93860000	94060000	0 DPA
Gbar_A06	94060000	94460000	0 DPA
Gbar_A06	94460000	94940000	0 DPA
Gbar_A06	94940000	95260000	0 DPA
Gbar_A06	95260000	95420000	0 DPA
Gbar_A06	95420000	95700000	0 DPA
Gbar_A06	95700000	96100000	0 DPA
Gbar_A06	96100000	96340000	0 DPA
Gbar_A06	96340000	96560000	0 DPA
Gbar_A06	96560000	96780000	0 DPA
Gbar_A06	96780000	97080000	0 DPA
Gbar_A06	97080000	97480000	0 DPA
Gbar_A06	97480000	97760000	0 DPA
Gbar_A06	97760000	97940000	0 DPA
Gbar_A06	97940000	98300000	0 DPA
Gbar_A06	98300000	98440000	0 DPA
Gbar_A06	98440000	98760000	0 DPA
Gbar_A06	98760000	98940000	0 DPA
Gbar_A06	98940000	99220000	0 DPA
Gbar_A06	99220000	99500000	0 DPA
Gbar_A06	99500000	99740000	0 DPA
Gbar_A06	99740000	100020000	0 DPA
Gbar_A06	100020000	100400000	0 DPA
Gbar_A06	100400000	100540000	0 DPA
Gbar_A06	100540000	100760000	0 DPA
Gbar_A06	100760000	101300000	0 DPA
Gbar_A06	101300000	101500000	0 DPA
Gbar_A06	101500000	101680000	0 DPA
Gbar_A06	101680000	101880000	0 DPA
Gbar_A06	101880000	102340000	0 DPA
Gbar_A06	102340000	102700000	0 DPA
Gbar_A06	102700000	103060000	0 DPA
Gbar_A06	103060000	103240000	0 DPA
Gbar_A06	103240000	103620000	0 DPA
Gbar_A06	103620000	103940000	0 DPA
Gbar_A06	103940000	104260000	0 DPA
Gbar_A06	104260000	104480000	0 DPA
Gbar_A06	104480000	104800000	0 DPA
Gbar_A06	104800000	105000000	0 DPA
Gbar_A06	105000000	105200000	0 DPA
Gbar_A06	105200000	105400000	0 DPA
Gbar_A06	105400000	105580000	0 DPA
Gbar_A06	105580000	106060000	0 DPA
Gbar_A06	106060000	106460000	0 DPA
Gbar_A06	106460000	106660000	0 DPA
Gbar_A06	106660000	106920000	0 DPA
Gbar_A06	106920000	107140000	0 DPA
Gbar_A06	107140000	107600000	0 DPA
Gbar_A06	107600000	107940000	0 DPA
Gbar_A06	107940000	108200000	0 DPA
Gbar_A06	108200000	108380000	0 DPA
Gbar_A06	108380000	108620000	0 DPA
Gbar_A06	108620000	108900000	0 DPA
Gbar_A06	108900000	109180000	0 DPA
Gbar_A06	109180000	109500000	0 DPA
Gbar_A06	109500000	109780000	0 DPA
Gbar_A06	109780000	110020000	0 DPA
Gbar_A06	110020000	110260000	0 DPA
Gbar_A06	110260000	110440000	0 DPA
Gbar_A06	110440000	110720000	0 DPA
[truncated: 27,221 more rows]
