# Supplementary material for: Dynamic 3D genome architecture of cotton fiber reveals subgenome-coordinated chromatin topology for 4-staged single-cell differentiation
Source: Genome Biol. 2022 Feb 3;23:45. doi: 10.1186/s13059-022-02616-y (PMC8812185; doi:10.1186/s13059-022-02616-y)
Supplement: Supplementary file 10 — Additional file 10: Table S9. Genes contained in dynamic TAD-like structure boundaries. [file 13059_2022_2616_MOESM10_ESM.xlsx]

## Sheet: Table S9
Table S9. Genes contained in dynamic TAD-like structure boundaries.
GeneID	logFC	padj	types	days
Gbar_A12G003760	6.87214	7.315e-302	Up regulated	0-5 DPA
Gbar_A13G022480	4.1638	3.28599e-285	Up regulated	0-5 DPA
Gbar_D07G021040	4.56723	9.92364e-282	Up regulated	0-5 DPA
Gbar_A06G016720	3.27	2.18573e-249	Up regulated	0-5 DPA
Gbar_D03G015690	3.26324	1.76643e-248	Up regulated	0-5 DPA
Gbar_D02G012850	4.50781	1.66196e-234	Up regulated	0-5 DPA
Gbar_A05G025620	6.26396	5.92091e-227	Up regulated	0-5 DPA
Gbar_D10G022610	2.78456	1.97976e-224	Up regulated	0-5 DPA
Gbar_A01G002220	3.81309	5.66089e-214	Up regulated	0-5 DPA
Gbar_A02G009620	3.22943	9.66519e-209	Up regulated	0-5 DPA
Gbar_A03G002900	3.19423	6.54966e-187	Up regulated	0-5 DPA
Gbar_D07G015490	2.75538	4.14648e-186	Up regulated	0-5 DPA
Gbar_A01G018980	2.53206	2.87833e-185	Up regulated	0-5 DPA
Gbar_A01G016630	8.49709	1.92243e-181	Up regulated	0-5 DPA
Gbar_D12G025850	2.60894	2.61423e-171	Up regulated	0-5 DPA
Gbar_D07G008230	2.74364	2.63228e-166	Up regulated	0-5 DPA
Gbar_A08G004780	3.45082	1.74529e-158	Up regulated	0-5 DPA
Gbar_D09G020340	4.53548	3.33473e-150	Up regulated	0-5 DPA
Gbar_D09G010010	2.99544	1.27389e-146	Up regulated	0-5 DPA
Gbar_D05G031740	3.37373	1.24943e-132	Up regulated	0-5 DPA
Gbar_D09G024280	3.82597	9.62539e-129	Up regulated	0-5 DPA
Gbar_A10G009970	8.30354	3.61949e-127	Up regulated	0-5 DPA
Gbar_A13G022500	2.29546	4.3868e-126	Up regulated	0-5 DPA
Gbar_D12G025860	2.83232	2.04851e-124	Up regulated	0-5 DPA
Gbar_A08G022160	3.0495	7.70032e-124	Up regulated	0-5 DPA
Gbar_D05G015880	2.22099	8.73112e-124	Up regulated	0-5 DPA
Gbar_D11G005900	-5.98858	4.39693e-121	Down regulated	0-5 DPA
Gbar_A03G020730	6.13526	8.29855e-120	Up regulated	0-5 DPA
Gbar_A01G022470	1.956	3.36697e-115	Not differentially expressed	0-5 DPA
Gbar_A01G016950	-7.2692	6.68133e-115	Down regulated	0-5 DPA
Gbar_A09G022500	2.13829	7.33109e-115	Up regulated	0-5 DPA
Gbar_A05G023790	8.92906	1.06808e-113	Up regulated	0-5 DPA
Gbar_D12G004550	3.72582	1.77546e-109	Up regulated	0-5 DPA
Gbar_A03G013690	2.27449	4.38031e-101	Up regulated	0-5 DPA
Gbar_D09G017550	4.35568	2.27295e-97	Up regulated	0-5 DPA
Gbar_D09G010420	2.20502	2.15361e-95	Up regulated	0-5 DPA
Gbar_D04G015850	5.17635	7.49657e-93	Up regulated	0-5 DPA
Gbar_A02G015020	3.04393	1.61332e-91	Up regulated	0-5 DPA
Gbar_A02G009290	4.06907	3.38598e-90	Up regulated	0-5 DPA
Gbar_D09G015090	-2.76788	6.48692e-88	Down regulated	0-5 DPA
Gbar_D05G009810	2.44009	1.15273e-87	Up regulated	0-5 DPA
Gbar_D07G011820	-5.97724	1.06897e-85	Down regulated	0-5 DPA
Gbar_A06G016990	-3.95485	3.78357e-84	Down regulated	0-5 DPA
Gbar_A05G021910	2.34324	3.41428e-81	Up regulated	0-5 DPA
Gbar_A13G022680	-3.48488	8.79533e-81	Down regulated	0-5 DPA
Gbar_A03G018530	2.0099	1.36191e-80	Up regulated	0-5 DPA
Gbar_D02G014790	5.58176	1.51255e-80	Up regulated	0-5 DPA
Gbar_A06G005790	1.83139	5.12984e-79	Not differentially expressed	0-5 DPA
Gbar_A01G022460	2.03764	1.19649e-78	Up regulated	0-5 DPA
Gbar_A13G017750	4.67252	1.40632e-78	Up regulated	0-5 DPA
Gbar_D10G022590	1.75243	5.84225e-78	Not differentially expressed	0-5 DPA
Gbar_A06G014210	5.49634	1.07623e-77	Up regulated	0-5 DPA
Gbar_A05G036400	3.46369	1.24187e-76	Up regulated	0-5 DPA
Gbar_D05G033280	4.15317	7.18779e-76	Up regulated	0-5 DPA
Gbar_A13G019730	2.42556	1.90765e-75	Up regulated	0-5 DPA
Gbar_D12G004520	2.04666	4.56468e-75	Up regulated	0-5 DPA
Gbar_D07G008250	2.06275	1.47632e-72	Up regulated	0-5 DPA
Gbar_A05G023300	2.29854	4.73002e-72	Up regulated	0-5 DPA
Gbar_D07G008220	2.21828	2.77725e-70	Up regulated	0-5 DPA
Gbar_D09G015120	9.08447	3.35441e-70	Up regulated	0-5 DPA
Gbar_D01G004130	1.77015	5.96279e-68	Not differentially expressed	0-5 DPA
Gbar_A12G002070	1.86726	9.75199e-68	Not differentially expressed	0-5 DPA
Gbar_D13G010130	1.64125	3.85695e-67	Not differentially expressed	0-5 DPA
Gbar_A03G013680	2.0522	1.77689e-66	Up regulated	0-5 DPA
Gbar_D11G005920	1.61058	2.16665e-64	Not differentially expressed	0-5 DPA
Gbar_A05G021680	2.06201	3.70185e-63	Up regulated	0-5 DPA
Gbar_D10G001150	1.91357	1.3044e-61	Not differentially expressed	0-5 DPA
Gbar_A08G023480	1.59613	1.46604e-61	Not differentially expressed	0-5 DPA
Gbar_D10G005260	1.69639	2.19233e-61	Not differentially expressed	0-5 DPA
Gbar_A01G018990	1.79524	3.50497e-60	Not differentially expressed	0-5 DPA
Gbar_D10G022980	6.39829	6.148e-59	Up regulated	0-5 DPA
Gbar_D05G022340	1.99422	3.99532e-57	Not differentially expressed	0-5 DPA
Gbar_A12G021190	1.70321	1.32511e-56	Not differentially expressed	0-5 DPA
Gbar_A05G038370	3.29194	3.81249e-56	Up regulated	0-5 DPA
Gbar_A10G017450	3.7514	5.3247e-56	Up regulated	0-5 DPA
Gbar_A11G007290	-4.75308	6.23669e-56	Down regulated	0-5 DPA
Gbar_D06G007240	1.99991	1.0006e-55	Not differentially expressed	0-5 DPA
Gbar_A12G019100	2.00858	1.5105e-53	Up regulated	0-5 DPA
Gbar_D10G019600	2.63268	1.70348e-52	Up regulated	0-5 DPA
Gbar_A12G021200	-4.47608	4.04609e-51	Down regulated	0-5 DPA
Gbar_D01G001980	1.59295	1.22129e-50	Not differentially expressed	0-5 DPA
Gbar_D01G011690	3.86359	3.49418e-50	Up regulated	0-5 DPA
Gbar_A06G015980	1.45002	6.86597e-50	Not differentially expressed	0-5 DPA
Gbar_D06G020030	2.80838	1.5541e-49	Up regulated	0-5 DPA
Gbar_A05G033140	3.01779	3.18313e-49	Up regulated	0-5 DPA
Gbar_D10G006040	1.54438	3.48308e-49	Not differentially expressed	0-5 DPA
Gbar_D09G015550	-2.74322	8.34076e-49	Down regulated	0-5 DPA
Gbar_A06G014520	1.62309	6.00975e-48	Not differentially expressed	0-5 DPA
Gbar_D05G028000	1.46352	1.69843e-47	Not differentially expressed	0-5 DPA
Gbar_A01G017670	1.71159	3.48076e-47	Not differentially expressed	0-5 DPA
Gbar_A11G028970	1.39078	4.20353e-47	Not differentially expressed	0-5 DPA
Gbar_D01G020760	1.57418	2.58225e-46	Not differentially expressed	0-5 DPA
Gbar_A05G013170	1.13609	2.6432e-46	Not differentially expressed	0-5 DPA
Gbar_D09G015110	1.48435	4.49193e-45	Not differentially expressed	0-5 DPA
Gbar_D10G024950	2.62283	8.67788e-45	Up regulated	0-5 DPA
Gbar_A08G023490	4.28484	1.05115e-43	Up regulated	0-5 DPA
Gbar_D13G024730	1.34622	1.23288e-43	Not differentially expressed	0-5 DPA
Gbar_A09G015820	-2.9535	1.34532e-42	Down regulated	0-5 DPA
Gbar_A05G039000	2.60447	1.88291e-42	Up regulated	0-5 DPA
Gbar_D09G017540	1.63493	4.0695e-42	Not differentially expressed	0-5 DPA
Gbar_D05G005920	1.47205	6.13071e-42	Not differentially expressed	0-5 DPA
Gbar_D06G016530	1.34948	6.75906e-42	Not differentially expressed	0-5 DPA
Gbar_D11G011780	1.07578	1.5579e-41	Not differentially expressed	0-5 DPA
Gbar_D05G022380	-1.34716	5.58346e-41	Not differentially expressed	0-5 DPA
Gbar_D06G006300	2.44	8.89527e-41	Up regulated	0-5 DPA
Gbar_D03G008220	-1.24987	1.50989e-40	Not differentially expressed	0-5 DPA
Gbar_D05G022370	-1.77487	1.77053e-40	Not differentially expressed	0-5 DPA
Gbar_D07G008260	5.56791	6.86536e-40	Up regulated	0-5 DPA
Gbar_D09G015540	-1.51088	8.33783e-40	Not differentially expressed	0-5 DPA
Gbar_A12G018130	-3.34771	8.47657e-40	Down regulated	0-5 DPA
Gbar_A13G020190	-2.33068	1.23057e-39	Down regulated	0-5 DPA
Gbar_D03G014050	2.1047	1.99664e-39	Up regulated	0-5 DPA
Gbar_D12G018370	-1.33123	2.03081e-39	Not differentially expressed	0-5 DPA
Gbar_A11G020560	1.98895	2.22048e-39	Not differentially expressed	0-5 DPA
Gbar_D11G008040	1.3534	3.31943e-39	Not differentially expressed	0-5 DPA
Gbar_A13G020160	1.91032	9.13208e-39	Not differentially expressed	0-5 DPA
Gbar_D11G011800	-1.90908	1.87152e-38	Not differentially expressed	0-5 DPA
Gbar_D06G015960	-5.27224	5.4962e-38	Down regulated	0-5 DPA
Gbar_D07G003750	1.61825	8.33357e-38	Not differentially expressed	0-5 DPA
Gbar_D11G022920	1.22682	1.17635e-37	Not differentially expressed	0-5 DPA
Gbar_D10G001180	1.32968	2.12767e-37	Not differentially expressed	0-5 DPA
Gbar_D03G015700	3.13813	2.65068e-37	Up regulated	0-5 DPA
Gbar_D10G011880	1.38849	7.0882e-37	Not differentially expressed	0-5 DPA
Gbar_A08G009730	-1.00542	8.92897e-37	Not differentially expressed	0-5 DPA
Gbar_D07G001100	1.88424	9.4548e-37	Not differentially expressed	0-5 DPA
Gbar_A05G041210	1.74855	2.10621e-36	Not differentially expressed	0-5 DPA
Gbar_A07G001060	-4.23794	2.71575e-36	Down regulated	0-5 DPA
Gbar_D05G009880	2.30576	3.4714e-36	Up regulated	0-5 DPA
Gbar_A01G001090	1.57004	4.46642e-36	Not differentially expressed	0-5 DPA
Gbar_D08G027730	2.03725	4.57104e-36	Up regulated	0-5 DPA
Gbar_D13G004820	1.65452	6.16367e-36	Not differentially expressed	0-5 DPA
Gbar_D05G009850	1.7267	1.01786e-35	Not differentially expressed	0-5 DPA
Gbar_D11G018770	-3.60373	1.67264e-35	Down regulated	0-5 DPA
Gbar_D13G007360	-3.63223	1.7133e-35	Down regulated	0-5 DPA
Gbar_D08G006090	1.67153	2.04867e-35	Not differentially expressed	0-5 DPA
Gbar_A12G019680	1.84004	1.6397e-34	Not differentially expressed	0-5 DPA
Gbar_D11G011080	-5.39673	1.71594e-34	Down regulated	0-5 DPA
Gbar_A08G003010	1.49196	4.24568e-34	Not differentially expressed	0-5 DPA
Gbar_A03G021790	1.32086	4.88365e-34	Not differentially expressed	0-5 DPA
Gbar_D13G003200	2.72181	5.4899e-34	Up regulated	0-5 DPA
Gbar_A03G021780	2.02568	6.62591e-34	Up regulated	0-5 DPA
Gbar_A08G015290	-2.38694	9.41121e-34	Down regulated	0-5 DPA
Gbar_A05G017660	-1.2612	1.22139e-33	Not differentially expressed	0-5 DPA
Gbar_D05G005940	-2.79759	1.55674e-33	Down regulated	0-5 DPA
Gbar_A05G019810	-2.24335	2.27472e-33	Down regulated	0-5 DPA
Gbar_A05G037080	-2.99483	3.04881e-33	Down regulated	0-5 DPA
Gbar_D02G010150	2.52015	5.66319e-33	Up regulated	0-5 DPA
Gbar_A07G001030	6.77844	6.21343e-33	Up regulated	0-5 DPA
Gbar_A12G002080	1.65949	3.34017e-32	Not differentially expressed	0-5 DPA
Gbar_D13G011530	1.86972	1.10749e-31	Not differentially expressed	0-5 DPA
Gbar_D01G020770	-1.38593	1.18987e-31	Not differentially expressed	0-5 DPA
Gbar_A13G022690	-4.45895	1.51475e-31	Down regulated	0-5 DPA
Gbar_D12G018640	2.39672	1.55949e-31	Up regulated	0-5 DPA
Gbar_A05G021920	-1.84002	7.68636e-31	Not differentially expressed	0-5 DPA
Gbar_D05G029120	1.20972	2.22465e-30	Not differentially expressed	0-5 DPA
Gbar_D13G003190	1.55572	2.53706e-30	Not differentially expressed	0-5 DPA
Gbar_A11G007280	-3.36674	6.44781e-30	Down regulated	0-5 DPA
Gbar_D09G010460	-8.3876	1.32896e-29	Down regulated	0-5 DPA
Gbar_D10G001920	-4.01624	2.51484e-29	Down regulated	0-5 DPA
Gbar_A10G004180	-1.18059	2.72874e-29	Not differentially expressed	0-5 DPA
Gbar_D11G005880	1.72333	2.7724e-29	Not differentially expressed	0-5 DPA
Gbar_D12G019090	1.57216	3.32679e-29	Not differentially expressed	0-5 DPA
Gbar_A11G012330	-1.00364	3.80108e-29	Not differentially expressed	0-5 DPA
Gbar_D07G003620	-2.51914	1.09887e-28	Down regulated	0-5 DPA
Gbar_A03G021740	1.61311	1.5659e-28	Not differentially expressed	0-5 DPA
Gbar_D09G010030	1.45495	1.86695e-28	Not differentially expressed	0-5 DPA
Gbar_D10G022990	-2.44806	2.3676e-28	Down regulated	0-5 DPA
Gbar_A09G002550	1.31119	3.49679e-28	Not differentially expressed	0-5 DPA
Gbar_D04G003960	-1.19492	5.53829e-28	Not differentially expressed	0-5 DPA
Gbar_D09G015560	-1.59283	5.66806e-28	Not differentially expressed	0-5 DPA
Gbar_D03G001090	1.80316	6.23872e-28	Not differentially expressed	0-5 DPA
Gbar_A06G009470	1.59512	1.51874e-27	Not differentially expressed	0-5 DPA
Gbar_D02G010140	-2.71457	2.50726e-27	Down regulated	0-5 DPA
Gbar_A11G028960	-2.70504	2.62441e-27	Down regulated	0-5 DPA
Gbar_A06G006520	1.18844	5.06685e-27	Not differentially expressed	0-5 DPA
Gbar_A07G024130	1.57718	7.10259e-27	Not differentially expressed	0-5 DPA
Gbar_D02G019610	2.0416	9.3561e-27	Up regulated	0-5 DPA
Gbar_D07G003720	-4.55255	1.1734e-26	Down regulated	0-5 DPA
Gbar_D10G001780	1.91469	1.31965e-26	Not differentially expressed	0-5 DPA
Gbar_A13G000400	-1.44302	1.40685e-26	Not differentially expressed	0-5 DPA
Gbar_A07G008420	-2.61079	2.16182e-26	Down regulated	0-5 DPA
Gbar_A13G000410	1.02477	5.77745e-26	Not differentially expressed	0-5 DPA
Gbar_D11G020190	3.92759	1.83764e-25	Up regulated	0-5 DPA
Gbar_A02G007450	-4.86241	2.7423e-25	Down regulated	0-5 DPA
Gbar_A10G022730	-1.55049	4.90574e-25	Not differentially expressed	0-5 DPA
Gbar_D03G014120	1.00131	8.85148e-25	Not differentially expressed	0-5 DPA
Gbar_A03G018510	1.58157	1.25554e-24	Not differentially expressed	0-5 DPA
Gbar_D09G015650	-1.88911	3.03826e-24	Not differentially expressed	0-5 DPA
Gbar_A11G030130	-1.54994	5.40849e-24	Not differentially expressed	0-5 DPA
Gbar_A10G018570	-1.69137	1.13436e-23	Not differentially expressed	0-5 DPA
Gbar_D09G020330	-2.9773	1.13842e-23	Down regulated	0-5 DPA
Gbar_A09G015830	-1.73884	2.21241e-23	Not differentially expressed	0-5 DPA
Gbar_D09G015080	1.28882	3.52434e-23	Not differentially expressed	0-5 DPA
Gbar_D12G018650	-1.85033	4.12493e-23	Not differentially expressed	0-5 DPA
Gbar_D07G003180	1.3467	4.73661e-23	Not differentially expressed	0-5 DPA
Gbar_A02G004050	-3.55092	6.66828e-23	Down regulated	0-5 DPA
Gbar_A08G003020	2.27777	7.65771e-23	Up regulated	0-5 DPA
Gbar_A05G032950	1.58656	8.53076e-23	Not differentially expressed	0-5 DPA
Gbar_D06G004910	5.17904	8.81096e-23	Up regulated	0-5 DPA
Gbar_D03G004310	-5.30267	1.02761e-22	Down regulated	0-5 DPA
Gbar_A07G010480	1.1394	1.08497e-22	Not differentially expressed	0-5 DPA
Gbar_D04G012470	-1.45252	1.12106e-22	Not differentially expressed	0-5 DPA
Gbar_D01G012390	-1.48551	1.39787e-22	Not differentially expressed	0-5 DPA
Gbar_D05G005930	-4.88111	1.42602e-22	Down regulated	0-5 DPA
Gbar_A13G017780	-3.0735	2.73534e-22	Down regulated	0-5 DPA
Gbar_A01G002230	-3.99176	2.84788e-22	Down regulated	0-5 DPA
Gbar_D06G021140	-2.82599	3.75648e-22	Down regulated	0-5 DPA
Gbar_D05G031330	-2.00878	7.65543e-22	Down regulated	0-5 DPA
Gbar_D03G015250	-0.956249	7.92615e-22	Not differentially expressed	0-5 DPA
Gbar_D01G020020	-1.59432	8.52781e-22	Not differentially expressed	0-5 DPA
Gbar_D06G019310	-1.56969	1.05283e-21	Not differentially expressed	0-5 DPA
Gbar_D07G003590	-1.04152	1.06978e-21	Not differentially expressed	0-5 DPA
Gbar_A11G030110	2.87215	1.66011e-21	Up regulated	0-5 DPA
Gbar_A06G009780	1.342	2.17147e-21	Not differentially expressed	0-5 DPA
Gbar_D10G022580	-2.96139	2.73032e-21	Down regulated	0-5 DPA
Gbar_A13G018680	-1.10738	3.18447e-21	Not differentially expressed	0-5 DPA
Gbar_D11G020170	-2.33952	3.93886e-21	Down regulated	0-5 DPA
Gbar_D12G004530	-2.30412	3.94017e-21	Down regulated	0-5 DPA
Gbar_D09G023080	-1.84943	5.40172e-21	Not differentially expressed	0-5 DPA
Gbar_D13G003210	0.946272	6.34053e-21	Not differentially expressed	0-5 DPA
Gbar_A10G004150	-1.12377	6.74503e-21	Not differentially expressed	0-5 DPA
Gbar_A07G024120	-1.57534	7.07766e-21	Not differentially expressed	0-5 DPA
Gbar_A05G021670	-2.91886	7.18628e-21	Down regulated	0-5 DPA
Gbar_D04G012850	-3.33589	7.70772e-21	Down regulated	0-5 DPA
Gbar_A10G015200	0.987845	1.10607e-20	Not differentially expressed	0-5 DPA
Gbar_A13G006130	1.72757	1.28367e-20	Not differentially expressed	0-5 DPA
Gbar_A10G008950	3.87601	1.46702e-20	Up regulated	0-5 DPA
Gbar_D04G015820	-4.68717	1.53739e-20	Down regulated	0-5 DPA
Gbar_A02G009280	0.929863	2.86481e-20	Not differentially expressed	0-5 DPA
Gbar_D11G005940	-2.01031	5.82834e-20	Down regulated	0-5 DPA
Gbar_D07G001070	0.996737	6.65851e-20	Not differentially expressed	0-5 DPA
Gbar_D13G015050	-1.37901	6.86452e-20	Not differentially expressed	0-5 DPA
Gbar_A10G003460	-3.2196	7.46412e-20	Down regulated	0-5 DPA
Gbar_A09G015810	-1.22363	8.89026e-20	Not differentially expressed	0-5 DPA
Gbar_D10G002340	-1.02121	1.20875e-19	Not differentially expressed	0-5 DPA
Gbar_D06G005260	-4.21358	1.6676e-19	Down regulated	0-5 DPA
Gbar_D02G006130	-9.71308	2.85453e-19	Down regulated	0-5 DPA
Gbar_D09G008210	0.889042	2.92296e-19	Not differentially expressed	0-5 DPA
Gbar_D07G001060	-3.99479	3.54496e-19	Down regulated	0-5 DPA
Gbar_A07G018510	-3.06387	7.32202e-19	Down regulated	0-5 DPA
Gbar_A05G021900	-3.8048	7.75771e-19	Down regulated	0-5 DPA
Gbar_D03G001020	2.46194	1.00627e-18	Up regulated	0-5 DPA
Gbar_D03G014100	-2.02334	1.31881e-18	Down regulated	0-5 DPA
Gbar_D11G005890	-2.00606	1.64117e-18	Down regulated	0-5 DPA
Gbar_D11G011040	-4.86052	1.98112e-18	Down regulated	0-5 DPA
Gbar_D12G023560	1.70675	2.29249e-18	Not differentially expressed	0-5 DPA
Gbar_D03G001010	-1.89084	2.69704e-18	Not differentially expressed	0-5 DPA
Gbar_A01G016570	-2.21494	2.93099e-18	Down regulated	0-5 DPA
Gbar_A03G007130	-1.48865	3.02657e-18	Not differentially expressed	0-5 DPA
Gbar_D05G034260	-2.03497	3.16034e-18	Down regulated	0-5 DPA
Gbar_A05G000480	-1.36069	3.81138e-18	Not differentially expressed	0-5 DPA
Gbar_A01G018960	-0.98707	5.73228e-18	Not differentially expressed	0-5 DPA
Gbar_A08G009720	1.39182	6.58473e-18	Not differentially expressed	0-5 DPA
Gbar_D05G022350	-0.934218	7.94561e-18	Not differentially expressed	0-5 DPA
Gbar_A04G000180	-4.05597	8.36257e-18	Down regulated	0-5 DPA
Gbar_A02G016130	-0.849846	8.49005e-18	Not differentially expressed	0-5 DPA
Gbar_D13G001090	-0.779989	9.10546e-18	Not differentially expressed	0-5 DPA
Gbar_A07G001070	0.961697	1.12651e-17	Not differentially expressed	0-5 DPA
Gbar_D07G008240	2.30978	1.35606e-17	Up regulated	0-5 DPA
Gbar_D01G020050	-2.70652	2.31098e-17	Down regulated	0-5 DPA
Gbar_D02G004120	1.18935	4.14411e-17	Not differentially expressed	0-5 DPA
Gbar_D12G025900	0.870731	5.54185e-17	Not differentially expressed	0-5 DPA
Gbar_D07G017230	-1.06545	6.13398e-17	Not differentially expressed	0-5 DPA
Gbar_D07G009250	-2.56178	6.16323e-17	Down regulated	0-5 DPA
Gbar_D12G022420	-1.7274	6.36934e-17	Not differentially expressed	0-5 DPA
Gbar_D13G003080	-3.06873	7.18852e-17	Down regulated	0-5 DPA
Gbar_A13G016500	-1.00404	8.1093e-17	Not differentially expressed	0-5 DPA
Gbar_D13G024780	-3.75179	1.15897e-16	Down regulated	0-5 DPA
Gbar_D13G012510	1.23911	1.26946e-16	Not differentially expressed	0-5 DPA
Gbar_D09G016380	-1.31218	1.5613e-16	Not differentially expressed	0-5 DPA
Gbar_D12G002420	-1.76169	1.80302e-16	Not differentially expressed	0-5 DPA
Gbar_D10G012700	-1.75697	2.24337e-16	Not differentially expressed	0-5 DPA
Gbar_D13G003170	-1.21522	2.54831e-16	Not differentially expressed	0-5 DPA
Gbar_A01G017690	0.984865	2.59547e-16	Not differentially expressed	0-5 DPA
Gbar_D07G003730	-2.07806	6.26682e-16	Down regulated	0-5 DPA
Gbar_A07G016300	-4.34899	6.63029e-16	Down regulated	0-5 DPA
Gbar_A04G006560	-0.896112	7.70603e-16	Not differentially expressed	0-5 DPA
Gbar_D01G003490	-1.43359	7.86978e-16	Not differentially expressed	0-5 DPA
Gbar_A12G021180	-0.873081	8.89802e-16	Not differentially expressed	0-5 DPA
Gbar_D11G005950	-2.68757	9.53259e-16	Down regulated	0-5 DPA
Gbar_D05G002640	1.04082	9.6109e-16	Not differentially expressed	0-5 DPA
Gbar_D08G020330	-1.57671	9.75719e-16	Not differentially expressed	0-5 DPA
Gbar_A04G000190	1.02332	1.32044e-15	Not differentially expressed	0-5 DPA
Gbar_A05G033890	1.25413	1.36237e-15	Not differentially expressed	0-5 DPA
Gbar_D10G019570	1.00532	1.36571e-15	Not differentially expressed	0-5 DPA
Gbar_A03G013600	0.586704	1.41939e-15	Not differentially expressed	0-5 DPA
Gbar_D05G038660	-0.835621	2.22174e-15	Not differentially expressed	0-5 DPA
Gbar_D05G015850	0.831693	2.3057e-15	Not differentially expressed	0-5 DPA
Gbar_D10G021020	-4.19868	4.07466e-15	Down regulated	0-5 DPA
Gbar_A13G013410	0.657355	5.24328e-15	Not differentially expressed	0-5 DPA
Gbar_D09G024310	-0.726415	5.48898e-15	Not differentially expressed	0-5 DPA
Gbar_D13G007800	-0.935987	7.42749e-15	Not differentially expressed	0-5 DPA
Gbar_D12G015350	-5.11879	8.46718e-15	Down regulated	0-5 DPA
Gbar_D12G023530	-2.13019	1.15389e-14	Down regulated	0-5 DPA
Gbar_D04G012870	-4.31392	1.51104e-14	Down regulated	0-5 DPA
Gbar_D11G021780	0.742762	1.53387e-14	Not differentially expressed	0-5 DPA
Gbar_D01G001960	1.29065	1.99615e-14	Not differentially expressed	0-5 DPA
Gbar_D01G003700	2.75167	2.14287e-14	Up regulated	0-5 DPA
Gbar_A07G019490	1.06924	2.57571e-14	Not differentially expressed	0-5 DPA
Gbar_A12G003260	-2.55872	2.78564e-14	Down regulated	0-5 DPA
Gbar_A04G008550	-1.41148	3.05552e-14	Not differentially expressed	0-5 DPA
Gbar_A11G007250	2.55556	3.39886e-14	Up regulated	0-5 DPA
Gbar_A12G001720	-3.79689	4.14759e-14	Down regulated	0-5 DPA
Gbar_A10G004200	0.84391	4.54963e-14	Not differentially expressed	0-5 DPA
Gbar_D01G020750	1.13535	4.72353e-14	Not differentially expressed	0-5 DPA
Gbar_D09G015640	-1.06015	5.32612e-14	Not differentially expressed	0-5 DPA
Gbar_A05G005770	-1.65587	6.96984e-14	Not differentially expressed	0-5 DPA
Gbar_A07G008390	-0.870844	7.54985e-14	Not differentially expressed	0-5 DPA
Gbar_A10G004170	-1.34079	9.21978e-14	Not differentially expressed	0-5 DPA
Gbar_A07G024140	8.76057	1.08226e-13	Up regulated	0-5 DPA
Gbar_D10G011280	-2.96136	1.28199e-13	Down regulated	0-5 DPA
Gbar_D13G011550	8.29794	1.35258e-13	Up regulated	0-5 DPA
Gbar_D13G011450	-0.958728	1.40081e-13	Not differentially expressed	0-5 DPA
Gbar_D12G018360	-1.13092	1.80487e-13	Not differentially expressed	0-5 DPA
Gbar_D08G004240	0.900058	2.18347e-13	Not differentially expressed	0-5 DPA
Gbar_A07G008410	-1.48027	2.83911e-13	Not differentially expressed	0-5 DPA
Gbar_D11G008000	-2.9375	3.2598e-13	Down regulated	0-5 DPA
Gbar_D05G009860	1.40534	3.45252e-13	Not differentially expressed	0-5 DPA
Gbar_A11G030120	0.764632	3.54809e-13	Not differentially expressed	0-5 DPA
Gbar_A03G021750	-2.28813	3.67153e-13	Down regulated	0-5 DPA
Gbar_D07G001090	1.60755	4.28994e-13	Not differentially expressed	0-5 DPA
Gbar_D12G025880	1.1554	4.64448e-13	Not differentially expressed	0-5 DPA
Gbar_D05G038640	-2.51568	5.80781e-13	Down regulated	0-5 DPA
Gbar_D05G016420	-1.14341	5.97738e-13	Not differentially expressed	0-5 DPA
Gbar_D07G003200	-1.38304	6.71582e-13	Not differentially expressed	0-5 DPA
Gbar_D02G018310	0.654053	6.82959e-13	Not differentially expressed	0-5 DPA
Gbar_A05G038990	-1.38201	7.05343e-13	Not differentially expressed	0-5 DPA
Gbar_D01G011700	-2.67833	7.24366e-13	Down regulated	0-5 DPA
Gbar_A01G016560	-1.19781	9.59599e-13	Not differentially expressed	0-5 DPA
Gbar_A09G015620	1.48078	2.3636e-12	Not differentially expressed	0-5 DPA
Gbar_A03G020690	-1.98724	2.59247e-12	Not differentially expressed	0-5 DPA
Gbar_D04G012460	-2.85971	3.36062e-12	Down regulated	0-5 DPA
Gbar_D10G023010	1.32734	3.38697e-12	Not differentially expressed	0-5 DPA
Gbar_A10G020710	-3.03707	4.36222e-12	Down regulated	0-5 DPA
Gbar_D02G011620	0.858503	4.66428e-12	Not differentially expressed	0-5 DPA
Gbar_D09G004080	-3.29451	5.05923e-12	Down regulated	0-5 DPA
Gbar_D03G015260	0.820344	5.50249e-12	Not differentially expressed	0-5 DPA
Gbar_A12G005070	-1.89187	6.19825e-12	Not differentially expressed	0-5 DPA
Gbar_D12G015380	-3.21265	6.27148e-12	Down regulated	0-5 DPA
Gbar_D13G001070	-0.940874	6.51526e-12	Not differentially expressed	0-5 DPA
Gbar_D09G023100	-0.842308	7.47221e-12	Not differentially expressed	0-5 DPA
Gbar_A07G017970	-1.40437	9.80134e-12	Not differentially expressed	0-5 DPA
Gbar_A03G012110	-0.659189	1.14637e-11	Not differentially expressed	0-5 DPA
Gbar_D01G019810	-1.38745	1.2999e-11	Not differentially expressed	0-5 DPA
Gbar_D10G022950	-0.794643	1.70413e-11	Not differentially expressed	0-5 DPA
Gbar_A03G014350	-2.22765	2.5046e-11	Down regulated	0-5 DPA
Gbar_D10G005280	1.34095	2.77439e-11	Not differentially expressed	0-5 DPA
Gbar_D09G010450	-2.59279	3.70645e-11	Down regulated	0-5 DPA
Gbar_D06G005210	-2.0055	3.79838e-11	Down regulated	0-5 DPA
Gbar_D10G001140	-1.05686	3.89356e-11	Not differentially expressed	0-5 DPA
Gbar_A01G019000	-2.34617	3.96891e-11	Down regulated	0-5 DPA
Gbar_D09G010410	1.04385	4.37909e-11	Not differentially expressed	0-5 DPA
Gbar_A12G013620	-2.97968	4.87974e-11	Down regulated	0-5 DPA
Gbar_D03G015750	1.21296	4.93466e-11	Not differentially expressed	0-5 DPA
Gbar_A06G015950	-3.6152	5.02659e-11	Down regulated	0-5 DPA
Gbar_A12G021170	-0.890009	6.04402e-11	Not differentially expressed	0-5 DPA
Gbar_D12G017400	-1.35142	6.05442e-11	Not differentially expressed	0-5 DPA
Gbar_D08G023480	0.894791	6.6823e-11	Not differentially expressed	0-5 DPA
Gbar_D09G020360	1.23487	7.23221e-11	Not differentially expressed	0-5 DPA
Gbar_D03G002760	-2.59545	7.44018e-11	Down regulated	0-5 DPA
Gbar_D05G033560	1.00711	8.83626e-11	Not differentially expressed	0-5 DPA
Gbar_A11G007260	-0.727801	9.83712e-11	Not differentially expressed	0-5 DPA
Gbar_D06G012550	-0.835326	1.20056e-10	Not differentially expressed	0-5 DPA
Gbar_A10G004190	0.901827	1.22624e-10	Not differentially expressed	0-5 DPA
Gbar_D05G031340	-1.53583	1.3296e-10	Not differentially expressed	0-5 DPA
Gbar_D06G020000	1.58794	1.43878e-10	Not differentially expressed	0-5 DPA
Gbar_D13G001080	1.41161	1.43968e-10	Not differentially expressed	0-5 DPA
Gbar_D12G022410	-1.23423	1.47825e-10	Not differentially expressed	0-5 DPA
Gbar_A02G004070	0.727918	1.60482e-10	Not differentially expressed	0-5 DPA
Gbar_A10G009960	-7.99349	1.80917e-10	Down regulated	0-5 DPA
Gbar_A07G010470	-2.15556	1.99318e-10	Down regulated	0-5 DPA
Gbar_D10G001910	1.73561	2.53771e-10	Not differentially expressed	0-5 DPA
Gbar_D09G020000	-3.72807	2.67899e-10	Down regulated	0-5 DPA
Gbar_A08G003000	0.522564	2.74858e-10	Not differentially expressed	0-5 DPA
Gbar_A07G021420	-1.85431	3.01337e-10	Not differentially expressed	0-5 DPA
Gbar_A13G006170	0.933922	5.21353e-10	Not differentially expressed	0-5 DPA
Gbar_D13G022590	-0.502511	5.73326e-10	Not differentially expressed	0-5 DPA
Gbar_D09G015570	0.777284	7.73874e-10	Not differentially expressed	0-5 DPA
Gbar_D10G021040	0.690786	9.77999e-10	Not differentially expressed	0-5 DPA
Gbar_D05G008400	1.1276	1.07106e-09	Not differentially expressed	0-5 DPA
Gbar_A01G007700	0.845283	1.09643e-09	Not differentially expressed	0-5 DPA
Gbar_D13G018970	-2.15201	1.17187e-09	Down regulated	0-5 DPA
Gbar_A06G009790	-1.42801	1.26725e-09	Not differentially expressed	0-5 DPA
Gbar_D01G008560	-2.1478	1.27295e-09	Down regulated	0-5 DPA
Gbar_D10G026680	-0.833338	1.29948e-09	Not differentially expressed	0-5 DPA
Gbar_D12G015390	-4.63496	1.60765e-09	Down regulated	0-5 DPA
Gbar_D09G017300	-1.06161	1.76924e-09	Not differentially expressed	0-5 DPA
Gbar_D08G008890	-1.35801	1.81917e-09	Not differentially expressed	0-5 DPA
Gbar_A13G017760	1.19561	1.97608e-09	Not differentially expressed	0-5 DPA
Gbar_A05G038390	0.894472	1.97755e-09	Not differentially expressed	0-5 DPA
Gbar_A13G021510	0.48836	2.11368e-09	Not differentially expressed	0-5 DPA
Gbar_A11G005890	0.88728	2.17929e-09	Not differentially expressed	0-5 DPA
Gbar_A06G016710	-0.887826	2.27263e-09	Not differentially expressed	0-5 DPA
Gbar_D11G020200	2.64594	2.42535e-09	Up regulated	0-5 DPA
Gbar_A12G003770	1.11071	2.46663e-09	Not differentially expressed	0-5 DPA
Gbar_D11G019300	-4.07359	2.6609e-09	Down regulated	0-5 DPA
Gbar_A07G019930	-1.12324	2.74883e-09	Not differentially expressed	0-5 DPA
Gbar_A05G025630	1.28183	3.758e-09	Not differentially expressed	0-5 DPA
Gbar_A12G019110	1.27981	3.90078e-09	Not differentially expressed	0-5 DPA
Gbar_A05G021690	-0.584077	4.96211e-09	Not differentially expressed	0-5 DPA
Gbar_D12G013630	-1.37694	5.23749e-09	Not differentially expressed	0-5 DPA
Gbar_D13G024750	-0.656118	5.5983e-09	Not differentially expressed	0-5 DPA
Gbar_D05G002630	-0.758593	6.68827e-09	Not differentially expressed	0-5 DPA
Gbar_A11G028940	-0.636301	6.8122e-09	Not differentially expressed	0-5 DPA
Gbar_A07G016290	-1.2718	7.18879e-09	Not differentially expressed	0-5 DPA
Gbar_D05G016410	-0.625256	7.58264e-09	Not differentially expressed	0-5 DPA
Gbar_D11G011760	-2.83138	8.60008e-09	Down regulated	0-5 DPA
Gbar_A05G028730	1.35558	1.05899e-08	Not differentially expressed	0-5 DPA
Gbar_A06G015930	0.717419	1.10449e-08	Not differentially expressed	0-5 DPA
Gbar_D05G029140	-1.16361	1.15819e-08	Not differentially expressed	0-5 DPA
Gbar_D03G008200	-1.83619	1.1848e-08	Not differentially expressed	0-5 DPA
Gbar_D12G019870	-1.07938	1.22108e-08	Not differentially expressed	0-5 DPA
Gbar_A01G018970	-1.22562	1.31465e-08	Not differentially expressed	0-5 DPA
Gbar_A07G008430	-0.731384	1.31465e-08	Not differentially expressed	0-5 DPA
Gbar_D09G006980	-1.13199	1.35109e-08	Not differentially expressed	0-5 DPA
Gbar_A01G022480	0.649982	1.44869e-08	Not differentially expressed	0-5 DPA
Gbar_A08G013480	-4.94833	1.61873e-08	Down regulated	0-5 DPA
Gbar_A05G038400	-1.44623	1.65359e-08	Not differentially expressed	0-5 DPA
Gbar_D05G012290	-1.0123	1.78966e-08	Not differentially expressed	0-5 DPA
Gbar_A07G010710	1.50648	1.83198e-08	Not differentially expressed	0-5 DPA
Gbar_A11G012340	-1.06116	1.88267e-08	Not differentially expressed	0-5 DPA
Gbar_D04G005780	-0.966173	2.018e-08	Not differentially expressed	0-5 DPA
Gbar_D10G002350	-2.54397	2.20084e-08	Down regulated	0-5 DPA
Gbar_A01G002190	-0.41549	2.23294e-08	Not differentially expressed	0-5 DPA
Gbar_D12G025890	-1.16087	2.43926e-08	Not differentially expressed	0-5 DPA
Gbar_D09G015500	-7.20774	2.76003e-08	Down regulated	0-5 DPA
Gbar_D09G019970	-1.37401	2.96309e-08	Not differentially expressed	0-5 DPA
Gbar_A10G015130	-0.752108	3.1702e-08	Not differentially expressed	0-5 DPA
Gbar_D13G014680	-1.76002	3.2325e-08	Not differentially expressed	0-5 DPA
Gbar_D04G013140	-1.20943	4.01753e-08	Not differentially expressed	0-5 DPA
Gbar_A05G030060	-1.59753	4.08064e-08	Not differentially expressed	0-5 DPA
Gbar_D06G005230	-3.05434	4.45142e-08	Down regulated	0-5 DPA
Gbar_A03G020700	-1.22532	4.66936e-08	Not differentially expressed	0-5 DPA
Gbar_A13G020170	-0.718885	5.20486e-08	Not differentially expressed	0-5 DPA
Gbar_A02G016120	1.01145	5.43918e-08	Not differentially expressed	0-5 DPA
Gbar_D01G019840	-1.57471	6.04232e-08	Not differentially expressed	0-5 DPA
Gbar_D08G023500	0.80404	6.23501e-08	Not differentially expressed	0-5 DPA
Gbar_D01G008550	-3.8023	6.66676e-08	Down regulated	0-5 DPA
Gbar_A12G001690	0.572669	6.67222e-08	Not differentially expressed	0-5 DPA
Gbar_D12G022440	-0.715516	7.91914e-08	Not differentially expressed	0-5 DPA
Gbar_D05G029160	0.464987	8.38255e-08	Not differentially expressed	0-5 DPA
Gbar_A02G010460	1.29375	8.65249e-08	Not differentially expressed	0-5 DPA
Gbar_A07G024110	-1.98446	8.87585e-08	Not differentially expressed	0-5 DPA
Gbar_A13G022710	-3.15273	1.19627e-07	Down regulated	0-5 DPA
Gbar_D13G012120	1.41046	1.22542e-07	Not differentially expressed	0-5 DPA
Gbar_D04G017360	-0.46167	1.40552e-07	Not differentially expressed	0-5 DPA
Gbar_D05G016400	1.60183	1.49428e-07	Not differentially expressed	0-5 DPA
Gbar_A13G021500	-1.25826	1.59332e-07	Not differentially expressed	0-5 DPA
Gbar_A09G000920	0.717872	1.7474e-07	Not differentially expressed	0-5 DPA
Gbar_D12G008340	1.00318	2.07743e-07	Not differentially expressed	0-5 DPA
Gbar_D04G012860	-0.680155	2.14553e-07	Not differentially expressed	0-5 DPA
Gbar_D13G004830	0.703072	2.58543e-07	Not differentially expressed	0-5 DPA
Gbar_D03G014020	-0.690397	2.63815e-07	Not differentially expressed	0-5 DPA
Gbar_D12G013620	-3.03192	2.76699e-07	Down regulated	0-5 DPA
Gbar_A05G013180	-1.02193	2.95154e-07	Not differentially expressed	0-5 DPA
Gbar_A07G016320	-0.722412	3.76596e-07	Not differentially expressed	0-5 DPA
Gbar_A07G021430	-0.891973	4.20626e-07	Not differentially expressed	0-5 DPA
Gbar_A12G014890	-2.84675	5.27919e-07	Down regulated	0-5 DPA
Gbar_A03G021770	1.09517	5.37938e-07	Not differentially expressed	0-5 DPA
Gbar_A01G007680	-3.61813	5.55989e-07	Down regulated	0-5 DPA
Gbar_D05G020790	1.15261	5.65856e-07	Not differentially expressed	0-5 DPA
Gbar_A03G002890	-0.841444	5.7795e-07	Not differentially expressed	0-5 DPA
Gbar_A07G024080	-0.630187	5.78733e-07	Not differentially expressed	0-5 DPA
Gbar_D05G028870	-1.64801	6.32166e-07	Not differentially expressed	0-5 DPA
Gbar_D12G018630	-2.367	7.09659e-07	Down regulated	0-5 DPA
Gbar_A03G020720	1.07966	7.12621e-07	Not differentially expressed	0-5 DPA
Gbar_D07G007710	-0.648161	7.25753e-07	Not differentially expressed	0-5 DPA
Gbar_D04G012500	0.616691	7.62529e-07	Not differentially expressed	0-5 DPA
Gbar_D07G009230	0.631033	7.74876e-07	Not differentially expressed	0-5 DPA
Gbar_A13G004380	-1.06394	8.60795e-07	Not differentially expressed	0-5 DPA
Gbar_A09G015850	-1.38104	9.27023e-07	Not differentially expressed	0-5 DPA
Gbar_D07G007740	-1.03936	1.07521e-06	Not differentially expressed	0-5 DPA
Gbar_A05G041180	-0.570924	1.12818e-06	Not differentially expressed	0-5 DPA
Gbar_D11G011770	-1.8683	1.14543e-06	Not differentially expressed	0-5 DPA
Gbar_A02G004060	-1.00314	1.14836e-06	Not differentially expressed	0-5 DPA
Gbar_A07G006790	0.506574	1.21205e-06	Not differentially expressed	0-5 DPA
Gbar_D06G021130	-0.51898	1.26527e-06	Not differentially expressed	0-5 DPA
Gbar_D08G011640	-1.20477	1.27874e-06	Not differentially expressed	0-5 DPA
Gbar_A05G013130	-1.04239	1.42951e-06	Not differentially expressed	0-5 DPA
Gbar_D01G020740	0.815391	1.50655e-06	Not differentially expressed	0-5 DPA
Gbar_D10G022600	-1.41682	1.62935e-06	Not differentially expressed	0-5 DPA
Gbar_A07G019500	-0.820912	1.64345e-06	Not differentially expressed	0-5 DPA
Gbar_D02G004080	-1.31929	1.75197e-06	Not differentially expressed	0-5 DPA
Gbar_D04G013160	-3.47818	1.81812e-06	Down regulated	0-5 DPA
Gbar_D03G015270	0.973647	2.35555e-06	Not differentially expressed	0-5 DPA
Gbar_A07G006650	-2.4107	2.68429e-06	Down regulated	0-5 DPA
Gbar_D11G025300	-0.680522	2.68988e-06	Not differentially expressed	0-5 DPA
Gbar_D09G010430	0.877593	2.88909e-06	Not differentially expressed	0-5 DPA
Gbar_D07G011790	-1.14896	3.60751e-06	Not differentially expressed	0-5 DPA
Gbar_A01G016620	-0.422708	3.68798e-06	Not differentially expressed	0-5 DPA
Gbar_D11G011060	0.442517	4.15177e-06	Not differentially expressed	0-5 DPA
Gbar_D11G011090	-4.17916	4.23227e-06	Down regulated	0-5 DPA
Gbar_A06G016450	1.25108	4.66936e-06	Not differentially expressed	0-5 DPA
Gbar_A12G001960	-1.03692	5.81022e-06	Not differentially expressed	0-5 DPA
Gbar_D03G015710	-0.898957	6.72127e-06	Not differentially expressed	0-5 DPA
Gbar_D05G002610	0.854747	6.79357e-06	Not differentially expressed	0-5 DPA
Gbar_D09G010020	-0.568878	8.40738e-06	Not differentially expressed	0-5 DPA
Gbar_D02G018290	-1.70114	9.08365e-06	Not differentially expressed	0-5 DPA
Gbar_A09G003690	0.94481	1.01189e-05	Not differentially expressed	0-5 DPA
Gbar_D03G014030	-0.432156	1.01424e-05	Not differentially expressed	0-5 DPA
Gbar_A13G019760	-0.800868	1.0569e-05	Not differentially expressed	0-5 DPA
Gbar_D05G031450	0.656608	1.15769e-05	Not differentially expressed	0-5 DPA
Gbar_D12G017730	1.53505	1.21425e-05	Not differentially expressed	0-5 DPA
Gbar_A07G019140	-1.16573	1.23327e-05	Not differentially expressed	0-5 DPA
Gbar_D13G015040	1.43289	1.26858e-05	Not differentially expressed	0-5 DPA
Gbar_D12G009790	-1.18025	1.50403e-05	Not differentially expressed	0-5 DPA
Gbar_D13G012110	0.634599	1.93078e-05	Not differentially expressed	0-5 DPA
Gbar_D12G007970	-0.916293	1.99751e-05	Not differentially expressed	0-5 DPA
Gbar_D05G008380	-1.10277	2.01097e-05	Not differentially expressed	0-5 DPA
Gbar_D10G001740	-3.53963	2.09547e-05	Down regulated	0-5 DPA
Gbar_A12G019670	-2.41232	2.24673e-05	Down regulated	0-5 DPA
Gbar_A13G000370	-0.59458	2.55487e-05	Not differentially expressed	0-5 DPA
Gbar_A05G021660	0.500146	2.69823e-05	Not differentially expressed	0-5 DPA
Gbar_A12G003250	-1.46214	2.70867e-05	Not differentially expressed	0-5 DPA
Gbar_D12G009850	0.417304	2.81693e-05	Not differentially expressed	0-5 DPA
Gbar_D02G018300	-3.38689	2.84565e-05	Down regulated	0-5 DPA
Gbar_A10G004160	1.01467	2.99915e-05	Not differentially expressed	0-5 DPA
Gbar_A01G005960	-2.17335	3.0668e-05	Down regulated	0-5 DPA
Gbar_D12G022450	-2.38989	3.15431e-05	Down regulated	0-5 DPA
Gbar_A08G015280	-0.613177	3.30982e-05	Not differentially expressed	0-5 DPA
Gbar_A12G001700	0.712209	3.49067e-05	Not differentially expressed	0-5 DPA
Gbar_D06G008790	-1.07733	3.51582e-05	Not differentially expressed	0-5 DPA
Gbar_A09G015630	-0.765199	3.52179e-05	Not differentially expressed	0-5 DPA
Gbar_A12G001730	-1.26851	3.55498e-05	Not differentially expressed	0-5 DPA
Gbar_A07G006800	-1.24868	3.56373e-05	Not differentially expressed	0-5 DPA
Gbar_A07G016900	-0.429722	3.70672e-05	Not differentially expressed	0-5 DPA
Gbar_D09G015660	-1.13028	4.00578e-05	Not differentially expressed	0-5 DPA
Gbar_A08G006610	0.504818	4.08591e-05	Not differentially expressed	0-5 DPA
Gbar_A03G012130	-0.679572	4.16759e-05	Not differentially expressed	0-5 DPA
Gbar_A11G028950	-0.960897	4.19759e-05	Not differentially expressed	0-5 DPA
Gbar_D11G018750	-1.20727	4.28022e-05	Not differentially expressed	0-5 DPA
Gbar_A11G017500	-1.08478	4.99474e-05	Not differentially expressed	0-5 DPA
Gbar_A12G018810	-0.581004	5.44335e-05	Not differentially expressed	0-5 DPA
Gbar_A03G020710	-0.499538	6.14646e-05	Not differentially expressed	0-5 DPA
Gbar_A01G007660	-0.348246	7.01293e-05	Not differentially expressed	0-5 DPA
Gbar_D11G019290	-2.56901	7.02187e-05	Down regulated	0-5 DPA
Gbar_D03G014110	-1.20592	7.45894e-05	Not differentially expressed	0-5 DPA
Gbar_A08G009710	-0.767404	7.6097e-05	Not differentially expressed	0-5 DPA
Gbar_D09G015670	-0.883849	7.71613e-05	Not differentially expressed	0-5 DPA
Gbar_A12G013280	2.03947	7.74395e-05	Up regulated	0-5 DPA
Gbar_A13G004350	0.557115	7.75464e-05	Not differentially expressed	0-5 DPA
Gbar_D09G017270	0.615708	7.84493e-05	Not differentially expressed	0-5 DPA
Gbar_A02G010450	0.69505	8.58508e-05	Not differentially expressed	0-5 DPA
Gbar_A13G017770	0.541821	8.91621e-05	Not differentially expressed	0-5 DPA
Gbar_D12G000370	-0.714258	9.31996e-05	Not differentially expressed	0-5 DPA
Gbar_D06G020020	-0.39258	0.000121094	Not differentially expressed	0-5 DPA
Gbar_D05G031430	-0.902825	0.000131133	Not differentially expressed	0-5 DPA
Gbar_D08G004260	-0.591224	0.000131976	Not differentially expressed	0-5 DPA
Gbar_A05G005780	0.495901	0.000150329	Not differentially expressed	0-5 DPA
Gbar_A05G022640	-0.95897	0.000154725	Not differentially expressed	0-5 DPA
Gbar_D12G019070	0.741567	0.000160698	Not differentially expressed	0-5 DPA
Gbar_D09G020350	1.66598	0.000165841	Not differentially expressed	0-5 DPA
Gbar_A03G015030	0.860078	0.000169134	Not differentially expressed	0-5 DPA
Gbar_A10G009900	-0.913443	0.000170992	Not differentially expressed	0-5 DPA
Gbar_A13G021490	-1.05836	0.000171921	Not differentially expressed	0-5 DPA
Gbar_D04G012480	-0.562682	0.000181808	Not differentially expressed	0-5 DPA
Gbar_D08G011840	-0.725435	0.000188146	Not differentially expressed	0-5 DPA
Gbar_D09G008220	-2.12287	0.000233488	Down regulated	0-5 DPA
Gbar_A07G024150	0.488619	0.000236826	Not differentially expressed	0-5 DPA
Gbar_A05G023660	-2.54744	0.000243207	Down regulated	0-5 DPA
Gbar_D02G015570	-1.27431	0.000259621	Not differentially expressed	0-5 DPA
Gbar_A05G017680	-0.405003	0.000277595	Not differentially expressed	0-5 DPA
Gbar_D05G012310	1.23703	0.000307166	Not differentially expressed	0-5 DPA
Gbar_A07G010730	0.954721	0.000315084	Not differentially expressed	0-5 DPA
Gbar_D12G025910	0.985527	0.000322325	Not differentially expressed	0-5 DPA
Gbar_A13G010590	-0.991768	0.000342625	Not differentially expressed	0-5 DPA
Gbar_D03G016800	1.10722	0.000344228	Not differentially expressed	0-5 DPA
Gbar_A03G002530	0.674831	0.000360093	Not differentially expressed	0-5 DPA
Gbar_D05G012270	0.602253	0.000361891	Not differentially expressed	0-5 DPA
Gbar_D05G038280	-0.588722	0.000362371	Not differentially expressed	0-5 DPA
Gbar_D11G018800	0.585422	0.000365674	Not differentially expressed	0-5 DPA
Gbar_D09G015100	0.677334	0.000371159	Not differentially expressed	0-5 DPA
Gbar_D03G014040	0.496685	0.000371846	Not differentially expressed	0-5 DPA
Gbar_D12G002430	-0.715348	0.000378542	Not differentially expressed	0-5 DPA
Gbar_D10G023000	0.345126	0.000388957	Not differentially expressed	0-5 DPA
Gbar_D13G003070	0.331489	0.000404404	Not differentially expressed	0-5 DPA
Gbar_A05G028740	-0.884445	0.000410767	Not differentially expressed	0-5 DPA
Gbar_D12G017380	-0.633729	0.000424379	Not differentially expressed	0-5 DPA
Gbar_A05G036420	-1.33715	0.000429937	Not differentially expressed	0-5 DPA
Gbar_A03G018500	0.434616	0.000433184	Not differentially expressed	0-5 DPA
Gbar_D07G007730	0.60274	0.000458795	Not differentially expressed	0-5 DPA
Gbar_D02G012460	-0.758207	0.000504801	Not differentially expressed	0-5 DPA
Gbar_A03G002920	-2.10949	0.000530985	Down regulated	0-5 DPA
Gbar_D07G003190	0.733518	0.000532661	Not differentially expressed	0-5 DPA
Gbar_D07G003610	0.448911	0.000565796	Not differentially expressed	0-5 DPA
Gbar_D02G019590	0.756506	0.000581681	Not differentially expressed	0-5 DPA
Gbar_D09G020320	0.324741	0.000640838	Not differentially expressed	0-5 DPA
Gbar_A03G013500	-0.864064	0.000643935	Not differentially expressed	0-5 DPA
Gbar_D05G002600	-0.414038	0.000652169	Not differentially expressed	0-5 DPA
Gbar_A05G013210	-0.423977	0.000657077	Not differentially expressed	0-5 DPA
Gbar_A03G018540	-0.545491	0.000666788	Not differentially expressed	0-5 DPA
Gbar_A12G002270	0.426873	0.000668742	Not differentially expressed	0-5 DPA
Gbar_A06G015970	-0.633405	0.000697704	Not differentially expressed	0-5 DPA
Gbar_D01G020030	-0.354371	0.000731441	Not differentially expressed	0-5 DPA
Gbar_D01G003480	1.69288	0.000765605	Not differentially expressed	0-5 DPA
Gbar_A08G023470	0.499223	0.000875652	Not differentially expressed	0-5 DPA
Gbar_A05G037070	-3.94674	0.000910101	Down regulated	0-5 DPA
Gbar_A10G008960	0.601427	0.000960741	Not differentially expressed	0-5 DPA
Gbar_D03G003380	-0.792036	0.001026	Not differentially expressed	0-5 DPA
Gbar_A09G015800	-0.964258	0.00104135	Not differentially expressed	0-5 DPA
Gbar_D12G019060	1.82229	0.00105487	Not differentially expressed	0-5 DPA
Gbar_D05G038680	1.25074	0.00110507	Not differentially expressed	0-5 DPA
Gbar_D05G027580	0.716335	0.00116567	Not differentially expressed	0-5 DPA
Gbar_D05G038700	-0.299619	0.0012821	Not differentially expressed	0-5 DPA
Gbar_D07G011810	0.396376	0.00136501	Not differentially expressed	0-5 DPA
Gbar_D10G010860	-0.571549	0.00144209	Not differentially expressed	0-5 DPA
Gbar_A08G018120	-1.42068	0.00171924	Not differentially expressed	0-5 DPA
Gbar_D03G008290	0.999711	0.00221338	Not differentially expressed	0-5 DPA
Gbar_D05G004800	-0.745786	0.00256028	Not differentially expressed	0-5 DPA
Gbar_A12G002090	-2.17998	0.00256736	Down regulated	0-5 DPA
Gbar_D01G020260	0.271982	0.00301642	Not differentially expressed	0-5 DPA
Gbar_D09G019980	-1.85236	0.00339404	Not differentially expressed	0-5 DPA
Gbar_A08G006620	0.759891	0.00344306	Not differentially expressed	0-5 DPA
Gbar_A05G000490	-0.991052	0.0034845	Not differentially expressed	0-5 DPA
Gbar_A07G011580	-0.548364	0.00353898	Not differentially expressed	0-5 DPA
Gbar_D03G015720	-2.66077	0.00359592	Down regulated	0-5 DPA
Gbar_D07G020030	0.488351	0.00367236	Not differentially expressed	0-5 DPA
Gbar_A05G041170	-0.314915	0.00380271	Not differentially expressed	0-5 DPA
Gbar_D07G010290	-0.568771	0.00380486	Not differentially expressed	0-5 DPA
Gbar_A12G001710	-0.973571	0.00381506	Not differentially expressed	0-5 DPA
Gbar_D12G019850	-2.62444	0.00386861	Down regulated	0-5 DPA
Gbar_A09G015860	-0.238494	0.00389212	Not differentially expressed	0-5 DPA
Gbar_A05G020590	0.452539	0.00404759	Not differentially expressed	0-5 DPA
Gbar_D06G004900	-0.437371	0.00444909	Not differentially expressed	0-5 DPA
Gbar_A02G014120	0.352447	0.0049466	Not differentially expressed	0-5 DPA
Gbar_A12G005740	0.752109	0.00541353	Not differentially expressed	0-5 DPA
Gbar_A01G017810	-1.48572	0.00545053	Not differentially expressed	0-5 DPA
Gbar_D08G026030	0.392444	0.00545381	Not differentially expressed	0-5 DPA
Gbar_A13G000390	0.321658	0.00551398	Not differentially expressed	0-5 DPA
Gbar_A09G015610	0.671148	0.005524	Not differentially expressed	0-5 DPA
Gbar_A05G021940	-0.323318	0.00557665	Not differentially expressed	0-5 DPA
Gbar_D01G002000	-0.692745	0.00569929	Not differentially expressed	0-5 DPA
Gbar_A07G001040	0.701386	0.00598907	Not differentially expressed	0-5 DPA
Gbar_A03G015010	-0.281575	0.00604233	Not differentially expressed	0-5 DPA
Gbar_D03G004510	0.726421	0.00627327	Not differentially expressed	0-5 DPA
Gbar_D09G017290	-0.492672	0.0064409	Not differentially expressed	0-5 DPA
Gbar_D07G007720	-0.986442	0.00684359	Not differentially expressed	0-5 DPA
Gbar_D05G028020	-0.267776	0.00690693	Not differentially expressed	0-5 DPA
Gbar_A05G032700	-0.799434	0.00724141	Not differentially expressed	0-5 DPA
Gbar_D06G021120	0.676663	0.00739048	Not differentially expressed	0-5 DPA
Gbar_D05G002620	-0.365939	0.00766669	Not differentially expressed	0-5 DPA
Gbar_D05G004780	-0.71127	0.00784489	Not differentially expressed	0-5 DPA
Gbar_A07G001090	0.636079	0.00795161	Not differentially expressed	0-5 DPA
Gbar_D09G023090	0.288887	0.00841184	Not differentially expressed	0-5 DPA
Gbar_D13G003110	-0.262241	0.00853131	Not differentially expressed	0-5 DPA
Gbar_A07G006660	-0.267512	0.00906748	Not differentially expressed	0-5 DPA
Gbar_A10G018300	-0.668118	0.00938375	Not differentially expressed	0-5 DPA
Gbar_D13G018990	0.313257	0.00957843	Not differentially expressed	0-5 DPA
Gbar_A09G022460	-0.38675	0.00969146	Not differentially expressed	0-5 DPA
Gbar_A03G001810	0.449211	0.00983379	Not differentially expressed	0-5 DPA
Gbar_A11G025240	-1.56889	0.0105198	Not differentially expressed	0-5 DPA
Gbar_D01G001970	0.332608	0.01066	Not differentially expressed	0-5 DPA
Gbar_D11G029570	0.272914	0.0109461	Not differentially expressed	0-5 DPA
Gbar_A05G023820	0.823958	0.0115754	Not differentially expressed	0-5 DPA
Gbar_D03G015240	-0.390302	0.0123346	Not differentially expressed	0-5 DPA
Gbar_A12G018790	0.36385	0.0139578	Not differentially expressed	0-5 DPA
Gbar_D05G005950	-0.498366	0.0140151	Not differentially expressed	0-5 DPA
Gbar_D05G020780	0.424328	0.0145823	Not differentially expressed	0-5 DPA
Gbar_A01G017700	-1.14161	0.0150178	Not differentially expressed	0-5 DPA
Gbar_D04G003950	0.297277	0.0155165	Not differentially expressed	0-5 DPA
Gbar_D11G005910	0.308614	0.0161083	Not differentially expressed	0-5 DPA
Gbar_A08G002980	-0.151084	0.0162747	Not differentially expressed	0-5 DPA
Gbar_D12G008350	0.61724	0.0173784	Not differentially expressed	0-5 DPA
Gbar_D11G032080	-0.783024	0.0198804	Not differentially expressed	0-5 DPA
Gbar_A05G000470	0.251285	0.0199306	Not differentially expressed	0-5 DPA
Gbar_D10G010850	-0.316475	0.020738	Not differentially expressed	0-5 DPA
Gbar_D01G007230	0.455489	0.0207635	Not differentially expressed	0-5 DPA
Gbar_A08G022140	0.407916	0.0211462	Not differentially expressed	0-5 DPA
Gbar_A02G014950	-0.966841	0.0216446	Not differentially expressed	0-5 DPA
Gbar_D03G002740	0.384586	0.0239975	Not differentially expressed	0-5 DPA
Gbar_D09G015630	0.314231	0.0255507	Not differentially expressed	0-5 DPA
Gbar_A07G008370	0.352453	0.0260486	Not differentially expressed	0-5 DPA
Gbar_A06G012010	0.52069	0.0265493	Not differentially expressed	0-5 DPA
Gbar_D05G008370	0.184491	0.0269927	Not differentially expressed	0-5 DPA
Gbar_A06G015940	0.313878	0.027267	Not differentially expressed	0-5 DPA
Gbar_D11G021790	-0.719037	0.0273674	Not differentially expressed	0-5 DPA
Gbar_A06G016700	0.24134	0.027711	Not differentially expressed	0-5 DPA
Gbar_A05G020600	-0.699603	0.0281268	Not differentially expressed	0-5 DPA
Gbar_D03G007830	0.247573	0.0315364	Not differentially expressed	0-5 DPA
Gbar_D05G038270	-0.244941	0.0318001	Not differentially expressed	0-5 DPA
Gbar_D01G010070	-0.404891	0.032762	Not differentially expressed	0-5 DPA
Gbar_D04G015830	-0.459624	0.0330819	Not differentially expressed	0-5 DPA
Gbar_A06G010100	-0.637081	0.0333229	Not differentially expressed	0-5 DPA
Gbar_D05G004790	-0.228628	0.0346666	Not differentially expressed	0-5 DPA
Gbar_D06G020010	-0.638265	0.0362062	Not differentially expressed	0-5 DPA
Gbar_A06G015960	0.292882	0.036242	Not differentially expressed	0-5 DPA
Gbar_D02G010920	-0.381892	0.0365267	Not differentially expressed	0-5 DPA
Gbar_A13G000380	-1.55792	0.0367574	Not differentially expressed	0-5 DPA
Gbar_D01G011150	0.305065	0.0376722	Not differentially expressed	0-5 DPA
Gbar_D07G003770	-0.484484	0.0387897	Not differentially expressed	0-5 DPA
Gbar_D01G008570	-0.447699	0.0389632	Not differentially expressed	0-5 DPA
Gbar_D06G005250	-0.800808	0.0395439	Not differentially expressed	0-5 DPA
Gbar_A07G011600	0.72158	0.0399058	Not differentially expressed	0-5 DPA
Gbar_D09G008230	-0.334692	0.0428755	Not differentially expressed	0-5 DPA
Gbar_D05G015860	-0.979485	0.045372	Not differentially expressed	0-5 DPA
Gbar_D09G024330	0.253781	0.0461629	Not differentially expressed	0-5 DPA
Gbar_D06G016520	0.394306	0.0470865	Not differentially expressed	0-5 DPA
Gbar_D03G016790	-0.336802	0.0470966	Not differentially expressed	0-5 DPA
Gbar_D05G020750	-0.473526	0.0489779	Not differentially expressed	0-5 DPA
Gbar_D09G024300	0.470236	0.0490403	Not differentially expressed	0-5 DPA
Gbar_A13G022660	0.178815	0.0513294	Not differentially expressed	0-5 DPA
Gbar_D12G019860	-0.596341	0.0535348	Not differentially expressed	0-5 DPA
Gbar_A05G041190	-0.381992	0.0539562	Not differentially expressed	0-5 DPA
Gbar_A11G016630	-0.415609	0.0540445	Not differentially expressed	0-5 DPA
Gbar_D05G038670	-0.362211	0.0598399	Not differentially expressed	0-5 DPA
Gbar_D07G003220	-0.357645	0.0638493	Not differentially expressed	0-5 DPA
Gbar_A07G006760	-0.209426	0.0644584	Not differentially expressed	0-5 DPA
Gbar_D12G023520	0.203272	0.0663205	Not differentially expressed	0-5 DPA
Gbar_D02G011760	0.257955	0.0668673	Not differentially expressed	0-5 DPA
Gbar_D09G020370	0.28907	0.068166	Not differentially expressed	0-5 DPA
Gbar_A04G000170	-0.263604	0.0694749	Not differentially expressed	0-5 DPA
Gbar_D13G024770	-0.198938	0.0766566	Not differentially expressed	0-5 DPA
Gbar_D10G022560	0.346892	0.0793379	Not differentially expressed	0-5 DPA
Gbar_D02G003920	0.252548	0.0794321	Not differentially expressed	0-5 DPA
Gbar_A05G033150	-0.499371	0.0799246	Not differentially expressed	0-5 DPA
Gbar_D09G008420	0.243644	0.0844323	Not differentially expressed	0-5 DPA
Gbar_D10G024980	0.354647	0.0851087	Not differentially expressed	0-5 DPA
Gbar_A06G009480	0.233851	0.0866999	Not differentially expressed	0-5 DPA
Gbar_A13G011810	-0.356529	0.0897764	Not differentially expressed	0-5 DPA
Gbar_A11G031100	-0.308163	0.106425	Not differentially expressed	0-5 DPA
Gbar_D09G008410	0.240694	0.106505	Not differentially expressed	0-5 DPA
Gbar_D12G000390	0.234645	0.107429	Not differentially expressed	0-5 DPA
Gbar_A05G017690	-0.283639	0.117979	Not differentially expressed	0-5 DPA
Gbar_A09G022470	-0.244127	0.118683	Not differentially expressed	0-5 DPA
Gbar_D05G012320	-0.324594	0.121279	Not differentially expressed	0-5 DPA
Gbar_D11G025780	0.326568	0.123347	Not differentially expressed	0-5 DPA
Gbar_D08G004250	0.119507	0.126631	Not differentially expressed	0-5 DPA
Gbar_A05G020610	-0.286779	0.134572	Not differentially expressed	0-5 DPA
Gbar_D05G029130	0.188525	0.134734	Not differentially expressed	0-5 DPA
Gbar_A07G013170	-0.334574	0.138362	Not differentially expressed	0-5 DPA
Gbar_D07G003210	-0.676207	0.144216	Not differentially expressed	0-5 DPA
Gbar_D03G016770	-0.212381	0.146166	Not differentially expressed	0-5 DPA
Gbar_A11G026150	-0.162673	0.146182	Not differentially expressed	0-5 DPA
Gbar_A10G022720	-0.580857	0.150521	Not differentially expressed	0-5 DPA
Gbar_A02G016080	-0.188948	0.151756	Not differentially expressed	0-5 DPA
Gbar_A01G017830	-0.297444	0.157173	Not differentially expressed	0-5 DPA
Gbar_A03G001780	0.193972	0.158681	Not differentially expressed	0-5 DPA
Gbar_D13G000350	0.255358	0.162104	Not differentially expressed	0-5 DPA
Gbar_D09G024320	-0.306344	0.162645	Not differentially expressed	0-5 DPA
Gbar_D11G030310	0.253405	0.163372	Not differentially expressed	0-5 DPA
Gbar_D03G001060	-0.315722	0.165752	Not differentially expressed	0-5 DPA
Gbar_D09G017570	0.172341	0.169363	Not differentially expressed	0-5 DPA
Gbar_A07G015160	0.179856	0.175758	Not differentially expressed	0-5 DPA
Gbar_D12G025920	-0.257755	0.176559	Not differentially expressed	0-5 DPA
Gbar_D01G008580	0.261658	0.177639	Not differentially expressed	0-5 DPA
Gbar_D11G011050	-0.220086	0.190676	Not differentially expressed	0-5 DPA
Gbar_D02G011770	0.152053	0.190749	Not differentially expressed	0-5 DPA
Gbar_D06G019340	0.235786	0.194807	Not differentially expressed	0-5 DPA
Gbar_A13G006150	-0.331021	0.202546	Not differentially expressed	0-5 DPA
Gbar_A01G002200	-0.279443	0.207829	Not differentially expressed	0-5 DPA
Gbar_A05G031140	-0.333481	0.209134	Not differentially expressed	0-5 DPA
Gbar_D10G024960	0.129205	0.211115	Not differentially expressed	0-5 DPA
Gbar_D04G013150	-0.501387	0.214853	Not differentially expressed	0-5 DPA
Gbar_A09G015840	0.222606	0.216339	Not differentially expressed	0-5 DPA
Gbar_A05G033900	0.384602	0.216817	Not differentially expressed	0-5 DPA
Gbar_D11G029600	-0.152969	0.219702	Not differentially expressed	0-5 DPA
Gbar_A12G005760	0.235066	0.224474	Not differentially expressed	0-5 DPA
Gbar_A09G022480	0.194862	0.225436	Not differentially expressed	0-5 DPA
Gbar_D11G029580	0.16359	0.226039	Not differentially expressed	0-5 DPA
Gbar_A13G006120	0.219572	0.232652	Not differentially expressed	0-5 DPA
Gbar_A13G004340	-0.203661	0.246343	Not differentially expressed	0-5 DPA
Gbar_A11G016640	0.198433	0.2478	Not differentially expressed	0-5 DPA
Gbar_A07G017960	-0.223619	0.260331	Not differentially expressed	0-5 DPA
Gbar_D07G009240	0.25191	0.261139	Not differentially expressed	0-5 DPA
Gbar_A11G005920	-0.13933	0.265333	Not differentially expressed	0-5 DPA
Gbar_A08G022180	0.186156	0.268717	Not differentially expressed	0-5 DPA
Gbar_A03G010560	0.119616	0.269007	Not differentially expressed	0-5 DPA
Gbar_A07G008380	0.428225	0.269628	Not differentially expressed	0-5 DPA
Gbar_A13G003690	-0.209461	0.278947	Not differentially expressed	0-5 DPA
Gbar_D05G038690	0.142379	0.282202	Not differentially expressed	0-5 DPA
Gbar_A03G001800	-0.334868	0.296064	Not differentially expressed	0-5 DPA
Gbar_A13G016510	-0.6207	0.298561	Not differentially expressed	0-5 DPA
Gbar_D08G026040	0.201912	0.301196	Not differentially expressed	0-5 DPA
Gbar_D09G010470	0.338848	0.312162	Not differentially expressed	0-5 DPA
Gbar_A05G005760	-0.220319	0.336714	Not differentially expressed	0-5 DPA
Gbar_A05G032710	0.207969	0.338127	Not differentially expressed	0-5 DPA
Gbar_A05G013150	0.184665	0.340787	Not differentially expressed	0-5 DPA
Gbar_A05G005800	-0.179688	0.372186	Not differentially expressed	0-5 DPA
Gbar_A05G023810	0.154901	0.37377	Not differentially expressed	0-5 DPA
Gbar_A08G022150	-0.178883	0.381722	Not differentially expressed	0-5 DPA
Gbar_D06G011110	-0.173342	0.384726	Not differentially expressed	0-5 DPA
Gbar_A12G018140	0.147642	0.385972	Not differentially expressed	0-5 DPA
Gbar_D06G019330	-0.219607	0.393307	Not differentially expressed	0-5 DPA
Gbar_A12G014880	-0.22709	0.395798	Not differentially expressed	0-5 DPA
Gbar_A05G004800	0.0909467	0.417494	Not differentially expressed	0-5 DPA
Gbar_D05G031320	0.106176	0.425047	Not differentially expressed	0-5 DPA
Gbar_D03G001040	-0.0717398	0.426557	Not differentially expressed	0-5 DPA
Gbar_A02G016110	0.1965	0.430119	Not differentially expressed	0-5 DPA
Gbar_A12G001970	-0.121261	0.435633	Not differentially expressed	0-5 DPA
Gbar_A13G006140	-0.134101	0.440709	Not differentially expressed	0-5 DPA
Gbar_A13G019740	-0.177866	0.443553	Not differentially expressed	0-5 DPA
Gbar_A05G021930	0.186025	0.446946	Not differentially expressed	0-5 DPA
Gbar_D13G001050	-0.107206	0.449097	Not differentially expressed	0-5 DPA
Gbar_A05G004720	0.180162	0.470322	Not differentially expressed	0-5 DPA
Gbar_A02G016090	0.0577282	0.475866	Not differentially expressed	0-5 DPA
Gbar_A05G030660	0.256311	0.478323	Not differentially expressed	0-5 DPA
Gbar_A10G014680	-0.144208	0.478971	Not differentially expressed	0-5 DPA
Gbar_A12G019690	-0.117911	0.489909	Not differentially expressed	0-5 DPA
Gbar_A04G006550	0.16401	0.496145	Not differentially expressed	0-5 DPA
Gbar_A09G022490	-0.148335	0.496214	Not differentially expressed	0-5 DPA
Gbar_D12G013640	-0.097156	0.496349	Not differentially expressed	0-5 DPA
Gbar_D03G004520	-0.077946	0.496479	Not differentially expressed	0-5 DPA
Gbar_A11G027600	0.0761243	0.504105	Not differentially expressed	0-5 DPA
Gbar_A01G005980	0.12025	0.516568	Not differentially expressed	0-5 DPA
Gbar_D04G017380	0.116558	0.532109	Not differentially expressed	0-5 DPA
Gbar_D11G011070	0.0856303	0.53833	Not differentially expressed	0-5 DPA
Gbar_D09G017310	0.26892	0.541336	Not differentially expressed	0-5 DPA
Gbar_A03G008030	-0.0599585	0.543228	Not differentially expressed	0-5 DPA
Gbar_D05G009840	-0.279002	0.557432	Not differentially expressed	0-5 DPA
Gbar_D05G021880	0.0674052	0.561943	Not differentially expressed	0-5 DPA
Gbar_D12G002410	-0.0776631	0.563999	Not differentially expressed	0-5 DPA
Gbar_A13G005110	0.0646894	0.58957	Not differentially expressed	0-5 DPA
Gbar_D12G007960	-0.295894	0.619119	Not differentially expressed	0-5 DPA
Gbar_D11G011790	0.106191	0.644129	Not differentially expressed	0-5 DPA
Gbar_D08G023490	0.100262	0.652839	Not differentially expressed	0-5 DPA
Gbar_A06G002820	-0.0538908	0.653856	Not differentially expressed	0-5 DPA
Gbar_A10G003420	-0.0807871	0.657397	Not differentially expressed	0-5 DPA
Gbar_A04G011190	0.0603817	0.678392	Not differentially expressed	0-5 DPA
Gbar_A11G031110	-0.117045	0.678772	Not differentially expressed	0-5 DPA
Gbar_D10G024970	0.108852	0.691672	Not differentially expressed	0-5 DPA
Gbar_D13G003180	-0.0536721	0.704953	Not differentially expressed	0-5 DPA
Gbar_D07G003600	0.0482707	0.707198	Not differentially expressed	0-5 DPA
Gbar_A02G007440	0.0767337	0.71608	Not differentially expressed	0-5 DPA
Gbar_D02G003940	0.171203	0.716223	Not differentially expressed	0-5 DPA
Gbar_D11G023600	0.0708154	0.717825	Not differentially expressed	0-5 DPA
Gbar_D13G010140	0.0545718	0.733534	Not differentially expressed	0-5 DPA
Gbar_A03G002550	-0.032643	0.733913	Not differentially expressed	0-5 DPA
Gbar_A08G004770	0.0614935	0.752597	Not differentially expressed	0-5 DPA
Gbar_D06G011100	-0.0409348	0.757936	Not differentially expressed	0-5 DPA
Gbar_A13G009820	-0.0483835	0.761922	Not differentially expressed	0-5 DPA
Gbar_A13G019750	-0.0779196	0.763419	Not differentially expressed	0-5 DPA
Gbar_A01G013320	0.0427762	0.782044	Not differentially expressed	0-5 DPA
Gbar_A07G017980	0.0576975	0.782725	Not differentially expressed	0-5 DPA
Gbar_D03G001050	0.020574	0.78587	Not differentially expressed	0-5 DPA
Gbar_D03G002750	-0.0805304	0.785945	Not differentially expressed	0-5 DPA
Gbar_D07G020020	0.0415074	0.785945	Not differentially expressed	0-5 DPA
Gbar_D10G002330	0.0517515	0.788606	Not differentially expressed	0-5 DPA
Gbar_D09G017280	-0.0889337	0.814534	Not differentially expressed	0-5 DPA
Gbar_A13G017820	-0.0371702	0.823	Not differentially expressed	0-5 DPA
Gbar_A13G017810	0.0283689	0.833205	Not differentially expressed	0-5 DPA
Gbar_A02G015030	-0.0520682	0.834773	Not differentially expressed	0-5 DPA
Gbar_A12G019090	-0.0807157	0.842778	Not differentially expressed	0-5 DPA
Gbar_A08G013470	0.0398724	0.8429	Not differentially expressed	0-5 DPA
Gbar_A10G015190	0.0253041	0.86322	Not differentially expressed	0-5 DPA
Gbar_A07G021570	0.0192206	0.879263	Not differentially expressed	0-5 DPA
Gbar_D04G017390	-0.0487806	0.879557	Not differentially expressed	0-5 DPA
Gbar_A05G038380	0.0251743	0.897927	Not differentially expressed	0-5 DPA
Gbar_D11G018790	0.0338241	0.90003	Not differentially expressed	0-5 DPA
Gbar_A09G015640	-0.0308214	0.91794	Not differentially expressed	0-5 DPA
Gbar_A02G014960	0.0286864	0.931975	Not differentially expressed	0-5 DPA
Gbar_D06G005220	0.0123985	0.94165	Not differentially expressed	0-5 DPA
Gbar_D12G022400	-0.00993841	0.94526	Not differentially expressed	0-5 DPA
Gbar_A01G007670	-0.00813339	0.946377	Not differentially expressed	0-5 DPA
Gbar_D11G032090	0.00768695	0.956727	Not differentially expressed	0-5 DPA
Gbar_D10G002360	0.00672364	0.957356	Not differentially expressed	0-5 DPA
Gbar_D13G000340	0.00905131	0.959496	Not differentially expressed	0-5 DPA
Gbar_D06G005270	0.004479	0.971838	Not differentially expressed	0-5 DPA
Gbar_A05G030650	0.0058392	0.972702	Not differentially expressed	0-5 DPA
Gbar_D01G019210	0.0079654	0.973926	Not differentially expressed	0-5 DPA
Gbar_A09G002540	-0.00267471	0.985552	Not differentially expressed	0-5 DPA
Gbar_D08G006080	0.00381075	0.991072	Not differentially expressed	0-5 DPA
Gbar_A12G026310	2.91563	1.29456e-288	Up regulated	0-5 DPA
Gbar_D10G015210	3.11313	1.33742e-275	Up regulated	0-5 DPA
Gbar_D10G002920	4.32435	1.33377e-272	Up regulated	0-5 DPA
Gbar_D06G011960	3.93886	7.80084e-267	Up regulated	0-5 DPA
Gbar_A06G011540	2.57227	1.51926e-261	Up regulated	0-5 DPA
Gbar_A03G009880	5.30389	6.97854e-249	Up regulated	0-5 DPA
Gbar_A03G014070	6.56046	4.09221e-248	Up regulated	0-5 DPA
Gbar_A11G017460	2.81678	1.70612e-236	Up regulated	0-5 DPA
Gbar_D02G000670	3.7995	2.57974e-235	Up regulated	0-5 DPA
Gbar_A07G018780	2.55215	7.27746e-226	Up regulated	0-5 DPA
Gbar_A13G011090	5.33311	1.36618e-220	Up regulated	0-5 DPA
Gbar_A05G001650	5.43718	2.41556e-213	Up regulated	0-5 DPA
Gbar_D08G020630	2.23585	1.65517e-204	Up regulated	0-5 DPA
Gbar_A03G010860	3.36387	3.48801e-198	Up regulated	0-5 DPA
Gbar_D12G025350	2.0212	3.41319e-193	Up regulated	0-5 DPA
Gbar_A10G012670	2.70229	8.6803e-191	Up regulated	0-5 DPA
Gbar_D05G000950	3.06115	1.02727e-188	Up regulated	0-5 DPA
Gbar_D11G006110	2.62861	5.99212e-182	Up regulated	0-5 DPA
Gbar_D11G006120	2.2766	2.92736e-181	Up regulated	0-5 DPA
Gbar_D13G001210	-2.58411	7.50286e-172	Down regulated	0-5 DPA
Gbar_D07G024080	3.02866	1.3259e-170	Up regulated	0-5 DPA
Gbar_D05G010000	2.78937	5.27989e-168	Up regulated	0-5 DPA
Gbar_D05G003690	2.2137	1.76171e-165	Up regulated	0-5 DPA
Gbar_A10G017660	4.10128	1.00925e-157	Up regulated	0-5 DPA
Gbar_A01G014490	2.92347	4.71712e-151	Up regulated	0-5 DPA
Gbar_A07G000390	2.75602	8.85728e-151	Up regulated	0-5 DPA
Gbar_D07G001120	2.35464	1.36881e-148	Up regulated	0-5 DPA
Gbar_A05G000630	-4.18208	7.57551e-148	Down regulated	0-5 DPA
Gbar_A03G021290	3.52844	2.18031e-146	Up regulated	0-5 DPA
Gbar_A11G017450	2.15371	3.64342e-146	Up regulated	0-5 DPA
Gbar_D02G008920	-3.16784	3.79498e-138	Down regulated	0-5 DPA
Gbar_A02G012410	2.75229	3.43118e-135	Up regulated	0-5 DPA
Gbar_A09G018700	2.03019	1.36791e-132	Up regulated	0-5 DPA
Gbar_A03G002870	3.07997	4.30736e-130	Up regulated	0-5 DPA
Gbar_D07G006630	4.93006	7.89272e-124	Up regulated	0-5 DPA
Gbar_D11G019110	2.9228	3.76559e-120	Up regulated	0-5 DPA
Gbar_D08G023670	2.25561	5.53878e-119	Up regulated	0-5 DPA
Gbar_A03G002860	3.00179	1.47555e-118	Up regulated	0-5 DPA
Gbar_A05G000870	3.13975	1.80562e-116	Up regulated	0-5 DPA
Gbar_A10G021970	3.98087	6.89527e-114	Up regulated	0-5 DPA
Gbar_A10G004370	1.86442	1.16067e-110	Not differentially expressed	0-5 DPA
Gbar_A12G016940	2.81225	1.56158e-108	Up regulated	0-5 DPA
Gbar_A05G000580	3.71007	4.95921e-108	Up regulated	0-5 DPA
Gbar_A06G006150	2.92978	2.13175e-107	Up regulated	0-5 DPA
Gbar_D13G015000	2.86632	1.66282e-106	Up regulated	0-5 DPA
Gbar_D06G011980	1.83382	1.59426e-104	Not differentially expressed	0-5 DPA
Gbar_D11G027960	3.53429	1.23326e-103	Up regulated	0-5 DPA
Gbar_D13G004790	4.03177	1.50368e-102	Up regulated	0-5 DPA
Gbar_D06G005300	2.00379	3.41639e-102	Up regulated	0-5 DPA
Gbar_A06G000870	2.80912	4.55423e-100	Up regulated	0-5 DPA
Gbar_A04G006020	2.98314	4.60733e-99	Up regulated	0-5 DPA
Gbar_D10G017540	1.9764	7.24938e-98	Not differentially expressed	0-5 DPA
Gbar_A08G011860	-5.99686	1.87526e-93	Down regulated	0-5 DPA
Gbar_A09G019520	2.41485	3.20146e-93	Up regulated	0-5 DPA
Gbar_D13G022670	1.9756	4.96331e-93	Not differentially expressed	0-5 DPA
Gbar_D13G018920	2.13289	1.47556e-90	Up regulated	0-5 DPA
Gbar_A10G004360	1.89153	4.28823e-90	Not differentially expressed	0-5 DPA
Gbar_D13G023270	2.4599	6.72449e-90	Up regulated	0-5 DPA
Gbar_D06G002690	3.47749	1.44395e-89	Up regulated	0-5 DPA
Gbar_D01G019970	2.36572	1.89025e-89	Up regulated	0-5 DPA
Gbar_D01G017170	1.64163	8.7399e-88	Not differentially expressed	0-5 DPA
Gbar_D11G009580	3.08432	1.40689e-87	Up regulated	0-5 DPA
Gbar_D02G016060	2.4348	1.85254e-87	Up regulated	0-5 DPA
Gbar_A09G021670	3.05953	2.74557e-87	Up regulated	0-5 DPA
Gbar_A03G021860	3.44193	2.91927e-87	Up regulated	0-5 DPA
Gbar_D05G013960	2.11575	5.31859e-86	Up regulated	0-5 DPA
Gbar_D02G003870	1.8197	2.52006e-85	Not differentially expressed	0-5 DPA
Gbar_A11G004260	2.18715	3.4015e-85	Up regulated	0-5 DPA
Gbar_D08G025230	1.83068	1.59716e-84	Not differentially expressed	0-5 DPA
Gbar_D11G027950	3.07986	3.60743e-84	Up regulated	0-5 DPA
Gbar_A05G014230	3.10268	1.54515e-83	Up regulated	0-5 DPA
Gbar_A03G021890	2.5969	1.94709e-83	Up regulated	0-5 DPA
Gbar_A06G015890	2.02325	1.37567e-82	Up regulated	0-5 DPA
Gbar_D12G008030	1.99029	3.69058e-82	Not differentially expressed	0-5 DPA
Gbar_A05G043800	2.63073	5.44866e-82	Up regulated	0-5 DPA
Gbar_D11G015250	2.30709	3.02349e-81	Up regulated	0-5 DPA
Gbar_A03G020600	-3.31007	1.70167e-80	Down regulated	0-5 DPA
Gbar_D01G020640	2.53177	1.82886e-79	Up regulated	0-5 DPA
Gbar_A08G011470	3.39624	2.7574e-79	Up regulated	0-5 DPA
Gbar_D01G011750	-4.41796	1.03318e-78	Down regulated	0-5 DPA
Gbar_D07G024700	1.93639	3.25093e-78	Not differentially expressed	0-5 DPA
Gbar_D08G002910	3.02438	1.08897e-77	Up regulated	0-5 DPA
Gbar_A08G011460	3.33828	1.19439e-77	Up regulated	0-5 DPA
Gbar_A03G010970	2.2101	1.52662e-77	Up regulated	0-5 DPA
Gbar_A01G006140	2.16899	3.2526e-77	Up regulated	0-5 DPA
Gbar_A03G018040	2.84612	6.53442e-77	Up regulated	0-5 DPA
Gbar_D01G002320	3.2446	1.07069e-76	Up regulated	0-5 DPA
Gbar_A09G018670	1.75819	3.67214e-76	Not differentially expressed	0-5 DPA
Gbar_D05G013840	3.15228	4.26562e-76	Up regulated	0-5 DPA
Gbar_A11G006750	2.36168	2.04983e-75	Up regulated	0-5 DPA
Gbar_A11G006740	4.41385	3.10637e-75	Up regulated	0-5 DPA
Gbar_A01G010640	1.59019	8.06808e-74	Not differentially expressed	0-5 DPA
Gbar_D01G023320	2.13515	2.1556e-73	Up regulated	0-5 DPA
Gbar_A08G022570	2.35696	6.21612e-73	Up regulated	0-5 DPA
Gbar_A12G014450	2.82496	7.52329e-73	Up regulated	0-5 DPA
Gbar_A08G018650	1.43931	6.42393e-72	Not differentially expressed	0-5 DPA
Gbar_D01G002310	2.29424	7.94755e-72	Up regulated	0-5 DPA
Gbar_D05G029040	-1.86355	1.75486e-71	Not differentially expressed	0-5 DPA
Gbar_D13G010090	3.93487	9.44714e-71	Up regulated	0-5 DPA
Gbar_D05G013980	-1.26238	1.55332e-69	Not differentially expressed	0-5 DPA
Gbar_A05G021580	-2.21625	1.65531e-69	Down regulated	0-5 DPA
Gbar_A05G015940	1.84116	1.72333e-69	Not differentially expressed	0-5 DPA
Gbar_D05G013830	1.9637	2.16723e-69	Not differentially expressed	0-5 DPA
Gbar_A12G004130	2.27605	8.04119e-68	Up regulated	0-5 DPA
Gbar_A05G009740	2.10774	4.09343e-67	Up regulated	0-5 DPA
Gbar_D04G017280	2.08132	6.38971e-67	Up regulated	0-5 DPA
Gbar_A03G002620	-3.1983	1.21585e-66	Down regulated	0-5 DPA
Gbar_D13G023250	1.88815	5.39755e-66	Not differentially expressed	0-5 DPA
Gbar_A05G004650	-2.71939	1.49542e-65	Down regulated	0-5 DPA
Gbar_D05G031530	2.16328	2.7236e-65	Up regulated	0-5 DPA
Gbar_D12G011700	-1.93716	1.81474e-64	Not differentially expressed	0-5 DPA
Gbar_A13G011590	2.11426	1.26169e-63	Up regulated	0-5 DPA
Gbar_D12G006790	2.07035	4.92006e-63	Up regulated	0-5 DPA
Gbar_D07G004920	2.64819	7.18582e-63	Up regulated	0-5 DPA
Gbar_D12G026740	2.10823	2.05488e-62	Up regulated	0-5 DPA
Gbar_D01G012110	1.86591	1.25787e-61	Not differentially expressed	0-5 DPA
Gbar_D01G002700	2.0537	4.29422e-61	Up regulated	0-5 DPA
Gbar_A05G022600	1.50746	1.45423e-60	Not differentially expressed	0-5 DPA
Gbar_D09G010520	2.19245	1.59169e-60	Up regulated	0-5 DPA
Gbar_D06G016620	1.38243	1.10416e-59	Not differentially expressed	0-5 DPA
Gbar_D03G008140	1.88694	3.08638e-59	Not differentially expressed	0-5 DPA
Gbar_D06G000600	1.80398	5.2214e-59	Not differentially expressed	0-5 DPA
Gbar_D12G019710	1.4465	3.142e-58	Not differentially expressed	0-5 DPA
Gbar_D13G014090	2.21908	3.55836e-58	Up regulated	0-5 DPA
Gbar_D02G011740	2.62717	1.63455e-57	Up regulated	0-5 DPA
Gbar_D08G002920	1.75804	1.00424e-56	Not differentially expressed	0-5 DPA
Gbar_A05G009760	5.06824	1.13488e-56	Up regulated	0-5 DPA
Gbar_D10G022190	3.44619	4.61617e-56	Up regulated	0-5 DPA
Gbar_D11G006520	-1.56903	1.75515e-55	Not differentially expressed	0-5 DPA
Gbar_A05G012520	1.92519	3.64314e-55	Not differentially expressed	0-5 DPA
Gbar_D03G014680	1.88536	1.48182e-54	Not differentially expressed	0-5 DPA
Gbar_D06G016580	3.91194	2.77754e-54	Up regulated	0-5 DPA
Gbar_D11G012170	-1.77044	4.45573e-54	Not differentially expressed	0-5 DPA
Gbar_A05G012510	1.62513	9.26353e-54	Not differentially expressed	0-5 DPA
Gbar_A05G021240	2.32284	2.38525e-53	Up regulated	0-5 DPA
Gbar_D11G006500	1.75329	4.25969e-53	Not differentially expressed	0-5 DPA
Gbar_A04G005320	-3.29344	4.35233e-53	Down regulated	0-5 DPA
Gbar_A11G021180	-2.67243	1.1323e-52	Down regulated	0-5 DPA
Gbar_A02G009860	2.20744	6.478e-52	Up regulated	0-5 DPA
Gbar_D09G009060	1.79872	1.25759e-51	Not differentially expressed	0-5 DPA
Gbar_A12G010970	2.32495	1.27631e-51	Up regulated	0-5 DPA
Gbar_A09G022540	1.23497	2.06737e-51	Not differentially expressed	0-5 DPA
Gbar_D10G022200	1.83097	2.77088e-51	Not differentially expressed	0-5 DPA
Gbar_A03G014060	2.15969	4.18101e-51	Up regulated	0-5 DPA
Gbar_A01G015590	-4.48894	4.87222e-51	Down regulated	0-5 DPA
Gbar_A03G018020	8.46686	8.8901e-51	Up regulated	0-5 DPA
Gbar_D11G001140	1.80973	9.88314e-51	Not differentially expressed	0-5 DPA
Gbar_A12G027270	-6.21369	1.36409e-50	Down regulated	0-5 DPA
Gbar_D09G003540	1.58649	2.08234e-50	Not differentially expressed	0-5 DPA
Gbar_A12G027300	-2.3658	2.77058e-50	Down regulated	0-5 DPA
Gbar_A04G005770	2.06934	5.54982e-50	Up regulated	0-5 DPA
Gbar_A08G006740	-2.02098	8.52318e-50	Down regulated	0-5 DPA
Gbar_D01G011090	1.95629	9.10736e-50	Not differentially expressed	0-5 DPA
Gbar_A02G011780	1.6887	4.39574e-49	Not differentially expressed	0-5 DPA
Gbar_D06G014390	-2.57749	1.52205e-48	Down regulated	0-5 DPA
Gbar_D01G023340	1.72313	6.61582e-48	Not differentially expressed	0-5 DPA
Gbar_D11G006820	1.86252	7.12352e-48	Not differentially expressed	0-5 DPA
Gbar_A02G012150	5.27669	1.3719e-47	Up regulated	0-5 DPA
Gbar_D13G022660	-1.61414	2.11707e-47	Not differentially expressed	0-5 DPA
Gbar_A05G026760	-1.73867	1.45473e-46	Not differentially expressed	0-5 DPA
Gbar_A13G009760	1.40282	1.63561e-46	Not differentially expressed	0-5 DPA
Gbar_A13G000290	2.96097	1.7818e-46	Up regulated	0-5 DPA
Gbar_D02G016050	-2.19651	6.98673e-46	Down regulated	0-5 DPA
Gbar_D01G023360	-1.81946	1.09817e-45	Not differentially expressed	0-5 DPA
Gbar_D05G027490	1.46704	1.91636e-45	Not differentially expressed	0-5 DPA
Gbar_D11G027930	-2.04047	2.60244e-45	Down regulated	0-5 DPA
Gbar_D05G000920	5.80365	2.72208e-45	Up regulated	0-5 DPA
Gbar_A07G025550	2.54817	3.37551e-45	Up regulated	0-5 DPA
Gbar_A09G019460	1.65903	4.97243e-45	Not differentially expressed	0-5 DPA
Gbar_D09G019250	1.73177	1.85662e-44	Not differentially expressed	0-5 DPA
Gbar_D04G014310	1.63322	7.23801e-44	Not differentially expressed	0-5 DPA
Gbar_A09G023640	-3.8569	9.73355e-44	Down regulated	0-5 DPA
Gbar_A07G007300	1.32782	1.80707e-43	Not differentially expressed	0-5 DPA
Gbar_A03G012070	8.56952	3.67086e-43	Up regulated	0-5 DPA
Gbar_A08G011140	8.91194	9.3895e-43	Up regulated	0-5 DPA
Gbar_A11G015710	1.52334	1.17847e-42	Not differentially expressed	0-5 DPA
Gbar_D08G009120	1.3002	1.33783e-42	Not differentially expressed	0-5 DPA
Gbar_D01G002290	1.09212	3.34819e-42	Not differentially expressed	0-5 DPA
Gbar_D05G003840	-0.98742	3.59412e-42	Not differentially expressed	0-5 DPA
Gbar_D10G026650	1.64219	5.53346e-42	Not differentially expressed	0-5 DPA
Gbar_D06G004990	1.81011	9.32968e-42	Not differentially expressed	0-5 DPA
Gbar_A05G043810	3.77441	1.54829e-41	Up regulated	0-5 DPA
Gbar_D02G003880	6.64747	1.81594e-41	Up regulated	0-5 DPA
Gbar_D03G011820	4.05359	6.05758e-41	Up regulated	0-5 DPA
Gbar_D09G021140	1.19025	1.06465e-40	Not differentially expressed	0-5 DPA
Gbar_A05G015270	1.37195	1.65594e-40	Not differentially expressed	0-5 DPA
Gbar_A13G017830	3.8961	1.84386e-40	Up regulated	0-5 DPA
Gbar_A05G001940	2.52044	1.95534e-40	Up regulated	0-5 DPA
Gbar_D13G022680	1.27596	2.48994e-40	Not differentially expressed	0-5 DPA
Gbar_A01G006060	-3.37345	4.75306e-40	Down regulated	0-5 DPA
Gbar_A09G021630	1.3999	5.05518e-40	Not differentially expressed	0-5 DPA
Gbar_D13G004780	-2.39874	6.4369e-40	Down regulated	0-5 DPA
Gbar_D01G008620	1.35571	8.57038e-40	Not differentially expressed	0-5 DPA
Gbar_A11G024050	3.87572	8.63665e-40	Up regulated	0-5 DPA
Gbar_A03G021310	1.51424	9.80075e-40	Not differentially expressed	0-5 DPA
Gbar_D05G008670	1.44218	1.70903e-39	Not differentially expressed	0-5 DPA
Gbar_D10G022240	2.24797	3.85742e-39	Up regulated	0-5 DPA
Gbar_D09G007250	-2.03438	7.14386e-39	Down regulated	0-5 DPA
Gbar_A09G024480	-3.42042	9.87148e-39	Down regulated	0-5 DPA
Gbar_A09G000960	-2.35705	1.11721e-38	Down regulated	0-5 DPA
Gbar_A10G004320	-1.62393	1.14068e-38	Not differentially expressed	0-5 DPA
Gbar_D13G023290	2.97631	1.23805e-38	Up regulated	0-5 DPA
Gbar_D11G001150	1.52066	3.13166e-38	Not differentially expressed	0-5 DPA
Gbar_D07G019190	-2.03267	1.49885e-37	Down regulated	0-5 DPA
Gbar_D05G025630	2.329	3.06143e-37	Up regulated	0-5 DPA
Gbar_D08G012150	1.30606	5.13502e-37	Not differentially expressed	0-5 DPA
Gbar_A07G007290	1.72954	6.21916e-37	Not differentially expressed	0-5 DPA
Gbar_D01G002670	1.52278	6.68442e-37	Not differentially expressed	0-5 DPA
Gbar_A09G026010	1.63227	1.02943e-36	Not differentially expressed	0-5 DPA
Gbar_A01G001000	1.40234	1.04272e-36	Not differentially expressed	0-5 DPA
Gbar_A05G010890	1.67489	1.05242e-36	Not differentially expressed	0-5 DPA
Gbar_A05G019790	-4.92701	1.28082e-36	Down regulated	0-5 DPA
Gbar_A08G004010	2.48755	2.39199e-36	Up regulated	0-5 DPA
Gbar_D08G020010	-1.44179	5.45188e-36	Not differentially expressed	0-5 DPA
Gbar_A11G009120	1.74495	9.58623e-36	Not differentially expressed	0-5 DPA
Gbar_D11G001130	1.85934	9.7863e-36	Not differentially expressed	0-5 DPA
Gbar_A05G007470	1.33766	1.28469e-35	Not differentially expressed	0-5 DPA
Gbar_D01G021060	1.49421	3.55395e-35	Not differentially expressed	0-5 DPA
Gbar_A03G005260	5.03871	3.73101e-35	Up regulated	0-5 DPA
Gbar_D05G010050	-3.16751	4.13218e-35	Down regulated	0-5 DPA
Gbar_D11G024420	1.7305	6.27022e-35	Not differentially expressed	0-5 DPA
Gbar_A02G000430	1.87079	6.69529e-35	Not differentially expressed	0-5 DPA
Gbar_D12G019820	1.65543	7.90561e-35	Not differentially expressed	0-5 DPA
Gbar_A03G012050	-2.27201	8.66511e-35	Down regulated	0-5 DPA
Gbar_D10G018440	3.72214	9.27068e-35	Up regulated	0-5 DPA
Gbar_D13G015080	-1.33922	1.34066e-34	Not differentially expressed	0-5 DPA
Gbar_A05G019750	-1.92754	1.58429e-34	Not differentially expressed	0-5 DPA
Gbar_A09G014350	2.45883	3.2243e-34	Up regulated	0-5 DPA
Gbar_A09G024470	1.91883	3.75247e-34	Not differentially expressed	0-5 DPA
Gbar_D03G004260	1.16552	1.50958e-33	Not differentially expressed	0-5 DPA
Gbar_A05G001610	-1.94633	2.18156e-33	Not differentially expressed	0-5 DPA
Gbar_D12G015270	-5.13887	4.55706e-33	Down regulated	0-5 DPA
Gbar_D05G001450	2.90392	6.98137e-33	Up regulated	0-5 DPA
Gbar_A10G020670	1.17632	7.60742e-33	Not differentially expressed	0-5 DPA
Gbar_A13G005220	-1.41762	1.44316e-32	Not differentially expressed	0-5 DPA
Gbar_A05G035550	1.57902	4.44571e-32	Not differentially expressed	0-5 DPA
Gbar_D05G030850	1.6987	5.56518e-32	Not differentially expressed	0-5 DPA
Gbar_A05G032400	1.34721	5.82956e-32	Not differentially expressed	0-5 DPA
Gbar_D06G003740	1.3087	6.49509e-32	Not differentially expressed	0-5 DPA
Gbar_A03G007100	1.11374	7.06957e-32	Not differentially expressed	0-5 DPA
Gbar_A02G004690	6.16643	9.41847e-32	Up regulated	0-5 DPA
Gbar_A05G009580	-2.46809	1.00625e-31	Down regulated	0-5 DPA
Gbar_A05G009590	-2.6127	1.19765e-31	Down regulated	0-5 DPA
Gbar_A01G000990	-1.40955	1.21934e-31	Not differentially expressed	0-5 DPA
Gbar_D02G000680	1.69105	1.42163e-31	Not differentially expressed	0-5 DPA
Gbar_A05G014220	2.05651	1.83499e-31	Up regulated	0-5 DPA
Gbar_D08G002930	1.16799	1.89803e-31	Not differentially expressed	0-5 DPA
Gbar_A04G007720	1.52493	2.22852e-31	Not differentially expressed	0-5 DPA
Gbar_A05G015880	1.72884	3.00198e-31	Not differentially expressed	0-5 DPA
Gbar_D10G010620	-1.86605	3.05954e-31	Not differentially expressed	0-5 DPA
Gbar_D04G013120	-3.49832	4.32016e-31	Down regulated	0-5 DPA
Gbar_D09G001590	1.97378	8.87392e-31	Not differentially expressed	0-5 DPA
Gbar_A02G001050	1.49899	1.08876e-30	Not differentially expressed	0-5 DPA
Gbar_A05G002920	1.57258	1.12375e-30	Not differentially expressed	0-5 DPA
Gbar_D11G010060	1.45397	1.70377e-30	Not differentially expressed	0-5 DPA
Gbar_D09G019230	-0.944237	1.86185e-30	Not differentially expressed	0-5 DPA
Gbar_A09G017380	-3.2427	1.94879e-30	Down regulated	0-5 DPA
Gbar_D05G033940	-2.77643	2.70562e-30	Down regulated	0-5 DPA
Gbar_D06G012720	1.7057	3.76648e-30	Not differentially expressed	0-5 DPA
Gbar_D10G010630	-1.9943	4.08307e-30	Not differentially expressed	0-5 DPA
Gbar_D01G021050	1.09099	4.4265e-30	Not differentially expressed	0-5 DPA
Gbar_D05G006260	1.91614	7.44043e-30	Not differentially expressed	0-5 DPA
Gbar_A11G034230	0.996326	7.81153e-30	Not differentially expressed	0-5 DPA
Gbar_A01G006850	-2.45402	7.83665e-30	Down regulated	0-5 DPA
Gbar_A06G001830	1.72256	8.1757e-30	Not differentially expressed	0-5 DPA
Gbar_A03G002590	1.38383	8.77477e-30	Not differentially expressed	0-5 DPA
Gbar_D09G009100	-3.21863	8.97374e-30	Down regulated	0-5 DPA
Gbar_D07G019810	1.88446	9.48853e-30	Not differentially expressed	0-5 DPA
Gbar_A11G025850	-1.72487	1.20367e-29	Not differentially expressed	0-5 DPA
Gbar_D02G010180	0.905614	1.31456e-29	Not differentially expressed	0-5 DPA
Gbar_A08G011120	12.1329	1.46233e-29	Up regulated	0-5 DPA
Gbar_A05G021600	-0.946543	1.66119e-29	Not differentially expressed	0-5 DPA
Gbar_D11G007170	-3.36172	2.46139e-29	Down regulated	0-5 DPA
Gbar_A12G025200	6.49711	2.77532e-29	Up regulated	0-5 DPA
Gbar_A11G004650	-1.76725	3.05631e-29	Not differentially expressed	0-5 DPA
Gbar_A07G005200	-2.66718	3.47889e-29	Down regulated	0-5 DPA
Gbar_A11G009110	1.41099	5.8712e-29	Not differentially expressed	0-5 DPA
Gbar_A08G010550	1.20302	6.35821e-29	Not differentially expressed	0-5 DPA
Gbar_D13G012810	1.66461	7.55212e-29	Not differentially expressed	0-5 DPA
Gbar_A08G012230	1.4436	1.16556e-28	Not differentially expressed	0-5 DPA
Gbar_A09G006500	2.11725	1.79391e-28	Up regulated	0-5 DPA
Gbar_D11G006530	1.40705	2.13102e-28	Not differentially expressed	0-5 DPA
Gbar_D05G018870	1.61294	2.27031e-28	Not differentially expressed	0-5 DPA
Gbar_D10G015200	1.08273	3.0686e-28	Not differentially expressed	0-5 DPA
Gbar_D07G023830	1.81229	5.71792e-28	Not differentially expressed	0-5 DPA
Gbar_D13G019220	1.44398	6.13783e-28	Not differentially expressed	0-5 DPA
Gbar_A02G000450	0.871811	7.02607e-28	Not differentially expressed	0-5 DPA
Gbar_A06G015830	-1.0836	1.8277e-27	Not differentially expressed	0-5 DPA
Gbar_D09G021120	5.23159	3.01198e-27	Up regulated	0-5 DPA
Gbar_D12G010310	-1.63856	3.10888e-27	Not differentially expressed	0-5 DPA
Gbar_D03G008160	-3.14043	3.40755e-27	Down regulated	0-5 DPA
Gbar_A05G007430	-2.12331	4.05015e-27	Down regulated	0-5 DPA
Gbar_A11G023120	1.26173	4.92609e-27	Not differentially expressed	0-5 DPA
Gbar_A07G007330	1.95801	4.95153e-27	Not differentially expressed	0-5 DPA
Gbar_A10G004350	4.99543	6.61229e-27	Up regulated	0-5 DPA
Gbar_A10G011930	-1.34249	7.39377e-27	Not differentially expressed	0-5 DPA
Gbar_A06G009830	1.83552	9.10098e-27	Not differentially expressed	0-5 DPA
Gbar_A03G005250	2.48577	1.48583e-26	Up regulated	0-5 DPA
Gbar_A10G020690	1.1347	2.57109e-26	Not differentially expressed	0-5 DPA
Gbar_D07G023390	1.85418	2.8519e-26	Not differentially expressed	0-5 DPA
Gbar_D11G025990	1.63597	3.67169e-26	Not differentially expressed	0-5 DPA
Gbar_A12G013320	1.57231	4.06124e-26	Not differentially expressed	0-5 DPA
Gbar_A02G017870	1.41712	4.44368e-26	Not differentially expressed	0-5 DPA
Gbar_D11G001550	1.21603	4.53935e-26	Not differentially expressed	0-5 DPA
Gbar_D11G006140	1.44096	4.76471e-26	Not differentially expressed	0-5 DPA
Gbar_A02G000890	-2.24489	5.26549e-26	Down regulated	0-5 DPA
Gbar_A08G006730	3.54975	6.16705e-26	Up regulated	0-5 DPA
Gbar_A07G005410	-4.62925	7.57297e-26	Down regulated	0-5 DPA
Gbar_D01G005020	-1.41669	7.77451e-26	Not differentially expressed	0-5 DPA
Gbar_A05G002930	5.9901	1.23783e-25	Up regulated	0-5 DPA
Gbar_A13G000690	2.1356	1.31496e-25	Up regulated	0-5 DPA
Gbar_A12G027310	-1.77293	1.42e-25	Not differentially expressed	0-5 DPA
Gbar_A06G006130	1.02794	1.7514e-25	Not differentially expressed	0-5 DPA
Gbar_A06G009460	1.02917	3.22815e-25	Not differentially expressed	0-5 DPA
Gbar_D03G008170	0.98847	3.27688e-25	Not differentially expressed	0-5 DPA
Gbar_A10G015180	1.41011	4.02509e-25	Not differentially expressed	0-5 DPA
Gbar_A03G009860	2.28209	4.82722e-25	Up regulated	0-5 DPA
Gbar_D08G004880	-2.91161	6.36947e-25	Down regulated	0-5 DPA
Gbar_A11G000490	-5.73551	1.23544e-24	Down regulated	0-5 DPA
Gbar_D09G021110	1.1809	1.23943e-24	Not differentially expressed	0-5 DPA
Gbar_D11G001510	1.81627	1.30862e-24	Not differentially expressed	0-5 DPA
Gbar_D07G017040	1.24371	1.84701e-24	Not differentially expressed	0-5 DPA
Gbar_A07G019470	-5.18008	2.38333e-24	Down regulated	0-5 DPA
Gbar_D01G002680	1.91811	2.6222e-24	Not differentially expressed	0-5 DPA
Gbar_A10G020680	-1.02714	2.88788e-24	Not differentially expressed	0-5 DPA
Gbar_A05G024000	-1.96598	3.00645e-24	Not differentially expressed	0-5 DPA
Gbar_A01G016590	-1.42179	4.57556e-24	Not differentially expressed	0-5 DPA
Gbar_D08G013540	-1.95478	5.37546e-24	Not differentially expressed	0-5 DPA
Gbar_A09G010010	-1.1488	1.20484e-23	Not differentially expressed	0-5 DPA
Gbar_D03G012980	-1.92276	1.9359e-23	Not differentially expressed	0-5 DPA
Gbar_A05G022630	-1.34736	2.10827e-23	Not differentially expressed	0-5 DPA
Gbar_A06G012720	1.34225	2.27253e-23	Not differentially expressed	0-5 DPA
Gbar_D12G026770	1.22765	2.43221e-23	Not differentially expressed	0-5 DPA
Gbar_A03G012060	-2.32888	2.64587e-23	Down regulated	0-5 DPA
Gbar_A05G006880	1.08568	3.18824e-23	Not differentially expressed	0-5 DPA
Gbar_A05G000640	1.5785	3.58116e-23	Not differentially expressed	0-5 DPA
Gbar_D01G004980	1.06385	4.15034e-23	Not differentially expressed	0-5 DPA
Gbar_A10G022530	-1.42952	4.48098e-23	Not differentially expressed	0-5 DPA
Gbar_D01G011890	-3.68358	4.75389e-23	Down regulated	0-5 DPA
Gbar_D05G010140	-1.59843	4.76404e-23	Not differentially expressed	0-5 DPA
Gbar_A12G007990	1.79446	6.15621e-23	Not differentially expressed	0-5 DPA
Gbar_A03G021880	-3.21988	6.52062e-23	Down regulated	0-5 DPA
Gbar_D09G011880	1.7616	6.89937e-23	Not differentially expressed	0-5 DPA
Gbar_A08G026820	-8.73436	7.23242e-23	Down regulated	0-5 DPA
Gbar_A05G040320	3.47232	9.02976e-23	Up regulated	0-5 DPA
Gbar_A09G000940	-1.76871	1.10623e-22	Not differentially expressed	0-5 DPA
Gbar_A11G004660	-2.11992	1.1388e-22	Down regulated	0-5 DPA
Gbar_D05G028480	-1.75031	1.40972e-22	Not differentially expressed	0-5 DPA
Gbar_D09G021390	1.28874	1.74459e-22	Not differentially expressed	0-5 DPA
Gbar_A12G010980	1.26675	2.01353e-22	Not differentially expressed	0-5 DPA
Gbar_D03G014670	1.44199	2.31607e-22	Not differentially expressed	0-5 DPA
Gbar_A09G020290	-1.19148	3.05316e-22	Not differentially expressed	0-5 DPA
Gbar_A07G021590	-1.21395	6.48413e-22	Not differentially expressed	0-5 DPA
Gbar_A07G017950	1.71809	7.29284e-22	Not differentially expressed	0-5 DPA
Gbar_A07G016950	1.95706	8.59832e-22	Not differentially expressed	0-5 DPA
Gbar_D13G018900	2.03626	9.07897e-22	Up regulated	0-5 DPA
Gbar_D10G008930	0.922405	1.18759e-21	Not differentially expressed	0-5 DPA
Gbar_A03G021320	1.9402	1.52611e-21	Not differentially expressed	0-5 DPA
Gbar_A11G027690	-3.56522	1.54308e-21	Down regulated	0-5 DPA
Gbar_A05G022610	1.05169	1.72824e-21	Not differentially expressed	0-5 DPA
Gbar_D04G008970	1.35016	2.38467e-21	Not differentially expressed	0-5 DPA
Gbar_A03G004320	1.29888	2.46561e-21	Not differentially expressed	0-5 DPA
Gbar_A05G037310	1.00428	2.77987e-21	Not differentially expressed	0-5 DPA
Gbar_D08G023660	1.39355	3.00895e-21	Not differentially expressed	0-5 DPA
Gbar_A06G016670	1.58859	3.54036e-21	Not differentially expressed	0-5 DPA
Gbar_D03G011830	1.50258	3.8655e-21	Not differentially expressed	0-5 DPA
Gbar_A01G000940	-1.78701	4.45994e-21	Not differentially expressed	0-5 DPA
Gbar_D13G001230	-0.980745	4.85248e-21	Not differentially expressed	0-5 DPA
Gbar_D07G024680	-3.38156	5.7656e-21	Down regulated	0-5 DPA
Gbar_A13G012820	1.15352	6.42791e-21	Not differentially expressed	0-5 DPA
Gbar_D13G011460	1.2678	7.17437e-21	Not differentially expressed	0-5 DPA
Gbar_A13G013380	4.3088	7.213e-21	Up regulated	0-5 DPA
Gbar_A11G020670	-3.51963	7.4113e-21	Down regulated	0-5 DPA
Gbar_D06G001160	1.12503	7.62752e-21	Not differentially expressed	0-5 DPA
Gbar_D13G006270	0.85352	7.88172e-21	Not differentially expressed	0-5 DPA
Gbar_A11G026820	-1.61675	8.09208e-21	Not differentially expressed	0-5 DPA
Gbar_A08G012240	-2.18148	1.03361e-20	Down regulated	0-5 DPA
Gbar_D07G007970	0.938381	1.33533e-20	Not differentially expressed	0-5 DPA
Gbar_D09G021100	1.9102	2.24473e-20	Not differentially expressed	0-5 DPA
Gbar_D11G016260	1.29194	2.9891e-20	Not differentially expressed	0-5 DPA
Gbar_D05G018900	1.25816	3.00141e-20	Not differentially expressed	0-5 DPA
Gbar_D13G019270	-1.60068	3.14368e-20	Not differentially expressed	0-5 DPA
Gbar_D12G019740	1.85378	3.62219e-20	Not differentially expressed	0-5 DPA
Gbar_A13G000340	-3.37178	3.91971e-20	Down regulated	0-5 DPA
Gbar_D04G002000	-1.05412	4.22971e-20	Not differentially expressed	0-5 DPA
Gbar_D06G011590	-1.68427	4.31612e-20	Not differentially expressed	0-5 DPA
Gbar_D13G005100	-1.65012	6.70448e-20	Not differentially expressed	0-5 DPA
Gbar_A09G017410	-2.80284	9.83886e-20	Down regulated	0-5 DPA
Gbar_D05G018930	-3.83284	1.03192e-19	Down regulated	0-5 DPA
Gbar_A02G001060	1.21082	1.24338e-19	Not differentially expressed	0-5 DPA
Gbar_A12G005130	1.08692	1.25063e-19	Not differentially expressed	0-5 DPA
Gbar_D08G025240	0.601744	1.33269e-19	Not differentially expressed	0-5 DPA
Gbar_D12G009480	1.68418	1.37284e-19	Not differentially expressed	0-5 DPA
Gbar_D03G011840	1.35242	1.38069e-19	Not differentially expressed	0-5 DPA
Gbar_D07G000690	-1.83552	1.6322e-19	Not differentially expressed	0-5 DPA
Gbar_D09G008010	-8.23421	1.63732e-19	Down regulated	0-5 DPA
Gbar_A05G007820	-2.30615	2.1386e-19	Down regulated	0-5 DPA
Gbar_D01G011110	-1.28965	3.15662e-19	Not differentially expressed	0-5 DPA
Gbar_D09G021400	0.998348	3.44881e-19	Not differentially expressed	0-5 DPA
Gbar_D13G011350	0.849025	3.7026e-19	Not differentially expressed	0-5 DPA
Gbar_A12G021290	1.34509	4.18601e-19	Not differentially expressed	0-5 DPA
Gbar_D13G005900	2.05811	4.23942e-19	Up regulated	0-5 DPA
Gbar_D05G028450	-1.1484	4.66284e-19	Not differentially expressed	0-5 DPA
Gbar_D05G002100	-4.32152	6.77956e-19	Down regulated	0-5 DPA
Gbar_A11G006790	-2.72916	7.27258e-19	Down regulated	0-5 DPA
Gbar_A12G004120	-2.79307	7.9059e-19	Down regulated	0-5 DPA
Gbar_A09G020250	-4.08584	8.75475e-19	Down regulated	0-5 DPA
Gbar_A02G009180	-1.31176	1.35149e-18	Not differentially expressed	0-5 DPA
Gbar_D05G015630	1.06623	1.46284e-18	Not differentially expressed	0-5 DPA
Gbar_A05G007460	1.38487	1.81554e-18	Not differentially expressed	0-5 DPA
Gbar_D05G026300	1.33473	1.93173e-18	Not differentially expressed	0-5 DPA
Gbar_D12G013580	0.774724	1.95825e-18	Not differentially expressed	0-5 DPA
Gbar_A03G004350	-1.07077	2.10067e-18	Not differentially expressed	0-5 DPA
Gbar_D07G006650	0.953362	2.10663e-18	Not differentially expressed	0-5 DPA
Gbar_A07G021520	0.612662	2.25167e-18	Not differentially expressed	0-5 DPA
Gbar_D07G021870	1.82021	2.62449e-18	Not differentially expressed	0-5 DPA
Gbar_D10G026640	3.63974	3.74868e-18	Up regulated	0-5 DPA
Gbar_D09G021130	0.95207	3.86182e-18	Not differentially expressed	0-5 DPA
Gbar_D06G001120	1.8343	3.8788e-18	Not differentially expressed	0-5 DPA
Gbar_A10G007970	5.14426	4.35068e-18	Up regulated	0-5 DPA
Gbar_A11G034200	-1.28411	5.07751e-18	Not differentially expressed	0-5 DPA
Gbar_D07G001130	0.832971	5.36042e-18	Not differentially expressed	0-5 DPA
Gbar_A05G004660	0.730941	6.98142e-18	Not differentially expressed	0-5 DPA
Gbar_D03G016390	-1.31165	8.97662e-18	Not differentially expressed	0-5 DPA
Gbar_D05G010180	-5.86479	9.96057e-18	Down regulated	0-5 DPA
Gbar_D12G028980	6.07389	1.01695e-17	Up regulated	0-5 DPA
Gbar_D10G002950	-1.37247	1.2578e-17	Not differentially expressed	0-5 DPA
Gbar_D11G013550	-3.97238	1.26929e-17	Down regulated	0-5 DPA
Gbar_D07G019820	0.860774	1.56877e-17	Not differentially expressed	0-5 DPA
Gbar_D01G011900	0.882168	1.62763e-17	Not differentially expressed	0-5 DPA
Gbar_A06G011200	-2.90004	1.811e-17	Down regulated	0-5 DPA
Gbar_D02G018110	-2.77655	2.14292e-17	Down regulated	0-5 DPA
Gbar_D02G012840	-0.670879	2.21686e-17	Not differentially expressed	0-5 DPA
Gbar_A03G010750	0.752361	2.26216e-17	Not differentially expressed	0-5 DPA
Gbar_D02G003840	3.44652	2.53061e-17	Up regulated	0-5 DPA
Gbar_D12G026750	1.69783	2.75872e-17	Not differentially expressed	0-5 DPA
Gbar_A06G002880	-2.01371	3.02778e-17	Down regulated	0-5 DPA
Gbar_D05G003830	-3.50385	3.10013e-17	Down regulated	0-5 DPA
Gbar_D08G023680	0.879819	3.89819e-17	Not differentially expressed	0-5 DPA
Gbar_A05G037030	-1.49593	4.04551e-17	Not differentially expressed	0-5 DPA
Gbar_D13G018890	1.02373	4.44224e-17	Not differentially expressed	0-5 DPA
Gbar_A12G001390	1.10214	4.91485e-17	Not differentially expressed	0-5 DPA
Gbar_D11G007220	1.10699	9.52074e-17	Not differentially expressed	0-5 DPA
Gbar_A09G017400	-1.97162	9.5736e-17	Not differentially expressed	0-5 DPA
Gbar_A05G001590	2.45711	1.07027e-16	Up regulated	0-5 DPA
Gbar_A05G010860	1.31989	1.41117e-16	Not differentially expressed	0-5 DPA
Gbar_A04G007180	0.864182	1.6832e-16	Not differentially expressed	0-5 DPA
Gbar_D08G020000	0.835834	1.72811e-16	Not differentially expressed	0-5 DPA
Gbar_D12G013570	-1.33261	1.76474e-16	Not differentially expressed	0-5 DPA
Gbar_A12G025230	1.50068	1.8889e-16	Not differentially expressed	0-5 DPA
Gbar_D05G027510	1.58417	2.07599e-16	Not differentially expressed	0-5 DPA
Gbar_A09G004760	0.809364	2.45384e-16	Not differentially expressed	0-5 DPA
Gbar_A13G017710	-4.13961	2.87581e-16	Down regulated	0-5 DPA
Gbar_A06G002910	-0.906001	3.01006e-16	Not differentially expressed	0-5 DPA
Gbar_A02G000870	2.44111	3.1491e-16	Up regulated	0-5 DPA
Gbar_A06G012380	-1.46522	3.59443e-16	Not differentially expressed	0-5 DPA
Gbar_A03G002580	0.884766	3.77197e-16	Not differentially expressed	0-5 DPA
Gbar_D10G002930	1.10428	4.17537e-16	Not differentially expressed	0-5 DPA
Gbar_D09G017920	-2.45355	4.68106e-16	Down regulated	0-5 DPA
Gbar_D05G015620	-2.41496	4.8981e-16	Down regulated	0-5 DPA
Gbar_D04G013290	-3.3933	5.51568e-16	Down regulated	0-5 DPA
Gbar_A13G017700	-1.03812	6.22243e-16	Not differentially expressed	0-5 DPA
Gbar_D13G006910	0.606327	8.21291e-16	Not differentially expressed	0-5 DPA
Gbar_D09G019210	-1.12085	8.60596e-16	Not differentially expressed	0-5 DPA
Gbar_A09G021650	0.783549	9.60981e-16	Not differentially expressed	0-5 DPA
Gbar_A03G015130	1.15338	9.96508e-16	Not differentially expressed	0-5 DPA
Gbar_D05G025600	-2.58674	1.19636e-15	Down regulated	0-5 DPA
Gbar_D08G002890	-1.43903	1.31611e-15	Not differentially expressed	0-5 DPA
Gbar_A11G020350	0.98654	1.68358e-15	Not differentially expressed	0-5 DPA
Gbar_A06G005340	0.999374	1.7388e-15	Not differentially expressed	0-5 DPA
Gbar_A06G002890	2.87815	2.14742e-15	Up regulated	0-5 DPA
Gbar_D09G010550	1.07261	2.75971e-15	Not differentially expressed	0-5 DPA
Gbar_A03G005240	1.4459	2.81274e-15	Not differentially expressed	0-5 DPA
Gbar_D07G024730	1.212	2.81813e-15	Not differentially expressed	0-5 DPA
Gbar_A12G025210	-0.614764	2.85335e-15	Not differentially expressed	0-5 DPA
Gbar_A09G007920	0.84853	2.85722e-15	Not differentially expressed	0-5 DPA
Gbar_A12G026290	-1.78067	2.94902e-15	Not differentially expressed	0-5 DPA
Gbar_A03G001500	0.974462	3.10482e-15	Not differentially expressed	0-5 DPA
Gbar_D13G009510	-1.06032	3.1142e-15	Not differentially expressed	0-5 DPA
Gbar_D05G029060	1.62344	3.13511e-15	Not differentially expressed	0-5 DPA
Gbar_D05G003720	1.20072	3.84969e-15	Not differentially expressed	0-5 DPA
Gbar_A05G001600	-4.41199	3.8955e-15	Down regulated	0-5 DPA
Gbar_A12G009250	-3.34176	4.21688e-15	Down regulated	0-5 DPA
Gbar_D10G006870	-4.32596	4.86078e-15	Down regulated	0-5 DPA
Gbar_A10G008710	0.998009	5.23621e-15	Not differentially expressed	0-5 DPA
Gbar_D12G009450	1.0609	5.58579e-15	Not differentially expressed	0-5 DPA
Gbar_D02G001730	0.797202	5.6514e-15	Not differentially expressed	0-5 DPA
Gbar_A03G004240	1.31826	7.26421e-15	Not differentially expressed	0-5 DPA
Gbar_D13G014020	0.868579	8.9615e-15	Not differentially expressed	0-5 DPA
Gbar_A11G026810	1.18151	9.1381e-15	Not differentially expressed	0-5 DPA
Gbar_D13G023280	-0.727833	1.1337e-14	Not differentially expressed	0-5 DPA
Gbar_A02G001450	1.01819	1.161e-14	Not differentially expressed	0-5 DPA
Gbar_A03G005230	-1.85092	1.80269e-14	Not differentially expressed	0-5 DPA
Gbar_A13G008780	0.96399	1.80962e-14	Not differentially expressed	0-5 DPA
Gbar_A03G009640	0.784007	2.4854e-14	Not differentially expressed	0-5 DPA
Gbar_D05G033670	1.31543	2.54652e-14	Not differentially expressed	0-5 DPA
Gbar_D05G011680	0.828211	2.78893e-14	Not differentially expressed	0-5 DPA
Gbar_A11G006780	-1.15798	2.79378e-14	Not differentially expressed	0-5 DPA
Gbar_A13G008030	-4.42731	2.89051e-14	Down regulated	0-5 DPA
Gbar_A07G014950	0.8609	3.15756e-14	Not differentially expressed	0-5 DPA
Gbar_A07G005860	0.759395	3.55041e-14	Not differentially expressed	0-5 DPA
Gbar_D12G016870	0.838046	3.59608e-14	Not differentially expressed	0-5 DPA
Gbar_D11G012190	2.54869	3.82843e-14	Up regulated	0-5 DPA
Gbar_A01G008570	-2.33425	4.34086e-14	Down regulated	0-5 DPA
Gbar_A11G004220	1.33078	4.60249e-14	Not differentially expressed	0-5 DPA
Gbar_D13G001200	-0.838425	4.86308e-14	Not differentially expressed	0-5 DPA
Gbar_A10G004330	-2.78928	6.03841e-14	Down regulated	0-5 DPA
Gbar_A06G010650	0.611712	7.1973e-14	Not differentially expressed	0-5 DPA
Gbar_A05G032490	0.849094	7.49683e-14	Not differentially expressed	0-5 DPA
Gbar_D01G011780	1.44708	7.65276e-14	Not differentially expressed	0-5 DPA
Gbar_D07G001140	-1.91106	8.82803e-14	Not differentially expressed	0-5 DPA
Gbar_D09G009960	0.758121	1.12342e-13	Not differentially expressed	0-5 DPA
Gbar_D01G019950	1.1838	1.25282e-13	Not differentially expressed	0-5 DPA
Gbar_A08G018130	-2.59728	1.30818e-13	Down regulated	0-5 DPA
Gbar_D09G017930	1.22822	1.36166e-13	Not differentially expressed	0-5 DPA
Gbar_D13G005890	-0.941213	1.43251e-13	Not differentially expressed	0-5 DPA
Gbar_D11G007160	-1.19933	1.49027e-13	Not differentially expressed	0-5 DPA
Gbar_A09G000950	1.09834	1.55926e-13	Not differentially expressed	0-5 DPA
Gbar_A07G003770	-1.0388	1.57257e-13	Not differentially expressed	0-5 DPA
Gbar_D13G004080	-3.07624	1.67001e-13	Down regulated	0-5 DPA
Gbar_A09G023610	-1.87441	1.69488e-13	Not differentially expressed	0-5 DPA
Gbar_A01G006150	-1.53901	1.92438e-13	Not differentially expressed	0-5 DPA
Gbar_D11G021960	-1.81615	2.03973e-13	Not differentially expressed	0-5 DPA
Gbar_D06G006890	-1.44292	2.07682e-13	Not differentially expressed	0-5 DPA
Gbar_A09G004360	-3.83589	2.16922e-13	Down regulated	0-5 DPA
Gbar_D10G022220	-2.97794	2.41261e-13	Down regulated	0-5 DPA
Gbar_A10G021980	1.08371	2.45028e-13	Not differentially expressed	0-5 DPA
Gbar_A08G015250	1.10946	2.4635e-13	Not differentially expressed	0-5 DPA
Gbar_D10G008940	0.730904	2.55022e-13	Not differentially expressed	0-5 DPA
Gbar_A09G020270	-4.32288	2.66035e-13	Down regulated	0-5 DPA
Gbar_A11G009370	1.71573	3.21621e-13	Not differentially expressed	0-5 DPA
Gbar_D12G011720	0.947809	3.30566e-13	Not differentially expressed	0-5 DPA
Gbar_D05G012190	1.28225	3.39334e-13	Not differentially expressed	0-5 DPA
Gbar_A09G023160	1.20463	3.59563e-13	Not differentially expressed	0-5 DPA
Gbar_D01G019380	-1.11485	3.71687e-13	Not differentially expressed	0-5 DPA
Gbar_A02G000460	2.83831	3.744e-13	Up regulated	0-5 DPA
Gbar_D09G004690	-1.69518	3.92362e-13	Not differentially expressed	0-5 DPA
Gbar_A07G016710	1.14606	4.51567e-13	Not differentially expressed	0-5 DPA
Gbar_A03G011640	-3.97614	4.79765e-13	Down regulated	0-5 DPA
Gbar_D05G028460	8.06246	5.49822e-13	Up regulated	0-5 DPA
Gbar_D13G018320	0.835026	5.60635e-13	Not differentially expressed	0-5 DPA
Gbar_A03G009920	0.717232	5.86752e-13	Not differentially expressed	0-5 DPA
Gbar_A10G014060	-2.94014	6.11711e-13	Down regulated	0-5 DPA
Gbar_A06G005760	-1.63931	6.23257e-13	Not differentially expressed	0-5 DPA
Gbar_D11G006830	0.928274	7.21015e-13	Not differentially expressed	0-5 DPA
Gbar_D02G008880	-0.830516	8.71234e-13	Not differentially expressed	0-5 DPA
Gbar_A07G018600	-1.56937	9.08749e-13	Not differentially expressed	0-5 DPA
Gbar_D09G014990	-1.38779	9.61737e-13	Not differentially expressed	0-5 DPA
Gbar_D06G016600	-1.14162	1.00989e-12	Not differentially expressed	0-5 DPA
Gbar_D10G008130	0.999188	1.03002e-12	Not differentially expressed	0-5 DPA
Gbar_D05G025610	1.04982	1.06497e-12	Not differentially expressed	0-5 DPA
Gbar_D13G022640	0.820863	1.12675e-12	Not differentially expressed	0-5 DPA
Gbar_A12G008000	1.71955	1.16218e-12	Not differentially expressed	0-5 DPA
Gbar_D05G022720	-1.45044	1.27392e-12	Not differentially expressed	0-5 DPA
Gbar_A13G007470	-3.33314	1.33818e-12	Down regulated	0-5 DPA
Gbar_D11G007190	-1.87596	1.40207e-12	Not differentially expressed	0-5 DPA
Gbar_A03G009960	1.43479	1.45231e-12	Not differentially expressed	0-5 DPA
Gbar_D13G004770	0.750343	1.47448e-12	Not differentially expressed	0-5 DPA
Gbar_D07G003140	-3.56073	1.47575e-12	Down regulated	0-5 DPA
Gbar_A05G004640	-0.911125	1.54586e-12	Not differentially expressed	0-5 DPA
Gbar_A08G026840	-0.929244	2.17841e-12	Not differentially expressed	0-5 DPA
Gbar_A11G021040	-3.36409	2.40996e-12	Down regulated	0-5 DPA
Gbar_D05G014600	1.08201	2.53417e-12	Not differentially expressed	0-5 DPA
Gbar_D09G014060	-1.60183	2.56397e-12	Not differentially expressed	0-5 DPA
Gbar_D04G003910	-2.56405	2.62677e-12	Down regulated	0-5 DPA
Gbar_A03G010830	-1.86111	2.89476e-12	Not differentially expressed	0-5 DPA
Gbar_D05G011710	0.638685	3.09644e-12	Not differentially expressed	0-5 DPA
Gbar_D01G012050	0.950882	3.11428e-12	Not differentially expressed	0-5 DPA
Gbar_A07G003800	0.703362	3.5158e-12	Not differentially expressed	0-5 DPA
Gbar_D12G026800	0.659215	4.07119e-12	Not differentially expressed	0-5 DPA
Gbar_D06G005310	1.26193	4.52177e-12	Not differentially expressed	0-5 DPA
Gbar_D02G008540	0.743483	5.16505e-12	Not differentially expressed	0-5 DPA
Gbar_D10G022210	-3.23545	5.3748e-12	Down regulated	0-5 DPA
Gbar_A02G012060	0.886294	5.51457e-12	Not differentially expressed	0-5 DPA
Gbar_D12G026410	-1.8334	6.38822e-12	Not differentially expressed	0-5 DPA
Gbar_A04G003050	1.48325	6.49966e-12	Not differentially expressed	0-5 DPA
Gbar_D06G007680	-3.67261	7.74237e-12	Down regulated	0-5 DPA
Gbar_D09G018990	-4.54231	7.95377e-12	Down regulated	0-5 DPA
Gbar_A09G004370	-0.844983	9.18773e-12	Not differentially expressed	0-5 DPA
Gbar_A06G021230	0.740814	9.7179e-12	Not differentially expressed	0-5 DPA
Gbar_A01G014500	1.08424	1.07619e-11	Not differentially expressed	0-5 DPA
Gbar_D06G013150	-3.59602	1.18205e-11	Down regulated	0-5 DPA
Gbar_D06G005020	-1.76439	1.20463e-11	Not differentially expressed	0-5 DPA
Gbar_A12G021300	0.700314	1.4488e-11	Not differentially expressed	0-5 DPA
Gbar_D11G011010	-3.85115	1.83654e-11	Down regulated	0-5 DPA
Gbar_A11G024620	-0.843106	1.88911e-11	Not differentially expressed	0-5 DPA
Gbar_A01G019710	-1.80238	1.93354e-11	Not differentially expressed	0-5 DPA
Gbar_D11G015290	-3.74552	2.07828e-11	Down regulated	0-5 DPA
Gbar_D13G004060	-1.09921	2.10571e-11	Not differentially expressed	0-5 DPA
Gbar_D08G025020	1.91384	2.10733e-11	Not differentially expressed	0-5 DPA
Gbar_D06G019070	1.5513	2.12815e-11	Not differentially expressed	0-5 DPA
Gbar_A05G015920	1.64212	2.13242e-11	Not differentially expressed	0-5 DPA
Gbar_D12G007710	-1.211	2.24801e-11	Not differentially expressed	0-5 DPA
Gbar_D04G015270	-1.60212	2.44226e-11	Not differentially expressed	0-5 DPA
Gbar_D09G009080	0.997506	2.83289e-11	Not differentially expressed	0-5 DPA
Gbar_A01G006040	0.761681	2.87073e-11	Not differentially expressed	0-5 DPA
Gbar_A02G017200	-4.5102	3.52176e-11	Down regulated	0-5 DPA
Gbar_A02G013910	0.75363	3.57274e-11	Not differentially expressed	0-5 DPA
Gbar_D07G020040	0.863713	4.97566e-11	Not differentially expressed	0-5 DPA
Gbar_D06G006900	-1.85916	5.12277e-11	Not differentially expressed	0-5 DPA
Gbar_A06G012450	-0.696137	5.37426e-11	Not differentially expressed	0-5 DPA
Gbar_A05G026770	-0.659852	5.50658e-11	Not differentially expressed	0-5 DPA
Gbar_A11G034220	-1.02586	6.87955e-11	Not differentially expressed	0-5 DPA
Gbar_A05G001930	-4.31942	7.205e-11	Down regulated	0-5 DPA
Gbar_D13G016980	0.912243	7.84677e-11	Not differentially expressed	0-5 DPA
Gbar_D05G003750	-0.738765	9.48511e-11	Not differentially expressed	0-5 DPA
Gbar_A12G002040	-0.91305	9.67385e-11	Not differentially expressed	0-5 DPA
Gbar_A06G011570	1.06807	1.00795e-10	Not differentially expressed	0-5 DPA
Gbar_A05G011900	-2.93603	1.20849e-10	Down regulated	0-5 DPA
Gbar_A03G008480	0.790297	1.29718e-10	Not differentially expressed	0-5 DPA
Gbar_A03G009420	1.45075	1.35891e-10	Not differentially expressed	0-5 DPA
Gbar_D01G019370	-2.33819	1.37539e-10	Down regulated	0-5 DPA
Gbar_D08G021850	0.926446	1.58788e-10	Not differentially expressed	0-5 DPA
Gbar_A06G021220	-1.64504	1.72476e-10	Not differentially expressed	0-5 DPA
Gbar_A12G014430	0.947975	1.94002e-10	Not differentially expressed	0-5 DPA
Gbar_A08G000740	-1.12644	2.00637e-10	Not differentially expressed	0-5 DPA
Gbar_D05G014580	-1.95434	2.14183e-10	Not differentially expressed	0-5 DPA
Gbar_D05G018910	-0.880224	2.22665e-10	Not differentially expressed	0-5 DPA
Gbar_D10G011530	0.906829	2.29133e-10	Not differentially expressed	0-5 DPA
Gbar_D07G004910	1.74956	2.29134e-10	Not differentially expressed	0-5 DPA
Gbar_D12G020020	-1.66942	2.61948e-10	Not differentially expressed	0-5 DPA
Gbar_D01G023370	-1.32348	2.7659e-10	Not differentially expressed	0-5 DPA
Gbar_D08G013530	-0.971066	3.90059e-10	Not differentially expressed	0-5 DPA
Gbar_A03G005270	-1.41888	4.79917e-10	Not differentially expressed	0-5 DPA
Gbar_D06G001170	1.08823	4.85216e-10	Not differentially expressed	0-5 DPA
Gbar_A12G025220	0.738703	4.90326e-10	Not differentially expressed	0-5 DPA
Gbar_D10G015860	-1.10361	4.98184e-10	Not differentially expressed	0-5 DPA
Gbar_D04G003930	-1.79989	5.02521e-10	Not differentially expressed	0-5 DPA
Gbar_A03G021330	-2.27573	5.57422e-10	Down regulated	0-5 DPA
Gbar_D08G021870	-0.482214	5.61037e-10	Not differentially expressed	0-5 DPA
Gbar_A10G018270	1.49145	5.93843e-10	Not differentially expressed	0-5 DPA
Gbar_D13G023300	1.833	6.49377e-10	Not differentially expressed	0-5 DPA
Gbar_D05G014590	0.920372	6.57682e-10	Not differentially expressed	0-5 DPA
Gbar_D10G026660	-2.87534	7.10451e-10	Down regulated	0-5 DPA
Gbar_A04G009440	-1.30375	7.24046e-10	Not differentially expressed	0-5 DPA
Gbar_D05G033930	-1.54416	7.37737e-10	Not differentially expressed	0-5 DPA
Gbar_D04G003900	0.626514	8.35478e-10	Not differentially expressed	0-5 DPA
Gbar_D01G019360	-1.08291	8.89241e-10	Not differentially expressed	0-5 DPA
Gbar_D11G010080	-2.15485	1.26176e-09	Down regulated	0-5 DPA
Gbar_D11G001560	-0.596283	1.28104e-09	Not differentially expressed	0-5 DPA
Gbar_D11G019100	1.80624	1.28362e-09	Not differentially expressed	0-5 DPA
Gbar_A02G011260	-2.88856	1.4299e-09	Down regulated	0-5 DPA
Gbar_D05G008660	-0.865668	1.4526e-09	Not differentially expressed	0-5 DPA
Gbar_D07G001650	-0.986268	1.49084e-09	Not differentially expressed	0-5 DPA
Gbar_D13G008860	0.640946	1.6736e-09	Not differentially expressed	0-5 DPA
Gbar_A03G013380	-0.687224	1.83371e-09	Not differentially expressed	0-5 DPA
Gbar_A13G006050	-1.26147	1.90991e-09	Not differentially expressed	0-5 DPA
Gbar_D02G001000	1.139	2.04922e-09	Not differentially expressed	0-5 DPA
Gbar_A11G026840	-1.67444	2.07552e-09	Not differentially expressed	0-5 DPA
Gbar_D13G019240	0.828334	2.08107e-09	Not differentially expressed	0-5 DPA
Gbar_A05G012500	0.716561	2.2409e-09	Not differentially expressed	0-5 DPA
Gbar_A13G000730	0.607095	2.4788e-09	Not differentially expressed	0-5 DPA
Gbar_A05G001580	-2.79232	2.51102e-09	Down regulated	0-5 DPA
Gbar_A06G000880	-2.15015	2.71626e-09	Down regulated	0-5 DPA
Gbar_A01G011400	0.661545	2.74815e-09	Not differentially expressed	0-5 DPA
Gbar_A07G005190	-2.43931	2.92971e-09	Down regulated	0-5 DPA
Gbar_D12G028990	-0.595633	3.06551e-09	Not differentially expressed	0-5 DPA
Gbar_D11G001120	-1.2327	3.36424e-09	Not differentially expressed	0-5 DPA
Gbar_D01G019940	1.06818	3.56976e-09	Not differentially expressed	0-5 DPA
Gbar_A10G015350	-3.08049	3.70378e-09	Down regulated	0-5 DPA
Gbar_D03G014660	0.864869	3.83854e-09	Not differentially expressed	0-5 DPA
Gbar_D01G011080	-4.50555	3.99449e-09	Down regulated	0-5 DPA
Gbar_D12G015590	1.45706	4.50072e-09	Not differentially expressed	0-5 DPA
Gbar_D10G008950	1.89439	4.50096e-09	Not differentially expressed	0-5 DPA
Gbar_A11G004680	-1.72291	4.5094e-09	Not differentially expressed	0-5 DPA
Gbar_D09G019030	-2.47504	4.60965e-09	Down regulated	0-5 DPA
Gbar_A07G025560	-1.18675	4.66001e-09	Not differentially expressed	0-5 DPA
Gbar_A09G024000	0.397093	4.75406e-09	Not differentially expressed	0-5 DPA
Gbar_A13G008770	1.36091	5.17889e-09	Not differentially expressed	0-5 DPA
Gbar_D09G017910	0.73412	6.07839e-09	Not differentially expressed	0-5 DPA
Gbar_A11G004230	1.00013	6.20043e-09	Not differentially expressed	0-5 DPA
Gbar_A06G006530	1.21974	6.48692e-09	Not differentially expressed	0-5 DPA
Gbar_A05G035530	-2.0424	6.51611e-09	Down regulated	0-5 DPA
Gbar_D12G025340	-1.17415	6.79593e-09	Not differentially expressed	0-5 DPA
Gbar_D06G007690	0.810104	7.01677e-09	Not differentially expressed	0-5 DPA
Gbar_A08G021330	0.768217	7.66378e-09	Not differentially expressed	0-5 DPA
Gbar_A10G012570	1.23062	8.64758e-09	Not differentially expressed	0-5 DPA
Gbar_A11G004670	-2.75677	1.07039e-08	Down regulated	0-5 DPA
Gbar_A10G010280	-1.55433	1.08168e-08	Not differentially expressed	0-5 DPA
Gbar_A06G009820	0.996263	1.1447e-08	Not differentially expressed	0-5 DPA
Gbar_A05G006850	-0.940845	1.15049e-08	Not differentially expressed	0-5 DPA
Gbar_A05G007450	-1.6598	1.17942e-08	Not differentially expressed	0-5 DPA
Gbar_A06G016690	-0.737861	1.22954e-08	Not differentially expressed	0-5 DPA
Gbar_A09G019500	-0.807994	1.27854e-08	Not differentially expressed	0-5 DPA
Gbar_A11G020460	4.36473	1.32295e-08	Up regulated	0-5 DPA
Gbar_D05G027530	1.05882	1.4087e-08	Not differentially expressed	0-5 DPA
Gbar_D06G002730	1.37176	1.4288e-08	Not differentially expressed	0-5 DPA
Gbar_D12G008040	-0.700882	1.69618e-08	Not differentially expressed	0-5 DPA
Gbar_D06G005000	-1.41645	1.7647e-08	Not differentially expressed	0-5 DPA
Gbar_A02G012270	-0.903774	1.92821e-08	Not differentially expressed	0-5 DPA
Gbar_A13G008400	1.40037	1.96216e-08	Not differentially expressed	0-5 DPA
Gbar_D11G012160	-1.24481	1.96986e-08	Not differentially expressed	0-5 DPA
Gbar_A03G004260	0.554728	2.35971e-08	Not differentially expressed	0-5 DPA
Gbar_A13G018410	-1.00864	2.37578e-08	Not differentially expressed	0-5 DPA
Gbar_D07G021880	-1.12306	2.45056e-08	Not differentially expressed	0-5 DPA
Gbar_D04G002020	-0.72955	2.45422e-08	Not differentially expressed	0-5 DPA
Gbar_A12G017800	-1.13817	2.47971e-08	Not differentially expressed	0-5 DPA
Gbar_A12G013310	1.45438	2.55446e-08	Not differentially expressed	0-5 DPA
Gbar_D11G019260	0.820706	2.87763e-08	Not differentially expressed	0-5 DPA
Gbar_A10G009600	0.946437	3.014e-08	Not differentially expressed	0-5 DPA
Gbar_D11G001520	0.628726	3.16069e-08	Not differentially expressed	0-5 DPA
Gbar_D05G015600	1.23003	3.46774e-08	Not differentially expressed	0-5 DPA
Gbar_A09G011440	-3.72802	3.48956e-08	Down regulated	0-5 DPA
Gbar_A10G016150	-2.85311	3.51106e-08	Down regulated	0-5 DPA
Gbar_A02G011070	-3.633	3.67283e-08	Down regulated	0-5 DPA
Gbar_D13G022630	0.725811	3.86245e-08	Not differentially expressed	0-5 DPA
Gbar_D09G017890	-0.693902	3.86562e-08	Not differentially expressed	0-5 DPA
Gbar_D11G011000	-0.577573	3.94088e-08	Not differentially expressed	0-5 DPA
Gbar_A09G007940	1.16935	4.07196e-08	Not differentially expressed	0-5 DPA
Gbar_A05G000880	-3.5892	4.27296e-08	Down regulated	0-5 DPA
Gbar_D11G034230	-0.567647	4.44643e-08	Not differentially expressed	0-5 DPA
Gbar_D12G015570	1.02787	4.63996e-08	Not differentially expressed	0-5 DPA
Gbar_D09G009870	-2.00136	4.79395e-08	Down regulated	0-5 DPA
Gbar_A03G013440	-0.648257	5.03934e-08	Not differentially expressed	0-5 DPA
Gbar_A09G021610	0.530163	5.30082e-08	Not differentially expressed	0-5 DPA
Gbar_D05G003710	-0.768807	5.66614e-08	Not differentially expressed	0-5 DPA
Gbar_A12G014850	-0.962872	5.91865e-08	Not differentially expressed	0-5 DPA
Gbar_D06G013770	-3.58183	5.99666e-08	Down regulated	0-5 DPA
Gbar_A11G003450	-1.04822	6.02871e-08	Not differentially expressed	0-5 DPA
Gbar_D09G007910	-1.155	6.08167e-08	Not differentially expressed	0-5 DPA
Gbar_A03G010540	0.450622	6.86762e-08	Not differentially expressed	0-5 DPA
Gbar_A07G018410	-1.60949	6.99923e-08	Not differentially expressed	0-5 DPA
Gbar_A03G021850	-1.65374	7.56957e-08	Not differentially expressed	0-5 DPA
Gbar_A12G005800	0.79263	8.42187e-08	Not differentially expressed	0-5 DPA
Gbar_D01G008610	0.638746	8.55444e-08	Not differentially expressed	0-5 DPA
Gbar_A11G026800	-1.23677	8.75166e-08	Not differentially expressed	0-5 DPA
Gbar_D09G019240	0.455778	8.7954e-08	Not differentially expressed	0-5 DPA
Gbar_D09G011890	-0.821854	8.82622e-08	Not differentially expressed	0-5 DPA
Gbar_A02G011670	0.549815	9.06923e-08	Not differentially expressed	0-5 DPA
Gbar_D09G014090	-0.748545	9.34738e-08	Not differentially expressed	0-5 DPA
Gbar_D11G022270	-4.27073	9.93757e-08	Down regulated	0-5 DPA
Gbar_A04G008580	-4.33456	1.0542e-07	Down regulated	0-5 DPA
Gbar_D09G021350	-0.928291	1.13389e-07	Not differentially expressed	0-5 DPA
Gbar_D05G001440	-2.67262	1.16276e-07	Down regulated	0-5 DPA
Gbar_A09G018680	0.626554	1.17929e-07	Not differentially expressed	0-5 DPA
Gbar_D10G019510	-4.05298	1.21526e-07	Down regulated	0-5 DPA
Gbar_D01G011770	-1.56277	1.24469e-07	Not differentially expressed	0-5 DPA
Gbar_A13G000720	0.683294	1.25616e-07	Not differentially expressed	0-5 DPA
Gbar_D11G021970	-0.870345	1.2732e-07	Not differentially expressed	0-5 DPA
Gbar_D11G019250	0.917378	1.29196e-07	Not differentially expressed	0-5 DPA
Gbar_D05G026290	-1.36555	1.36977e-07	Not differentially expressed	0-5 DPA
Gbar_D03G014700	-0.865267	1.40566e-07	Not differentially expressed	0-5 DPA
Gbar_D12G026780	0.637435	1.41488e-07	Not differentially expressed	0-5 DPA
Gbar_D05G029030	-1.69394	1.42777e-07	Not differentially expressed	0-5 DPA
Gbar_A13G018390	0.815897	1.46011e-07	Not differentially expressed	0-5 DPA
Gbar_D05G002050	0.658536	1.67345e-07	Not differentially expressed	0-5 DPA
Gbar_D04G003920	-2.17184	1.69639e-07	Down regulated	0-5 DPA
Gbar_A05G019770	-1.03762	1.73588e-07	Not differentially expressed	0-5 DPA
Gbar_D02G016070	0.519137	1.85877e-07	Not differentially expressed	0-5 DPA
Gbar_D05G018880	0.912916	1.98289e-07	Not differentially expressed	0-5 DPA
Gbar_D03G016400	-0.861169	2.00678e-07	Not differentially expressed	0-5 DPA
Gbar_D10G022230	-3.09532	2.07216e-07	Down regulated	0-5 DPA
Gbar_D06G019000	0.794379	2.11487e-07	Not differentially expressed	0-5 DPA
Gbar_D13G008500	-2.7261	2.19107e-07	Down regulated	0-5 DPA
Gbar_A12G015610	0.466804	2.2303e-07	Not differentially expressed	0-5 DPA
Gbar_A01G000930	0.539611	2.5762e-07	Not differentially expressed	0-5 DPA
Gbar_A13G005210	0.504644	2.58931e-07	Not differentially expressed	0-5 DPA
Gbar_D05G026320	0.904885	2.96428e-07	Not differentially expressed	0-5 DPA
Gbar_D04G014300	-1.56722	2.97683e-07	Not differentially expressed	0-5 DPA
Gbar_A07G010050	0.489132	3.09636e-07	Not differentially expressed	0-5 DPA
Gbar_A05G019800	-3.39947	3.19668e-07	Down regulated	0-5 DPA
Gbar_D06G019010	0.60411	3.2641e-07	Not differentially expressed	0-5 DPA
Gbar_D13G018910	-0.794855	3.28351e-07	Not differentially expressed	0-5 DPA
Gbar_A12G010260	-0.906782	3.9194e-07	Not differentially expressed	0-5 DPA
Gbar_A10G014390	0.595077	3.92423e-07	Not differentially expressed	0-5 DPA
Gbar_D04G010520	0.79135	3.99036e-07	Not differentially expressed	0-5 DPA
Gbar_D09G021360	-1.06928	4.04629e-07	Not differentially expressed	0-5 DPA
Gbar_D11G013700	0.576703	4.32004e-07	Not differentially expressed	0-5 DPA
Gbar_A08G000750	-1.57347	4.3617e-07	Not differentially expressed	0-5 DPA
Gbar_D09G015010	0.654582	4.49417e-07	Not differentially expressed	0-5 DPA
Gbar_A09G013580	0.509443	4.60257e-07	Not differentially expressed	0-5 DPA
Gbar_D13G004620	-2.69906	4.75007e-07	Down regulated	0-5 DPA
Gbar_D11G021820	-1.22095	4.78714e-07	Not differentially expressed	0-5 DPA
Gbar_D03G008180	-1.00261	4.84447e-07	Not differentially expressed	0-5 DPA
Gbar_A11G011740	-1.58182	4.89421e-07	Not differentially expressed	0-5 DPA
Gbar_A09G024500	0.829362	5.42988e-07	Not differentially expressed	0-5 DPA
Gbar_D11G001110	-1.34589	5.59828e-07	Not differentially expressed	0-5 DPA
Gbar_D01G004500	-0.981714	5.9542e-07	Not differentially expressed	0-5 DPA
Gbar_A12G009660	-1.17192	6.15163e-07	Not differentially expressed	0-5 DPA
Gbar_D12G019730	0.87446	6.19057e-07	Not differentially expressed	0-5 DPA
Gbar_D11G010070	0.435178	6.51671e-07	Not differentially expressed	0-5 DPA
Gbar_D07G001690	-1.84952	6.63472e-07	Not differentially expressed	0-5 DPA
Gbar_A05G007830	-0.636784	6.73289e-07	Not differentially expressed	0-5 DPA
Gbar_D03G007650	-1.37992	8.08683e-07	Not differentially expressed	0-5 DPA
Gbar_A11G009150	0.914514	8.1681e-07	Not differentially expressed	0-5 DPA
Gbar_D08G023650	-0.926051	8.2187e-07	Not differentially expressed	0-5 DPA
Gbar_D04G004480	0.462835	8.55166e-07	Not differentially expressed	0-5 DPA
Gbar_A03G020620	0.481015	8.90244e-07	Not differentially expressed	0-5 DPA
Gbar_D11G001490	1.54166	8.91044e-07	Not differentially expressed	0-5 DPA
Gbar_A05G031110	0.773637	9.32882e-07	Not differentially expressed	0-5 DPA
Gbar_A13G011910	0.465707	1.03157e-06	Not differentially expressed	0-5 DPA
Gbar_A13G009590	-0.814264	1.03723e-06	Not differentially expressed	0-5 DPA
Gbar_A05G006900	0.705407	1.04332e-06	Not differentially expressed	0-5 DPA
Gbar_D11G006090	-1.84905	1.04946e-06	Not differentially expressed	0-5 DPA
Gbar_A05G009750	1.78862	1.05099e-06	Not differentially expressed	0-5 DPA
Gbar_D02G010190	-1.13108	1.05159e-06	Not differentially expressed	0-5 DPA
Gbar_A09G024490	-1.43995	1.10118e-06	Not differentially expressed	0-5 DPA
Gbar_D08G010320	0.717587	1.11214e-06	Not differentially expressed	0-5 DPA
Gbar_D07G021860	-0.648616	1.24685e-06	Not differentially expressed	0-5 DPA
Gbar_A02G014170	0.52783	1.27934e-06	Not differentially expressed	0-5 DPA
Gbar_A04G011220	0.589877	1.30233e-06	Not differentially expressed	0-5 DPA
Gbar_D11G017310	-1.79339	1.34866e-06	Not differentially expressed	0-5 DPA
Gbar_A02G001440	0.516754	1.35118e-06	Not differentially expressed	0-5 DPA
Gbar_A06G000890	-2.96915	1.38165e-06	Down regulated	0-5 DPA
Gbar_A13G009480	-1.64247	1.38306e-06	Not differentially expressed	0-5 DPA
Gbar_D12G007020	-2.08194	1.42514e-06	Down regulated	0-5 DPA
Gbar_A07G017880	-2.74228	1.44891e-06	Down regulated	0-5 DPA
Gbar_D05G006230	-1.48332	1.59976e-06	Not differentially expressed	0-5 DPA
Gbar_A05G019760	-1.2457	1.63592e-06	Not differentially expressed	0-5 DPA
Gbar_D08G023700	0.81143	1.63809e-06	Not differentially expressed	0-5 DPA
Gbar_D05G013950	-0.722343	1.70405e-06	Not differentially expressed	0-5 DPA
Gbar_D11G016250	0.942656	1.72124e-06	Not differentially expressed	0-5 DPA
Gbar_D01G002910	-1.64976	1.74862e-06	Not differentially expressed	0-5 DPA
Gbar_A01G019720	1.19251	1.86577e-06	Not differentially expressed	0-5 DPA
Gbar_A09G001840	-0.942749	1.87142e-06	Not differentially expressed	0-5 DPA
Gbar_D09G019010	-1.36419	1.87299e-06	Not differentially expressed	0-5 DPA
Gbar_D01G002270	0.787065	1.88856e-06	Not differentially expressed	0-5 DPA
Gbar_D07G000660	-0.77455	1.97871e-06	Not differentially expressed	0-5 DPA
Gbar_D02G001010	1.40196	1.98329e-06	Not differentially expressed	0-5 DPA
Gbar_D13G020980	0.561454	2.18201e-06	Not differentially expressed	0-5 DPA
Gbar_A07G018960	0.541007	2.42482e-06	Not differentially expressed	0-5 DPA
Gbar_D13G005920	-2.14072	2.5437e-06	Down regulated	0-5 DPA
Gbar_A03G016250	-1.42472	2.57041e-06	Not differentially expressed	0-5 DPA
Gbar_D05G002060	0.385303	2.90057e-06	Not differentially expressed	0-5 DPA
Gbar_A07G006680	1.12711	3.38911e-06	Not differentially expressed	0-5 DPA
Gbar_A11G004700	-2.66968	3.60837e-06	Down regulated	0-5 DPA
Gbar_D10G017530	-0.890083	3.75236e-06	Not differentially expressed	0-5 DPA
Gbar_A01G006860	-1.09717	3.86904e-06	Not differentially expressed	0-5 DPA
Gbar_A09G024680	2.98167	3.86915e-06	Up regulated	0-5 DPA
Gbar_A12G006210	-0.977117	3.99767e-06	Not differentially expressed	0-5 DPA
Gbar_D13G020990	-0.597457	4.02172e-06	Not differentially expressed	0-5 DPA
Gbar_D09G011870	-2.51947	4.52852e-06	Down regulated	0-5 DPA
Gbar_A10G007960	-0.633194	4.89552e-06	Not differentially expressed	0-5 DPA
Gbar_D11G006810	0.628885	4.9375e-06	Not differentially expressed	0-5 DPA
Gbar_A03G009970	0.995854	5.01e-06	Not differentially expressed	0-5 DPA
Gbar_D05G012180	1.34056	5.25721e-06	Not differentially expressed	0-5 DPA
Gbar_A07G021530	0.664233	5.29418e-06	Not differentially expressed	0-5 DPA
Gbar_A07G001190	1.02586	5.61914e-06	Not differentially expressed	0-5 DPA
Gbar_D08G025080	-0.594281	6.74473e-06	Not differentially expressed	0-5 DPA
Gbar_D05G008710	-2.99435	7.07472e-06	Down regulated	0-5 DPA
Gbar_D05G032500	1.06773	8.05479e-06	Not differentially expressed	0-5 DPA
Gbar_A04G010330	-0.675637	8.18422e-06	Not differentially expressed	0-5 DPA
Gbar_D07G013380	-1.04093	8.64376e-06	Not differentially expressed	0-5 DPA
Gbar_D12G019800	-0.830689	8.67595e-06	Not differentially expressed	0-5 DPA
Gbar_A06G005350	-0.631582	1.01355e-05	Not differentially expressed	0-5 DPA
Gbar_A01G017190	-1.14209	1.05891e-05	Not differentially expressed	0-5 DPA
Gbar_A06G012030	1.02051	1.08852e-05	Not differentially expressed	0-5 DPA
Gbar_A02G013720	0.590039	1.11537e-05	Not differentially expressed	0-5 DPA
Gbar_A11G006770	-0.456387	1.1346e-05	Not differentially expressed	0-5 DPA
Gbar_A05G021610	0.689442	1.17717e-05	Not differentially expressed	0-5 DPA
Gbar_A10G008690	-1.02503	1.22649e-05	Not differentially expressed	0-5 DPA
Gbar_A05G032300	-0.905034	1.2358e-05	Not differentially expressed	0-5 DPA
Gbar_D11G006540	0.520826	1.31126e-05	Not differentially expressed	0-5 DPA
Gbar_A03G020630	-0.667671	1.37929e-05	Not differentially expressed	0-5 DPA
Gbar_D05G003820	-0.358581	1.4101e-05	Not differentially expressed	0-5 DPA
Gbar_D11G001180	0.574059	1.47327e-05	Not differentially expressed	0-5 DPA
Gbar_D07G002550	0.468159	1.57912e-05	Not differentially expressed	0-5 DPA
Gbar_D03G011860	-2.85256	1.61374e-05	Down regulated	0-5 DPA
Gbar_D06G000580	-2.69443	1.64514e-05	Down regulated	0-5 DPA
Gbar_D11G001170	2.99835	1.65774e-05	Up regulated	0-5 DPA
Gbar_D12G026420	-0.568988	1.72502e-05	Not differentially expressed	0-5 DPA
Gbar_A10G010270	1.16896	1.89609e-05	Not differentially expressed	0-5 DPA
Gbar_D12G026760	-3.34124	1.93231e-05	Down regulated	0-5 DPA
Gbar_D11G020930	-0.932899	2.1058e-05	Not differentially expressed	0-5 DPA
Gbar_A09G026020	-0.804086	2.13392e-05	Not differentially expressed	0-5 DPA
Gbar_D11G006130	-0.863306	2.14728e-05	Not differentially expressed	0-5 DPA
Gbar_A10G013050	-1.04181	2.2005e-05	Not differentially expressed	0-5 DPA
Gbar_A05G021590	-0.74883	2.22571e-05	Not differentially expressed	0-5 DPA
Gbar_D05G030840	-0.754743	2.2369e-05	Not differentially expressed	0-5 DPA
Gbar_D06G000590	0.614821	2.34812e-05	Not differentially expressed	0-5 DPA
Gbar_A11G003440	-0.546629	2.44404e-05	Not differentially expressed	0-5 DPA
Gbar_D05G003700	0.446808	2.48064e-05	Not differentially expressed	0-5 DPA
Gbar_D05G000930	0.709145	2.52778e-05	Not differentially expressed	0-5 DPA
Gbar_D05G013800	-0.56222	2.5453e-05	Not differentially expressed	0-5 DPA
Gbar_D07G023400	-1.35675	2.55462e-05	Not differentially expressed	0-5 DPA
Gbar_D13G004800	-0.474135	2.55548e-05	Not differentially expressed	0-5 DPA
Gbar_A10G022700	0.578098	2.60783e-05	Not differentially expressed	0-5 DPA
Gbar_D13G008990	0.523099	2.68474e-05	Not differentially expressed	0-5 DPA
Gbar_D11G017280	0.469495	2.76859e-05	Not differentially expressed	0-5 DPA
Gbar_D05G022750	-0.884453	2.8405e-05	Not differentially expressed	0-5 DPA
Gbar_A11G021030	0.333681	2.88489e-05	Not differentially expressed	0-5 DPA
Gbar_D06G003760	1.298	3.14486e-05	Not differentially expressed	0-5 DPA
Gbar_A07G007320	-0.542374	3.25062e-05	Not differentially expressed	0-5 DPA
Gbar_D05G003680	0.558159	3.29993e-05	Not differentially expressed	0-5 DPA
Gbar_A13G010380	0.660143	3.76454e-05	Not differentially expressed	0-5 DPA
Gbar_A06G015880	0.779528	3.94119e-05	Not differentially expressed	0-5 DPA
Gbar_D08G025210	-0.399774	3.9898e-05	Not differentially expressed	0-5 DPA
Gbar_A07G018770	0.415321	4.29831e-05	Not differentially expressed	0-5 DPA
Gbar_A02G017900	1.02199	4.46279e-05	Not differentially expressed	0-5 DPA
Gbar_D09G008020	-0.482572	4.71097e-05	Not differentially expressed	0-5 DPA
Gbar_D05G011670	0.712481	4.79744e-05	Not differentially expressed	0-5 DPA
Gbar_D11G016230	-0.565757	5.21601e-05	Not differentially expressed	0-5 DPA
Gbar_A13G017450	-1.58175	5.25085e-05	Not differentially expressed	0-5 DPA
Gbar_D05G002030	1.16295	5.26783e-05	Not differentially expressed	0-5 DPA
Gbar_D09G007190	-0.57547	5.43981e-05	Not differentially expressed	0-5 DPA
Gbar_A07G021500	-0.884078	5.46799e-05	Not differentially expressed	0-5 DPA
Gbar_D10G006860	-5.68748	5.51399e-05	Down regulated	0-5 DPA
Gbar_D07G006620	0.633982	5.88823e-05	Not differentially expressed	0-5 DPA
Gbar_A07G007310	0.935865	6.61014e-05	Not differentially expressed	0-5 DPA
Gbar_A10G019330	-0.820227	6.67158e-05	Not differentially expressed	0-5 DPA
Gbar_D02G003850	-1.66654	6.92035e-05	Not differentially expressed	0-5 DPA
Gbar_D02G001720	0.358571	6.97848e-05	Not differentially expressed	0-5 DPA
Gbar_D07G003150	-0.368192	7.12166e-05	Not differentially expressed	0-5 DPA
Gbar_D05G012200	0.773004	7.37428e-05	Not differentially expressed	0-5 DPA
Gbar_D12G020030	-1.61633	7.38922e-05	Not differentially expressed	0-5 DPA
Gbar_A13G010980	-0.939742	7.83283e-05	Not differentially expressed	0-5 DPA
Gbar_A02G004700	0.5195	7.91936e-05	Not differentially expressed	0-5 DPA
Gbar_D13G008760	-0.709843	8.28557e-05	Not differentially expressed	0-5 DPA
Gbar_D12G010330	-0.764993	8.30697e-05	Not differentially expressed	0-5 DPA
Gbar_A07G018080	-0.492814	8.34144e-05	Not differentially expressed	0-5 DPA
Gbar_D01G021040	-0.435647	8.48533e-05	Not differentially expressed	0-5 DPA
Gbar_D05G012210	-0.813213	8.65735e-05	Not differentially expressed	0-5 DPA
Gbar_A02G000440	0.485792	8.70622e-05	Not differentially expressed	0-5 DPA
Gbar_D05G008700	0.433454	8.72621e-05	Not differentially expressed	0-5 DPA
Gbar_D06G007670	0.425374	9.17854e-05	Not differentially expressed	0-5 DPA
Gbar_D11G006850	-0.327179	9.71883e-05	Not differentially expressed	0-5 DPA
Gbar_D05G032790	0.666445	9.74514e-05	Not differentially expressed	0-5 DPA
Gbar_A06G002900	-1.96184	0.000109082	Not differentially expressed	0-5 DPA
Gbar_D11G015300	0.399224	0.000109168	Not differentially expressed	0-5 DPA
Gbar_D11G019120	-0.34365	0.000110792	Not differentially expressed	0-5 DPA
Gbar_D07G000670	1.11054	0.000113182	Not differentially expressed	0-5 DPA
Gbar_A09G021640	-0.45949	0.000117462	Not differentially expressed	0-5 DPA
Gbar_A05G015910	0.56662	0.000119259	Not differentially expressed	0-5 DPA
Gbar_A05G024010	-0.705062	0.000121465	Not differentially expressed	0-5 DPA
Gbar_A05G009730	0.384507	0.000126244	Not differentially expressed	0-5 DPA
Gbar_D09G010530	-0.643066	0.00012793	Not differentially expressed	0-5 DPA
Gbar_A04G005370	0.454903	0.000130403	Not differentially expressed	0-5 DPA
Gbar_D06G004980	-0.787544	0.000130576	Not differentially expressed	0-5 DPA
Gbar_D05G010060	0.706863	0.000133429	Not differentially expressed	0-5 DPA
Gbar_A08G009030	0.361222	0.000153092	Not differentially expressed	0-5 DPA
Gbar_D07G024070	-0.621008	0.000161258	Not differentially expressed	0-5 DPA
Gbar_A09G003050	0.321878	0.000161625	Not differentially expressed	0-5 DPA
Gbar_D13G023100	-0.527949	0.000171121	Not differentially expressed	0-5 DPA
Gbar_D01G011760	0.753446	0.000174954	Not differentially expressed	0-5 DPA
Gbar_A11G027670	-0.692388	0.000176765	Not differentially expressed	0-5 DPA
Gbar_D07G001620	-1.86753	0.000179924	Not differentially expressed	0-5 DPA
Gbar_D06G005320	0.466399	0.000185526	Not differentially expressed	0-5 DPA
Gbar_D12G019810	0.499454	0.000192316	Not differentially expressed	0-5 DPA
Gbar_D07G001660	-0.656136	0.000192575	Not differentially expressed	0-5 DPA
Gbar_D07G021850	-1.01687	0.000199934	Not differentially expressed	0-5 DPA
Gbar_D08G025220	-0.71913	0.000203661	Not differentially expressed	0-5 DPA
Gbar_A09G007350	-3.65011	0.000207851	Down regulated	0-5 DPA
Gbar_A11G004240	-0.927476	0.000209953	Not differentially expressed	0-5 DPA
Gbar_D11G017300	-2.67271	0.000231228	Down regulated	0-5 DPA
Gbar_D02G000690	0.86707	0.000232955	Not differentially expressed	0-5 DPA
Gbar_A01G006890	-0.702754	0.000249603	Not differentially expressed	0-5 DPA
Gbar_A08G000760	-0.946379	0.000290601	Not differentially expressed	0-5 DPA
Gbar_A11G009100	-0.493807	0.000292917	Not differentially expressed	0-5 DPA
Gbar_A05G010900	-0.928088	0.000295515	Not differentially expressed	0-5 DPA
Gbar_A09G007360	0.414603	0.000299154	Not differentially expressed	0-5 DPA
Gbar_D10G008980	-1.23365	0.000299721	Not differentially expressed	0-5 DPA
Gbar_A12G017830	0.345396	0.000302561	Not differentially expressed	0-5 DPA
Gbar_A03G016260	-0.661591	0.000338858	Not differentially expressed	0-5 DPA
Gbar_D11G013690	-3.22786	0.000341509	Down regulated	0-5 DPA
Gbar_A05G025600	-0.979301	0.000344781	Not differentially expressed	0-5 DPA
Gbar_A01G017180	0.323871	0.000355667	Not differentially expressed	0-5 DPA
Gbar_D08G004870	-0.809125	0.000355785	Not differentially expressed	0-5 DPA
Gbar_D04G002010	-0.519025	0.000369384	Not differentially expressed	0-5 DPA
Gbar_D12G009640	0.453182	0.000415936	Not differentially expressed	0-5 DPA
Gbar_D05G027520	0.590953	0.000418928	Not differentially expressed	0-5 DPA
Gbar_A10G019320	-0.658312	0.000426486	Not differentially expressed	0-5 DPA
Gbar_A03G004250	-0.524467	0.000437206	Not differentially expressed	0-5 DPA
Gbar_A13G010390	-2.1601	0.000454319	Down regulated	0-5 DPA
Gbar_D07G023380	-0.789231	0.000463397	Not differentially expressed	0-5 DPA
Gbar_A01G018800	-3.19104	0.000508133	Down regulated	0-5 DPA
Gbar_D11G012130	-0.768356	0.000590135	Not differentially expressed	0-5 DPA
Gbar_A11G006760	-0.497401	0.000594574	Not differentially expressed	0-5 DPA
Gbar_A05G037320	0.740281	0.000602837	Not differentially expressed	0-5 DPA
Gbar_D10G002910	0.643376	0.000618855	Not differentially expressed	0-5 DPA
Gbar_A04G005390	-0.391469	0.00063354	Not differentially expressed	0-5 DPA
Gbar_A03G021300	-0.748322	0.000636581	Not differentially expressed	0-5 DPA
Gbar_A13G009680	0.551456	0.000692877	Not differentially expressed	0-5 DPA
Gbar_D10G018450	-1.15467	0.000718346	Not differentially expressed	0-5 DPA
Gbar_A03G002600	0.458429	0.000743735	Not differentially expressed	0-5 DPA
Gbar_D04G003890	0.595449	0.00074618	Not differentially expressed	0-5 DPA
Gbar_D11G006150	-0.647084	0.000779015	Not differentially expressed	0-5 DPA
Gbar_D02G008550	-0.51366	0.000784127	Not differentially expressed	0-5 DPA
Gbar_D03G016380	0.437342	0.000837235	Not differentially expressed	0-5 DPA
Gbar_A07G009180	0.440999	0.000843407	Not differentially expressed	0-5 DPA
Gbar_A01G007970	-2.04624	0.000861197	Down regulated	0-5 DPA
Gbar_A09G024650	-0.800082	0.000913785	Not differentially expressed	0-5 DPA
Gbar_D11G016210	-0.628327	0.00101467	Not differentially expressed	0-5 DPA
Gbar_A07G001170	-0.350519	0.00106178	Not differentially expressed	0-5 DPA
Gbar_A11G011730	-0.427385	0.00106973	Not differentially expressed	0-5 DPA
Gbar_A04G003060	-0.518111	0.00107725	Not differentially expressed	0-5 DPA
Gbar_D06G003750	-0.695879	0.00107753	Not differentially expressed	0-5 DPA
Gbar_D03G012780	0.66924	0.00108008	Not differentially expressed	0-5 DPA
Gbar_D04G014970	0.402064	0.00111723	Not differentially expressed	0-5 DPA
Gbar_D11G001160	0.765848	0.00114171	Not differentially expressed	0-5 DPA
Gbar_D07G001170	0.323349	0.00114459	Not differentially expressed	0-5 DPA
Gbar_A05G000920	-0.382106	0.00117063	Not differentially expressed	0-5 DPA
Gbar_D12G002480	0.460764	0.00117652	Not differentially expressed	0-5 DPA
Gbar_A10G013280	0.701199	0.00120952	Not differentially expressed	0-5 DPA
Gbar_D07G021890	0.894142	0.00124913	Not differentially expressed	0-5 DPA
Gbar_A09G014380	-0.58784	0.00129837	Not differentially expressed	0-5 DPA
Gbar_A02G017180	-0.449321	0.00131487	Not differentially expressed	0-5 DPA
Gbar_A07G001160	-2.17063	0.00145501	Down regulated	0-5 DPA
Gbar_D06G013330	-0.498666	0.00154906	Not differentially expressed	0-5 DPA
Gbar_D09G007210	-0.249663	0.00164984	Not differentially expressed	0-5 DPA
Gbar_A13G023450	0.938433	0.00166765	Not differentially expressed	0-5 DPA
Gbar_A08G018140	-0.295419	0.00168157	Not differentially expressed	0-5 DPA
Gbar_D07G019830	0.532006	0.00176261	Not differentially expressed	0-5 DPA
Gbar_D11G001500	0.370311	0.00187037	Not differentially expressed	0-5 DPA
Gbar_D09G014070	-0.374431	0.00190077	Not differentially expressed	0-5 DPA
Gbar_D05G010030	-0.395821	0.00191278	Not differentially expressed	0-5 DPA
Gbar_A09G007840	0.386157	0.00193916	Not differentially expressed	0-5 DPA
Gbar_D05G028470	-0.657746	0.00195171	Not differentially expressed	0-5 DPA
Gbar_A09G014360	0.357333	0.001988	Not differentially expressed	0-5 DPA
Gbar_D01G002690	0.44999	0.00204239	Not differentially expressed	0-5 DPA
Gbar_A06G015060	-0.888969	0.00209911	Not differentially expressed	0-5 DPA
Gbar_D01G017160	-0.519005	0.00210122	Not differentially expressed	0-5 DPA
Gbar_A06G009840	0.683643	0.00211669	Not differentially expressed	0-5 DPA
Gbar_A06G021200	0.400739	0.00216472	Not differentially expressed	0-5 DPA
Gbar_A05G019740	0.371337	0.0021987	Not differentially expressed	0-5 DPA
Gbar_A12G007970	1.08361	0.00221653	Not differentially expressed	0-5 DPA
Gbar_A07G005390	-0.768845	0.00224856	Not differentially expressed	0-5 DPA
Gbar_A01G010630	0.274229	0.00225961	Not differentially expressed	0-5 DPA
Gbar_D09G007240	0.601556	0.00227761	Not differentially expressed	0-5 DPA
Gbar_A13G000680	-0.382564	0.00229602	Not differentially expressed	0-5 DPA
Gbar_D10G008140	0.66086	0.00229618	Not differentially expressed	0-5 DPA
Gbar_A12G004840	-0.292946	0.00229881	Not differentially expressed	0-5 DPA
Gbar_D11G024030	-0.713677	0.00244018	Not differentially expressed	0-5 DPA
Gbar_D11G010990	-1.26882	0.00244084	Not differentially expressed	0-5 DPA
Gbar_A09G023630	0.795359	0.00249334	Not differentially expressed	0-5 DPA
Gbar_A08G026860	-1.4256	0.00251829	Not differentially expressed	0-5 DPA
Gbar_A09G013570	0.408164	0.00258613	Not differentially expressed	0-5 DPA
Gbar_A07G016720	0.482874	0.00272279	Not differentially expressed	0-5 DPA
Gbar_D11G009570	0.206338	0.00274345	Not differentially expressed	0-5 DPA
Gbar_A11G019540	0.586776	0.00278346	Not differentially expressed	0-5 DPA
Gbar_D09G004800	0.353793	0.00286972	Not differentially expressed	0-5 DPA
Gbar_A05G001910	-2.71078	0.00294454	Down regulated	0-5 DPA
Gbar_A02G000880	0.52886	0.00300147	Not differentially expressed	0-5 DPA
Gbar_A11G009140	0.294182	0.00323564	Not differentially expressed	0-5 DPA
Gbar_D01G002900	-0.285522	0.00325535	Not differentially expressed	0-5 DPA
Gbar_A08G021350	-0.234851	0.00348166	Not differentially expressed	0-5 DPA
Gbar_D05G022700	-1.18428	0.00366409	Not differentially expressed	0-5 DPA
Gbar_A01G006880	0.490224	0.00372945	Not differentially expressed	0-5 DPA
Gbar_A05G001900	0.299512	0.00378675	Not differentially expressed	0-5 DPA
Gbar_D11G034240	-0.308735	0.00386673	Not differentially expressed	0-5 DPA
Gbar_D05G010150	0.379433	0.00406368	Not differentially expressed	0-5 DPA
Gbar_A11G033250	0.463731	0.00412122	Not differentially expressed	0-5 DPA
Gbar_A09G019450	0.247684	0.00418592	Not differentially expressed	0-5 DPA
Gbar_D01G008190	-1.28397	0.00420079	Not differentially expressed	0-5 DPA
Gbar_D11G007150	-0.239601	0.00444731	Not differentially expressed	0-5 DPA
Gbar_D01G020650	0.345287	0.00455133	Not differentially expressed	0-5 DPA
Gbar_D12G000230	-0.414526	0.00457455	Not differentially expressed	0-5 DPA
Gbar_A10G008680	-1.36216	0.00460711	Not differentially expressed	0-5 DPA
Gbar_A10G017480	-0.601352	0.00469848	Not differentially expressed	0-5 DPA
Gbar_D11G012140	-1.03755	0.00470769	Not differentially expressed	0-5 DPA
Gbar_A10G018260	0.916204	0.00473064	Not differentially expressed	0-5 DPA
Gbar_D08G010890	-0.797553	0.00500419	Not differentially expressed	0-5 DPA
Gbar_A10G008010	0.389152	0.00518132	Not differentially expressed	0-5 DPA
Gbar_A05G037340	0.444463	0.00523891	Not differentially expressed	0-5 DPA
Gbar_D10G019530	0.373993	0.00527484	Not differentially expressed	0-5 DPA
Gbar_A05G035540	0.498151	0.00541897	Not differentially expressed	0-5 DPA
Gbar_A05G000570	-0.786908	0.00562616	Not differentially expressed	0-5 DPA
Gbar_A02G017890	0.412964	0.00575386	Not differentially expressed	0-5 DPA
Gbar_D13G008510	0.323888	0.00586874	Not differentially expressed	0-5 DPA
Gbar_A10G022520	-0.442217	0.00586973	Not differentially expressed	0-5 DPA
Gbar_A08G026850	-1.21108	0.00616852	Not differentially expressed	0-5 DPA
Gbar_D02G009130	-1.87228	0.00644084	Not differentially expressed	0-5 DPA
Gbar_D09G015020	0.545943	0.00651382	Not differentially expressed	0-5 DPA
Gbar_A01G000960	-0.569035	0.0066045	Not differentially expressed	0-5 DPA
Gbar_D13G014040	0.271936	0.00737338	Not differentially expressed	0-5 DPA
Gbar_A07G003790	-0.589957	0.00738387	Not differentially expressed	0-5 DPA
Gbar_A04G006040	-0.427123	0.00745056	Not differentially expressed	0-5 DPA
Gbar_D04G017300	1.30827	0.00758267	Not differentially expressed	0-5 DPA
Gbar_D04G004490	0.484572	0.00767323	Not differentially expressed	0-5 DPA
Gbar_A12G001400	-0.309025	0.00775613	Not differentially expressed	0-5 DPA
Gbar_D08G021900	-0.391911	0.00776439	Not differentially expressed	0-5 DPA
Gbar_A12G027280	-0.492187	0.00782118	Not differentially expressed	0-5 DPA
Gbar_A02G011950	0.652091	0.0081394	Not differentially expressed	0-5 DPA
Gbar_D12G015280	0.466417	0.00822139	Not differentially expressed	0-5 DPA
Gbar_A02G009300	0.56543	0.00836655	Not differentially expressed	0-5 DPA
Gbar_D01G004510	-0.472455	0.00841008	Not differentially expressed	0-5 DPA
Gbar_D05G018890	-0.483716	0.00874929	Not differentially expressed	0-5 DPA
Gbar_A05G021210	-0.245491	0.00879243	Not differentially expressed	0-5 DPA
Gbar_A06G000860	0.46256	0.00901808	Not differentially expressed	0-5 DPA
Gbar_A07G006720	-0.328951	0.00902019	Not differentially expressed	0-5 DPA
Gbar_A06G021250	-0.313574	0.009525	Not differentially expressed	0-5 DPA
Gbar_A13G005630	-0.84987	0.00975233	Not differentially expressed	0-5 DPA
Gbar_A03G014360	0.358301	0.00988519	Not differentially expressed	0-5 DPA
Gbar_A09G018250	0.712467	0.0102855	Not differentially expressed	0-5 DPA
Gbar_A07G017940	0.42052	0.0104166	Not differentially expressed	0-5 DPA
Gbar_D09G010510	-0.298066	0.0107291	Not differentially expressed	0-5 DPA
Gbar_A02G009380	0.386503	0.0110738	Not differentially expressed	0-5 DPA
Gbar_A01G000950	-0.608424	0.011086	Not differentially expressed	0-5 DPA
Gbar_D10G004650	0.485794	0.0114167	Not differentially expressed	0-5 DPA
Gbar_A09G001820	-0.466351	0.011502	Not differentially expressed	0-5 DPA
Gbar_A09G019470	-0.278904	0.0119532	Not differentially expressed	0-5 DPA
Gbar_D03G011850	-0.61044	0.011982	Not differentially expressed	0-5 DPA
Gbar_A11G017490	0.376969	0.0122335	Not differentially expressed	0-5 DPA
Gbar_D02G008560	-1.42036	0.0129091	Not differentially expressed	0-5 DPA
Gbar_A13G010520	-0.338876	0.0132634	Not differentially expressed	0-5 DPA
Gbar_D05G033660	-0.427092	0.0132973	Not differentially expressed	0-5 DPA
Gbar_D05G034080	-0.653934	0.0135668	Not differentially expressed	0-5 DPA
Gbar_D02G018560	0.294419	0.013603	Not differentially expressed	0-5 DPA
Gbar_A06G000900	-0.36166	0.0136947	Not differentially expressed	0-5 DPA
Gbar_A04G006530	-0.307226	0.0138096	Not differentially expressed	0-5 DPA
Gbar_A12G016950	-0.472339	0.0141431	Not differentially expressed	0-5 DPA
Gbar_A09G024640	0.257669	0.0141538	Not differentially expressed	0-5 DPA
Gbar_D11G009550	-0.6854	0.0149891	Not differentially expressed	0-5 DPA
Gbar_A06G009440	0.345764	0.0149933	Not differentially expressed	0-5 DPA
Gbar_D12G007010	-0.415165	0.0153929	Not differentially expressed	0-5 DPA
Gbar_A04G006520	-0.920755	0.015617	Not differentially expressed	0-5 DPA
Gbar_D01G020660	0.531782	0.0156782	Not differentially expressed	0-5 DPA
Gbar_A02G011390	0.21151	0.0162818	Not differentially expressed	0-5 DPA
Gbar_A10G022690	-0.360651	0.0164632	Not differentially expressed	0-5 DPA
Gbar_D03G012940	0.406362	0.0167424	Not differentially expressed	0-5 DPA
Gbar_A05G021570	-0.322227	0.0171254	Not differentially expressed	0-5 DPA
Gbar_A12G005780	-0.272969	0.0171956	Not differentially expressed	0-5 DPA
Gbar_D07G020060	0.329941	0.0175895	Not differentially expressed	0-5 DPA
Gbar_A11G003480	-1.43849	0.0175981	Not differentially expressed	0-5 DPA
Gbar_D05G006280	0.559174	0.0183381	Not differentially expressed	0-5 DPA
Gbar_A09G024660	-0.285081	0.0185131	Not differentially expressed	0-5 DPA
Gbar_A10G012650	-0.80945	0.018633	Not differentially expressed	0-5 DPA
Gbar_D09G009070	0.352703	0.0186628	Not differentially expressed	0-5 DPA
Gbar_A13G017720	0.553861	0.0196333	Not differentially expressed	0-5 DPA
Gbar_D08G025040	-0.424137	0.0201714	Not differentially expressed	0-5 DPA
Gbar_D01G008180	-0.235845	0.020493	Not differentially expressed	0-5 DPA
Gbar_A05G000900	0.297574	0.0208202	Not differentially expressed	0-5 DPA
Gbar_D03G012810	0.542141	0.021875	Not differentially expressed	0-5 DPA
Gbar_A09G008500	-0.169833	0.0227741	Not differentially expressed	0-5 DPA
Gbar_D12G007730	0.569704	0.022924	Not differentially expressed	0-5 DPA
Gbar_A08G009280	0.244769	0.023166	Not differentially expressed	0-5 DPA
Gbar_D01G019980	0.40859	0.0235013	Not differentially expressed	0-5 DPA
Gbar_A12G005120	-0.273679	0.0238552	Not differentially expressed	0-5 DPA
Gbar_D05G006270	-0.375073	0.0242139	Not differentially expressed	0-5 DPA
Gbar_D13G014650	0.305244	0.024277	Not differentially expressed	0-5 DPA
Gbar_D13G006280	0.332259	0.0243888	Not differentially expressed	0-5 DPA
Gbar_A12G014440	0.404502	0.0256417	Not differentially expressed	0-5 DPA
Gbar_A01G006120	0.683708	0.0256616	Not differentially expressed	0-5 DPA
Gbar_A02G001040	0.262495	0.025786	Not differentially expressed	0-5 DPA
Gbar_A11G003470	-0.524101	0.0262118	Not differentially expressed	0-5 DPA
Gbar_A05G007420	0.393494	0.0266471	Not differentially expressed	0-5 DPA
Gbar_D08G025200	-0.508274	0.0269042	Not differentially expressed	0-5 DPA
Gbar_A11G026830	-0.426549	0.0277996	Not differentially expressed	0-5 DPA
[truncated: 3,983 more rows]
