# Supplementary material for: Dynamic 3D genome architecture of cotton fiber reveals subgenome-coordinated chromatin topology for 4-staged single-cell differentiation
Source: Genome Biol. 2022 Feb 3;23:45. doi: 10.1186/s13059-022-02616-y (PMC8812185; doi:10.1186/s13059-022-02616-y)
Supplement: Supplementary file 11 — Additional file 11: Table S10. Homoeologous TAD-like structures in fiber development. [file 13059_2022_2616_MOESM11_ESM.xlsx]

## Sheet: Table S10
Table S10. Homoeologous TAD-like structures in fiber development.
At_TAD	Dt_TAD	days
Gbar_A01-8620000-9060000	Gbar_D01-8120000-8460000	0 DPA
Gbar_A01-9060000-9280000	Gbar_D01-8460000-8640000	0 DPA
Gbar_A01-12900000-13340000	Gbar_D01-11480000-11760000	0 DPA
Gbar_A01-13340000-13640000	Gbar_D01-11760000-11980000	0 DPA
Gbar_A01-14780000-15340000	Gbar_D01-12680000-12880000	0 DPA
Gbar_A01-15340000-15760000	Gbar_D01-12880000-13100000	0 DPA
Gbar_A01-16080000-16320000	Gbar_D01-13460000-13740000	0 DPA
Gbar_A01-16320000-16780000	Gbar_D01-13740000-14100000	0 DPA
Gbar_A01-16780000-17120000	Gbar_D01-14100000-14340000	0 DPA
Gbar_A01-17540000-17780000	Gbar_D01-14640000-14780000	0 DPA
Gbar_A01-26860000-27300000	Gbar_D01-21020000-21300000	0 DPA
Gbar_A01-28720000-29180000	Gbar_D01-21680000-22060000	0 DPA
Gbar_A01-32060000-32280000	Gbar_D01-23460000-23620000	0 DPA
Gbar_A01-32760000-33000000	Gbar_D01-23740000-23960000	0 DPA
Gbar_A01-35860000-36120000	Gbar_D01-24900000-25280000	0 DPA
Gbar_A01-42100000-42580000	Gbar_D01-28120000-28280000	0 DPA
Gbar_A01-43900000-44280000	Gbar_D01-28280000-28520000	0 DPA
Gbar_A01-46020000-46360000	Gbar_D01-29180000-29420000	0 DPA
Gbar_A01-46360000-46620000	Gbar_D01-30120000-30440000	0 DPA
Gbar_A01-47680000-48040000	Gbar_D01-29420000-29560000	0 DPA
Gbar_A01-49200000-49780000	Gbar_D01-30980000-31280000	0 DPA
Gbar_A01-60200000-60500000	Gbar_D01-38860000-39060000	0 DPA
Gbar_A01-60980000-61600000	Gbar_D01-38340000-38620000	0 DPA
Gbar_A01-62000000-62220000	Gbar_D01-38120000-38340000	0 DPA
Gbar_A01-62640000-63160000	Gbar_D01-34480000-34700000	0 DPA
Gbar_A01-70640000-71220000	Gbar_D01-40740000-40940000	0 DPA
Gbar_A01-76080000-76500000	Gbar_D01-45880000-46120000	0 DPA
Gbar_A01-79260000-79660000	Gbar_D01-44040000-44340000	0 DPA
Gbar_A01-80080000-80280000	Gbar_D01-43840000-44040000	0 DPA
Gbar_A01-81460000-82200000	Gbar_D01-43420000-43640000	0 DPA
Gbar_A01-82520000-82960000	Gbar_D01-43260000-43420000	0 DPA
Gbar_A01-95220000-95540000	Gbar_D01-50160000-50300000	0 DPA
Gbar_A01-108020000-108220000	Gbar_D01-57080000-57240000	0 DPA
Gbar_A02-8200000-8340000	Gbar_D02-8280000-8440000	0 DPA
Gbar_A02-10540000-10680000	Gbar_D02-10120000-10280000	0 DPA
Gbar_A02-12120000-12340000	Gbar_D02-11540000-11760000	0 DPA
Gbar_A02-12340000-12780000	Gbar_D02-11760000-11980000	0 DPA
Gbar_A02-17760000-18000000	Gbar_D02-15300000-15560000	0 DPA
Gbar_A02-22420000-22700000	Gbar_D02-27480000-27600000	0 DPA
Gbar_A02-34660000-35100000	Gbar_D02-24340000-24820000	0 DPA
Gbar_A02-61540000-61920000	Gbar_D03-26520000-26680000	0 DPA
Gbar_A02-62800000-63480000	Gbar_D03-25100000-25360000	0 DPA
Gbar_A02-68680000-68880000	Gbar_D03-23740000-23880000	0 DPA
Gbar_A02-82580000-82860000	Gbar_D03-14000000-14240000	0 DPA
Gbar_A02-84040000-84220000	Gbar_D03-26920000-27100000	0 DPA
Gbar_A02-84520000-84640000	Gbar_D03-17940000-18140000	0 DPA
Gbar_A02-85060000-85320000	Gbar_D03-18360000-18820000	0 DPA
Gbar_A02-85740000-86200000	Gbar_D03-24540000-24820000	0 DPA
Gbar_A02-88040000-88580000	Gbar_D03-8720000-9100000	0 DPA
Gbar_A02-90880000-91100000	Gbar_D03-5400000-5560000	0 DPA
Gbar_A02-93340000-93580000	Gbar_D03-7380000-7500000	0 DPA
Gbar_A03-1980000-2180000	Gbar_D03-48980000-49100000	0 DPA
Gbar_A03-4100000-4400000	Gbar_D03-46860000-47180000	0 DPA
Gbar_A03-15020000-15200000	Gbar_D03-38300000-38440000	0 DPA
Gbar_A03-16180000-16340000	Gbar_D03-34640000-34800000	0 DPA
Gbar_A03-18440000-18640000	Gbar_D03-36060000-36260000	0 DPA
Gbar_A03-42360000-42700000	Gbar_D02-37940000-38240000	0 DPA
Gbar_A03-46100000-46340000	Gbar_D02-33900000-34140000	0 DPA
Gbar_A03-47160000-47840000	Gbar_D02-32680000-32880000	0 DPA
Gbar_A03-51360000-51680000	Gbar_D02-35220000-35420000	0 DPA
Gbar_A03-52060000-52580000	Gbar_D02-34920000-35060000	0 DPA
Gbar_A03-52880000-53520000	Gbar_D02-34780000-34920000	0 DPA
Gbar_A03-53520000-53660000	Gbar_D02-35060000-35220000	0 DPA
Gbar_A03-57500000-57780000	Gbar_D02-40160000-40420000	0 DPA
Gbar_A03-59760000-59980000	Gbar_D02-34500000-34780000	0 DPA
Gbar_A03-61980000-62400000	Gbar_D02-42140000-42460000	0 DPA
Gbar_A03-62980000-63160000	Gbar_D02-42740000-42880000	0 DPA
Gbar_A03-69020000-69400000	Gbar_D02-46380000-46660000	0 DPA
Gbar_A03-70100000-70800000	Gbar_D02-47060000-47220000	0 DPA
Gbar_A03-71080000-71480000	Gbar_D02-51540000-51820000	0 DPA
Gbar_A03-77200000-77420000	Gbar_D02-47580000-47860000	0 DPA
Gbar_A03-82800000-83080000	Gbar_D02-50400000-50620000	0 DPA
Gbar_A03-85380000-85700000	Gbar_D02-52960000-53160000	0 DPA
Gbar_A03-87160000-87680000	Gbar_D02-54520000-54860000	0 DPA
Gbar_A03-94960000-95140000	Gbar_D02-59120000-59240000	0 DPA
Gbar_A03-97780000-98080000	Gbar_D02-61200000-61460000	0 DPA
Gbar_A03-104080000-104360000	Gbar_D02-66560000-66820000	0 DPA
Gbar_A04-3940000-4580000	Gbar_D05-60420000-60780000	0 DPA
Gbar_A04-4580000-4760000	Gbar_D05-60160000-60420000	0 DPA
Gbar_A04-14700000-14980000	Gbar_D04-21100000-21420000	0 DPA
Gbar_A04-30180000-30520000	Gbar_D04-24560000-24780000	0 DPA
Gbar_A04-35700000-36100000	Gbar_D04-27440000-27580000	0 DPA
Gbar_A04-37040000-37360000	Gbar_D04-27760000-27920000	0 DPA
Gbar_A04-39660000-39900000	Gbar_D04-29480000-29700000	0 DPA
Gbar_A04-41120000-41780000	Gbar_D04-28920000-29140000	0 DPA
Gbar_A04-45540000-45660000	Gbar_D04-31020000-31240000	0 DPA
Gbar_A04-46400000-46660000	Gbar_D04-30160000-30680000	0 DPA
Gbar_A04-53200000-53500000	Gbar_D04-33080000-33340000	0 DPA
Gbar_A04-58500000-58720000	Gbar_D04-35180000-35380000	0 DPA
Gbar_A04-68220000-68440000	Gbar_D04-41460000-41600000	0 DPA
Gbar_A04-68440000-68800000	Gbar_D04-41600000-41960000	0 DPA
Gbar_A04-69820000-69920000	Gbar_D04-42440000-42620000	0 DPA
Gbar_A04-69920000-70200000	Gbar_D04-42620000-43000000	0 DPA
Gbar_A04-72040000-72200000	Gbar_D04-44180000-44340000	0 DPA
Gbar_A04-74140000-74400000	Gbar_D04-45620000-45800000	0 DPA
Gbar_A04-74400000-74680000	Gbar_D04-45800000-46020000	0 DPA
Gbar_A04-76280000-76620000	Gbar_D04-47260000-47440000	0 DPA
Gbar_A04-81020000-81260000	Gbar_D04-51920000-52200000	0 DPA
Gbar_A05-24180000-24520000	Gbar_D05-22440000-22920000	0 DPA
Gbar_A05-27020000-27360000	Gbar_D05-25120000-25420000	0 DPA
Gbar_A05-35100000-35580000	Gbar_D05-30540000-30940000	0 DPA
Gbar_A05-37940000-38280000	Gbar_D05-32360000-32560000	0 DPA
Gbar_A05-40700000-41100000	Gbar_D05-34360000-34680000	0 DPA
Gbar_A05-46280000-46900000	Gbar_D05-37980000-38200000	0 DPA
Gbar_A05-47620000-48360000	Gbar_D05-38860000-39000000	0 DPA
Gbar_A05-50240000-50500000	Gbar_D05-39840000-40220000	0 DPA
Gbar_A05-58160000-58420000	Gbar_D05-43060000-43220000	0 DPA
Gbar_A05-59580000-60060000	Gbar_D05-43560000-43780000	0 DPA
Gbar_A05-67900000-68100000	Gbar_D05-47280000-47600000	0 DPA
Gbar_A05-69660000-69900000	Gbar_D05-48520000-48700000	0 DPA
Gbar_A05-87780000-88240000	Gbar_D04-11480000-11840000	0 DPA
Gbar_A05-89880000-90220000	Gbar_D04-9900000-10100000	0 DPA
Gbar_A05-92320000-92580000	Gbar_D04-8280000-8460000	0 DPA
Gbar_A05-96060000-96280000	Gbar_D04-5460000-5640000	0 DPA
Gbar_A05-97140000-97440000	Gbar_D04-4600000-4840000	0 DPA
Gbar_A06-260000-740000	Gbar_D06-300000-720000	0 DPA
Gbar_A06-12660000-13100000	Gbar_D06-9760000-10020000	0 DPA
Gbar_A06-13480000-13740000	Gbar_D06-10020000-10180000	0 DPA
Gbar_A06-15240000-15540000	Gbar_D06-11100000-11400000	0 DPA
Gbar_A06-27960000-28340000	Gbar_D06-17940000-18220000	0 DPA
Gbar_A06-31340000-31600000	Gbar_D06-19700000-20040000	0 DPA
Gbar_A06-32420000-32680000	Gbar_D06-20360000-20540000	0 DPA
Gbar_A06-34280000-34720000	Gbar_D06-21860000-22140000	0 DPA
Gbar_A06-36580000-36840000	Gbar_D06-22860000-23040000	0 DPA
Gbar_A06-38860000-39060000	Gbar_D06-27400000-27680000	0 DPA
Gbar_A06-42300000-42600000	Gbar_D06-24820000-25000000	0 DPA
Gbar_A06-47460000-47920000	Gbar_D06-27680000-27880000	0 DPA
Gbar_A06-50760000-51080000	Gbar_D06-29100000-29340000	0 DPA
Gbar_A06-56180000-56620000	Gbar_D06-32280000-32620000	0 DPA
Gbar_A06-57020000-57180000	Gbar_D06-32060000-32280000	0 DPA
Gbar_A06-59920000-60360000	Gbar_D06-34620000-34840000	0 DPA
Gbar_A06-65560000-65880000	Gbar_D06-36240000-36580000	0 DPA
Gbar_A06-67440000-68020000	Gbar_D06-35400000-35900000	0 DPA
Gbar_A06-72820000-72940000	Gbar_D06-42860000-43080000	0 DPA
Gbar_A06-73400000-74080000	Gbar_D06-43240000-43500000	0 DPA
Gbar_A06-74080000-74320000	Gbar_D06-43500000-43660000	0 DPA
Gbar_A06-79100000-79380000	Gbar_D06-40780000-40920000	0 DPA
Gbar_A06-79380000-79620000	Gbar_D06-40920000-41320000	0 DPA
Gbar_A06-80100000-80260000	Gbar_D06-41320000-41740000	0 DPA
Gbar_A06-80800000-80940000	Gbar_D06-40360000-40520000	0 DPA
Gbar_A06-111400000-111760000	Gbar_D06-59320000-59680000	0 DPA
Gbar_A06-113640000-113800000	Gbar_D06-61420000-61620000	0 DPA
Gbar_A06-114560000-114860000	Gbar_D06-62420000-62720000	0 DPA
Gbar_A07-3980000-4160000	Gbar_D07-3700000-3900000	0 DPA
Gbar_A07-15460000-15740000	Gbar_D07-12560000-12760000	0 DPA
Gbar_A07-18600000-18900000	Gbar_D07-14780000-15020000	0 DPA
Gbar_A07-20020000-20240000	Gbar_D07-15880000-16060000	0 DPA
Gbar_A07-21140000-21400000	Gbar_D07-16740000-16920000	0 DPA
Gbar_A07-31000000-31180000	Gbar_D07-23600000-23780000	0 DPA
Gbar_A07-33160000-33360000	Gbar_D07-24960000-25100000	0 DPA
Gbar_A07-37480000-37820000	Gbar_D07-26820000-27040000	0 DPA
Gbar_A07-41100000-41420000	Gbar_D07-28920000-29220000	0 DPA
Gbar_A07-48020000-48500000	Gbar_D07-32760000-33040000	0 DPA
Gbar_A07-50780000-51020000	Gbar_D07-34100000-34240000	0 DPA
Gbar_A07-51020000-51200000	Gbar_D07-36440000-36760000	0 DPA
Gbar_A07-53120000-53300000	Gbar_D07-36960000-37140000	0 DPA
Gbar_A07-53600000-54020000	Gbar_D07-37440000-37680000	0 DPA
Gbar_A07-54020000-54280000	Gbar_D07-37680000-37800000	0 DPA
Gbar_A07-54900000-55580000	Gbar_D07-42620000-43000000	0 DPA
Gbar_A07-55780000-56920000	Gbar_D07-42160000-42340000	0 DPA
Gbar_A07-60900000-61080000	Gbar_D07-37800000-37960000	0 DPA
Gbar_A07-64980000-65480000	Gbar_D07-34240000-34420000	0 DPA
Gbar_A07-71680000-72280000	Gbar_D07-39580000-42160000	0 DPA
Gbar_A07-76800000-77120000	Gbar_D07-44880000-45120000	0 DPA
Gbar_A07-79140000-79320000	Gbar_D07-46420000-46580000	0 DPA
Gbar_A08-6640000-6840000	Gbar_D08-6140000-6380000	0 DPA
Gbar_A08-8220000-8340000	Gbar_D08-7440000-7540000	0 DPA
Gbar_A08-8340000-8620000	Gbar_D08-7540000-7740000	0 DPA
Gbar_A08-8620000-8780000	Gbar_D08-7740000-7900000	0 DPA
Gbar_A08-14080000-14520000	Gbar_D08-11620000-11920000	0 DPA
Gbar_A08-15940000-16240000	Gbar_D08-12700000-12960000	0 DPA
Gbar_A08-16240000-16380000	Gbar_D08-12960000-13100000	0 DPA
Gbar_A08-16720000-16900000	Gbar_D08-13100000-13320000	0 DPA
Gbar_A08-16900000-17500000	Gbar_D08-13320000-13760000	0 DPA
Gbar_A08-17760000-18020000	Gbar_D08-13760000-14160000	0 DPA
Gbar_A08-18020000-18220000	Gbar_D08-14160000-14320000	0 DPA
Gbar_A08-18220000-18780000	Gbar_D08-14320000-14500000	0 DPA
Gbar_A08-19020000-19240000	Gbar_D08-14500000-14740000	0 DPA
Gbar_A08-22160000-22260000	Gbar_D08-16420000-16780000	0 DPA
Gbar_A08-27780000-28120000	Gbar_D08-18360000-18680000	0 DPA
Gbar_A08-31980000-32260000	Gbar_D08-20960000-21260000	0 DPA
Gbar_A08-32440000-32880000	Gbar_D08-20600000-20960000	0 DPA
Gbar_A08-38320000-38740000	Gbar_D08-24580000-24740000	0 DPA
Gbar_A08-41720000-42360000	Gbar_D08-23040000-23220000	0 DPA
Gbar_A08-42360000-42960000	Gbar_D08-22760000-23040000	0 DPA
Gbar_A08-44240000-44520000	Gbar_D08-22180000-22440000	0 DPA
Gbar_A08-45620000-45960000	Gbar_D08-21500000-21840000	0 DPA
Gbar_A08-45960000-46880000	Gbar_D08-29900000-30080000	0 DPA
Gbar_A08-47200000-47760000	Gbar_D08-30680000-30920000	0 DPA
Gbar_A08-48580000-48800000	Gbar_D08-30080000-30260000	0 DPA
Gbar_A08-54580000-54900000	Gbar_D08-28700000-28980000	0 DPA
Gbar_A08-54900000-55720000	Gbar_D08-28140000-28380000	0 DPA
Gbar_A08-57080000-57520000	Gbar_D08-30920000-31080000	0 DPA
Gbar_A08-62760000-63760000	Gbar_D08-34420000-34640000	0 DPA
Gbar_A08-65400000-65680000	Gbar_D08-34200000-34420000	0 DPA
Gbar_A08-66580000-66720000	Gbar_D08-32860000-33060000	0 DPA
Gbar_A08-74820000-75460000	Gbar_D08-38000000-38220000	0 DPA
Gbar_A08-76280000-76960000	Gbar_D08-37800000-38000000	0 DPA
Gbar_A08-83680000-83980000	Gbar_D08-41320000-41560000	0 DPA
Gbar_A08-87360000-87660000	Gbar_D08-43240000-43500000	0 DPA
Gbar_A08-92580000-92820000	Gbar_D08-45440000-45640000	0 DPA
Gbar_A08-92820000-93120000	Gbar_D08-45640000-45860000	0 DPA
Gbar_A08-95580000-95940000	Gbar_D08-47160000-47380000	0 DPA
Gbar_A08-102600000-102860000	Gbar_D08-51940000-52160000	0 DPA
Gbar_A08-104600000-104800000	Gbar_D08-53260000-53440000	0 DPA
Gbar_A08-105420000-105580000	Gbar_D08-53880000-54040000	0 DPA
Gbar_A08-106320000-106700000	Gbar_D08-54640000-54900000	0 DPA
Gbar_A09-3920000-4380000	Gbar_D09-3600000-4060000	0 DPA
Gbar_A09-5340000-5540000	Gbar_D09-6320000-6460000	0 DPA
Gbar_A09-9160000-9560000	Gbar_D09-9240000-9460000	0 DPA
Gbar_A09-10180000-10440000	Gbar_D09-9940000-10420000	0 DPA
Gbar_A09-10840000-11220000	Gbar_D09-10420000-10700000	0 DPA
Gbar_A09-14840000-15080000	Gbar_D09-11980000-12240000	0 DPA
Gbar_A09-21180000-21380000	Gbar_D09-17460000-17720000	0 DPA
Gbar_A09-22860000-23240000	Gbar_D09-16560000-16820000	0 DPA
Gbar_A09-26180000-26460000	Gbar_D09-13400000-13500000	0 DPA
Gbar_A09-27880000-28440000	Gbar_D09-13960000-14260000	0 DPA
Gbar_A09-31380000-31740000	Gbar_D09-15360000-15580000	0 DPA
Gbar_A09-32000000-32760000	Gbar_D09-15580000-15840000	0 DPA
Gbar_A09-33500000-33800000	Gbar_D09-20040000-20240000	0 DPA
Gbar_A09-33800000-34040000	Gbar_D09-20240000-20400000	0 DPA
Gbar_A09-34460000-34860000	Gbar_D09-20400000-20640000	0 DPA
Gbar_A09-37860000-38500000	Gbar_D09-21260000-21500000	0 DPA
Gbar_A09-38940000-39240000	Gbar_D09-22600000-22800000	0 DPA
Gbar_A09-50740000-50960000	Gbar_D09-29160000-29280000	0 DPA
Gbar_A09-51680000-51860000	Gbar_D09-29940000-30080000	0 DPA
Gbar_A09-60000000-60200000	Gbar_D09-35840000-35980000	0 DPA
Gbar_A09-63720000-63940000	Gbar_D09-38620000-38860000	0 DPA
Gbar_A10-22740000-22980000	Gbar_D10-45240000-45420000	0 DPA
Gbar_A10-22980000-23220000	Gbar_D10-44920000-45240000	0 DPA
Gbar_A10-28200000-28420000	Gbar_D10-42000000-42180000	0 DPA
Gbar_A10-33560000-33820000	Gbar_D10-39820000-39960000	0 DPA
Gbar_A10-35060000-35820000	Gbar_D10-38960000-39280000	0 DPA
Gbar_A10-40240000-41140000	Gbar_D10-35140000-35380000	0 DPA
Gbar_A10-41880000-42400000	Gbar_D10-35520000-35960000	0 DPA
Gbar_A10-50220000-50360000	Gbar_D10-33580000-33840000	0 DPA
Gbar_A10-50360000-51700000	Gbar_D10-33360000-33580000	0 DPA
Gbar_A10-52860000-53280000	Gbar_D10-32540000-32740000	0 DPA
Gbar_A10-53800000-54020000	Gbar_D10-32320000-32540000	0 DPA
Gbar_A10-54020000-54780000	Gbar_D10-32160000-32320000	0 DPA
Gbar_A10-58500000-58640000	Gbar_D10-29880000-30220000	0 DPA
Gbar_A10-58900000-59380000	Gbar_D10-29580000-29880000	0 DPA
Gbar_A10-61420000-61540000	Gbar_D10-28760000-28900000	0 DPA
Gbar_A10-61540000-62660000	Gbar_D10-28260000-28380000	0 DPA
Gbar_A10-63800000-64020000	Gbar_D10-27660000-27800000	0 DPA
Gbar_A10-73980000-74540000	Gbar_D10-21040000-21340000	0 DPA
Gbar_A10-74540000-74740000	Gbar_D10-20840000-21040000	0 DPA
Gbar_A10-78580000-78820000	Gbar_D10-19220000-19420000	0 DPA
Gbar_A10-79360000-79740000	Gbar_D10-18740000-19020000	0 DPA
Gbar_A10-80760000-80940000	Gbar_D10-18080000-18220000	0 DPA
Gbar_A10-95640000-95840000	Gbar_D10-52700000-52980000	0 DPA
Gbar_A10-97560000-97900000	Gbar_D10-54120000-54380000	0 DPA
Gbar_A10-101160000-101360000	Gbar_D10-56840000-57000000	0 DPA
Gbar_A10-102160000-102400000	Gbar_D10-57640000-57860000	0 DPA
Gbar_A10-108900000-109140000	Gbar_D10-64460000-64640000	0 DPA
Gbar_A11-10440000-10740000	Gbar_D11-9700000-9920000	0 DPA
Gbar_A11-11740000-12040000	Gbar_D11-10780000-11080000	0 DPA
Gbar_A11-18800000-18980000	Gbar_D11-16360000-16500000	0 DPA
Gbar_A11-21120000-21600000	Gbar_D11-18120000-18560000	0 DPA
Gbar_A11-22640000-22820000	Gbar_D11-19500000-19620000	0 DPA
Gbar_A11-23220000-23520000	Gbar_D11-19820000-20140000	0 DPA
Gbar_A11-25160000-25500000	Gbar_D11-21420000-21600000	0 DPA
Gbar_A11-25500000-25680000	Gbar_D11-21600000-21740000	0 DPA
Gbar_A11-33080000-33500000	Gbar_D11-24940000-25320000	0 DPA
Gbar_A11-33980000-34160000	Gbar_D11-25540000-25740000	0 DPA
Gbar_A11-34160000-34700000	Gbar_D11-39520000-39780000	0 DPA
Gbar_A11-39820000-40080000	Gbar_D11-36080000-36360000	0 DPA
Gbar_A11-40080000-40360000	Gbar_D11-35480000-35800000	0 DPA
Gbar_A11-45240000-45480000	Gbar_D11-32720000-33020000	0 DPA
Gbar_A11-45480000-45860000	Gbar_D11-32560000-32720000	0 DPA
Gbar_A11-50540000-50840000	Gbar_D11-31220000-31420000	0 DPA
Gbar_A11-56840000-57240000	Gbar_D11-27760000-27960000	0 DPA
Gbar_A11-60500000-60700000	Gbar_D11-25740000-25980000	0 DPA
Gbar_A11-61220000-61740000	Gbar_D11-39260000-39520000	0 DPA
Gbar_A11-63760000-63940000	Gbar_D11-38500000-38640000	0 DPA
Gbar_A11-64220000-64740000	Gbar_D11-38220000-38500000	0 DPA
Gbar_A11-65180000-65440000	Gbar_D11-40740000-40900000	0 DPA
Gbar_A11-79580000-79860000	Gbar_D11-46660000-46900000	0 DPA
Gbar_A11-82080000-82320000	Gbar_D11-48180000-48420000	0 DPA
Gbar_A11-82320000-82500000	Gbar_D11-48420000-48540000	0 DPA
Gbar_A11-88540000-88840000	Gbar_D05-45060000-45260000	0 DPA
Gbar_A11-89100000-89400000	Gbar_D11-51740000-52040000	0 DPA
Gbar_A11-103720000-103960000	Gbar_D11-61360000-61560000	0 DPA
Gbar_A11-107420000-107600000	Gbar_D11-63580000-63840000	0 DPA
Gbar_A11-109920000-110080000	Gbar_D11-65860000-66020000	0 DPA
Gbar_A11-110080000-110300000	Gbar_D11-66020000-66220000	0 DPA
Gbar_A12-2900000-3060000	Gbar_D12-2680000-2860000	0 DPA
Gbar_A12-9360000-9760000	Gbar_D12-6960000-7120000	0 DPA
Gbar_A12-33400000-33660000	Gbar_D12-25360000-25880000	0 DPA
Gbar_A12-38100000-38620000	Gbar_D12-16580000-16840000	0 DPA
Gbar_A12-40440000-41060000	Gbar_D12-17720000-17900000	0 DPA
Gbar_A12-42700000-43060000	Gbar_D12-18320000-18480000	0 DPA
Gbar_A12-43060000-43300000	Gbar_D12-18480000-18660000	0 DPA
Gbar_A12-43780000-43960000	Gbar_D12-19060000-19400000	0 DPA
Gbar_A12-46260000-46740000	Gbar_D12-20180000-20500000	0 DPA
Gbar_A12-50960000-51280000	Gbar_D12-21100000-21360000	0 DPA
Gbar_A12-51280000-51560000	Gbar_D12-21360000-21500000	0 DPA
Gbar_A12-54680000-55520000	Gbar_D12-28720000-28900000	0 DPA
Gbar_A12-57980000-58140000	Gbar_D12-29920000-30180000	0 DPA
Gbar_A12-60300000-60680000	Gbar_D12-30660000-30980000	0 DPA
Gbar_A12-62280000-62600000	Gbar_D12-31420000-31680000	0 DPA
Gbar_A12-63200000-63400000	Gbar_D12-31680000-32000000	0 DPA
Gbar_A12-64720000-65860000	Gbar_D12-33060000-33220000	0 DPA
Gbar_A12-67400000-67980000	Gbar_D12-33220000-33520000	0 DPA
Gbar_A12-70080000-70380000	Gbar_D12-34360000-34660000	0 DPA
Gbar_A12-82300000-82560000	Gbar_D12-43700000-43940000	0 DPA
Gbar_A13-9200000-9620000	Gbar_D13-11060000-11260000	0 DPA
Gbar_A13-9620000-9840000	Gbar_D13-11260000-11480000	0 DPA
Gbar_A13-13280000-13520000	Gbar_D13-7500000-7660000	0 DPA
Gbar_A13-17820000-18100000	Gbar_D13-11920000-12080000	0 DPA
Gbar_A13-28420000-28720000	Gbar_D13-16240000-16440000	0 DPA
Gbar_A13-31740000-31960000	Gbar_D13-15260000-15440000	0 DPA
Gbar_A13-41300000-41560000	Gbar_D13-23020000-23440000	0 DPA
Gbar_A13-41560000-41940000	Gbar_D13-22700000-23020000	0 DPA
Gbar_A13-41940000-42160000	Gbar_D13-22420000-22700000	0 DPA
Gbar_A13-49120000-49880000	Gbar_D13-26220000-26380000	0 DPA
Gbar_A13-53320000-54160000	Gbar_D13-18340000-18800000	0 DPA
Gbar_A13-56440000-56740000	Gbar_D13-19560000-19720000	0 DPA
Gbar_A13-58280000-58860000	Gbar_D13-24960000-25320000	0 DPA
Gbar_A13-67240000-67600000	Gbar_D13-29980000-30240000	0 DPA
Gbar_A13-71180000-71760000	Gbar_D13-32000000-32420000	0 DPA
Gbar_A13-71760000-72220000	Gbar_D13-32420000-32600000	0 DPA
Gbar_A13-80920000-81040000	Gbar_D13-36600000-36760000	0 DPA
Gbar_A13-84080000-84440000	Gbar_D13-38240000-38660000	0 DPA
Gbar_A13-86600000-86960000	Gbar_D13-39560000-39900000	0 DPA
Gbar_A13-86960000-87260000	Gbar_D13-38660000-39000000	0 DPA
Gbar_A13-87260000-87460000	Gbar_D13-40040000-40200000	0 DPA
Gbar_A13-92680000-92960000	Gbar_D13-45440000-45720000	0 DPA
Gbar_A13-96360000-96540000	Gbar_D13-48680000-48880000	0 DPA
Gbar_A13-101300000-101600000	Gbar_D13-52320000-52540000	0 DPA
Gbar_A01-460000-740000	Gbar_D01-680000-880000	5 DPA
Gbar_A01-9060000-9280000	Gbar_D01-8460000-8660000	5 DPA
Gbar_A01-14780000-15340000	Gbar_D01-12680000-12880000	5 DPA
Gbar_A01-15340000-15760000	Gbar_D01-12880000-13100000	5 DPA
Gbar_A01-16080000-16320000	Gbar_D01-13440000-13740000	5 DPA
Gbar_A01-16320000-16780000	Gbar_D01-13740000-14100000	5 DPA
Gbar_A01-16780000-17120000	Gbar_D01-14100000-14340000	5 DPA
Gbar_A01-26860000-27300000	Gbar_D01-20940000-21300000	5 DPA
Gbar_A01-35860000-36060000	Gbar_D01-25100000-25280000	5 DPA
Gbar_A01-37900000-38080000	Gbar_D01-27620000-27860000	5 DPA
Gbar_A01-42100000-42580000	Gbar_D01-28120000-28280000	5 DPA
Gbar_A01-43900000-44260000	Gbar_D01-28480000-28720000	5 DPA
Gbar_A01-46020000-46360000	Gbar_D01-29180000-29420000	5 DPA
Gbar_A01-47700000-48000000	Gbar_D01-29420000-29540000	5 DPA
Gbar_A01-49200000-49780000	Gbar_D01-30980000-31280000	5 DPA
Gbar_A01-60200000-60500000	Gbar_D01-38860000-39060000	5 DPA
Gbar_A01-60980000-61600000	Gbar_D01-38340000-38620000	5 DPA
Gbar_A01-62000000-62200000	Gbar_D01-38120000-38340000	5 DPA
Gbar_A01-62480000-63160000	Gbar_D01-34460000-34700000	5 DPA
Gbar_A01-68220000-68720000	Gbar_D01-39060000-39280000	5 DPA
Gbar_A01-70640000-71220000	Gbar_D01-40740000-40940000	5 DPA
Gbar_A01-71220000-71560000	Gbar_D01-40940000-41240000	5 DPA
Gbar_A01-76080000-76500000	Gbar_D01-45880000-46120000	5 DPA
Gbar_A01-76500000-77060000	Gbar_D01-44680000-44920000	5 DPA
Gbar_A01-79260000-79400000	Gbar_D01-44040000-44340000	5 DPA
Gbar_A01-80080000-80260000	Gbar_D01-43840000-44040000	5 DPA
Gbar_A01-82520000-82960000	Gbar_D01-43260000-43420000	5 DPA
Gbar_A01-90540000-90780000	Gbar_D01-47380000-47620000	5 DPA
Gbar_A01-97160000-97320000	Gbar_D01-49400000-49600000	5 DPA
Gbar_A01-101700000-102220000	Gbar_D01-52580000-52800000	5 DPA
Gbar_A01-102660000-103060000	Gbar_D01-53180000-53300000	5 DPA
Gbar_A01-105220000-105520000	Gbar_D01-54940000-55180000	5 DPA
Gbar_A01-111400000-111660000	Gbar_D01-59560000-59740000	5 DPA
Gbar_A01-114780000-114960000	Gbar_D01-62220000-62360000	5 DPA
Gbar_A02-1360000-1540000	Gbar_D02-1660000-1840000	5 DPA
Gbar_A02-4520000-4800000	Gbar_D02-5620000-5840000	5 DPA
Gbar_A02-6100000-6260000	Gbar_D02-6620000-6920000	5 DPA
Gbar_A02-8200000-8340000	Gbar_D02-8280000-8420000	5 DPA
Gbar_A02-10540000-10680000	Gbar_D02-10120000-10280000	5 DPA
Gbar_A02-12120000-12340000	Gbar_D02-11540000-11760000	5 DPA
Gbar_A02-14460000-14820000	Gbar_D02-12940000-13280000	5 DPA
Gbar_A02-14960000-15200000	Gbar_D02-13420000-13580000	5 DPA
Gbar_A02-16620000-16900000	Gbar_D02-14680000-14840000	5 DPA
Gbar_A02-17760000-17980000	Gbar_D02-15300000-15560000	5 DPA
Gbar_A02-18580000-18860000	Gbar_D02-16000000-16180000	5 DPA
Gbar_A02-22420000-22680000	Gbar_D02-27480000-27600000	5 DPA
Gbar_A02-23080000-23300000	Gbar_D02-27160000-27480000	5 DPA
Gbar_A02-24500000-24860000	Gbar_D02-28680000-29120000	5 DPA
Gbar_A02-32060000-32240000	Gbar_D02-23320000-23540000	5 DPA
Gbar_A02-36020000-37080000	Gbar_D02-25700000-25860000	5 DPA
Gbar_A02-42180000-42460000	Gbar_D03-32000000-32200000	5 DPA
Gbar_A02-42460000-42620000	Gbar_D03-32200000-32420000	5 DPA
Gbar_A02-46760000-47180000	Gbar_D03-29340000-29620000	5 DPA
Gbar_A02-47180000-47440000	Gbar_D03-29040000-29340000	5 DPA
Gbar_A02-61880000-62340000	Gbar_D03-26540000-26680000	5 DPA
Gbar_A02-62340000-62680000	Gbar_D03-18960000-19400000	5 DPA
Gbar_A02-63000000-63540000	Gbar_D03-25100000-25380000	5 DPA
Gbar_A02-66800000-67160000	Gbar_D03-22560000-22920000	5 DPA
Gbar_A02-68680000-68880000	Gbar_D03-23740000-23880000	5 DPA
Gbar_A02-70160000-70920000	Gbar_D03-22420000-22560000	5 DPA
Gbar_A02-74360000-74740000	Gbar_D03-20920000-21240000	5 DPA
Gbar_A02-83440000-84220000	Gbar_D03-26680000-26960000	5 DPA
Gbar_A02-84220000-84900000	Gbar_D03-17940000-18140000	5 DPA
Gbar_A02-85120000-85320000	Gbar_D03-18460000-18960000	5 DPA
Gbar_A02-85740000-86380000	Gbar_D03-24540000-24800000	5 DPA
Gbar_A02-87020000-87400000	Gbar_D03-9560000-9720000	5 DPA
Gbar_A02-88040000-88580000	Gbar_D03-8700000-9100000	5 DPA
Gbar_A02-90880000-91100000	Gbar_D03-5400000-5560000	5 DPA
Gbar_A02-95180000-95420000	Gbar_D03-4180000-4360000	5 DPA
Gbar_A02-95420000-95740000	Gbar_D03-3900000-4180000	5 DPA
Gbar_A02-97000000-97400000	Gbar_D03-2480000-2800000	5 DPA
Gbar_A02-97400000-97700000	Gbar_D03-2180000-2480000	5 DPA
Gbar_A03-11100000-11400000	Gbar_D03-40900000-41160000	5 DPA
Gbar_A03-15020000-15200000	Gbar_D03-38320000-38440000	5 DPA
Gbar_A03-15200000-15360000	Gbar_D03-38180000-38320000	5 DPA
Gbar_A03-16180000-16340000	Gbar_D03-34640000-34800000	5 DPA
Gbar_A03-18440000-18640000	Gbar_D03-36060000-36260000	5 DPA
Gbar_A03-27240000-27960000	Gbar_D02-24820000-25320000	5 DPA
Gbar_A03-33980000-34160000	Gbar_D02-27980000-28220000	5 DPA
Gbar_A03-37200000-37380000	Gbar_D02-30820000-30960000	5 DPA
Gbar_A03-37380000-38000000	Gbar_D02-30960000-31440000	5 DPA
Gbar_A03-41960000-42680000	Gbar_D02-37940000-38240000	5 DPA
Gbar_A03-44920000-45200000	Gbar_D02-39300000-39500000	5 DPA
Gbar_A03-45200000-45560000	Gbar_D02-39500000-39700000	5 DPA
Gbar_A03-46100000-46340000	Gbar_D02-33900000-34140000	5 DPA
Gbar_A03-52060000-52580000	Gbar_D02-34920000-35060000	5 DPA
Gbar_A03-52880000-53520000	Gbar_D02-34780000-34920000	5 DPA
Gbar_A03-53520000-53660000	Gbar_D02-35060000-35220000	5 DPA
Gbar_A03-57500000-57760000	Gbar_D02-40160000-40420000	5 DPA
Gbar_A03-59760000-59960000	Gbar_D02-34500000-34780000	5 DPA
Gbar_A03-62980000-63160000	Gbar_D02-42740000-42860000	5 DPA
Gbar_A03-69020000-69400000	Gbar_D02-46380000-46660000	5 DPA
Gbar_A03-71280000-71480000	Gbar_D02-51800000-51980000	5 DPA
Gbar_A03-77160000-77420000	Gbar_D02-47580000-47860000	5 DPA
Gbar_A03-86620000-86780000	Gbar_D02-54140000-54360000	5 DPA
Gbar_A03-97780000-98080000	Gbar_D02-61200000-61460000	5 DPA
Gbar_A04-8200000-8380000	Gbar_D05-54600000-54860000	5 DPA
Gbar_A04-11960000-12320000	Gbar_D05-51220000-51420000	5 DPA
Gbar_A04-12580000-12820000	Gbar_D05-41840000-42020000	5 DPA
Gbar_A04-19140000-19680000	Gbar_D04-25800000-26040000	5 DPA
Gbar_A04-21580000-21820000	Gbar_D04-25000000-25140000	5 DPA
Gbar_A04-23120000-23240000	Gbar_D06-39480000-39660000	5 DPA
Gbar_A04-30260000-30480000	Gbar_D04-24560000-24740000	5 DPA
Gbar_A04-34620000-34780000	Gbar_D04-27000000-27440000	5 DPA
Gbar_A04-35700000-36160000	Gbar_D04-27440000-27580000	5 DPA
Gbar_A04-37040000-37360000	Gbar_D04-27760000-27920000	5 DPA
Gbar_A04-39680000-39900000	Gbar_D04-29480000-29700000	5 DPA
Gbar_A04-39900000-40100000	Gbar_D04-29320000-29480000	5 DPA
Gbar_A04-41120000-41780000	Gbar_D04-28920000-29140000	5 DPA
Gbar_A04-43480000-44080000	Gbar_D04-28760000-28920000	5 DPA
Gbar_A04-45540000-45660000	Gbar_D04-31040000-31240000	5 DPA
Gbar_A04-52740000-53200000	Gbar_D04-32760000-32920000	5 DPA
Gbar_A04-53200000-53500000	Gbar_D04-33080000-33360000	5 DPA
Gbar_A04-58500000-58720000	Gbar_D04-35180000-35380000	5 DPA
Gbar_A04-60920000-61340000	Gbar_D04-36840000-37000000	5 DPA
Gbar_A04-65220000-65420000	Gbar_D04-39360000-39700000	5 DPA
Gbar_A04-69820000-69920000	Gbar_D04-42440000-42620000	5 DPA
Gbar_A04-69920000-70200000	Gbar_D04-42620000-43000000	5 DPA
Gbar_A04-72040000-72200000	Gbar_D04-44180000-44340000	5 DPA
Gbar_A04-72200000-72380000	Gbar_D04-44340000-44460000	5 DPA
Gbar_A04-74140000-74400000	Gbar_D04-45620000-45820000	5 DPA
Gbar_A04-74400000-74680000	Gbar_D04-45820000-46020000	5 DPA
Gbar_A04-76280000-76620000	Gbar_D04-47260000-47440000	5 DPA
Gbar_A05-17100000-17420000	Gbar_D05-16280000-16460000	5 DPA
Gbar_A05-21700000-21920000	Gbar_D05-20300000-20480000	5 DPA
Gbar_A05-21920000-22200000	Gbar_D05-20480000-20740000	5 DPA
Gbar_A05-22200000-22540000	Gbar_D05-20740000-21000000	5 DPA
Gbar_A05-27020000-27340000	Gbar_D05-25120000-25420000	5 DPA
Gbar_A05-37960000-38280000	Gbar_D05-32380000-32560000	5 DPA
Gbar_A05-40700000-41100000	Gbar_D05-34360000-34680000	5 DPA
Gbar_A05-45600000-46280000	Gbar_D05-37600000-37980000	5 DPA
Gbar_A05-46280000-46900000	Gbar_D05-37980000-38180000	5 DPA
Gbar_A05-47620000-48340000	Gbar_D05-38860000-39000000	5 DPA
Gbar_A05-50240000-50500000	Gbar_D05-39840000-40220000	5 DPA
Gbar_A05-58160000-58420000	Gbar_D05-43060000-43220000	5 DPA
Gbar_A05-59560000-60040000	Gbar_D05-43560000-43780000	5 DPA
Gbar_A05-61580000-61760000	Gbar_D05-44560000-44700000	5 DPA
Gbar_A05-64340000-64620000	Gbar_D05-45500000-45640000	5 DPA
Gbar_A05-67900000-68100000	Gbar_D05-47280000-47600000	5 DPA
Gbar_A05-69180000-69460000	Gbar_D05-48200000-48380000	5 DPA
Gbar_A05-69460000-69660000	Gbar_D05-48380000-48520000	5 DPA
Gbar_A05-69660000-69900000	Gbar_D05-48520000-48720000	5 DPA
Gbar_A05-87780000-88240000	Gbar_D04-11480000-11800000	5 DPA
Gbar_A05-96060000-96280000	Gbar_D04-5460000-5640000	5 DPA
Gbar_A05-97140000-97440000	Gbar_D04-4600000-4840000	5 DPA
Gbar_A06-3520000-3760000	Gbar_D06-3340000-3500000	5 DPA
Gbar_A06-7640000-7820000	Gbar_D06-6140000-6440000	5 DPA
Gbar_A06-10020000-10260000	Gbar_D06-7920000-8160000	5 DPA
Gbar_A06-10260000-10540000	Gbar_D06-8160000-8400000	5 DPA
Gbar_A06-12660000-13060000	Gbar_D06-9760000-10020000	5 DPA
Gbar_A06-13500000-13740000	Gbar_D06-10020000-10180000	5 DPA
Gbar_A06-21740000-22320000	Gbar_D06-15000000-15320000	5 DPA
Gbar_A06-27960000-28360000	Gbar_D06-17940000-18220000	5 DPA
Gbar_A06-32440000-32680000	Gbar_D06-20360000-20540000	5 DPA
Gbar_A06-38860000-39540000	Gbar_D06-27400000-27680000	5 DPA
Gbar_A06-42300000-42760000	Gbar_D06-24820000-25000000	5 DPA
Gbar_A06-42760000-42940000	Gbar_D06-25000000-25220000	5 DPA
Gbar_A06-50760000-51080000	Gbar_D06-29100000-29340000	5 DPA
Gbar_A06-53080000-53660000	Gbar_D06-31320000-31620000	5 DPA
Gbar_A06-56200000-56600000	Gbar_D06-32280000-32620000	5 DPA
Gbar_A06-59580000-60160000	Gbar_D06-34660000-34840000	5 DPA
Gbar_A06-60540000-60960000	Gbar_D06-37680000-38020000	5 DPA
Gbar_A06-61160000-61280000	Gbar_D06-33100000-33220000	5 DPA
Gbar_A06-63520000-63780000	Gbar_D01-39780000-40060000	5 DPA
Gbar_A06-63780000-63980000	Gbar_D06-37120000-37440000	5 DPA
Gbar_A06-63980000-64200000	Gbar_D06-37020000-37120000	5 DPA
Gbar_A06-65560000-65860000	Gbar_D06-36260000-36580000	5 DPA
Gbar_A06-67600000-68400000	Gbar_D06-35600000-35900000	5 DPA
Gbar_A06-68400000-69060000	Gbar_D06-34240000-34660000	5 DPA
Gbar_A06-72520000-72820000	Gbar_D13-36760000-36920000	5 DPA
Gbar_A06-73400000-73680000	Gbar_D06-43240000-43380000	5 DPA
Gbar_A06-74080000-74320000	Gbar_D06-43500000-43660000	5 DPA
Gbar_A06-79100000-79380000	Gbar_D06-40780000-40920000	5 DPA
Gbar_A06-79380000-79620000	Gbar_D06-40920000-41320000	5 DPA
Gbar_A06-80100000-80260000	Gbar_D06-41320000-41740000	5 DPA
Gbar_A06-80800000-80940000	Gbar_D06-40360000-40520000	5 DPA
Gbar_A06-80940000-81240000	Gbar_D06-40140000-40360000	5 DPA
Gbar_A06-85280000-85500000	Gbar_D06-47380000-47660000	5 DPA
Gbar_A06-93860000-94060000	Gbar_D06-44500000-44700000	5 DPA
Gbar_A06-94060000-94440000	Gbar_D06-44160000-44500000	5 DPA
Gbar_A06-100540000-100760000	Gbar_D06-51100000-51320000	5 DPA
Gbar_A06-103040000-103260000	Gbar_D06-52560000-52780000	5 DPA
Gbar_A07-10120000-10520000	Gbar_D07-8940000-9140000	5 DPA
Gbar_A07-18600000-18900000	Gbar_D07-14780000-15020000	5 DPA
Gbar_A07-20980000-21140000	Gbar_D07-16560000-16740000	5 DPA
Gbar_A07-21140000-21400000	Gbar_D07-16740000-16900000	5 DPA
Gbar_A07-22920000-23260000	Gbar_D07-18060000-18300000	5 DPA
Gbar_A07-23400000-23600000	Gbar_D07-18300000-18480000	5 DPA
Gbar_A07-24140000-24460000	Gbar_D07-18940000-19200000	5 DPA
Gbar_A07-31000000-31180000	Gbar_D07-23600000-23760000	5 DPA
Gbar_A07-37480000-37820000	Gbar_D07-26820000-27040000	5 DPA
Gbar_A07-41140000-41420000	Gbar_D07-28920000-29220000	5 DPA
Gbar_A07-42260000-42440000	Gbar_D07-29640000-29780000	5 DPA
Gbar_A07-44840000-45420000	Gbar_D07-31500000-31780000	5 DPA
Gbar_A07-48020000-48500000	Gbar_D07-32760000-33040000	5 DPA
Gbar_A07-50780000-51020000	Gbar_D07-34100000-34260000	5 DPA
Gbar_A07-52640000-52940000	Gbar_D07-36800000-36960000	5 DPA
Gbar_A07-53600000-54020000	Gbar_D07-37440000-37680000	5 DPA
Gbar_A07-54020000-54280000	Gbar_D07-37680000-37800000	5 DPA
Gbar_A07-54900000-55580000	Gbar_D07-42620000-43020000	5 DPA
Gbar_A07-56420000-56920000	Gbar_D07-42160000-42620000	5 DPA
Gbar_A07-60900000-61080000	Gbar_D07-37800000-37960000	5 DPA
Gbar_A07-62680000-62820000	Gbar_D07-38260000-38380000	5 DPA
Gbar_A07-62820000-63180000	Gbar_D07-38380000-38600000	5 DPA
Gbar_A07-71680000-72380000	Gbar_D07-41420000-42160000	5 DPA
Gbar_A07-73700000-73920000	Gbar_D07-43180000-43480000	5 DPA
Gbar_A07-84300000-84660000	Gbar_D07-48660000-48940000	5 DPA
Gbar_A08-340000-520000	Gbar_D08-340000-540000	5 DPA
Gbar_A08-6640000-6840000	Gbar_D08-6140000-6380000	5 DPA
Gbar_A08-8220000-8340000	Gbar_D08-7440000-7540000	5 DPA
Gbar_A08-8340000-8620000	Gbar_D08-7540000-7740000	5 DPA
Gbar_A08-14500000-14780000	Gbar_D08-11620000-11920000	5 DPA
Gbar_A08-15020000-15340000	Gbar_D08-11920000-12240000	5 DPA
Gbar_A08-15940000-16240000	Gbar_D08-12700000-12960000	5 DPA
Gbar_A08-16240000-16360000	Gbar_D08-12960000-13100000	5 DPA
Gbar_A08-16720000-16900000	Gbar_D08-13100000-13320000	5 DPA
Gbar_A08-17820000-18020000	Gbar_D08-13760000-14160000	5 DPA
Gbar_A08-19060000-19240000	Gbar_D08-14500000-14740000	5 DPA
Gbar_A08-23900000-24200000	Gbar_D08-17080000-17280000	5 DPA
Gbar_A08-27820000-28120000	Gbar_D08-18360000-18680000	5 DPA
Gbar_A08-28580000-28780000	Gbar_D08-18680000-18820000	5 DPA
Gbar_A08-29280000-29560000	Gbar_D08-18960000-19140000	5 DPA
Gbar_A08-32000000-32260000	Gbar_D08-20960000-21240000	5 DPA
Gbar_A08-38320000-38740000	Gbar_D08-24620000-24740000	5 DPA
Gbar_A08-41720000-42360000	Gbar_D08-23040000-23220000	5 DPA
Gbar_A08-42360000-42960000	Gbar_D08-22760000-23040000	5 DPA
Gbar_A08-45920000-46560000	Gbar_D08-21500000-21840000	5 DPA
Gbar_A08-46560000-46860000	Gbar_D08-29900000-30080000	5 DPA
Gbar_A08-47180000-47760000	Gbar_D08-30680000-30920000	5 DPA
Gbar_A08-48580000-48780000	Gbar_D08-30080000-30260000	5 DPA
Gbar_A08-54880000-55740000	Gbar_D08-28140000-28380000	5 DPA
Gbar_A08-57080000-57520000	Gbar_D08-30920000-31080000	5 DPA
Gbar_A08-66580000-66720000	Gbar_D08-32860000-33060000	5 DPA
Gbar_A08-75360000-75820000	Gbar_D08-38000000-38220000	5 DPA
Gbar_A08-80460000-80700000	Gbar_D08-36480000-36640000	5 DPA
Gbar_A08-83680000-83980000	Gbar_D08-41320000-41560000	5 DPA
Gbar_A08-87380000-87660000	Gbar_D08-43280000-43500000	5 DPA
Gbar_A08-87660000-87820000	Gbar_D08-43500000-43640000	5 DPA
Gbar_A08-87820000-88080000	Gbar_D08-43640000-43860000	5 DPA
Gbar_A08-89120000-89780000	Gbar_D08-44760000-45100000	5 DPA
Gbar_A08-92580000-92820000	Gbar_D08-45440000-45640000	5 DPA
Gbar_A08-92820000-93120000	Gbar_D08-45640000-45820000	5 DPA
Gbar_A08-95580000-95940000	Gbar_D08-47160000-47380000	5 DPA
Gbar_A08-104600000-104800000	Gbar_D08-53260000-53440000	5 DPA
Gbar_A08-106700000-107440000	Gbar_D08-54900000-55480000	5 DPA
Gbar_A08-118980000-119240000	Gbar_D08-65160000-65400000	5 DPA
Gbar_A09-7340000-7540000	Gbar_D09-7800000-7980000	5 DPA
Gbar_A09-9180000-9560000	Gbar_D09-9240000-9460000	5 DPA
Gbar_A09-10180000-10420000	Gbar_D09-9940000-10400000	5 DPA
Gbar_A09-10820000-11080000	Gbar_D09-10400000-10680000	5 DPA
Gbar_A09-13180000-13460000	Gbar_D09-10900000-11140000	5 DPA
Gbar_A09-14340000-14540000	Gbar_D09-11740000-11980000	5 DPA
Gbar_A09-14840000-15080000	Gbar_D09-11980000-12240000	5 DPA
Gbar_A09-19580000-19980000	Gbar_D09-17860000-17980000	5 DPA
Gbar_A09-20580000-21040000	Gbar_D09-17720000-17860000	5 DPA
Gbar_A09-21180000-21380000	Gbar_D09-17460000-17720000	5 DPA
Gbar_A09-21380000-21540000	Gbar_D09-17080000-17460000	5 DPA
Gbar_A09-22860000-23240000	Gbar_D09-16580000-16820000	5 DPA
Gbar_A09-27880000-28440000	Gbar_D09-13960000-14260000	5 DPA
Gbar_A09-31380000-31740000	Gbar_D09-15360000-15580000	5 DPA
Gbar_A09-32740000-33140000	Gbar_D09-15580000-15840000	5 DPA
Gbar_A09-33360000-33800000	Gbar_D09-20020000-20240000	5 DPA
Gbar_A09-33800000-34040000	Gbar_D09-20240000-20400000	5 DPA
Gbar_A09-34460000-34880000	Gbar_D09-20400000-20640000	5 DPA
Gbar_A09-44720000-45360000	Gbar_D09-25560000-25860000	5 DPA
Gbar_A09-51680000-51860000	Gbar_D09-29940000-30080000	5 DPA
Gbar_A09-52220000-52560000	Gbar_D09-30080000-30320000	5 DPA
Gbar_A09-59980000-60200000	Gbar_D09-35840000-35980000	5 DPA
Gbar_A09-62000000-62280000	Gbar_D09-37360000-37600000	5 DPA
Gbar_A09-74220000-74500000	Gbar_D09-48200000-48380000	5 DPA
Gbar_A09-74500000-74720000	Gbar_D09-48380000-48560000	5 DPA
Gbar_A10-10580000-10800000	Gbar_D10-8780000-8920000	5 DPA
Gbar_A10-18580000-19040000	Gbar_D10-11400000-11660000	5 DPA
Gbar_A10-19040000-19360000	Gbar_D10-11140000-11400000	5 DPA
Gbar_A10-26140000-26660000	Gbar_D10-42700000-42860000	5 DPA
Gbar_A10-27260000-27600000	Gbar_D10-42420000-42700000	5 DPA
Gbar_A10-27600000-27940000	Gbar_D10-42180000-42420000	5 DPA
Gbar_A10-28200000-28420000	Gbar_D10-42000000-42180000	5 DPA
Gbar_A10-33560000-33820000	Gbar_D10-39820000-39960000	5 DPA
Gbar_A10-37360000-37860000	Gbar_D10-36560000-36660000	5 DPA
Gbar_A10-38260000-38540000	Gbar_D10-36660000-36960000	5 DPA
Gbar_A10-40700000-41140000	Gbar_D10-35140000-35380000	5 DPA
Gbar_A10-47220000-47780000	Gbar_D10-34620000-34920000	5 DPA
Gbar_A10-52840000-53220000	Gbar_D10-32560000-32740000	5 DPA
Gbar_A10-53800000-54020000	Gbar_D10-32320000-32560000	5 DPA
Gbar_A10-55280000-55620000	Gbar_D10-31760000-32160000	5 DPA
Gbar_A10-55620000-56100000	Gbar_D10-31140000-31320000	5 DPA
Gbar_A10-57800000-58260000	Gbar_D10-30340000-30560000	5 DPA
Gbar_A10-58500000-58660000	Gbar_D10-29880000-30200000	5 DPA
Gbar_A10-59340000-59620000	Gbar_D10-29580000-29880000	5 DPA
Gbar_A10-61420000-61540000	Gbar_D10-28760000-28900000	5 DPA
Gbar_A10-62440000-62660000	Gbar_D10-28260000-28760000	5 DPA
Gbar_A10-63800000-64020000	Gbar_D10-27660000-27800000	5 DPA
Gbar_A10-65200000-65360000	Gbar_D10-26760000-27260000	5 DPA
Gbar_A10-71880000-72380000	Gbar_D10-22500000-22820000	5 DPA
Gbar_A10-79360000-79740000	Gbar_D10-18740000-19020000	5 DPA
Gbar_A10-80620000-80760000	Gbar_D10-18220000-18480000	5 DPA
Gbar_A10-85500000-85780000	Gbar_D10-46340000-46520000	5 DPA
Gbar_A10-85780000-86100000	Gbar_D10-46520000-46660000	5 DPA
Gbar_A10-88640000-88980000	Gbar_D10-47840000-48180000	5 DPA
Gbar_A10-90240000-90580000	Gbar_D10-49000000-49380000	5 DPA
Gbar_A10-91300000-91560000	Gbar_D10-49380000-50060000	5 DPA
Gbar_A10-92440000-92640000	Gbar_D10-50480000-50640000	5 DPA
Gbar_A10-94800000-95060000	Gbar_D10-52000000-52220000	5 DPA
Gbar_A10-95060000-95360000	Gbar_D10-52220000-52480000	5 DPA
Gbar_A10-97560000-97900000	Gbar_D10-54120000-54380000	5 DPA
Gbar_A10-101120000-101360000	Gbar_D10-56840000-57000000	5 DPA
Gbar_A10-108900000-109140000	Gbar_D10-64440000-64640000	5 DPA
Gbar_A11-10440000-10740000	Gbar_D11-9700000-9920000	5 DPA
Gbar_A11-18800000-18980000	Gbar_D11-16360000-16500000	5 DPA
Gbar_A11-23220000-23520000	Gbar_D11-19820000-20140000	5 DPA
Gbar_A11-25160000-25500000	Gbar_D11-21420000-21600000	5 DPA
Gbar_A11-25500000-25680000	Gbar_D11-21600000-21760000	5 DPA
Gbar_A11-33080000-33500000	Gbar_D11-25120000-25320000	5 DPA
Gbar_A11-34160000-34700000	Gbar_D11-39520000-39760000	5 DPA
Gbar_A11-39820000-40060000	Gbar_D11-36080000-36360000	5 DPA
Gbar_A11-40060000-40360000	Gbar_D11-35480000-35800000	5 DPA
Gbar_A11-40360000-40580000	Gbar_D11-35240000-35480000	5 DPA
Gbar_A11-41420000-42040000	Gbar_D11-35060000-35240000	5 DPA
Gbar_A11-50540000-50860000	Gbar_D11-31220000-31420000	5 DPA
Gbar_A11-52580000-52800000	Gbar_D11-30040000-30200000	5 DPA
Gbar_A11-56420000-56720000	Gbar_D11-28020000-28300000	5 DPA
Gbar_A11-60480000-60700000	Gbar_D11-25740000-25980000	5 DPA
Gbar_A11-61220000-61740000	Gbar_D11-39260000-39520000	5 DPA
Gbar_A11-63780000-63940000	Gbar_D11-38500000-38640000	5 DPA
Gbar_A11-64220000-64460000	Gbar_D11-38220000-38500000	5 DPA
Gbar_A11-65420000-65640000	Gbar_D11-40740000-41220000	5 DPA
Gbar_A11-67860000-68400000	Gbar_D11-44300000-44620000	5 DPA
Gbar_A11-79580000-79860000	Gbar_D11-46660000-46900000	5 DPA
Gbar_A11-89120000-89420000	Gbar_D11-51740000-52040000	5 DPA
Gbar_A11-94380000-94800000	Gbar_D11-53880000-54160000	5 DPA
Gbar_A11-94800000-94940000	Gbar_D11-54160000-54300000	5 DPA
Gbar_A11-103720000-103960000	Gbar_D11-61360000-61560000	5 DPA
Gbar_A11-108700000-109060000	Gbar_D11-64840000-65080000	5 DPA
Gbar_A11-109920000-110080000	Gbar_D11-65860000-66020000	5 DPA
Gbar_A11-110080000-110300000	Gbar_D11-66020000-66220000	5 DPA
Gbar_A12-5120000-5840000	Gbar_D12-5020000-5440000	5 DPA
Gbar_A12-5840000-6180000	Gbar_D12-4760000-5020000	5 DPA
Gbar_A12-9520000-9760000	Gbar_D12-6940000-7120000	5 DPA
Gbar_A12-11380000-11560000	Gbar_D12-8420000-8640000	5 DPA
Gbar_A12-15660000-15940000	Gbar_D12-11500000-11740000	5 DPA
Gbar_A12-19160000-19640000	Gbar_D12-13040000-13260000	5 DPA
Gbar_A12-33400000-33800000	Gbar_D12-25340000-25620000	5 DPA
Gbar_A12-35280000-35660000	Gbar_D12-26800000-27100000	5 DPA
Gbar_A12-38120000-38620000	Gbar_D12-16260000-16840000	5 DPA
Gbar_A12-39380000-39680000	Gbar_D12-17020000-17240000	5 DPA
Gbar_A12-40440000-41000000	Gbar_D12-17720000-17900000	5 DPA
Gbar_A12-42700000-43060000	Gbar_D12-18320000-18480000	5 DPA
Gbar_A12-43060000-43300000	Gbar_D12-18480000-18660000	5 DPA
Gbar_A12-43500000-43780000	Gbar_D12-18660000-19060000	5 DPA
Gbar_A12-43780000-43960000	Gbar_D12-19060000-19240000	5 DPA
Gbar_A12-46100000-46280000	Gbar_D12-20480000-20640000	5 DPA
Gbar_A12-46860000-47480000	Gbar_D12-19880000-20180000	5 DPA
Gbar_A12-47480000-47900000	Gbar_D12-19760000-19880000	5 DPA
Gbar_A12-50960000-51280000	Gbar_D12-21100000-21360000	5 DPA
Gbar_A12-51280000-51560000	Gbar_D12-21360000-21500000	5 DPA
Gbar_A12-54660000-55520000	Gbar_D12-28720000-28920000	5 DPA
Gbar_A12-58380000-58580000	Gbar_D12-29340000-29600000	5 DPA
Gbar_A12-60280000-60680000	Gbar_D12-30680000-31220000	5 DPA
Gbar_A12-64540000-64720000	Gbar_D12-32020000-32280000	5 DPA
Gbar_A12-65420000-65860000	Gbar_D12-33060000-33220000	5 DPA
Gbar_A12-67780000-67980000	Gbar_D12-33220000-33520000	5 DPA
Gbar_A13-5860000-6200000	Gbar_D13-4760000-5000000	5 DPA
Gbar_A13-6480000-6760000	Gbar_D13-5300000-5500000	5 DPA
Gbar_A13-7120000-7380000	Gbar_D13-10080000-10280000	5 DPA
Gbar_A13-9200000-9620000	Gbar_D13-11060000-11260000	5 DPA
Gbar_A13-13280000-13520000	Gbar_D13-7500000-7660000	5 DPA
Gbar_A13-20340000-20520000	Gbar_D13-12800000-13220000	5 DPA
Gbar_A13-22660000-22940000	Gbar_D13-14040000-14240000	5 DPA
Gbar_A13-24820000-25220000	Gbar_D13-17060000-17200000	5 DPA
Gbar_A13-34980000-35300000	Gbar_D13-14680000-14900000	5 DPA
Gbar_A13-40440000-40620000	Gbar_D13-23720000-23900000	5 DPA
Gbar_A13-44900000-45240000	Gbar_D13-21300000-21500000	5 DPA
Gbar_A13-49080000-49680000	Gbar_D13-26220000-26380000	5 DPA
Gbar_A13-52260000-52520000	Gbar_D13-18140000-18340000	5 DPA
Gbar_A13-53320000-54420000	Gbar_D13-18340000-18800000	5 DPA
Gbar_A13-58280000-58660000	Gbar_D13-24920000-25320000	5 DPA
Gbar_A13-69200000-69380000	Gbar_D13-31140000-31280000	5 DPA
Gbar_A13-69380000-69780000	Gbar_D13-31280000-31760000	5 DPA
Gbar_A13-71260000-71760000	Gbar_D13-32060000-32420000	5 DPA
Gbar_A13-73400000-73740000	Gbar_D13-32960000-33100000	5 DPA
Gbar_A13-79860000-80140000	Gbar_D13-35980000-36220000	5 DPA
Gbar_A13-82300000-82460000	Gbar_D13-37100000-37340000	5 DPA
Gbar_A13-82940000-83120000	Gbar_D13-37340000-37520000	5 DPA
Gbar_A13-84420000-84960000	Gbar_D13-39900000-40040000	5 DPA
Gbar_A13-86960000-87260000	Gbar_D13-38660000-39000000	5 DPA
Gbar_A13-87260000-87460000	Gbar_D13-40040000-40200000	5 DPA
Gbar_A13-92660000-92960000	Gbar_D13-45600000-45820000	5 DPA
Gbar_A13-96360000-96540000	Gbar_D13-48680000-48880000	5 DPA
Gbar_A13-98260000-98440000	Gbar_D13-50060000-50300000	5 DPA
Gbar_A01-460000-740000	Gbar_D01-660000-880000	10 DPA
Gbar_A01-9060000-9260000	Gbar_D01-8460000-8640000	10 DPA
Gbar_A01-13340000-13640000	Gbar_D01-11760000-11980000	10 DPA
Gbar_A01-14780000-15340000	Gbar_D01-12680000-12880000	10 DPA
Gbar_A01-16080000-16320000	Gbar_D01-13440000-13740000	10 DPA
Gbar_A01-16320000-16780000	Gbar_D01-13740000-14100000	10 DPA
Gbar_A01-16780000-17120000	Gbar_D01-14100000-14340000	10 DPA
Gbar_A01-17520000-17780000	Gbar_D01-14640000-14780000	10 DPA
Gbar_A01-26860000-27300000	Gbar_D01-21020000-21300000	10 DPA
Gbar_A01-28720000-29140000	Gbar_D01-21680000-22060000	10 DPA
Gbar_A01-32060000-32280000	Gbar_D01-23440000-23620000	10 DPA
Gbar_A01-42560000-42820000	Gbar_D01-28120000-28280000	10 DPA
Gbar_A01-43900000-44760000	Gbar_D01-28480000-28720000	10 DPA
Gbar_A01-46060000-46360000	Gbar_D01-29180000-29420000	10 DPA
Gbar_A01-46360000-46560000	Gbar_D01-30120000-30440000	10 DPA
Gbar_A01-47700000-48020000	Gbar_D01-29420000-29540000	10 DPA
Gbar_A01-49200000-49780000	Gbar_D01-30980000-31280000	10 DPA
Gbar_A01-62000000-62220000	Gbar_D01-38120000-38340000	10 DPA
Gbar_A01-62640000-63160000	Gbar_D01-34460000-34700000	10 DPA
Gbar_A01-68220000-68720000	Gbar_D01-39060000-39300000	10 DPA
Gbar_A01-76080000-76500000	Gbar_D01-45880000-46120000	10 DPA
Gbar_A01-79260000-79400000	Gbar_D01-44040000-44340000	10 DPA
Gbar_A01-80100000-80260000	Gbar_D01-43840000-44040000	10 DPA
Gbar_A01-90540000-90780000	Gbar_D01-47360000-47620000	10 DPA
Gbar_A01-94640000-95220000	Gbar_D01-50300000-50560000	10 DPA
Gbar_A01-95220000-95400000	Gbar_D01-50200000-50300000	10 DPA
Gbar_A01-102660000-103060000	Gbar_D01-53180000-53300000	10 DPA
Gbar_A01-105220000-105520000	Gbar_D01-54940000-55180000	10 DPA
Gbar_A01-107520000-107680000	Gbar_D01-56680000-56880000	10 DPA
Gbar_A01-111400000-111660000	Gbar_D01-59560000-59740000	10 DPA
Gbar_A02-1360000-1540000	Gbar_D02-1680000-1840000	10 DPA
Gbar_A02-4520000-4800000	Gbar_D02-5620000-5840000	10 DPA
Gbar_A02-14460000-14820000	Gbar_D02-12940000-13280000	10 DPA
Gbar_A02-14960000-15180000	Gbar_D02-13420000-13580000	10 DPA
Gbar_A02-16200000-16460000	Gbar_D02-14440000-14680000	10 DPA
Gbar_A02-16460000-16640000	Gbar_D02-14680000-14840000	10 DPA
Gbar_A02-17760000-18000000	Gbar_D02-15300000-15560000	10 DPA
Gbar_A02-18580000-18860000	Gbar_D02-16000000-16180000	10 DPA
Gbar_A02-21620000-21960000	Gbar_D02-17380000-17720000	10 DPA
Gbar_A02-22420000-22680000	Gbar_D02-27480000-27600000	10 DPA
Gbar_A02-23060000-23300000	Gbar_D02-27160000-27480000	10 DPA
Gbar_A02-24480000-24860000	Gbar_D02-28680000-29120000	10 DPA
Gbar_A02-32060000-32240000	Gbar_D02-23320000-23540000	10 DPA
Gbar_A02-33400000-33640000	Gbar_D02-23820000-23940000	10 DPA
Gbar_A02-42460000-42600000	Gbar_D03-32200000-32380000	10 DPA
Gbar_A02-61880000-62340000	Gbar_D03-26540000-26680000	10 DPA
Gbar_A02-62340000-62680000	Gbar_D03-19260000-19400000	10 DPA
Gbar_A02-68660000-68880000	Gbar_D03-23740000-23880000	10 DPA
Gbar_A02-73700000-73900000	Gbar_D03-26960000-27320000	10 DPA
Gbar_A02-80780000-81260000	Gbar_D03-13420000-13720000	10 DPA
Gbar_A02-84060000-84220000	Gbar_D03-26680000-26960000	10 DPA
Gbar_A02-84520000-85120000	Gbar_D03-17940000-18140000	10 DPA
Gbar_A02-85120000-85320000	Gbar_D03-18360000-18960000	10 DPA
Gbar_A02-85740000-86380000	Gbar_D03-24520000-24800000	10 DPA
Gbar_A02-88040000-88580000	Gbar_D03-8700000-9100000	10 DPA
Gbar_A02-90880000-91100000	Gbar_D03-5400000-5560000	10 DPA
Gbar_A02-93340000-93560000	Gbar_D03-7380000-7500000	10 DPA
Gbar_A02-93560000-94080000	Gbar_D03-7500000-7700000	10 DPA
Gbar_A03-11100000-11420000	Gbar_D03-40900000-41160000	10 DPA
Gbar_A03-15020000-15200000	Gbar_D03-38320000-38440000	10 DPA
Gbar_A03-16180000-16340000	Gbar_D03-34640000-34800000	10 DPA
Gbar_A03-18440000-18620000	Gbar_D03-36060000-36220000	10 DPA
Gbar_A03-18620000-18840000	Gbar_D03-36220000-36460000	10 DPA
Gbar_A03-27220000-27960000	Gbar_D02-24820000-25320000	10 DPA
Gbar_A03-33960000-34160000	Gbar_D02-27980000-28220000	10 DPA
Gbar_A03-37200000-37380000	Gbar_D02-30820000-30960000	10 DPA
Gbar_A03-37380000-38000000	Gbar_D02-30960000-31440000	10 DPA
Gbar_A03-42360000-42680000	Gbar_D02-37940000-38240000	10 DPA
Gbar_A03-44920000-45200000	Gbar_D02-39300000-39500000	10 DPA
Gbar_A03-46100000-46340000	Gbar_D02-33900000-34140000	10 DPA
Gbar_A03-49500000-49900000	Gbar_D02-35840000-36160000	10 DPA
Gbar_A03-52060000-52580000	Gbar_D02-34920000-35060000	10 DPA
Gbar_A03-52880000-53520000	Gbar_D02-34780000-34920000	10 DPA
Gbar_A03-53520000-53660000	Gbar_D02-35060000-35220000	10 DPA
Gbar_A03-57500000-57780000	Gbar_D02-40160000-40420000	10 DPA
Gbar_A03-59760000-59960000	Gbar_D02-34500000-34780000	10 DPA
Gbar_A03-69020000-69400000	Gbar_D02-46380000-46660000	10 DPA
Gbar_A03-71080000-71500000	Gbar_D02-51800000-51980000	10 DPA
Gbar_A03-77160000-77920000	Gbar_D02-47580000-47860000	10 DPA
Gbar_A03-78020000-78580000	Gbar_D02-47860000-48180000	10 DPA
Gbar_A03-85140000-85380000	Gbar_D02-52700000-52960000	10 DPA
Gbar_A03-85380000-85700000	Gbar_D02-52960000-53160000	10 DPA
Gbar_A03-86620000-86780000	Gbar_D02-54140000-54360000	10 DPA
Gbar_A03-92320000-92460000	Gbar_D02-57380000-57600000	10 DPA
Gbar_A03-97780000-98080000	Gbar_D02-61200000-61460000	10 DPA
Gbar_A04-3940000-4560000	Gbar_D05-60460000-60780000	10 DPA
Gbar_A04-8200000-8380000	Gbar_D05-54600000-54860000	10 DPA
Gbar_A04-11960000-12320000	Gbar_D05-51220000-51420000	10 DPA
Gbar_A04-19140000-19680000	Gbar_D04-25800000-26020000	10 DPA
Gbar_A04-30180000-30480000	Gbar_D04-24560000-24740000	10 DPA
Gbar_A04-35700000-36160000	Gbar_D04-27440000-27580000	10 DPA
Gbar_A04-37040000-37360000	Gbar_D04-27760000-27880000	10 DPA
Gbar_A04-39660000-39900000	Gbar_D04-29480000-29700000	10 DPA
Gbar_A04-39900000-40100000	Gbar_D04-29320000-29480000	10 DPA
Gbar_A04-41120000-41780000	Gbar_D04-28920000-29140000	10 DPA
Gbar_A04-43480000-44080000	Gbar_D04-28760000-28920000	10 DPA
Gbar_A04-58500000-58720000	Gbar_D04-35180000-35380000	10 DPA
Gbar_A04-60920000-61340000	Gbar_D04-36840000-37000000	10 DPA
Gbar_A04-65220000-65740000	Gbar_D04-39360000-39700000	10 DPA
Gbar_A04-72040000-72200000	Gbar_D04-44180000-44340000	10 DPA
Gbar_A04-72200000-72380000	Gbar_D04-44340000-44460000	10 DPA
Gbar_A04-74140000-74400000	Gbar_D04-45620000-45820000	10 DPA
Gbar_A04-74400000-74680000	Gbar_D04-45820000-46020000	10 DPA
Gbar_A04-76280000-76620000	Gbar_D04-47260000-47440000	10 DPA
Gbar_A05-2960000-3360000	Gbar_D05-2880000-3200000	10 DPA
Gbar_A05-8280000-8520000	Gbar_D05-7760000-7940000	10 DPA
Gbar_A05-17100000-17420000	Gbar_D05-16280000-16460000	10 DPA
Gbar_A05-22200000-22540000	Gbar_D05-20740000-21000000	10 DPA
Gbar_A05-24180000-24520000	Gbar_D05-22420000-22880000	10 DPA
Gbar_A05-33740000-34220000	Gbar_D05-29740000-30040000	10 DPA
Gbar_A05-37940000-38280000	Gbar_D05-32360000-32560000	10 DPA
Gbar_A05-41260000-41540000	Gbar_D05-34820000-35040000	10 DPA
Gbar_A05-45600000-46280000	Gbar_D05-37600000-37980000	10 DPA
Gbar_A05-46280000-46900000	Gbar_D05-37980000-38160000	10 DPA
Gbar_A05-47620000-48380000	Gbar_D05-38880000-39000000	10 DPA
Gbar_A05-58160000-58420000	Gbar_D05-43060000-43220000	10 DPA
Gbar_A05-59560000-60040000	Gbar_D05-43560000-43780000	10 DPA
Gbar_A05-64340000-64620000	Gbar_D05-45500000-45640000	10 DPA
Gbar_A05-67900000-68100000	Gbar_D05-47280000-47580000	10 DPA
Gbar_A05-68760000-69180000	Gbar_D05-47980000-48200000	10 DPA
Gbar_A05-69180000-69460000	Gbar_D05-48200000-48380000	10 DPA
Gbar_A05-87780000-88240000	Gbar_D04-11480000-11840000	10 DPA
Gbar_A05-89880000-90240000	Gbar_D04-9900000-10100000	10 DPA
Gbar_A05-92320000-92580000	Gbar_D04-8280000-8420000	10 DPA
Gbar_A05-92580000-92880000	Gbar_D04-8080000-8280000	10 DPA
Gbar_A05-96040000-96280000	Gbar_D04-5460000-5640000	10 DPA
Gbar_A05-97140000-97440000	Gbar_D04-4600000-4840000	10 DPA
Gbar_A06-3520000-3740000	Gbar_D06-3340000-3500000	10 DPA
Gbar_A06-10020000-10260000	Gbar_D06-7920000-8160000	10 DPA
Gbar_A06-10260000-10540000	Gbar_D06-8160000-8400000	10 DPA
Gbar_A06-12660000-13060000	Gbar_D06-9760000-10020000	10 DPA
Gbar_A06-13500000-13740000	Gbar_D06-10020000-10180000	10 DPA
Gbar_A06-27960000-28360000	Gbar_D06-17940000-18220000	10 DPA
Gbar_A06-30400000-30660000	Gbar_D06-19300000-19540000	10 DPA
Gbar_A06-32420000-32680000	Gbar_D06-20360000-20540000	10 DPA
Gbar_A06-34280000-34720000	Gbar_D06-21860000-22140000	10 DPA
Gbar_A06-38860000-39520000	Gbar_D06-27400000-27680000	10 DPA
Gbar_A06-42300000-42760000	Gbar_D06-24820000-24980000	10 DPA
Gbar_A06-42760000-42940000	Gbar_D06-24980000-25220000	10 DPA
Gbar_A06-47480000-47920000	Gbar_D06-27680000-27880000	10 DPA
Gbar_A06-56200000-56600000	Gbar_D06-32280000-32620000	10 DPA
Gbar_A06-59600000-60180000	Gbar_D06-34660000-34860000	10 DPA
Gbar_A06-60360000-60960000	Gbar_D06-37680000-38120000	10 DPA
Gbar_A06-60960000-61280000	Gbar_D06-33100000-33220000	10 DPA
Gbar_A06-62500000-62900000	Gbar_D06-35120000-35380000	10 DPA
Gbar_A06-63500000-63780000	Gbar_D01-39780000-40060000	10 DPA
Gbar_A06-63780000-63980000	Gbar_D06-37400000-37680000	10 DPA
Gbar_A06-65560000-65880000	Gbar_D06-36260000-36580000	10 DPA
Gbar_A06-72500000-72820000	Gbar_D13-36760000-36920000	10 DPA
Gbar_A06-73420000-73680000	Gbar_D06-43260000-43380000	10 DPA
Gbar_A06-74080000-74320000	Gbar_D06-43500000-43660000	10 DPA
Gbar_A06-80100000-80260000	Gbar_D06-41320000-41740000	10 DPA
Gbar_A06-80800000-80940000	Gbar_D06-40360000-40520000	10 DPA
Gbar_A06-93860000-94060000	Gbar_D06-44500000-44700000	10 DPA
Gbar_A06-100540000-100760000	Gbar_D06-51100000-51320000	10 DPA
Gbar_A07-19560000-20000000	Gbar_D07-15500000-15880000	10 DPA
Gbar_A07-20980000-21120000	Gbar_D07-16560000-16740000	10 DPA
Gbar_A07-21120000-21400000	Gbar_D07-16740000-16920000	10 DPA
Gbar_A07-22920000-23240000	Gbar_D07-18060000-18300000	10 DPA
Gbar_A07-23400000-23600000	Gbar_D07-18300000-18480000	10 DPA
Gbar_A07-33160000-33360000	Gbar_D07-24960000-25100000	10 DPA
Gbar_A07-35820000-36260000	Gbar_D07-26220000-26420000	10 DPA
Gbar_A07-37480000-37820000	Gbar_D07-26820000-27040000	10 DPA
Gbar_A07-41140000-41420000	Gbar_D07-28920000-29220000	10 DPA
Gbar_A07-42260000-42460000	Gbar_D07-29640000-29780000	10 DPA
Gbar_A07-48020000-48480000	Gbar_D07-32760000-33040000	10 DPA
Gbar_A07-49040000-49440000	Gbar_D07-33420000-33720000	10 DPA
Gbar_A07-50780000-51020000	Gbar_D07-34100000-34240000	10 DPA
Gbar_A07-51020000-51200000	Gbar_D07-36440000-36760000	10 DPA
Gbar_A07-53120000-53300000	Gbar_D07-36960000-37140000	10 DPA
Gbar_A07-53600000-54020000	Gbar_D07-37440000-37680000	10 DPA
Gbar_A07-54020000-54280000	Gbar_D07-37680000-37800000	10 DPA
Gbar_A07-54900000-55580000	Gbar_D07-42620000-43020000	10 DPA
Gbar_A07-56520000-56920000	Gbar_D07-42160000-42620000	10 DPA
Gbar_A07-60900000-61320000	Gbar_D07-37800000-37960000	10 DPA
Gbar_A07-71680000-72320000	Gbar_D07-41460000-42160000	10 DPA
Gbar_A08-1100000-1320000	Gbar_D08-1000000-1220000	10 DPA
Gbar_A08-6640000-6840000	Gbar_D08-6140000-6360000	10 DPA
Gbar_A08-8220000-8340000	Gbar_D08-7440000-7540000	10 DPA
Gbar_A08-8340000-8620000	Gbar_D08-7540000-7740000	10 DPA
Gbar_A08-14500000-14780000	Gbar_D08-11620000-11920000	10 DPA
Gbar_A08-15020000-15340000	Gbar_D08-11920000-12240000	10 DPA
Gbar_A08-15940000-16240000	Gbar_D08-12700000-12960000	10 DPA
Gbar_A08-16240000-16380000	Gbar_D08-12960000-13100000	10 DPA
Gbar_A08-16720000-16900000	Gbar_D08-13100000-13320000	10 DPA
Gbar_A08-16900000-17260000	Gbar_D08-13320000-13620000	10 DPA
Gbar_A08-17260000-17480000	Gbar_D08-13620000-13760000	10 DPA
Gbar_A08-17820000-18020000	Gbar_D08-13760000-14160000	10 DPA
Gbar_A08-18780000-19240000	Gbar_D08-14500000-14740000	10 DPA
Gbar_A08-20660000-21300000	Gbar_D08-15620000-15760000	10 DPA
Gbar_A08-21760000-22000000	Gbar_D08-16240000-16440000	10 DPA
Gbar_A08-22160000-22260000	Gbar_D08-16440000-16620000	10 DPA
Gbar_A08-23900000-24200000	Gbar_D08-17080000-17280000	10 DPA
Gbar_A08-26140000-26440000	Gbar_D08-17860000-18040000	10 DPA
Gbar_A08-27820000-28120000	Gbar_D08-18360000-18620000	10 DPA
Gbar_A08-28820000-29260000	Gbar_D04-18860000-19340000	10 DPA
Gbar_A08-29260000-29560000	Gbar_D08-18960000-19140000	10 DPA
Gbar_A08-32000000-32260000	Gbar_D08-20960000-21240000	10 DPA
Gbar_A08-38320000-38740000	Gbar_D08-24620000-24740000	10 DPA
Gbar_A08-41720000-42380000	Gbar_D08-23040000-23220000	10 DPA
Gbar_A08-42380000-42960000	Gbar_D08-22760000-23040000	10 DPA
Gbar_A08-45920000-46580000	Gbar_D08-21500000-21840000	10 DPA
Gbar_A08-46580000-46860000	Gbar_D08-29900000-30080000	10 DPA
Gbar_A08-47200000-47760000	Gbar_D08-30680000-30920000	10 DPA
Gbar_A08-48580000-48800000	Gbar_D08-30080000-30260000	10 DPA
Gbar_A08-54880000-55740000	Gbar_D08-28140000-28380000	10 DPA
Gbar_A08-57080000-57520000	Gbar_D08-30920000-31080000	10 DPA
Gbar_A08-66580000-66760000	Gbar_D08-32860000-33060000	10 DPA
Gbar_A08-75360000-75820000	Gbar_D08-38000000-38220000	10 DPA
Gbar_A08-76800000-76960000	Gbar_D08-37800000-38000000	10 DPA
Gbar_A08-79260000-79760000	Gbar_D08-36920000-37160000	10 DPA
Gbar_A08-79940000-80200000	Gbar_D08-36800000-36920000	10 DPA
Gbar_A08-80200000-80460000	Gbar_D08-36640000-36800000	10 DPA
Gbar_A08-87380000-87660000	Gbar_D08-43280000-43500000	10 DPA
Gbar_A08-92580000-92820000	Gbar_D08-45440000-45640000	10 DPA
Gbar_A08-92820000-93120000	Gbar_D08-45640000-45820000	10 DPA
Gbar_A08-95580000-95940000	Gbar_D08-47160000-47380000	10 DPA
Gbar_A08-102600000-102860000	Gbar_D08-51940000-52160000	10 DPA
Gbar_A08-104600000-104800000	Gbar_D08-53260000-53440000	10 DPA
Gbar_A08-106700000-107440000	Gbar_D08-54900000-55480000	10 DPA
Gbar_A08-118160000-118380000	Gbar_D08-64360000-64580000	10 DPA
Gbar_A08-118380000-118700000	Gbar_D08-64580000-64920000	10 DPA
Gbar_A08-118700000-118980000	Gbar_D08-64920000-65160000	10 DPA
Gbar_A08-118980000-119260000	Gbar_D08-65160000-65400000	10 DPA
Gbar_A09-2560000-2820000	Gbar_D09-2440000-2640000	10 DPA
Gbar_A09-5340000-5540000	Gbar_D09-6320000-6460000	10 DPA
Gbar_A09-10180000-10440000	Gbar_D09-9940000-10220000	10 DPA
Gbar_A09-10840000-11220000	Gbar_D09-10440000-10680000	10 DPA
Gbar_A09-14840000-15080000	Gbar_D09-11980000-12240000	10 DPA
Gbar_A09-16780000-17140000	Gbar_D09-12660000-13160000	10 DPA
Gbar_A09-19680000-19980000	Gbar_D09-17860000-17980000	10 DPA
Gbar_A09-20580000-21040000	Gbar_D09-17720000-17860000	10 DPA
Gbar_A09-21180000-21380000	Gbar_D09-17480000-17720000	10 DPA
Gbar_A09-21380000-21540000	Gbar_D09-17080000-17220000	10 DPA
Gbar_A09-27880000-28440000	Gbar_D09-13960000-14260000	10 DPA
Gbar_A09-33520000-33800000	Gbar_D09-20060000-20240000	10 DPA
Gbar_A09-33800000-34040000	Gbar_D09-20240000-20400000	10 DPA
Gbar_A09-34460000-34880000	Gbar_D09-20400000-20640000	10 DPA
Gbar_A09-37380000-37660000	Gbar_D09-21660000-21820000	10 DPA
Gbar_A09-37860000-38500000	Gbar_D09-21260000-21500000	10 DPA
Gbar_A09-40880000-41420000	Gbar_D09-23520000-24000000	10 DPA
Gbar_A09-44920000-45360000	Gbar_D09-25560000-25860000	10 DPA
Gbar_A09-59980000-60200000	Gbar_D09-35840000-35980000	10 DPA
Gbar_A09-63720000-63940000	Gbar_D09-38620000-38860000	10 DPA
Gbar_A09-63940000-64200000	Gbar_D09-38860000-39160000	10 DPA
Gbar_A09-64200000-64600000	Gbar_D09-39160000-39560000	10 DPA
Gbar_A09-71860000-72220000	Gbar_D09-45940000-46220000	10 DPA
Gbar_A09-74220000-74500000	Gbar_D09-48200000-48380000	10 DPA
Gbar_A09-74500000-74720000	Gbar_D09-48380000-48560000	10 DPA
Gbar_A09-75620000-75800000	Gbar_D09-49380000-49560000	10 DPA
Gbar_A10-18580000-19040000	Gbar_D10-11400000-11660000	10 DPA
Gbar_A10-19040000-19360000	Gbar_D10-11140000-11400000	10 DPA
Gbar_A10-28200000-28420000	Gbar_D10-42000000-42180000	10 DPA
Gbar_A10-33560000-33820000	Gbar_D10-39800000-39960000	10 DPA
Gbar_A10-35060000-35820000	Gbar_D10-38960000-39300000	10 DPA
Gbar_A10-40700000-41140000	Gbar_D10-35140000-35380000	10 DPA
Gbar_A10-47200000-47760000	Gbar_D10-34620000-34920000	10 DPA
Gbar_A10-55280000-55540000	Gbar_D10-31760000-32160000	10 DPA
Gbar_A10-58500000-58660000	Gbar_D10-29880000-30200000	10 DPA
Gbar_A10-59340000-59620000	Gbar_D10-29580000-29880000	10 DPA
Gbar_A10-61420000-61540000	Gbar_D10-28760000-28900000	10 DPA
Gbar_A10-62440000-62660000	Gbar_D10-28260000-28760000	10 DPA
Gbar_A10-64580000-65080000	Gbar_D10-27260000-27420000	10 DPA
Gbar_A10-65180000-65360000	Gbar_D10-26760000-27260000	10 DPA
Gbar_A10-71880000-72380000	Gbar_D10-22500000-22820000	10 DPA
Gbar_A10-79360000-79740000	Gbar_D10-18740000-19020000	10 DPA
Gbar_A10-80620000-80760000	Gbar_D10-18220000-18480000	10 DPA
Gbar_A10-80760000-80940000	Gbar_D10-18080000-18220000	10 DPA
Gbar_A10-80940000-81160000	Gbar_D10-17920000-18080000	10 DPA
Gbar_A10-83240000-83520000	Gbar_D10-16380000-16700000	10 DPA
Gbar_A10-88640000-88980000	Gbar_D10-47840000-48180000	10 DPA
Gbar_A10-89400000-89740000	Gbar_D10-48320000-48760000	10 DPA
Gbar_A10-95060000-95360000	Gbar_D10-52220000-52500000	10 DPA
Gbar_A10-95960000-96340000	Gbar_D10-53120000-53380000	10 DPA
Gbar_A10-97560000-97900000	Gbar_D10-54120000-54380000	10 DPA
Gbar_A10-101120000-101340000	Gbar_D10-56840000-57000000	10 DPA
Gbar_A10-103060000-103260000	Gbar_D10-58140000-58300000	10 DPA
Gbar_A10-108900000-109140000	Gbar_D10-64440000-64640000	10 DPA
Gbar_A11-10440000-10740000	Gbar_D11-9700000-9940000	10 DPA
Gbar_A11-19500000-19800000	Gbar_D11-16900000-17140000	10 DPA
Gbar_A11-21600000-21840000	Gbar_D11-18560000-18820000	10 DPA
Gbar_A11-21840000-22020000	Gbar_D11-18820000-19020000	10 DPA
Gbar_A11-23220000-23520000	Gbar_D11-19820000-20140000	10 DPA
Gbar_A11-25160000-25500000	Gbar_D11-21420000-21600000	10 DPA
Gbar_A11-27360000-27460000	Gbar_D11-22580000-22680000	10 DPA
Gbar_A11-33080000-33520000	Gbar_D11-25120000-25320000	10 DPA
Gbar_A11-34160000-34700000	Gbar_D11-39520000-39760000	10 DPA
Gbar_A11-39340000-39820000	Gbar_D11-36360000-36760000	10 DPA
Gbar_A11-39820000-40060000	Gbar_D11-36080000-36360000	10 DPA
Gbar_A11-40060000-40360000	Gbar_D11-35440000-35800000	10 DPA
Gbar_A11-44000000-44260000	Gbar_D11-33560000-33700000	10 DPA
Gbar_A11-44260000-44420000	Gbar_D11-33320000-33560000	10 DPA
Gbar_A11-49040000-49380000	Gbar_D11-31620000-31780000	10 DPA
Gbar_A11-49900000-50220000	Gbar_D11-31420000-31620000	10 DPA
Gbar_A11-50540000-50860000	Gbar_D11-31220000-31420000	10 DPA
Gbar_A11-52200000-52580000	Gbar_D11-30200000-30440000	10 DPA
Gbar_A11-52580000-52800000	Gbar_D11-30040000-30200000	10 DPA
Gbar_A11-56840000-57240000	Gbar_D11-27760000-27960000	10 DPA
Gbar_A11-60500000-60700000	Gbar_D11-25740000-25980000	10 DPA
Gbar_A11-61220000-61740000	Gbar_D11-39260000-39520000	10 DPA
Gbar_A11-63780000-63940000	Gbar_D11-38500000-38640000	10 DPA
Gbar_A11-64220000-64460000	Gbar_D11-38220000-38500000	10 DPA
Gbar_A11-65160000-65440000	Gbar_D11-40740000-40900000	10 DPA
Gbar_A11-66020000-66380000	Gbar_D11-42260000-42580000	10 DPA
Gbar_A11-67840000-68400000	Gbar_D11-44300000-44620000	10 DPA
Gbar_A11-79580000-79860000	Gbar_D11-46640000-46900000	10 DPA
Gbar_A11-82320000-82500000	Gbar_D11-48420000-48580000	10 DPA
Gbar_A11-86800000-86940000	Gbar_D11-50500000-50620000	10 DPA
Gbar_A11-86940000-87500000	Gbar_D11-50620000-50920000	10 DPA
Gbar_A11-89120000-89420000	Gbar_D11-51740000-52040000	10 DPA
Gbar_A11-103720000-103960000	Gbar_D11-61380000-61560000	10 DPA
Gbar_A11-108700000-109060000	Gbar_D11-64840000-65160000	10 DPA
Gbar_A11-109920000-110080000	Gbar_D11-65860000-66020000	10 DPA
Gbar_A11-110080000-110300000	Gbar_D11-66020000-66220000	10 DPA
Gbar_A11-110900000-111180000	Gbar_D11-67380000-67560000	10 DPA
Gbar_A12-5120000-5840000	Gbar_D12-5020000-5440000	10 DPA
Gbar_A12-8500000-8760000	Gbar_D12-6400000-6580000	10 DPA
Gbar_A12-9520000-9760000	Gbar_D12-6960000-7120000	10 DPA
Gbar_A12-11380000-11560000	Gbar_D12-8420000-8640000	10 DPA
Gbar_A12-17400000-17640000	Gbar_D12-12600000-12720000	10 DPA
Gbar_A12-19120000-19660000	Gbar_D12-13020000-13260000	10 DPA
Gbar_A12-27340000-27560000	Gbar_D12-15780000-15900000	10 DPA
Gbar_A12-33400000-33700000	Gbar_D12-25360000-25620000	10 DPA
Gbar_A12-38100000-38620000	Gbar_D12-16580000-16840000	10 DPA
Gbar_A12-39380000-39680000	Gbar_D12-17020000-17240000	10 DPA
Gbar_A12-40620000-41000000	Gbar_D12-17720000-17900000	10 DPA
Gbar_A12-42680000-43060000	Gbar_D12-18300000-18480000	10 DPA
Gbar_A12-43060000-43280000	Gbar_D12-18480000-18660000	10 DPA
Gbar_A12-43500000-43780000	Gbar_D12-18660000-19060000	10 DPA
Gbar_A12-43780000-43960000	Gbar_D12-19060000-19240000	10 DPA
Gbar_A12-46100000-46280000	Gbar_D12-20480000-20660000	10 DPA
Gbar_A12-47480000-47940000	Gbar_D12-19760000-19880000	10 DPA
Gbar_A12-51280000-51560000	Gbar_D12-21360000-21500000	10 DPA
Gbar_A12-58380000-58580000	Gbar_D12-29340000-29600000	10 DPA
Gbar_A12-59180000-59720000	Gbar_D12-30180000-30440000	10 DPA
Gbar_A12-62280000-62560000	Gbar_D12-31420000-31680000	10 DPA
Gbar_A12-63220000-63400000	Gbar_D12-31680000-31780000	10 DPA
Gbar_A12-68360000-68520000	Gbar_D12-33740000-33840000	10 DPA
Gbar_A12-68660000-69280000	Gbar_D12-33840000-34080000	10 DPA
Gbar_A12-74300000-74480000	Gbar_D12-37500000-37660000	10 DPA
Gbar_A12-77820000-78080000	Gbar_D12-40300000-40580000	10 DPA
Gbar_A13-6480000-6760000	Gbar_D13-5300000-5500000	10 DPA
Gbar_A13-9220000-9620000	Gbar_D13-11060000-11260000	10 DPA
Gbar_A13-13280000-13540000	Gbar_D13-7500000-7660000	10 DPA
Gbar_A13-14160000-14360000	Gbar_D13-6860000-7000000	10 DPA
Gbar_A13-14360000-14620000	Gbar_D13-6680000-6860000	10 DPA
Gbar_A13-17820000-18120000	Gbar_D13-11920000-12080000	10 DPA
Gbar_A13-20340000-20520000	Gbar_D13-12780000-13220000	10 DPA
Gbar_A13-22660000-22940000	Gbar_D13-14040000-14240000	10 DPA
Gbar_A13-24820000-25220000	Gbar_D13-17060000-17200000	10 DPA
Gbar_A13-28420000-28720000	Gbar_D13-16240000-16440000	10 DPA
Gbar_A13-41120000-41560000	Gbar_D13-23020000-23460000	10 DPA
Gbar_A13-41560000-41940000	Gbar_D13-22700000-23020000	10 DPA
Gbar_A13-44900000-45240000	Gbar_D13-21300000-21500000	10 DPA
Gbar_A13-53320000-54440000	Gbar_D13-18340000-18800000	10 DPA
Gbar_A13-58280000-58580000	Gbar_D13-24960000-25300000	10 DPA
Gbar_A13-64580000-65220000	Gbar_D13-29140000-29360000	10 DPA
Gbar_A13-67240000-67600000	Gbar_D13-29980000-30240000	10 DPA
Gbar_A13-69180000-69380000	Gbar_D13-31140000-31280000	10 DPA
Gbar_A13-73400000-73740000	Gbar_D13-32960000-33100000	10 DPA
Gbar_A13-79860000-80140000	Gbar_D13-35980000-36140000	10 DPA
Gbar_A13-82300000-82720000	Gbar_D13-37100000-37340000	10 DPA
Gbar_A13-82940000-83120000	Gbar_D13-37340000-37520000	10 DPA
Gbar_A13-84420000-84960000	Gbar_D13-39900000-40040000	10 DPA
Gbar_A13-87260000-87460000	Gbar_D13-40040000-40200000	10 DPA
Gbar_A13-92660000-92960000	Gbar_D13-45440000-45720000	10 DPA
Gbar_A13-96540000-97020000	Gbar_D13-48880000-49320000	10 DPA
Gbar_A13-98260000-98440000	Gbar_D13-50060000-50300000	10 DPA
Gbar_A13-101600000-101980000	Gbar_D13-52640000-52920000	10 DPA
Gbar_A01-580000-740000	Gbar_D01-680000-880000	20 DPA
Gbar_A01-740000-1020000	Gbar_D01-880000-1040000	20 DPA
Gbar_A01-9160000-9500000	Gbar_D01-8460000-8660000	20 DPA
Gbar_A01-14780000-15340000	Gbar_D01-12680000-12880000	20 DPA
Gbar_A01-15760000-16080000	Gbar_D01-13100000-13440000	20 DPA
Gbar_A01-16080000-16340000	Gbar_D01-13440000-13740000	20 DPA
Gbar_A01-16340000-16780000	Gbar_D01-13740000-14100000	20 DPA
Gbar_A01-16780000-17120000	Gbar_D01-14100000-14340000	20 DPA
Gbar_A01-18220000-18440000	Gbar_D01-15240000-15380000	20 DPA
Gbar_A01-26460000-26880000	Gbar_D01-20560000-20920000	20 DPA
Gbar_A01-26880000-27300000	Gbar_D01-20920000-21300000	20 DPA
Gbar_A01-28720000-29140000	Gbar_D01-21680000-22060000	20 DPA
Gbar_A01-31120000-31360000	Gbar_D01-22720000-22860000	20 DPA
Gbar_A01-32060000-32280000	Gbar_D01-23460000-23620000	20 DPA
Gbar_A01-41620000-42580000	Gbar_D01-28120000-28260000	20 DPA
Gbar_A01-43900000-44760000	Gbar_D01-28480000-28720000	20 DPA
Gbar_A01-46020000-46360000	Gbar_D01-29160000-29420000	20 DPA
Gbar_A01-46360000-46560000	Gbar_D01-30120000-30440000	20 DPA
Gbar_A01-50160000-50780000	Gbar_D01-31300000-31640000	20 DPA
Gbar_A01-55580000-55680000	Gbar_D01-33180000-33400000	20 DPA
Gbar_A01-61720000-62200000	Gbar_D01-38120000-38340000	20 DPA
Gbar_A01-62640000-63160000	Gbar_D01-34500000-34700000	20 DPA
Gbar_A01-71220000-71540000	Gbar_D01-41100000-41240000	20 DPA
Gbar_A01-76080000-76500000	Gbar_D01-45880000-46120000	20 DPA
Gbar_A01-76500000-77060000	Gbar_D01-44680000-44920000	20 DPA
Gbar_A01-79260000-79400000	Gbar_D01-44040000-44340000	20 DPA
Gbar_A01-84720000-85240000	Gbar_D01-42540000-42760000	20 DPA
Gbar_A01-92800000-93100000	Gbar_D01-50920000-51120000	20 DPA
Gbar_A01-101880000-102220000	Gbar_D01-52580000-52800000	20 DPA
Gbar_A01-102660000-103000000	Gbar_D01-53180000-53300000	20 DPA
Gbar_A01-103800000-104080000	Gbar_D01-53860000-54020000	20 DPA
Gbar_A01-105220000-105520000	Gbar_D01-54940000-55180000	20 DPA
Gbar_A01-114780000-114980000	Gbar_D01-62220000-62380000	20 DPA
Gbar_A02-12080000-12340000	Gbar_D02-11480000-11760000	20 DPA
Gbar_A02-14960000-15180000	Gbar_D02-13420000-13580000	20 DPA
Gbar_A02-17760000-17980000	Gbar_D02-15300000-15560000	20 DPA
Gbar_A02-18580000-18860000	Gbar_D02-16000000-16180000	20 DPA
Gbar_A02-18860000-19140000	Gbar_D02-16180000-16340000	20 DPA
Gbar_A02-22420000-22680000	Gbar_D02-27480000-27600000	20 DPA
Gbar_A02-32060000-32240000	Gbar_D02-23320000-23540000	20 DPA
Gbar_A02-36020000-37120000	Gbar_D02-25700000-26060000	20 DPA
Gbar_A02-40440000-40640000	Gbar_D03-33020000-33340000	20 DPA
Gbar_A02-42460000-42600000	Gbar_D03-32200000-32380000	20 DPA
Gbar_A02-46360000-46680000	Gbar_D03-29620000-29860000	20 DPA
Gbar_A02-46680000-47160000	Gbar_D03-29360000-29620000	20 DPA
Gbar_A02-47160000-47440000	Gbar_D03-29040000-29360000	20 DPA
Gbar_A02-51280000-51540000	Gbar_D03-25680000-25920000	20 DPA
Gbar_A02-62380000-62700000	Gbar_D03-19260000-19400000	20 DPA
Gbar_A02-62700000-64660000	Gbar_D03-25100000-25380000	20 DPA
Gbar_A02-64660000-65140000	Gbar_D03-25560000-25680000	20 DPA
Gbar_A02-66800000-67160000	Gbar_D03-22560000-22940000	20 DPA
Gbar_A02-68660000-68880000	Gbar_D03-23740000-23880000	20 DPA
Gbar_A02-70160000-71000000	Gbar_D03-22420000-22560000	20 DPA
Gbar_A02-71000000-71220000	Gbar_D07-31040000-31280000	20 DPA
Gbar_A02-72300000-72600000	Gbar_D03-20600000-20920000	20 DPA
Gbar_A02-73700000-73820000	Gbar_D03-27180000-27320000	20 DPA
Gbar_A02-73820000-74220000	Gbar_D03-26960000-27180000	20 DPA
Gbar_A02-80780000-81240000	Gbar_D03-13420000-13720000	20 DPA
Gbar_A02-84560000-84880000	Gbar_D03-17940000-18140000	20 DPA
Gbar_A02-85120000-85320000	Gbar_D03-18360000-18960000	20 DPA
Gbar_A02-85740000-86380000	Gbar_D03-24520000-24800000	20 DPA
Gbar_A02-88560000-89000000	Gbar_D03-8700000-9100000	20 DPA
Gbar_A02-90880000-91080000	Gbar_D03-5400000-5560000	20 DPA
Gbar_A02-93320000-93560000	Gbar_D03-7380000-7500000	20 DPA
Gbar_A02-97000000-97400000	Gbar_D03-2480000-2800000	20 DPA
Gbar_A02-97400000-97700000	Gbar_D03-2200000-2480000	20 DPA
Gbar_A02-99000000-99480000	Gbar_D03-840000-1160000	20 DPA
Gbar_A03-8920000-9160000	Gbar_D03-42320000-42580000	20 DPA
Gbar_A03-11100000-11400000	Gbar_D03-40900000-41160000	20 DPA
Gbar_A03-15160000-15360000	Gbar_D03-38180000-38320000	20 DPA
Gbar_A03-18440000-18620000	Gbar_D03-36060000-36220000	20 DPA
Gbar_A03-18620000-18840000	Gbar_D03-36220000-36460000	20 DPA
Gbar_A03-37560000-38000000	Gbar_D02-30880000-31440000	20 DPA
Gbar_A03-40020000-40200000	Gbar_D02-36680000-36920000	20 DPA
Gbar_A03-40200000-40360000	Gbar_D02-36420000-36560000	20 DPA
Gbar_A03-42460000-42680000	Gbar_D02-37940000-38240000	20 DPA
Gbar_A03-42940000-43200000	Gbar_D02-38400000-38580000	20 DPA
Gbar_A03-44920000-45220000	Gbar_D02-39300000-39500000	20 DPA
Gbar_A03-45220000-45560000	Gbar_D02-39500000-39700000	20 DPA
Gbar_A03-45560000-45980000	Gbar_D02-39700000-39880000	20 DPA
Gbar_A03-47380000-47820000	Gbar_D02-32360000-32760000	20 DPA
Gbar_A03-52060000-52580000	Gbar_D02-34920000-35060000	20 DPA
Gbar_A03-52880000-53520000	Gbar_D02-34780000-34920000	20 DPA
Gbar_A03-53520000-53700000	Gbar_D02-35060000-35220000	20 DPA
Gbar_A03-57500000-57740000	Gbar_D02-40140000-40420000	20 DPA
Gbar_A03-59400000-59760000	Gbar_D02-34160000-34380000	20 DPA
Gbar_A03-66900000-67240000	Gbar_D02-44860000-45200000	20 DPA
Gbar_A03-71280000-71500000	Gbar_D02-51800000-51980000	20 DPA
Gbar_A03-77160000-77900000	Gbar_D02-47580000-47860000	20 DPA
Gbar_A03-78020000-78580000	Gbar_D02-47860000-48060000	20 DPA
Gbar_A03-85380000-85700000	Gbar_D02-52960000-53160000	20 DPA
Gbar_A03-86220000-86360000	Gbar_D02-53540000-53760000	20 DPA
Gbar_A03-87160000-87680000	Gbar_D02-54520000-54860000	20 DPA
Gbar_A03-91540000-91700000	Gbar_D02-57000000-57140000	20 DPA
Gbar_A03-104080000-104360000	Gbar_D02-66560000-66820000	20 DPA
Gbar_A03-104360000-104620000	Gbar_D02-66820000-67020000	20 DPA
Gbar_A04-5860000-6060000	Gbar_D05-58940000-59140000	20 DPA
Gbar_A04-8500000-8980000	Gbar_D05-54020000-54180000	20 DPA
Gbar_A04-9540000-9780000	Gbar_D05-53260000-53380000	20 DPA
Gbar_A04-9780000-10080000	Gbar_D05-53020000-53260000	20 DPA
Gbar_A04-11960000-12320000	Gbar_D05-51220000-51420000	20 DPA
Gbar_A04-14700000-14940000	Gbar_D04-21120000-21420000	20 DPA
Gbar_A04-21580000-21820000	Gbar_D04-25000000-25680000	20 DPA
Gbar_A04-23120000-23240000	Gbar_D06-39480000-39660000	20 DPA
Gbar_A04-26040000-26380000	Gbar_D04-23100000-23280000	20 DPA
Gbar_A04-26380000-26620000	Gbar_D04-22900000-23100000	20 DPA
Gbar_A04-35700000-36160000	Gbar_D04-27440000-27580000	20 DPA
Gbar_A04-37040000-37360000	Gbar_D04-27760000-27920000	20 DPA
Gbar_A04-39680000-39900000	Gbar_D04-29480000-29700000	20 DPA
Gbar_A04-42500000-43320000	Gbar_D04-29140000-29300000	20 DPA
Gbar_A04-43480000-43940000	Gbar_D04-28760000-28920000	20 DPA
Gbar_A04-52740000-53200000	Gbar_D04-32760000-32940000	20 DPA
Gbar_A04-53200000-53500000	Gbar_D04-33080000-33360000	20 DPA
Gbar_A04-56200000-56520000	Gbar_D04-34220000-34440000	20 DPA
Gbar_A04-56700000-57060000	Gbar_D04-34440000-34680000	20 DPA
Gbar_A04-58500000-58720000	Gbar_D04-35180000-35380000	20 DPA
Gbar_A04-60920000-61340000	Gbar_D04-36840000-37000000	20 DPA
Gbar_A04-65220000-65420000	Gbar_D04-39360000-39700000	20 DPA
Gbar_A04-74140000-74400000	Gbar_D04-45620000-45820000	20 DPA
Gbar_A04-74400000-74680000	Gbar_D04-45820000-46020000	20 DPA
Gbar_A04-76280000-76620000	Gbar_D04-47260000-47440000	20 DPA
Gbar_A04-78280000-78460000	Gbar_D04-49040000-49200000	20 DPA
Gbar_A04-81040000-81260000	Gbar_D04-51940000-52200000	20 DPA
Gbar_A05-33300000-33740000	Gbar_D05-29400000-29740000	20 DPA
Gbar_A05-33740000-34160000	Gbar_D05-29740000-30040000	20 DPA
Gbar_A05-36860000-37120000	Gbar_D05-31700000-32080000	20 DPA
Gbar_A05-37940000-38280000	Gbar_D05-32360000-32580000	20 DPA
Gbar_A05-38960000-39380000	Gbar_D05-33040000-33180000	20 DPA
Gbar_A05-39920000-40200000	Gbar_D05-33860000-34120000	20 DPA
Gbar_A05-40200000-40380000	Gbar_D05-34120000-34360000	20 DPA
Gbar_A05-41260000-41540000	Gbar_D05-34820000-35040000	20 DPA
Gbar_A05-46280000-46900000	Gbar_D05-37980000-38180000	20 DPA
Gbar_A05-50340000-50500000	Gbar_D05-40040000-40220000	20 DPA
Gbar_A05-55680000-56020000	Gbar_D05-49880000-50100000	20 DPA
Gbar_A05-58160000-58440000	Gbar_D05-43060000-43220000	20 DPA
Gbar_A05-67900000-68100000	Gbar_D05-47280000-47600000	20 DPA
Gbar_A05-68780000-69200000	Gbar_D05-48200000-48380000	20 DPA
Gbar_A05-89880000-90240000	Gbar_D04-9880000-10100000	20 DPA
Gbar_A05-93760000-94080000	Gbar_D04-7120000-7440000	20 DPA
Gbar_A05-95140000-95360000	Gbar_D04-6120000-6300000	20 DPA
Gbar_A05-95360000-95560000	Gbar_D04-5940000-6120000	20 DPA
Gbar_A06-7820000-8020000	Gbar_D06-6440000-6600000	20 DPA
Gbar_A06-12660000-13060000	Gbar_D06-9760000-10020000	20 DPA
Gbar_A06-13500000-13760000	Gbar_D06-10020000-10180000	20 DPA
Gbar_A06-21740000-22320000	Gbar_D06-15000000-15320000	20 DPA
Gbar_A06-27960000-28360000	Gbar_D06-17940000-18220000	20 DPA
Gbar_A06-32420000-32680000	Gbar_D06-20360000-20540000	20 DPA
Gbar_A06-36580000-36840000	Gbar_D06-22860000-23040000	20 DPA
Gbar_A06-42300000-42660000	Gbar_D06-24820000-24980000	20 DPA
Gbar_A06-42760000-42940000	Gbar_D06-24980000-25220000	20 DPA
Gbar_A06-46300000-46660000	Gbar_D06-26020000-26380000	20 DPA
Gbar_A06-50120000-50500000	Gbar_D06-28800000-28980000	20 DPA
Gbar_A06-52300000-52600000	Gbar_D06-30300000-30640000	20 DPA
Gbar_A06-54940000-55360000	Gbar_D06-31720000-32060000	20 DPA
Gbar_A06-57020000-57180000	Gbar_D06-32060000-32280000	20 DPA
Gbar_A06-62500000-62900000	Gbar_D06-35120000-35380000	20 DPA
Gbar_A06-65560000-65840000	Gbar_D06-36060000-36280000	20 DPA
Gbar_A06-67600000-68400000	Gbar_D06-35600000-35900000	20 DPA
Gbar_A06-68400000-68900000	Gbar_D06-34240000-34660000	20 DPA
Gbar_A06-72500000-72820000	Gbar_D13-36760000-36920000	20 DPA
Gbar_A06-73420000-73660000	Gbar_D06-43260000-43380000	20 DPA
Gbar_A06-74080000-74320000	Gbar_D06-43380000-43660000	20 DPA
Gbar_A06-93860000-94060000	Gbar_D06-44500000-44700000	20 DPA
Gbar_A06-94060000-94440000	Gbar_D06-44160000-44500000	20 DPA
Gbar_A06-99220000-99580000	Gbar_D06-49420000-49600000	20 DPA
Gbar_A06-103040000-103260000	Gbar_D06-52560000-52780000	20 DPA
Gbar_A07-1220000-1660000	Gbar_D07-1100000-1500000	20 DPA
Gbar_A07-1660000-1840000	Gbar_D07-1500000-1640000	20 DPA
Gbar_A07-20000000-20220000	Gbar_D07-15880000-16060000	20 DPA
Gbar_A07-21000000-21120000	Gbar_D07-16560000-16740000	20 DPA
Gbar_A07-21120000-21400000	Gbar_D07-16740000-16920000	20 DPA
Gbar_A07-22900000-23260000	Gbar_D07-18060000-18300000	20 DPA
Gbar_A07-23400000-23620000	Gbar_D07-18300000-18480000	20 DPA
Gbar_A07-37480000-37820000	Gbar_D07-26820000-27040000	20 DPA
Gbar_A07-41140000-41400000	Gbar_D07-28920000-29220000	20 DPA
Gbar_A07-43040000-43280000	Gbar_D07-30180000-30380000	20 DPA
Gbar_A07-44220000-44540000	Gbar_D07-30640000-31040000	20 DPA
Gbar_A07-50780000-51020000	Gbar_D07-34100000-34260000	20 DPA
Gbar_A07-52640000-52940000	Gbar_D07-36800000-36960000	20 DPA
Gbar_A07-53760000-54020000	Gbar_D07-37420000-37680000	20 DPA
Gbar_A07-54020000-54280000	Gbar_D07-37680000-37800000	20 DPA
Gbar_A07-54900000-55580000	Gbar_D07-42620000-43020000	20 DPA
Gbar_A07-55740000-56920000	Gbar_D07-42160000-42620000	20 DPA
Gbar_A07-60900000-61060000	Gbar_D07-37800000-37960000	20 DPA
Gbar_A07-62680000-62820000	Gbar_D07-38260000-38380000	20 DPA
Gbar_A07-62820000-63180000	Gbar_D07-38380000-38600000	20 DPA
Gbar_A07-65720000-66300000	Gbar_D07-35960000-36140000	20 DPA
Gbar_A07-71640000-72320000	Gbar_D07-41460000-42160000	20 DPA
Gbar_A07-76480000-76800000	Gbar_D07-45120000-45340000	20 DPA
Gbar_A07-76800000-77120000	Gbar_D07-44880000-45120000	20 DPA
Gbar_A08-14500000-14780000	Gbar_D08-11620000-11920000	20 DPA
Gbar_A08-15020000-15380000	Gbar_D08-11920000-12240000	20 DPA
Gbar_A08-15940000-16240000	Gbar_D08-12720000-12960000	20 DPA
Gbar_A08-16240000-16360000	Gbar_D08-12960000-13100000	20 DPA
Gbar_A08-16720000-16900000	Gbar_D08-13100000-13320000	20 DPA
Gbar_A08-16900000-17360000	Gbar_D08-13320000-13620000	20 DPA
Gbar_A08-17360000-17480000	Gbar_D08-13620000-13780000	20 DPA
Gbar_A08-17840000-18020000	Gbar_D08-13780000-14160000	20 DPA
Gbar_A08-19080000-19240000	Gbar_D08-14480000-14780000	20 DPA
Gbar_A08-20680000-21160000	Gbar_D08-15620000-15760000	20 DPA
Gbar_A08-21740000-22000000	Gbar_D08-16260000-16440000	20 DPA
Gbar_A08-22160000-22260000	Gbar_D08-16440000-16620000	20 DPA
Gbar_A08-23900000-24200000	Gbar_D08-17040000-17300000	20 DPA
Gbar_A08-26140000-26440000	Gbar_D08-17860000-18060000	20 DPA
Gbar_A08-27820000-28120000	Gbar_D08-18360000-18620000	20 DPA
Gbar_A08-29280000-29560000	Gbar_D08-18960000-19140000	20 DPA
Gbar_A08-29560000-29660000	Gbar_D08-18200000-18360000	20 DPA
Gbar_A08-29900000-30200000	Gbar_D08-23900000-24060000	20 DPA
Gbar_A08-32020000-32260000	Gbar_D08-20960000-21220000	20 DPA
Gbar_A08-38320000-38720000	Gbar_D08-24620000-24740000	20 DPA
Gbar_A08-41720000-42360000	Gbar_D08-23040000-23220000	20 DPA
Gbar_A08-42360000-42960000	Gbar_D08-22760000-23040000	20 DPA
Gbar_A08-45920000-46340000	Gbar_D08-21580000-21840000	20 DPA
Gbar_A08-46560000-46860000	Gbar_D08-29900000-30080000	20 DPA
Gbar_A08-47200000-47740000	Gbar_D08-30680000-30920000	20 DPA
Gbar_A08-48580000-48780000	Gbar_D08-30080000-30260000	20 DPA
Gbar_A08-51440000-51740000	Gbar_D08-21220000-21580000	20 DPA
Gbar_A08-53120000-53380000	Gbar_D08-27840000-28140000	20 DPA
Gbar_A08-54880000-55720000	Gbar_D08-28140000-28380000	20 DPA
Gbar_A08-57080000-57520000	Gbar_D08-30920000-31080000	20 DPA
Gbar_A08-59100000-59760000	Gbar_D08-31960000-32120000	20 DPA
Gbar_A08-65380000-65660000	Gbar_D08-34200000-34420000	20 DPA
Gbar_A08-66580000-66720000	Gbar_D08-32860000-33060000	20 DPA
Gbar_A08-69680000-70460000	Gbar_D08-40260000-40440000	20 DPA
Gbar_A08-87380000-87660000	Gbar_D08-43280000-43500000	20 DPA
Gbar_A08-92580000-92820000	Gbar_D08-45440000-45640000	20 DPA
Gbar_A08-92820000-93120000	Gbar_D08-45640000-45820000	20 DPA
Gbar_A08-98480000-98780000	Gbar_D08-49060000-49260000	20 DPA
Gbar_A08-102600000-102860000	Gbar_D08-51940000-52160000	20 DPA
Gbar_A08-106700000-107440000	Gbar_D08-54900000-55480000	20 DPA
Gbar_A08-118980000-119260000	Gbar_D08-65160000-65420000	20 DPA
Gbar_A09-1460000-1600000	Gbar_D09-1460000-1600000	20 DPA
Gbar_A09-4560000-5120000	Gbar_D09-5900000-6120000	20 DPA
Gbar_A09-5340000-5540000	Gbar_D09-6320000-6440000	20 DPA
Gbar_A09-8860000-9180000	Gbar_D09-9080000-9240000	20 DPA
Gbar_A09-9180000-9560000	Gbar_D09-9240000-9460000	20 DPA
Gbar_A09-10180000-10420000	Gbar_D09-9940000-10420000	20 DPA
Gbar_A09-10820000-11220000	Gbar_D09-10420000-10700000	20 DPA
Gbar_A09-14240000-14540000	Gbar_D09-11500000-11980000	20 DPA
Gbar_A09-14840000-15080000	Gbar_D09-11980000-12240000	20 DPA
Gbar_A09-22860000-23220000	Gbar_D09-16580000-16820000	20 DPA
Gbar_A09-23220000-23420000	Gbar_D09-15840000-16160000	20 DPA
Gbar_A09-25740000-26300000	Gbar_D09-13160000-13500000	20 DPA
Gbar_A09-27880000-28440000	Gbar_D09-13960000-14260000	20 DPA
Gbar_A09-33520000-33800000	Gbar_D09-20060000-20240000	20 DPA
Gbar_A09-33800000-34040000	Gbar_D09-20240000-20400000	20 DPA
Gbar_A09-34040000-34480000	Gbar_D09-20400000-20640000	20 DPA
Gbar_A09-37040000-37380000	Gbar_D09-21820000-22120000	20 DPA
Gbar_A09-37860000-38500000	Gbar_D09-21260000-21500000	20 DPA
Gbar_A09-41420000-41540000	Gbar_D09-24000000-24120000	20 DPA
Gbar_A09-42740000-42920000	Gbar_D09-24420000-24660000	20 DPA
Gbar_A09-42920000-43200000	Gbar_D09-24660000-24840000	20 DPA
Gbar_A09-49840000-50060000	Gbar_D09-28340000-28580000	20 DPA
Gbar_A09-60000000-60200000	Gbar_D09-35840000-35980000	20 DPA
Gbar_A09-61820000-62000000	Gbar_D09-37300000-37360000	20 DPA
Gbar_A09-63720000-63940000	Gbar_D09-38620000-38860000	20 DPA
Gbar_A09-75600000-75800000	Gbar_D09-49380000-49560000	20 DPA
Gbar_A10-10560000-10820000	Gbar_D10-8780000-8940000	20 DPA
Gbar_A10-15520000-15720000	Gbar_D10-13660000-13820000	20 DPA
Gbar_A10-27940000-28420000	Gbar_D10-42000000-42180000	20 DPA
Gbar_A10-28420000-28840000	Gbar_D10-41780000-42000000	20 DPA
Gbar_A10-33560000-33820000	Gbar_D10-39800000-39960000	20 DPA
Gbar_A10-36660000-37340000	Gbar_D10-36240000-36560000	20 DPA
Gbar_A10-39020000-39460000	Gbar_D10-37120000-37440000	20 DPA
Gbar_A10-40700000-41140000	Gbar_D10-35140000-35380000	20 DPA
Gbar_A10-47180000-47780000	Gbar_D10-34560000-34920000	20 DPA
Gbar_A10-55060000-55560000	Gbar_D10-31760000-32180000	20 DPA
Gbar_A10-55560000-55920000	Gbar_D10-31140000-31760000	20 DPA
Gbar_A10-57800000-58180000	Gbar_D10-30340000-30560000	20 DPA
Gbar_A10-58500000-58640000	Gbar_D10-29880000-30180000	20 DPA
Gbar_A10-59340000-59620000	Gbar_D10-29420000-29880000	20 DPA
Gbar_A10-61420000-61540000	Gbar_D10-28780000-29160000	20 DPA
Gbar_A10-62440000-62660000	Gbar_D10-28260000-28580000	20 DPA
Gbar_A10-62660000-63080000	Gbar_D10-28060000-28260000	20 DPA
Gbar_A10-63080000-63380000	Gbar_D10-27800000-28060000	20 DPA
Gbar_A10-63800000-64020000	Gbar_D10-27660000-27800000	20 DPA
Gbar_A10-64020000-64280000	Gbar_D10-27420000-27660000	20 DPA
Gbar_A10-64580000-65080000	Gbar_D10-27280000-27420000	20 DPA
Gbar_A10-71580000-71880000	Gbar_D10-22820000-22980000	20 DPA
Gbar_A10-71880000-72380000	Gbar_D10-22500000-22820000	20 DPA
Gbar_A10-77720000-77880000	Gbar_D10-19440000-19600000	20 DPA
Gbar_A10-78400000-78820000	Gbar_D10-19220000-19440000	20 DPA
Gbar_A10-79360000-79740000	Gbar_D10-18740000-19020000	20 DPA
Gbar_A10-79740000-80120000	Gbar_D10-18460000-18740000	20 DPA
Gbar_A10-80620000-80760000	Gbar_D10-18220000-18460000	20 DPA
Gbar_A10-85780000-86100000	Gbar_D10-46520000-46660000	20 DPA
Gbar_A10-89400000-89740000	Gbar_D10-48320000-48760000	20 DPA
Gbar_A10-97900000-98140000	Gbar_D10-54380000-54600000	20 DPA
Gbar_A10-101120000-101340000	Gbar_D10-56840000-57000000	20 DPA
Gbar_A10-102160000-102380000	Gbar_D10-57640000-57860000	20 DPA
Gbar_A10-108900000-109140000	Gbar_D10-64440000-64640000	20 DPA
Gbar_A11-8080000-8280000	Gbar_D11-7760000-7940000	20 DPA
Gbar_A11-8280000-8440000	Gbar_D11-7940000-8060000	20 DPA
Gbar_A11-11740000-12040000	Gbar_D11-10780000-11080000	20 DPA
Gbar_A11-17480000-18020000	Gbar_D11-15440000-15780000	20 DPA
Gbar_A11-21140000-21600000	Gbar_D11-18120000-18580000	20 DPA
Gbar_A11-23220000-23520000	Gbar_D11-19820000-20140000	20 DPA
Gbar_A11-33080000-33500000	Gbar_D11-25120000-25320000	20 DPA
Gbar_A11-34360000-34640000	Gbar_D11-39520000-39760000	20 DPA
Gbar_A11-36940000-37300000	Gbar_D11-40560000-40740000	20 DPA
Gbar_A11-37580000-37820000	Gbar_D11-37480000-37860000	20 DPA
Gbar_A11-39340000-39820000	Gbar_D11-36580000-36760000	20 DPA
Gbar_A11-39820000-40080000	Gbar_D11-36080000-36360000	20 DPA
Gbar_A11-40080000-40360000	Gbar_D11-35680000-35800000	20 DPA
Gbar_A11-40360000-40580000	Gbar_D11-35240000-35440000	20 DPA
Gbar_A11-42020000-42480000	Gbar_D11-35060000-35240000	20 DPA
Gbar_A11-43780000-44060000	Gbar_D11-33560000-33700000	20 DPA
Gbar_A11-44260000-44420000	Gbar_D11-33320000-33560000	20 DPA
Gbar_A11-49040000-49380000	Gbar_D11-31620000-31960000	20 DPA
Gbar_A11-49900000-50120000	Gbar_D11-31380000-31620000	20 DPA
Gbar_A11-50860000-51100000	Gbar_D11-31060000-31200000	20 DPA
Gbar_A11-52200000-52580000	Gbar_D11-30200000-30440000	20 DPA
Gbar_A11-60500000-60700000	Gbar_D11-25740000-25960000	20 DPA
Gbar_A11-61200000-61740000	Gbar_D11-39260000-39520000	20 DPA
Gbar_A11-63780000-63940000	Gbar_D11-38500000-38640000	20 DPA
Gbar_A11-64240000-64740000	Gbar_D11-38220000-38500000	20 DPA
Gbar_A11-65160000-65440000	Gbar_D11-40740000-41020000	20 DPA
Gbar_A11-66020000-66380000	Gbar_D11-42260000-42580000	20 DPA
Gbar_A11-68060000-68380000	Gbar_D11-44300000-44620000	20 DPA
Gbar_A11-72380000-72800000	Gbar_D11-42580000-42840000	20 DPA
Gbar_A11-73520000-74180000	Gbar_D11-43020000-43220000	20 DPA
Gbar_A11-79580000-79880000	Gbar_D11-46640000-46900000	20 DPA
Gbar_A11-82080000-82320000	Gbar_D11-48180000-48420000	20 DPA
Gbar_A11-84640000-85300000	Gbar_D11-49480000-49720000	20 DPA
Gbar_A11-85300000-85540000	Gbar_D11-49720000-49980000	20 DPA
Gbar_A11-89120000-89420000	Gbar_D11-51740000-51940000	20 DPA
Gbar_A11-89420000-89920000	Gbar_D11-52040000-52240000	20 DPA
Gbar_A11-93960000-94420000	Gbar_D11-53480000-53900000	20 DPA
Gbar_A11-94420000-94800000	Gbar_D11-53900000-54160000	20 DPA
Gbar_A11-94800000-94940000	Gbar_D11-54160000-54300000	20 DPA
Gbar_A11-97900000-98460000	Gbar_D11-56660000-56940000	20 DPA
Gbar_A11-104360000-104880000	Gbar_D11-60740000-61100000	20 DPA
Gbar_A11-105760000-105920000	Gbar_D11-62360000-62620000	20 DPA
Gbar_A11-108700000-109060000	Gbar_D11-64840000-65140000	20 DPA
Gbar_A12-8500000-8760000	Gbar_D12-6400000-6580000	20 DPA
Gbar_A12-9520000-9760000	Gbar_D12-6920000-7120000	20 DPA
Gbar_A12-10580000-10740000	Gbar_D12-7840000-8000000	20 DPA
Gbar_A12-11380000-11560000	Gbar_D12-8420000-8640000	20 DPA
Gbar_A12-16620000-16980000	Gbar_D12-12080000-12340000	20 DPA
Gbar_A12-16980000-17400000	Gbar_D12-12340000-12600000	20 DPA
Gbar_A12-17400000-17640000	Gbar_D12-12600000-12720000	20 DPA
Gbar_A12-33400000-33780000	Gbar_D12-25360000-25600000	20 DPA
Gbar_A12-38120000-38480000	Gbar_D12-16500000-16860000	20 DPA
Gbar_A12-39380000-39680000	Gbar_D12-17040000-17240000	20 DPA
Gbar_A12-39680000-40120000	Gbar_D12-17240000-17400000	20 DPA
Gbar_A12-40120000-40400000	Gbar_D12-17400000-17720000	20 DPA
Gbar_A12-42680000-43060000	Gbar_D12-18320000-18480000	20 DPA
Gbar_A12-43060000-43280000	Gbar_D12-18480000-18660000	20 DPA
Gbar_A12-43780000-43960000	Gbar_D12-19040000-19240000	20 DPA
Gbar_A12-46260000-46760000	Gbar_D12-20480000-20640000	20 DPA
Gbar_A12-51280000-51560000	Gbar_D12-21360000-21500000	20 DPA
Gbar_A12-54680000-55520000	Gbar_D12-28720000-28920000	20 DPA
Gbar_A12-57980000-58140000	Gbar_D12-29920000-30180000	20 DPA
Gbar_A12-58380000-58580000	Gbar_D12-29340000-29600000	20 DPA
Gbar_A12-59180000-59720000	Gbar_D12-30180000-30440000	20 DPA
Gbar_A12-59720000-60160000	Gbar_D12-30440000-30680000	20 DPA
Gbar_A12-60260000-60680000	Gbar_D12-30680000-31060000	20 DPA
Gbar_A12-64540000-64680000	Gbar_D12-32020000-32260000	20 DPA
Gbar_A12-64680000-64840000	Gbar_D12-32260000-32440000	20 DPA
Gbar_A12-65420000-65860000	Gbar_D12-33060000-33200000	20 DPA
Gbar_A12-67340000-67980000	Gbar_D12-33200000-33460000	20 DPA
Gbar_A12-67980000-68520000	Gbar_D12-33460000-33840000	20 DPA
Gbar_A12-68660000-69340000	Gbar_D12-33840000-34080000	20 DPA
Gbar_A12-69340000-69520000	Gbar_D12-34080000-34220000	20 DPA
Gbar_A12-69940000-70100000	Gbar_D12-34220000-34380000	20 DPA
Gbar_A12-74300000-74480000	Gbar_D12-37500000-37660000	20 DPA
Gbar_A13-660000-880000	Gbar_D13-460000-660000	20 DPA
Gbar_A13-9220000-9620000	Gbar_D13-11060000-11260000	20 DPA
Gbar_A13-22660000-22940000	Gbar_D13-14040000-14240000	20 DPA
Gbar_A13-24820000-25220000	Gbar_D13-17060000-17460000	20 DPA
Gbar_A13-31540000-31980000	Gbar_D13-15240000-15440000	20 DPA
Gbar_A13-37700000-38120000	Gbar_D13-24180000-24420000	20 DPA
Gbar_A13-41120000-41560000	Gbar_D13-23020000-23460000	20 DPA
Gbar_A13-41560000-41920000	Gbar_D13-22700000-23020000	20 DPA
Gbar_A13-44720000-44920000	Gbar_D13-21500000-21700000	20 DPA
Gbar_A13-44920000-45240000	Gbar_D13-21300000-21500000	20 DPA
Gbar_A13-58280000-58580000	Gbar_D13-24920000-25320000	20 DPA
Gbar_A13-69180000-69380000	Gbar_D13-31140000-31280000	20 DPA
Gbar_A13-72360000-72820000	Gbar_D13-32600000-32760000	20 DPA
Gbar_A13-72820000-73120000	Gbar_D13-32760000-32960000	20 DPA
Gbar_A13-73720000-74000000	Gbar_D13-32960000-33100000	20 DPA
Gbar_A13-79900000-80140000	Gbar_D13-35980000-36140000	20 DPA
Gbar_A13-82940000-83120000	Gbar_D13-37340000-37520000	20 DPA
Gbar_A13-96380000-96540000	Gbar_D13-48700000-48880000	20 DPA
Gbar_A13-96540000-97020000	Gbar_D13-48880000-49320000	20 DPA
Gbar_A13-98260000-98440000	Gbar_D13-50060000-50300000	20 DPA
Gbar_A13-98440000-98700000	Gbar_D13-50300000-50480000	20 DPA
