# Supplementary material for: Dynamic 3D genome architecture of cotton fiber reveals subgenome-coordinated chromatin topology for 4-staged single-cell differentiation
Source: Genome Biol. 2022 Feb 3;23:45. doi: 10.1186/s13059-022-02616-y (PMC8812185; doi:10.1186/s13059-022-02616-y)
Supplement: Supplementary file 12 — Additional file 12: Table S11. Partitioned TAD-like structures in fiber development. [file 13059_2022_2616_MOESM12_ESM.xlsx]

## Sheet: Table S11
Table S11. Parititioned TAD-like structures in fiber development.
index	partitioned TADs									days
Gbar_A01-480000-820000	Gbar_D01-680000-880000	Gbar_D01-880000-1040000								0 DPA
Gbar_A01-1000000-1620000	Gbar_D01-1040000-1360000	Gbar_D01-880000-1040000	Gbar_D01-1560000-1680000	Gbar_D01-1360000-1560000						0 DPA
Gbar_A01-1620000-1820000	Gbar_D01-1680000-1900000	Gbar_D01-1560000-1680000								0 DPA
Gbar_A01-1820000-2020000	Gbar_D01-1680000-1900000	Gbar_D01-1900000-2260000								0 DPA
Gbar_A01-2220000-2440000	Gbar_D01-1900000-2260000	Gbar_D01-2260000-2740000								0 DPA
Gbar_A01-2440000-2720000	Gbar_D01-2740000-3160000	Gbar_D01-2260000-2740000								0 DPA
Gbar_A01-2720000-2940000	Gbar_D01-2740000-3160000	Gbar_D01-3160000-3480000								0 DPA
Gbar_A01-3280000-3560000	Gbar_D01-3480000-3640000	Gbar_D01-3160000-3480000								0 DPA
Gbar_A01-3560000-3720000	Gbar_D01-3640000-3780000	Gbar_D01-3480000-3640000								0 DPA
Gbar_A01-4020000-4420000	Gbar_D01-3780000-4240000	Gbar_D01-4240000-4460000								0 DPA
Gbar_A01-4800000-5240000	Gbar_D07-20040000-20540000	Gbar_D01-5220000-5540000	Gbar_D01-4460000-4900000	Gbar_D01-4900000-5220000						0 DPA
Gbar_A01-5580000-5860000	Gbar_D01-5540000-5680000	Gbar_D01-5220000-5540000								0 DPA
Gbar_A01-6380000-6640000	Gbar_D01-5680000-6100000	Gbar_D01-6100000-6900000								0 DPA
Gbar_A01-7440000-7700000	Gbar_D01-6900000-7180000	Gbar_D01-6100000-6900000								0 DPA
Gbar_A01-7700000-7940000	Gbar_D01-7180000-7440000	Gbar_D01-7440000-7680000	Gbar_D01-6900000-7180000							0 DPA
Gbar_A01-8120000-8420000	Gbar_D01-7680000-7980000	Gbar_D01-7440000-7680000								0 DPA
Gbar_A01-8420000-8620000	Gbar_D01-7980000-8120000	Gbar_D01-7680000-7980000								0 DPA
Gbar_A01-9480000-9780000	Gbar_D01-8760000-9020000	Gbar_D01-8640000-8760000								0 DPA
Gbar_A01-10100000-10380000	Gbar_D01-9400000-9800000	Gbar_D01-9020000-9400000								0 DPA
Gbar_A01-10960000-11420000	Gbar_D01-10320000-10660000	Gbar_D01-9800000-10160000	Gbar_D01-10160000-10320000							0 DPA
Gbar_A01-11600000-12020000	Gbar_D01-10320000-10660000	Gbar_D01-10660000-11000000								0 DPA
Gbar_A01-12020000-12280000	Gbar_D01-10660000-11000000	Gbar_D01-11000000-11180000								0 DPA
Gbar_A01-12440000-12900000	Gbar_D01-11180000-11480000	Gbar_D01-11000000-11180000								0 DPA
Gbar_A01-13640000-13980000	Gbar_D01-11980000-12240000	Gbar_D01-12240000-12460000								0 DPA
Gbar_A01-13980000-14340000	Gbar_D01-12460000-12680000	Gbar_D01-12240000-12460000								0 DPA
Gbar_A01-17780000-18000000	Gbar_D01-14960000-15240000	Gbar_D01-14780000-14960000								0 DPA
Gbar_A01-18640000-18820000	Gbar_D01-15540000-15780000	Gbar_D01-15240000-15540000								0 DPA
Gbar_A01-18820000-19080000	Gbar_D01-15780000-16040000	Gbar_D01-15540000-15780000								0 DPA
Gbar_A01-19080000-19240000	Gbar_D01-15780000-16040000	Gbar_D01-16040000-16320000								0 DPA
Gbar_A01-19240000-19560000	Gbar_D01-16040000-16320000	Gbar_D01-16320000-16620000								0 DPA
Gbar_A01-19980000-20320000	Gbar_D01-16740000-17040000	Gbar_D01-16620000-16740000								0 DPA
Gbar_A01-20800000-20980000	Gbar_D01-17040000-17180000	Gbar_D01-17180000-17660000								0 DPA
Gbar_A01-21620000-21960000	Gbar_D01-17660000-17860000	Gbar_D01-18360000-18660000								0 DPA
Gbar_A01-21960000-22240000	Gbar_D01-18180000-18360000	Gbar_D01-18360000-18660000								0 DPA
Gbar_A01-22240000-22500000	Gbar_D01-17860000-18180000	Gbar_D11-56160000-56540000								0 DPA
Gbar_A01-23020000-23280000	Gbar_D01-18360000-18660000	Gbar_D01-18660000-18860000								0 DPA
Gbar_A01-23280000-23600000	Gbar_D01-18860000-19180000	Gbar_D01-18660000-18860000								0 DPA
Gbar_A01-24660000-25040000	Gbar_D01-19620000-19820000	Gbar_D01-19180000-19460000	Gbar_D01-19460000-19620000							0 DPA
Gbar_A01-25040000-25300000	Gbar_D01-19620000-19820000	Gbar_D01-19820000-20100000								0 DPA
Gbar_A01-25500000-25720000	Gbar_D01-20260000-20560000	Gbar_D01-19820000-20100000	Gbar_D01-20100000-20260000							0 DPA
Gbar_A01-26440000-26860000	Gbar_D01-20260000-20560000	Gbar_D01-20560000-20800000	Gbar_D01-20800000-21020000							0 DPA
Gbar_A01-32540000-32760000	Gbar_D04-300000-480000	Gbar_D01-23620000-23740000								0 DPA
Gbar_A01-34880000-35320000	Gbar_D01-25280000-25420000	Gbar_D01-25420000-25880000								0 DPA
Gbar_A01-37440000-37760000	Gbar_D01-24480000-24620000	Gbar_D01-24620000-24900000	Gbar_D10-15760000-16080000							0 DPA
Gbar_A01-39780000-40140000	Gbar_D01-26380000-26620000	Gbar_D01-26620000-26900000	Gbar_D01-26900000-27380000							0 DPA
Gbar_A01-41280000-41620000	Gbar_D01-25420000-25880000	Gbar_D01-25880000-25980000								0 DPA
Gbar_A01-51840000-52600000	Gbar_D01-31640000-32260000	Gbar_D01-32260000-32640000								0 DPA
Gbar_A01-52600000-52900000	Gbar_D02-8900000-9220000	Gbar_D01-32640000-32760000								0 DPA
Gbar_A01-53640000-53900000	Gbar_D01-33800000-34300000	Gbar_D02-19460000-19820000								0 DPA
Gbar_A01-54980000-55200000	Gbar_D01-33800000-34300000	Gbar_D01-33180000-33420000								0 DPA
Gbar_A01-67240000-67460000	Gbar_D01-36100000-36460000	Gbar_D01-39260000-39560000								0 DPA
Gbar_A01-71720000-72060000	Gbar_D01-41240000-41420000	Gbar_D01-41420000-41840000								0 DPA
Gbar_A01-72920000-73280000	Gbar_D01-41420000-41840000	Gbar_D01-41840000-42160000								0 DPA
Gbar_A01-84840000-85240000	Gbar_D01-42160000-42560000	Gbar_D01-42560000-42760000								0 DPA
Gbar_A01-86540000-86640000	Gbar_D01-44920000-45080000	Gbar_D01-45080000-45260000								0 DPA
Gbar_A01-89040000-89700000	Gbar_D01-46440000-46740000	Gbar_D06-25820000-26020000								0 DPA
Gbar_A01-89700000-89920000	Gbar_D01-46440000-46740000	Gbar_D01-46740000-46940000								0 DPA
Gbar_A01-90160000-90320000	Gbar_D01-46940000-47180000	Gbar_D01-47180000-47440000								0 DPA
Gbar_A01-91880000-92040000	Gbar_D01-51720000-52100000	Gbar_D01-51260000-51720000								0 DPA
Gbar_A01-97160000-97360000	Gbar_D01-48940000-49400000	Gbar_D01-49400000-49600000								0 DPA
Gbar_A01-97360000-97680000	Gbar_D01-47820000-48080000	Gbar_D01-48940000-49400000								0 DPA
Gbar_A01-98320000-98480000	Gbar_D01-48640000-48760000	Gbar_D01-48760000-48940000								0 DPA
Gbar_A01-98480000-98940000	Gbar_D01-48760000-48940000	Gbar_D01-48940000-49400000								0 DPA
Gbar_A01-100120000-100580000	Gbar_D01-51720000-52100000	Gbar_D01-48320000-48640000								0 DPA
Gbar_A01-101000000-101220000	Gbar_D01-52360000-52580000	Gbar_D01-52100000-52360000								0 DPA
Gbar_A01-102200000-102420000	Gbar_D01-52580000-52800000	Gbar_D01-52800000-53180000								0 DPA
Gbar_A01-102420000-102700000	Gbar_D01-52800000-53180000	Gbar_D01-53180000-53300000								0 DPA
Gbar_A01-103400000-103680000	Gbar_D01-53300000-53540000	Gbar_D01-53540000-53860000								0 DPA
Gbar_A01-103680000-103820000	Gbar_D01-53860000-54020000	Gbar_D01-53540000-53860000								0 DPA
Gbar_A01-104060000-104700000	Gbar_D01-53860000-54020000	Gbar_D01-54020000-54200000	Gbar_D01-54200000-54700000							0 DPA
Gbar_A01-104700000-105000000	Gbar_D01-54700000-54940000	Gbar_D01-54200000-54700000								0 DPA
Gbar_A01-105220000-105900000	Gbar_D01-54940000-55180000	Gbar_D01-55180000-55420000	Gbar_D01-55420000-55540000							0 DPA
Gbar_A01-105900000-106080000	Gbar_D01-55540000-55640000	Gbar_D01-55420000-55540000	Gbar_D01-55640000-55880000							0 DPA
Gbar_A01-106080000-106480000	Gbar_D01-55880000-56280000	Gbar_D01-55640000-55880000								0 DPA
Gbar_A01-106700000-106920000	Gbar_D01-56280000-56400000	Gbar_D01-55880000-56280000								0 DPA
Gbar_A01-107180000-107520000	Gbar_D01-56600000-57080000	Gbar_D01-56400000-56600000								0 DPA
Gbar_A01-108440000-108680000	Gbar_D01-57240000-57480000	Gbar_D01-58080000-58360000	Gbar_D01-58360000-58560000							0 DPA
Gbar_A01-109240000-109760000	Gbar_D01-57480000-57640000	Gbar_D01-57800000-58080000	Gbar_D01-57640000-57800000							0 DPA
Gbar_A01-110020000-110380000	Gbar_D01-57240000-57480000	Gbar_D01-58560000-58740000	Gbar_D01-58360000-58560000							0 DPA
Gbar_A01-110380000-111020000	Gbar_D01-58740000-59040000	Gbar_D01-59040000-59320000								0 DPA
Gbar_A01-111020000-111400000	Gbar_D01-59320000-59560000	Gbar_D01-59040000-59320000								0 DPA
Gbar_A01-112380000-112620000	Gbar_D01-59560000-60220000	Gbar_D01-60220000-60540000								0 DPA
Gbar_A01-112620000-112760000	Gbar_D10-53380000-53800000	Gbar_D01-60220000-60540000								0 DPA
Gbar_A01-112760000-113000000	Gbar_D01-60540000-60680000	Gbar_D01-60220000-60540000								0 DPA
Gbar_A01-113260000-113600000	Gbar_D01-60680000-60900000	Gbar_D01-61100000-61260000	Gbar_D01-60900000-61100000							0 DPA
Gbar_A01-113780000-114440000	Gbar_D01-61840000-62220000	Gbar_D01-61660000-61840000	Gbar_D01-61100000-61260000	Gbar_D01-61380000-61660000	Gbar_D01-61260000-61380000					0 DPA
Gbar_A02-600000-1160000	Gbar_D02-1300000-1420000	Gbar_D03-15700000-15860000	Gbar_D02-640000-1040000	Gbar_D02-1040000-1300000	Gbar_D02-1420000-1660000	Gbar_D02-25680000-25860000				0 DPA
Gbar_A02-1360000-1800000	Gbar_D02-2000000-2240000	Gbar_D02-1660000-2000000								0 DPA
Gbar_A02-1800000-2000000	Gbar_D02-2240000-2580000	Gbar_D02-2000000-2240000								0 DPA
Gbar_A02-2000000-2240000	Gbar_D02-2240000-2580000	Gbar_D02-2000000-2240000	Gbar_D02-2580000-2740000							0 DPA
Gbar_A02-2240000-2460000	Gbar_D02-2580000-2740000	Gbar_D02-2740000-3020000	Gbar_D02-3020000-3520000							0 DPA
Gbar_A02-2460000-2840000	Gbar_D10-56520000-56840000	Gbar_D02-3520000-4280000	Gbar_D02-3020000-3520000							0 DPA
Gbar_A02-3000000-3380000	Gbar_D02-3520000-4280000	Gbar_D02-4280000-4580000								0 DPA
Gbar_A02-3380000-3680000	Gbar_D02-4580000-4720000	Gbar_D02-4720000-5000000	Gbar_D02-4280000-4580000							0 DPA
Gbar_A02-3680000-3860000	Gbar_D02-4720000-5000000	Gbar_D02-5000000-5180000								0 DPA
Gbar_A02-3860000-4040000	Gbar_D02-5180000-5260000	Gbar_D02-5000000-5180000								0 DPA
Gbar_A02-4040000-4340000	Gbar_D02-5180000-5260000	Gbar_D02-5260000-5600000								0 DPA
Gbar_A02-4340000-4520000	Gbar_D02-5260000-5600000	Gbar_D02-5600000-5820000								0 DPA
Gbar_A02-4520000-4800000	Gbar_D02-5820000-6640000	Gbar_D02-5600000-5820000								0 DPA
Gbar_A02-5700000-6100000	Gbar_D02-5820000-6640000	Gbar_D01-24300000-24480000								0 DPA
Gbar_A02-6100000-6500000	Gbar_D02-5820000-6640000	Gbar_D02-6640000-6920000								0 DPA
Gbar_A02-6640000-6900000	Gbar_D02-7040000-7220000	Gbar_D02-6920000-7040000								0 DPA
Gbar_A02-6900000-7120000	Gbar_D02-7040000-7220000	Gbar_D02-7220000-7460000								0 DPA
Gbar_A02-7120000-7460000	Gbar_D02-7220000-7460000	Gbar_D02-7460000-7700000	Gbar_D02-7700000-7940000							0 DPA
Gbar_A02-7700000-7880000	Gbar_D02-7940000-8020000	Gbar_D02-8020000-8180000	Gbar_D02-7700000-7940000							0 DPA
Gbar_A02-7880000-8200000	Gbar_D02-8020000-8180000	Gbar_D02-8180000-8280000								0 DPA
Gbar_A02-8560000-8740000	Gbar_D02-8660000-8900000	Gbar_D02-8440000-8660000								0 DPA
Gbar_A02-9080000-9340000	Gbar_D02-8660000-8900000	Gbar_D02-8900000-9220000								0 DPA
Gbar_A02-9340000-9740000	Gbar_D02-9220000-9400000	Gbar_D02-9400000-9720000								0 DPA
Gbar_A02-9740000-10000000	Gbar_D02-9400000-9720000	Gbar_D02-9720000-10120000								0 DPA
Gbar_A02-11540000-11820000	Gbar_D02-10780000-11080000	Gbar_D02-11080000-11220000								0 DPA
Gbar_A02-11820000-12120000	Gbar_D02-11080000-11220000	Gbar_D02-11220000-11540000								0 DPA
Gbar_A02-12780000-13140000	Gbar_D02-11980000-12120000	Gbar_D02-12120000-12500000								0 DPA
Gbar_A02-13860000-14200000	Gbar_D02-12880000-13280000	Gbar_D02-12500000-12880000								0 DPA
Gbar_A02-15200000-15880000	Gbar_D02-13740000-14240000	Gbar_D02-13420000-13740000								0 DPA
Gbar_A02-16200000-16460000	Gbar_D02-14240000-14460000	Gbar_D02-14460000-14680000								0 DPA
Gbar_A02-16880000-17000000	Gbar_D02-14840000-15300000	Gbar_D02-14680000-14840000								0 DPA
Gbar_A02-18000000-18220000	Gbar_D02-15720000-16000000	Gbar_D02-15560000-15720000								0 DPA
Gbar_A02-18580000-18860000	Gbar_D02-16000000-16160000	Gbar_D02-16160000-16380000								0 DPA
Gbar_A02-20480000-20720000	Gbar_D02-16780000-17160000	Gbar_D02-16380000-16780000								0 DPA
Gbar_A02-20920000-21020000	Gbar_D02-16780000-17160000	Gbar_D02-17160000-17400000								0 DPA
Gbar_A02-23040000-23540000	Gbar_D02-26960000-27160000	Gbar_D02-27160000-27480000								0 DPA
Gbar_A02-23840000-24140000	Gbar_D02-30200000-30500000	Gbar_D02-26720000-26960000								0 DPA
Gbar_A02-24480000-24860000	Gbar_D02-28440000-28800000	Gbar_D02-28800000-29120000								0 DPA
Gbar_A02-25700000-26120000	Gbar_D02-28440000-28800000	Gbar_D02-29580000-29760000	Gbar_D02-29380000-29580000							0 DPA
Gbar_A02-26120000-26480000	Gbar_D02-29760000-29960000	Gbar_D02-29580000-29760000								0 DPA
Gbar_A02-26780000-26980000	Gbar_D02-29760000-29960000	Gbar_D11-59320000-59600000								0 DPA
Gbar_A02-27640000-28060000	Gbar_D02-30200000-30500000	Gbar_D02-21480000-21960000								0 DPA
Gbar_A02-28500000-28700000	Gbar_D02-22200000-22320000	Gbar_D02-21960000-22200000								0 DPA
Gbar_A02-31160000-31540000	Gbar_D02-23060000-23320000	Gbar_D02-22860000-23060000								0 DPA
Gbar_A02-31720000-32080000	Gbar_D02-23320000-23540000	Gbar_D02-23060000-23320000								0 DPA
Gbar_A02-32080000-32440000	Gbar_D02-23320000-23540000	Gbar_D02-23540000-23820000								0 DPA
Gbar_A02-33160000-33420000	Gbar_D02-23540000-23820000	Gbar_D02-23820000-23980000								0 DPA
Gbar_A02-37400000-38920000	Gbar_D02-25320000-25520000	Gbar_D02-25520000-25680000								0 DPA
Gbar_A02-41660000-41900000	Gbar_D05-51880000-52120000	Gbar_D03-32380000-32760000								0 DPA
Gbar_A02-41900000-42180000	Gbar_D01-46740000-46940000	Gbar_D03-32380000-32760000								0 DPA
Gbar_A02-42440000-42620000	Gbar_D03-32000000-32200000	Gbar_D03-32200000-32380000	Gbar_D03-32380000-32760000							0 DPA
Gbar_A02-42820000-43160000	Gbar_D03-31480000-31680000	Gbar_D03-31680000-32000000								0 DPA
Gbar_A02-43640000-44100000	Gbar_D03-31000000-31260000	Gbar_D03-31260000-31480000								0 DPA
Gbar_A02-44840000-45160000	Gbar_D03-30800000-31000000	Gbar_D03-30520000-30800000								0 DPA
Gbar_A02-45160000-45420000	Gbar_D03-30520000-30800000	Gbar_D03-30160000-30520000								0 DPA
Gbar_A02-46080000-46420000	Gbar_D03-29800000-30160000	Gbar_D13-23440000-23720000	Gbar_D03-29600000-29800000							0 DPA
Gbar_A02-47940000-48300000	Gbar_D03-28720000-29040000	Gbar_D03-28480000-28720000								0 DPA
Gbar_A02-49900000-50180000	Gbar_D03-22060000-22420000	Gbar_D03-20300000-20660000								0 DPA
Gbar_A02-51980000-52420000	Gbar_D03-24160000-24540000	Gbar_D03-23880000-24160000								0 DPA
Gbar_A02-54080000-54500000	Gbar_D03-17120000-17600000	Gbar_D03-17600000-17940000								0 DPA
Gbar_A02-55140000-55400000	Gbar_D03-17120000-17600000	Gbar_D03-17020000-17120000								0 DPA
Gbar_A02-55780000-56660000	Gbar_D03-16240000-16360000	Gbar_D03-16800000-17020000	Gbar_D03-16360000-16800000							0 DPA
Gbar_A02-58740000-59020000	Gbar_D03-15300000-15700000	Gbar_D03-15120000-15300000								0 DPA
Gbar_A02-59740000-59960000	Gbar_D03-14780000-15120000	Gbar_D03-15120000-15300000								0 DPA
Gbar_A02-66140000-67160000	Gbar_D03-22420000-22580000	Gbar_D03-22580000-22920000								0 DPA
Gbar_A02-67160000-67600000	Gbar_D03-22920000-23200000	Gbar_D03-23200000-23740000								0 DPA
Gbar_A02-69120000-69580000	Gbar_D12-32660000-33060000	Gbar_D03-23880000-24160000	Gbar_D03-21820000-22060000							0 DPA
Gbar_A02-70340000-71220000	Gbar_D07-31080000-31280000	Gbar_D03-20300000-20660000	Gbar_D03-22420000-22580000							0 DPA
Gbar_A02-72300000-72600000	Gbar_D03-20660000-20920000	Gbar_D03-300000-560000								0 DPA
Gbar_A02-74360000-75100000	Gbar_D03-20920000-21600000	Gbar_D03-9720000-10100000								0 DPA
Gbar_A02-75280000-75780000	Gbar_D03-10240000-10380000	Gbar_D03-10100000-10240000	Gbar_D03-10380000-10580000							0 DPA
Gbar_A02-75780000-75920000	Gbar_D03-10100000-10240000	Gbar_D03-9720000-10100000								0 DPA
Gbar_A02-75920000-76160000	Gbar_D03-10580000-10940000	Gbar_D03-10380000-10580000								0 DPA
Gbar_A02-76160000-76540000	Gbar_D03-10940000-11180000	Gbar_D03-10580000-10940000								0 DPA
Gbar_A02-76920000-77320000	Gbar_D03-10940000-11180000	Gbar_D03-11340000-11660000								0 DPA
Gbar_A02-78080000-78500000	Gbar_D03-11900000-12080000	Gbar_D03-11660000-11900000								0 DPA
Gbar_A02-78500000-78920000	Gbar_D03-12080000-12260000	Gbar_D03-12260000-12480000								0 DPA
Gbar_A02-79200000-79760000	Gbar_D03-12480000-12680000	Gbar_D03-12680000-12840000	Gbar_D03-12260000-12480000							0 DPA
Gbar_A02-81760000-81900000	Gbar_D03-13720000-14000000	Gbar_D03-14560000-14780000								0 DPA
Gbar_A02-87340000-87700000	Gbar_D03-9100000-9360000	Gbar_D03-9360000-9560000	Gbar_D03-9560000-9720000							0 DPA
Gbar_A02-89280000-90060000	Gbar_D03-4660000-4840000	Gbar_D03-8380000-8720000								0 DPA
Gbar_A02-90060000-90420000	Gbar_D03-4840000-5020000	Gbar_D03-4660000-4840000	Gbar_D03-5020000-5400000							0 DPA
Gbar_A02-91540000-91700000	Gbar_D03-5560000-5900000	Gbar_D03-5900000-6040000								0 DPA
Gbar_A02-91700000-91940000	Gbar_D03-5900000-6040000	Gbar_D03-6040000-6140000								0 DPA
Gbar_A02-91940000-92340000	Gbar_D03-6140000-6280000	Gbar_D03-6280000-6500000								0 DPA
Gbar_A02-92480000-92800000	Gbar_D03-6720000-7060000	Gbar_D03-6500000-6720000								0 DPA
Gbar_A02-92960000-93180000	Gbar_D03-6720000-7060000	Gbar_D03-7060000-7200000								0 DPA
Gbar_A02-93180000-93340000	Gbar_D03-7060000-7200000	Gbar_D03-7200000-7380000								0 DPA
Gbar_A02-93580000-94080000	Gbar_D03-7500000-7680000	Gbar_D03-7680000-8080000								0 DPA
Gbar_A02-94280000-94620000	Gbar_D03-8080000-8380000	Gbar_D03-7680000-8080000								0 DPA
Gbar_A02-94620000-95040000	Gbar_D03-8080000-8380000	Gbar_D03-4660000-4840000	Gbar_D03-8380000-8720000							0 DPA
Gbar_A02-95180000-95440000	Gbar_D03-4180000-4360000	Gbar_D03-3900000-4180000								0 DPA
Gbar_A02-95440000-95760000	Gbar_D03-3640000-3900000	Gbar_D03-3900000-4180000								0 DPA
Gbar_A02-96100000-96460000	Gbar_D03-3140000-3640000	Gbar_D08-56740000-57000000								0 DPA
Gbar_A02-96740000-97000000	Gbar_D03-2680000-2820000	Gbar_D03-2820000-3140000								0 DPA
Gbar_A02-97000000-97400000	Gbar_D03-2680000-2820000	Gbar_D03-2480000-2680000								0 DPA
Gbar_A02-97400000-97820000	Gbar_D03-1840000-2180000	Gbar_D10-61120000-61580000	Gbar_D03-2180000-2480000							0 DPA
Gbar_A02-98200000-98620000	Gbar_D03-1840000-2180000	Gbar_D03-1160000-1560000	Gbar_D03-1560000-1840000	Gbar_D01-15780000-16040000						0 DPA
Gbar_A02-99000000-99500000	Gbar_D03-840000-1160000	Gbar_D03-680000-840000								0 DPA
Gbar_A02-99500000-99640000	Gbar_D03-300000-560000	Gbar_D03-560000-680000								0 DPA
Gbar_A03-480000-780000	Gbar_D03-50320000-50560000	Gbar_D03-50560000-50720000								0 DPA
Gbar_A03-780000-960000	Gbar_D05-15700000-16000000	Gbar_D03-49700000-50140000	Gbar_D03-50140000-50320000							0 DPA
Gbar_A03-1280000-1540000	Gbar_D03-300000-560000	Gbar_D03-49700000-50140000								0 DPA
Gbar_A03-1540000-1980000	Gbar_D03-49400000-49700000	Gbar_D03-49100000-49400000								0 DPA
Gbar_A03-2280000-2480000	Gbar_D03-48800000-48980000	Gbar_D03-48420000-48800000								0 DPA
Gbar_A03-3100000-3380000	Gbar_D03-47840000-48060000	Gbar_D03-48060000-48420000								0 DPA
Gbar_A03-3380000-3620000	Gbar_D03-47840000-48060000	Gbar_D03-47180000-47700000	Gbar_D03-47700000-47840000							0 DPA
Gbar_A03-5580000-6100000	Gbar_D03-45180000-45300000	Gbar_D03-45300000-45420000	Gbar_D03-45420000-45580000	Gbar_D03-45580000-46860000						0 DPA
Gbar_A03-6440000-6660000	Gbar_D03-44340000-44740000	Gbar_D03-44740000-45180000								0 DPA
Gbar_A03-6860000-7080000	Gbar_D03-44340000-44740000	Gbar_D04-16220000-16680000								0 DPA
Gbar_A03-7080000-7360000	Gbar_D03-44000000-44140000	Gbar_D10-56380000-56520000	Gbar_D03-44140000-44340000							0 DPA
Gbar_A03-7600000-8060000	Gbar_D03-43060000-43420000	Gbar_D03-43700000-44000000	Gbar_D03-7200000-7380000	Gbar_D03-43420000-43700000	Gbar_D03-45580000-46860000					0 DPA
Gbar_A03-8060000-8520000	Gbar_D03-43060000-43420000	Gbar_D03-42580000-43060000								0 DPA
Gbar_A03-9140000-9460000	Gbar_D03-42320000-42580000	Gbar_D03-41840000-42320000								0 DPA
Gbar_A03-9460000-10100000	Gbar_D03-41840000-42320000	Gbar_D03-41700000-41840000	Gbar_D03-41460000-41700000							0 DPA
Gbar_A03-10520000-10860000	Gbar_D03-41160000-41340000	Gbar_D03-41340000-41460000	Gbar_D03-41460000-41700000							0 DPA
Gbar_A03-11080000-11420000	Gbar_D03-41160000-41340000	Gbar_D03-40760000-41160000								0 DPA
Gbar_A03-11420000-11680000	Gbar_D03-40620000-40760000	Gbar_D03-40760000-41160000								0 DPA
Gbar_A03-11680000-11920000	Gbar_D03-40440000-40620000	Gbar_D03-40620000-40760000								0 DPA
Gbar_A03-11920000-12080000	Gbar_D03-40440000-40620000	Gbar_D03-40300000-40440000								0 DPA
Gbar_A03-12500000-12880000	Gbar_D05-56380000-56580000	Gbar_D03-39940000-40120000	Gbar_D03-40120000-40300000							0 DPA
Gbar_A03-12880000-13300000	Gbar_D03-39740000-39940000	Gbar_D03-39580000-39740000								0 DPA
Gbar_A03-13600000-13820000	Gbar_D03-39320000-39580000	Gbar_D03-38840000-39320000								0 DPA
Gbar_A03-14340000-14580000	Gbar_D03-38440000-38840000	Gbar_D03-38840000-39320000								0 DPA
Gbar_A03-15200000-15380000	Gbar_D03-38000000-38180000	Gbar_D03-38180000-38300000								0 DPA
Gbar_A03-15380000-15680000	Gbar_D03-34180000-34340000	Gbar_D03-38000000-38180000								0 DPA
Gbar_A03-16340000-16780000	Gbar_D03-35000000-35380000	Gbar_D03-34800000-35000000								0 DPA
Gbar_A03-17820000-18040000	Gbar_D05-38440000-38860000	Gbar_D03-35620000-35800000								0 DPA
Gbar_A03-18040000-18440000	Gbar_D03-35800000-36060000	Gbar_D03-35620000-35800000								0 DPA
Gbar_A03-19220000-19520000	Gbar_D03-36840000-37360000	Gbar_D03-36460000-36840000								0 DPA
Gbar_A03-20120000-20340000	Gbar_D03-36840000-37360000	Gbar_D03-37360000-37640000								0 DPA
Gbar_A03-21400000-21720000	Gbar_D03-37360000-37640000	Gbar_D03-37640000-38000000								0 DPA
Gbar_A03-22140000-22560000	Gbar_D03-33760000-34180000	Gbar_D03-37640000-38000000								0 DPA
Gbar_A03-22800000-23100000	Gbar_D03-33760000-34180000	Gbar_D03-33340000-33760000								0 DPA
Gbar_A03-24500000-25000000	Gbar_D02-20400000-20640000	Gbar_D02-20640000-20820000								0 DPA
Gbar_A03-25540000-25740000	Gbar_D02-20640000-20820000	Gbar_D02-20820000-21160000								0 DPA
Gbar_A03-25740000-26340000	Gbar_D02-20820000-21160000	Gbar_D02-21160000-21480000								0 DPA
Gbar_A03-27240000-27980000	Gbar_D02-25320000-25520000	Gbar_D02-24820000-25320000								0 DPA
Gbar_A03-29440000-29660000	Gbar_D02-18260000-18580000	Gbar_D02-17700000-17880000								0 DPA
Gbar_A03-30360000-30620000	Gbar_D02-18260000-18580000	Gbar_D02-18580000-18860000								0 DPA
Gbar_A03-33960000-34500000	Gbar_D02-28160000-28440000	Gbar_D02-26060000-26260000	Gbar_D02-29120000-29380000							0 DPA
Gbar_A03-37180000-38000000	Gbar_D02-30820000-30980000	Gbar_D02-30980000-31440000								0 DPA
Gbar_A03-40160000-40380000	Gbar_D02-36680000-36920000	Gbar_D02-36380000-36560000								0 DPA
Gbar_A03-41600000-41960000	Gbar_D02-37760000-37940000	Gbar_D02-37080000-37760000								0 DPA
Gbar_A03-45180000-45640000	Gbar_D02-39540000-39700000	Gbar_D02-39300000-39540000	Gbar_D02-39700000-39880000							0 DPA
Gbar_A03-45900000-46100000	Gbar_D02-39700000-39880000	Gbar_D02-39880000-40160000	Gbar_D02-34140000-34380000							0 DPA
Gbar_A03-46660000-47160000	Gbar_D02-33140000-33400000	Gbar_D02-33400000-33900000								0 DPA
Gbar_A03-48440000-48920000	Gbar_D02-35840000-36380000	Gbar_D04-17780000-18380000								0 DPA
Gbar_A03-51680000-52060000	Gbar_D02-35560000-35840000	Gbar_D02-35420000-35560000								0 DPA
Gbar_A03-60880000-61100000	Gbar_D02-40820000-41680000	Gbar_D02-41680000-41940000								0 DPA
Gbar_A03-61720000-61980000	Gbar_D02-16780000-17160000	Gbar_D02-41940000-42140000								0 DPA
Gbar_A03-62600000-62980000	Gbar_D02-42460000-42740000	Gbar_D03-45580000-46860000								0 DPA
Gbar_A03-64300000-64540000	Gbar_D02-43400000-43640000	Gbar_D02-43100000-43400000								0 DPA
Gbar_A03-66900000-67240000	Gbar_D02-44880000-45120000	Gbar_D02-44720000-44880000	Gbar_D02-45120000-45340000							0 DPA
Gbar_A03-67600000-67900000	Gbar_D02-45520000-45800000	Gbar_D02-45340000-45520000								0 DPA
Gbar_A03-69640000-69920000	Gbar_D02-46660000-46820000	Gbar_D02-46820000-47060000								0 DPA
Gbar_A03-73460000-74000000	Gbar_D02-19820000-20180000	Gbar_D02-35840000-36380000								0 DPA
Gbar_A03-74000000-74260000	Gbar_D02-19820000-20180000	Gbar_D02-50960000-51160000								0 DPA
Gbar_A03-74440000-74680000	Gbar_D02-19820000-20180000	Gbar_D02-51160000-51360000								0 DPA
Gbar_A03-74680000-74900000	Gbar_D02-19820000-20180000	Gbar_D02-20180000-20400000								0 DPA
Gbar_A03-76520000-77200000	Gbar_D02-47340000-47580000	Gbar_D02-47220000-47340000								0 DPA
Gbar_A03-79020000-79260000	Gbar_D02-48180000-48380000	Gbar_D02-48380000-48880000								0 DPA
Gbar_A03-79540000-79880000	Gbar_D02-48880000-49100000	Gbar_D02-48380000-48880000								0 DPA
Gbar_A03-79880000-80180000	Gbar_D02-49100000-49420000	Gbar_D02-48880000-49100000								0 DPA
Gbar_A03-81260000-81640000	Gbar_D02-49420000-49660000	Gbar_D02-49660000-50100000								0 DPA
Gbar_A03-82140000-82640000	Gbar_D02-50100000-50280000	Gbar_D02-49660000-50100000								0 DPA
Gbar_A03-83480000-83760000	Gbar_D02-50620000-50960000	Gbar_D02-50960000-51160000								0 DPA
Gbar_A03-84040000-84320000	Gbar_D02-52340000-52960000	Gbar_D02-51980000-52340000								0 DPA
Gbar_A03-85860000-86360000	Gbar_D02-53160000-53400000	Gbar_D02-53520000-53740000	Gbar_D02-53400000-53520000							0 DPA
Gbar_A03-86360000-86600000	Gbar_D02-53740000-53980000	Gbar_D02-53980000-54140000								0 DPA
Gbar_A03-86600000-86780000	Gbar_D02-53980000-54140000	Gbar_D02-54140000-54360000								0 DPA
Gbar_A03-87680000-88180000	Gbar_D02-55020000-55280000	Gbar_D02-54860000-55020000								0 DPA
Gbar_A03-88880000-89420000	Gbar_D02-55280000-55560000	Gbar_D02-55560000-55780000								0 DPA
Gbar_A03-90020000-90320000	Gbar_D02-55780000-56120000	Gbar_D02-56120000-56320000								0 DPA
Gbar_A03-90320000-90580000	Gbar_D02-56320000-56520000	Gbar_D02-56120000-56320000								0 DPA
Gbar_A03-91120000-91280000	Gbar_D02-56520000-56680000	Gbar_D02-56680000-57000000								0 DPA
Gbar_A03-91280000-91560000	Gbar_D02-57000000-57200000	Gbar_D02-56680000-57000000								0 DPA
Gbar_A03-92100000-92480000	Gbar_D02-57200000-57600000	Gbar_D02-57600000-57940000								0 DPA
Gbar_A03-93040000-93300000	Gbar_D02-57940000-58380000	Gbar_D02-57600000-57940000								0 DPA
Gbar_A03-93680000-94200000	Gbar_D02-57940000-58380000	Gbar_D02-58380000-58860000								0 DPA
Gbar_A03-95280000-95440000	Gbar_D02-59440000-60060000	Gbar_D02-59240000-59440000								0 DPA
Gbar_A03-96020000-96460000	Gbar_D02-59440000-60060000	Gbar_D02-60060000-60360000								0 DPA
Gbar_A03-96620000-97020000	Gbar_D02-60360000-60700000	Gbar_D02-60060000-60360000								0 DPA
Gbar_A03-97020000-97160000	Gbar_D02-60360000-60700000	Gbar_D09-40780000-41020000								0 DPA
Gbar_A03-97160000-97780000	Gbar_D02-60700000-60820000	Gbar_D02-60820000-61200000								0 DPA
Gbar_A03-98080000-98380000	Gbar_D02-61460000-61680000	Gbar_D02-61680000-61780000								0 DPA
Gbar_A03-98380000-98660000	Gbar_D02-61680000-61780000	Gbar_D02-61780000-61940000								0 DPA
Gbar_A03-98660000-99060000	Gbar_D02-61940000-63040000	Gbar_D02-61780000-61940000								0 DPA
Gbar_A03-99200000-99720000	Gbar_D02-61940000-63040000	Gbar_D11-7360000-7740000								0 DPA
Gbar_A03-99720000-99840000	Gbar_D02-61940000-63040000	Gbar_D02-63040000-63300000								0 DPA
Gbar_A03-100280000-100460000	Gbar_D02-63300000-63520000	Gbar_D09-33920000-34060000								0 DPA
Gbar_A03-100460000-100620000	Gbar_D02-63300000-63520000	Gbar_D02-63520000-63720000								0 DPA
Gbar_A03-100760000-101120000	Gbar_D02-63720000-63960000	Gbar_D02-63960000-64160000	Gbar_D02-63520000-63720000							0 DPA
Gbar_A03-101540000-101840000	Gbar_D02-64400000-64600000	Gbar_D02-63960000-64160000	Gbar_D02-64160000-64400000							0 DPA
Gbar_A03-101960000-102140000	Gbar_D02-64600000-64920000	Gbar_D02-64400000-64600000								0 DPA
Gbar_A03-102140000-102340000	Gbar_D02-64600000-64920000	Gbar_D02-64920000-65420000								0 DPA
Gbar_A03-103080000-103720000	Gbar_D02-65620000-65800000	Gbar_D02-65420000-65620000	Gbar_D02-65800000-66280000							0 DPA
Gbar_A03-103720000-104080000	Gbar_D02-65800000-66280000	Gbar_D02-66280000-66560000								0 DPA
Gbar_A03-104580000-104900000	Gbar_D02-66820000-67000000	Gbar_D02-67000000-67400000								0 DPA
Gbar_A04-1320000-1460000	Gbar_D05-62160000-62360000	Gbar_D05-62360000-62800000								0 DPA
Gbar_A04-1460000-1920000	Gbar_D05-61880000-62160000	Gbar_D05-62160000-62360000								0 DPA
Gbar_A04-2280000-2640000	Gbar_D05-61360000-61560000	Gbar_D05-61560000-61880000								0 DPA
Gbar_A04-2780000-3060000	Gbar_D05-61360000-61560000	Gbar_D05-60780000-61360000								0 DPA
Gbar_A04-3500000-3660000	Gbar_D05-53660000-53840000	Gbar_D05-60780000-61360000								0 DPA
Gbar_A04-4880000-5260000	Gbar_D05-59980000-60160000	Gbar_D05-59580000-59980000								0 DPA
Gbar_A04-5420000-5600000	Gbar_D05-59140000-59360000	Gbar_D05-59360000-59580000								0 DPA
Gbar_A04-5600000-5880000	Gbar_D05-59140000-59360000	Gbar_D05-58940000-59140000								0 DPA
Gbar_A04-6540000-7260000	Gbar_D05-58600000-58940000	Gbar_D05-56160000-56380000	Gbar_D05-56580000-56920000	Gbar_D05-56920000-57380000	Gbar_D05-56380000-56580000					0 DPA
Gbar_A04-7260000-7540000	Gbar_D05-55460000-55700000	Gbar_D05-55700000-55940000	Gbar_D05-56380000-56580000							0 DPA
Gbar_A04-7740000-8200000	Gbar_D05-54860000-55140000	Gbar_D05-55140000-55460000								0 DPA
Gbar_A04-8200000-8680000	Gbar_D05-53840000-54240000	Gbar_D05-54600000-54860000								0 DPA
Gbar_A04-9220000-9540000	Gbar_D05-53840000-54240000	Gbar_D05-53380000-53660000	Gbar_D05-53660000-53840000							0 DPA
Gbar_A04-10220000-10480000	Gbar_D05-52660000-53020000	Gbar_D05-52420000-52660000								0 DPA
Gbar_A04-12300000-12580000	Gbar_D05-50700000-51220000	Gbar_D05-41280000-41640000	Gbar_D05-51220000-51420000							0 DPA
Gbar_A04-13260000-13640000	Gbar_D05-42000000-42500000	Gbar_D05-42500000-42740000								0 DPA
Gbar_A04-13640000-14020000	Gbar_D05-42740000-43060000	Gbar_D05-42500000-42740000								0 DPA
Gbar_A04-19660000-19960000	Gbar_D10-4840000-5040000	Gbar_D04-25800000-26020000								0 DPA
Gbar_A04-21540000-22180000	Gbar_D04-300000-480000	Gbar_D04-25000000-25120000								0 DPA
Gbar_A04-23240000-23620000	Gbar_D04-23280000-23500000	Gbar_D04-23920000-24560000								0 DPA
Gbar_A04-25300000-25900000	Gbar_D04-23280000-23500000	Gbar_D04-23920000-24560000								0 DPA
Gbar_A04-26040000-26380000	Gbar_D04-23120000-23280000	Gbar_D04-22900000-23120000								0 DPA
Gbar_A04-33300000-33780000	Gbar_D04-21420000-21800000	Gbar_D04-21800000-22060000								0 DPA
Gbar_A04-44740000-44980000	Gbar_D04-31720000-32060000	Gbar_D04-31400000-31720000								0 DPA
Gbar_A04-52240000-52500000	Gbar_D04-32440000-32760000	Gbar_D04-32060000-32440000								0 DPA
Gbar_A04-52700000-53200000	Gbar_D04-32060000-32440000	Gbar_D04-32760000-32940000								0 DPA
Gbar_A04-55320000-55680000	Gbar_D04-33960000-34220000	Gbar_D04-33740000-33960000								0 DPA
Gbar_A04-56420000-56780000	Gbar_D04-34440000-34680000	Gbar_D04-34220000-34440000								0 DPA
Gbar_A04-57220000-57700000	Gbar_D04-35000000-35180000	Gbar_D04-34680000-35000000								0 DPA
Gbar_A04-58720000-58880000	Gbar_D04-35380000-35600000	Gbar_D04-35600000-35800000								0 DPA
Gbar_A04-59240000-59520000	Gbar_D04-35800000-36160000	Gbar_D04-35600000-35800000								0 DPA
Gbar_A04-59960000-60700000	Gbar_D04-36360000-36540000	Gbar_D04-36540000-36840000								0 DPA
Gbar_A04-61320000-61540000	Gbar_D04-36840000-37000000	Gbar_D04-37000000-37280000								0 DPA
Gbar_A04-61540000-61780000	Gbar_D04-37280000-37420000	Gbar_D04-37000000-37280000	Gbar_D08-24040000-24420000							0 DPA
Gbar_A04-61960000-62180000	Gbar_D04-37420000-37620000	Gbar_D04-37620000-37740000								0 DPA
Gbar_A04-62560000-62900000	Gbar_D04-37980000-38220000	Gbar_D04-37740000-37980000								0 DPA
Gbar_A04-63440000-63900000	Gbar_D04-38220000-38480000	Gbar_D04-38480000-38820000								0 DPA
Gbar_A04-64460000-64900000	Gbar_D04-39160000-39440000	Gbar_D04-38820000-39160000								0 DPA
Gbar_A04-65320000-65760000	Gbar_D04-39160000-39440000	Gbar_D04-39440000-39700000								0 DPA
Gbar_A04-67280000-67560000	Gbar_D04-40240000-40640000	Gbar_D04-40640000-41000000	Gbar_D06-2400000-2980000							0 DPA
Gbar_A04-67900000-68220000	Gbar_D04-40640000-41000000	Gbar_D04-41000000-41460000								0 DPA
Gbar_A04-71180000-71560000	Gbar_D04-43580000-43860000	Gbar_D04-43860000-44180000	Gbar_D13-40480000-40760000							0 DPA
Gbar_A04-73640000-74000000	Gbar_D04-45180000-45340000	Gbar_D04-45340000-45620000								0 DPA
Gbar_A04-74680000-74980000	Gbar_D04-46020000-46140000	Gbar_D04-46140000-46360000								0 DPA
Gbar_A04-74980000-75160000	Gbar_D04-46360000-46520000	Gbar_D04-46140000-46360000								0 DPA
Gbar_A04-75300000-75560000	Gbar_D04-46700000-46980000	Gbar_D04-46520000-46700000								0 DPA
Gbar_A04-75560000-76020000	Gbar_D04-46700000-46980000	Gbar_D04-46980000-47260000								0 DPA
Gbar_A04-76620000-77040000	Gbar_D04-47600000-47820000	Gbar_D04-47440000-47600000								0 DPA
Gbar_A04-77040000-77360000	Gbar_D04-48080000-48280000	Gbar_D04-47820000-48080000								0 DPA
Gbar_A04-77500000-77980000	Gbar_D04-48440000-48760000	Gbar_D04-48760000-49000000	Gbar_D04-48280000-48440000							0 DPA
Gbar_A04-78120000-78280000	Gbar_D04-48760000-49000000	Gbar_D04-49000000-49200000								0 DPA
Gbar_A04-78640000-78880000	Gbar_D04-49200000-49420000	Gbar_D04-49600000-50040000	Gbar_D04-49420000-49600000							0 DPA
Gbar_A04-79240000-79600000	Gbar_D04-50040000-50280000	Gbar_D04-49600000-50040000								0 DPA
Gbar_A04-79600000-79920000	Gbar_D04-51540000-51920000	Gbar_D04-50280000-50640000								0 DPA
Gbar_A04-79920000-80100000	Gbar_D04-50280000-50640000	Gbar_D04-50640000-50980000								0 DPA
Gbar_A04-80100000-80380000	Gbar_D04-50980000-51240000	Gbar_D04-50640000-50980000								0 DPA
Gbar_A04-80380000-80720000	Gbar_D04-51240000-51540000	Gbar_D04-51540000-51920000								0 DPA
Gbar_A05-520000-1140000	Gbar_D05-22920000-23080000	Gbar_D05-23080000-23280000	Gbar_D05-280000-600000	Gbar_D05-600000-1160000						0 DPA
Gbar_A05-1140000-1880000	Gbar_D05-1160000-2100000	Gbar_D05-600000-1160000								0 DPA
Gbar_A05-2200000-2480000	Gbar_D05-2280000-2480000	Gbar_D05-2480000-2620000								0 DPA
Gbar_A05-2620000-3360000	Gbar_D05-2620000-2880000	Gbar_D05-2880000-3660000								0 DPA
Gbar_A05-3560000-3720000	Gbar_D02-26260000-26720000	Gbar_D05-2880000-3660000								0 DPA
Gbar_A05-3720000-4320000	Gbar_D05-3860000-4120000	Gbar_D05-3660000-3860000	Gbar_D05-2880000-3660000							0 DPA
Gbar_A05-4320000-4620000	Gbar_D05-4120000-4300000	Gbar_D05-3860000-4120000	Gbar_D13-54900000-55120000							0 DPA
Gbar_A05-4620000-4880000	Gbar_D05-4300000-4520000	Gbar_D05-4120000-4300000	Gbar_D05-4520000-4760000							0 DPA
Gbar_A05-4880000-5080000	Gbar_D05-4300000-4520000	Gbar_D05-4520000-4760000								0 DPA
Gbar_A05-5080000-5420000	Gbar_D05-4760000-5280000	Gbar_D05-4520000-4760000								0 DPA
Gbar_A05-5420000-5720000	Gbar_D05-4760000-5280000	Gbar_D05-5280000-5420000								0 DPA
Gbar_A05-5720000-6040000	Gbar_D05-5280000-5420000	Gbar_D05-5420000-5660000								0 DPA
Gbar_A05-6040000-6460000	Gbar_D05-5660000-5800000	Gbar_D05-5800000-6160000								0 DPA
Gbar_A05-6460000-6680000	Gbar_D05-5800000-6160000	Gbar_D05-6160000-6340000								0 DPA
Gbar_A05-6680000-7520000	Gbar_D05-6840000-7400000	Gbar_D05-6340000-6580000	Gbar_D05-6580000-6840000							0 DPA
Gbar_A05-7520000-7920000	Gbar_D05-6840000-7400000	Gbar_D06-24640000-24820000	Gbar_D05-7400000-7580000							0 DPA
Gbar_A05-8060000-8280000	Gbar_D10-54380000-54940000	Gbar_D05-7580000-7780000	Gbar_D05-7400000-7580000							0 DPA
Gbar_A05-8280000-8520000	Gbar_D05-7780000-7940000	Gbar_D05-7580000-7780000								0 DPA
Gbar_A05-9120000-9460000	Gbar_D05-7940000-8640000	Gbar_D05-8640000-9200000								0 DPA
Gbar_A05-9460000-10280000	Gbar_D05-9200000-10340000	Gbar_D05-8640000-9200000								0 DPA
Gbar_A05-10540000-11360000	Gbar_D05-10340000-10520000	Gbar_D05-10740000-11060000	Gbar_D05-10520000-10740000	Gbar_D05-9200000-10340000						0 DPA
Gbar_A05-11680000-11860000	Gbar_D05-11180000-11500000	Gbar_D05-11060000-11180000	Gbar_D05-10740000-11060000							0 DPA
Gbar_A05-12640000-12860000	Gbar_D05-11500000-12000000	Gbar_D05-12000000-12180000	Gbar_D05-12180000-12600000							0 DPA
Gbar_A05-12860000-13300000	Gbar_D05-12180000-12600000	Gbar_D11-20140000-20500000								0 DPA
Gbar_A05-13440000-13620000	Gbar_D05-12600000-12840000	Gbar_D05-12840000-13000000								0 DPA
Gbar_A05-13620000-13780000	Gbar_D05-12840000-13000000	Gbar_D05-13000000-13180000								0 DPA
Gbar_A05-13780000-13940000	Gbar_D05-13000000-13180000	Gbar_D05-13180000-13660000								0 DPA
Gbar_A05-13940000-14460000	Gbar_D05-13180000-13660000	Gbar_D05-13660000-14000000								0 DPA
Gbar_A05-14640000-15100000	Gbar_D05-14200000-14580000	Gbar_D05-14000000-14200000	Gbar_D05-13660000-14000000							0 DPA
Gbar_A05-15880000-16400000	Gbar_D05-15100000-15360000	Gbar_D05-14580000-15100000	Gbar_D05-15360000-15700000							0 DPA
Gbar_A05-16520000-17100000	Gbar_D05-15700000-16000000	Gbar_D05-16000000-16460000								0 DPA
Gbar_A05-17680000-18460000	Gbar_D05-16860000-17360000	Gbar_D05-17360000-17680000	Gbar_D05-16460000-16860000							0 DPA
Gbar_A05-18940000-19120000	Gbar_D02-19060000-19460000	Gbar_D05-17680000-17940000								0 DPA
Gbar_A05-19120000-19300000	Gbar_D05-17940000-18200000	Gbar_D05-17680000-17940000								0 DPA
Gbar_A05-19500000-19760000	Gbar_D05-17940000-18200000	Gbar_D05-18200000-18420000								0 DPA
Gbar_A05-19760000-19960000	Gbar_D05-18420000-18600000	Gbar_D05-18600000-19100000								0 DPA
Gbar_A05-20120000-20600000	Gbar_D05-18600000-19100000	Gbar_D05-19100000-19500000	Gbar_D06-2980000-3340000	Gbar_D11-3520000-3680000						0 DPA
Gbar_A05-20600000-20940000	Gbar_D05-19500000-19680000	Gbar_D05-19100000-19500000								0 DPA
Gbar_A05-20940000-21100000	Gbar_D05-19500000-19680000	Gbar_D05-19680000-19840000								0 DPA
Gbar_A05-21100000-21220000	Gbar_D05-19680000-19840000	Gbar_D05-19840000-20340000								0 DPA
Gbar_A05-21700000-21920000	Gbar_D05-20340000-20480000	Gbar_D05-19840000-20340000								0 DPA
Gbar_A05-21920000-22260000	Gbar_D05-20480000-20740000	Gbar_D05-20740000-21000000								0 DPA
Gbar_A05-22540000-23040000	Gbar_D05-21380000-21620000	Gbar_D05-21000000-21380000								0 DPA
Gbar_A05-23140000-23480000	Gbar_D05-21620000-21860000	Gbar_D05-21380000-21620000								0 DPA
Gbar_A05-23480000-23620000	Gbar_D05-21860000-22120000	Gbar_D05-21620000-21860000								0 DPA
Gbar_A05-23620000-23780000	Gbar_D05-21860000-22120000	Gbar_D03-39580000-39740000								0 DPA
Gbar_A05-23780000-23920000	Gbar_D05-21860000-22120000	Gbar_D05-22120000-22320000								0 DPA
Gbar_A05-24520000-24940000	Gbar_D05-23540000-23860000	Gbar_D05-23280000-23540000								0 DPA
Gbar_A05-25420000-25620000	Gbar_D05-24160000-24520000	Gbar_D05-23860000-24160000								0 DPA
Gbar_A05-25800000-26140000	Gbar_D05-24160000-24520000	Gbar_D05-24520000-25120000								0 DPA
Gbar_A05-27880000-28140000	Gbar_D05-26000000-26280000	Gbar_D05-25420000-26000000								0 DPA
Gbar_A05-29180000-29440000	Gbar_D05-26860000-27040000	Gbar_D05-26680000-26860000								0 DPA
Gbar_A05-29440000-29680000	Gbar_D05-27040000-27240000	Gbar_D05-26860000-27040000								0 DPA
Gbar_A05-30120000-30400000	Gbar_D05-27240000-27420000	Gbar_D05-27420000-27640000								0 DPA
Gbar_A05-30740000-31140000	Gbar_D05-28040000-28240000	Gbar_D05-27640000-27900000	Gbar_D05-27900000-28040000							0 DPA
Gbar_A05-31140000-31320000	Gbar_D05-51880000-52120000	Gbar_D05-28040000-28240000								0 DPA
Gbar_A05-31320000-31740000	Gbar_D05-28240000-28380000	Gbar_D05-28380000-28700000								0 DPA
Gbar_A05-32920000-33140000	Gbar_D05-28700000-29080000	Gbar_D05-29080000-29380000								0 DPA
Gbar_A05-33420000-33740000	Gbar_D05-29380000-29500000	Gbar_D05-29500000-29760000								0 DPA
Gbar_A05-33740000-34220000	Gbar_D05-29760000-30040000	Gbar_D05-29500000-29760000								0 DPA
Gbar_A05-34400000-34960000	Gbar_D05-30040000-30340000	Gbar_D05-30340000-30540000								0 DPA
Gbar_A05-35800000-36460000	Gbar_D05-30940000-31240000	Gbar_D05-31240000-31700000								0 DPA
Gbar_A05-36860000-37120000	Gbar_D05-32060000-32360000	Gbar_D05-31700000-32060000								0 DPA
Gbar_A05-38280000-38560000	Gbar_D05-32560000-32800000	Gbar_D05-59980000-60160000								0 DPA
Gbar_A05-38960000-39680000	Gbar_D05-32800000-33180000	Gbar_D05-33180000-33860000								0 DPA
Gbar_A05-41540000-41940000	Gbar_D05-35040000-35280000	Gbar_D05-35280000-35460000								0 DPA
Gbar_A05-42160000-42300000	Gbar_D05-35280000-35460000	Gbar_D05-35460000-35640000								0 DPA
Gbar_A05-42300000-42580000	Gbar_D05-35640000-35900000	Gbar_D05-35460000-35640000								0 DPA
Gbar_A05-42840000-42980000	Gbar_D05-35900000-36100000	Gbar_D05-35640000-35900000								0 DPA
Gbar_A05-44340000-44640000	Gbar_D05-36660000-36840000	Gbar_D05-36840000-37120000								0 DPA
Gbar_A05-45460000-45720000	Gbar_D05-37120000-37600000	Gbar_D05-37600000-37980000								0 DPA
Gbar_A05-55560000-56020000	Gbar_D05-50100000-50260000	Gbar_D05-49500000-50100000								0 DPA
Gbar_A05-60060000-60960000	Gbar_D05-44100000-44220000	Gbar_D12-13260000-13440000	Gbar_D11-58860000-59100000	Gbar_D05-44220000-44540000						0 DPA
Gbar_A05-64060000-64400000	Gbar_D05-45500000-45640000	Gbar_D05-45260000-45500000								0 DPA
Gbar_A05-65880000-66300000	Gbar_D05-46220000-46640000	Gbar_D05-46040000-46220000								0 DPA
Gbar_A05-66420000-66940000	Gbar_D05-46220000-46640000	Gbar_D05-46640000-47020000								0 DPA
Gbar_A05-67400000-67900000	Gbar_D05-47020000-47280000	Gbar_D05-46640000-47020000								0 DPA
Gbar_A05-69900000-70380000	Gbar_D05-48700000-48900000	Gbar_D05-48900000-49500000								0 DPA
Gbar_A05-70900000-71300000	Gbar_D01-26620000-26900000	Gbar_D04-11840000-12240000								0 DPA
Gbar_A05-72880000-73200000	Gbar_D04-13160000-13360000	Gbar_D04-12680000-13160000								0 DPA
Gbar_A05-73500000-73720000	Gbar_D04-13160000-13360000	Gbar_D04-13360000-13980000								0 DPA
Gbar_A05-74200000-74400000	Gbar_D04-13980000-14160000	Gbar_D04-13360000-13980000								0 DPA
Gbar_A05-74700000-75160000	Gbar_D04-13980000-14160000	Gbar_D04-13360000-13980000								0 DPA
Gbar_A05-75160000-75380000	Gbar_D08-4720000-4880000	Gbar_D04-14160000-14400000	Gbar_D04-13980000-14160000							0 DPA
Gbar_A05-75380000-75500000	Gbar_D04-14400000-14520000	Gbar_D04-14160000-14400000								0 DPA
Gbar_A05-76760000-77100000	Gbar_D04-15040000-15260000	Gbar_D04-15260000-15480000								0 DPA
Gbar_A05-77500000-77960000	Gbar_D04-15480000-15640000	Gbar_D04-15640000-15860000								0 DPA
Gbar_A05-77960000-78320000	Gbar_D04-16220000-16680000	Gbar_D06-16060000-16340000								0 DPA
Gbar_A05-79100000-79380000	Gbar_D04-17040000-17300000	Gbar_D04-16680000-17040000								0 DPA
Gbar_A05-79620000-79820000	Gbar_D04-17300000-17640000	Gbar_D04-17040000-17300000								0 DPA
Gbar_A05-79820000-80080000	Gbar_D04-17300000-17640000	Gbar_D09-50600000-51020000								0 DPA
Gbar_A05-80260000-80520000	Gbar_D04-17300000-17640000	Gbar_D04-17640000-17780000								0 DPA
Gbar_A05-86460000-86920000	Gbar_D04-19780000-20320000	Gbar_D04-20500000-20800000								0 DPA
Gbar_A05-87380000-87780000	Gbar_D04-20940000-21100000	Gbar_D04-11840000-12240000								0 DPA
Gbar_A05-88980000-89500000	Gbar_D11-48540000-48860000	Gbar_D04-10640000-10820000	Gbar_D04-10480000-10640000	Gbar_D04-10820000-11160000						0 DPA
Gbar_A05-89680000-89880000	Gbar_D04-10100000-10240000	Gbar_D04-10240000-10480000								0 DPA
Gbar_A05-90880000-91120000	Gbar_D04-9040000-9500000	Gbar_D04-9500000-9900000								0 DPA
Gbar_A05-91480000-91860000	Gbar_D04-9040000-9500000	Gbar_D04-8860000-9040000								0 DPA
Gbar_A05-91940000-92320000	Gbar_D04-8460000-8700000	Gbar_D04-8700000-8860000								0 DPA
Gbar_A05-92580000-92920000	Gbar_D04-7680000-8080000	Gbar_D04-8080000-8280000								0 DPA
Gbar_A05-93180000-93400000	Gbar_D04-7680000-8080000	Gbar_D04-7440000-7680000								0 DPA
Gbar_A05-93560000-93800000	Gbar_D04-7140000-7440000	Gbar_D04-7440000-7680000								0 DPA
Gbar_A05-94240000-94860000	Gbar_D04-6520000-6680000	Gbar_D04-6680000-7140000	Gbar_D13-53140000-53540000							0 DPA
Gbar_A05-94860000-95140000	Gbar_D04-6520000-6680000	Gbar_D04-6300000-6520000								0 DPA
Gbar_A05-95560000-95780000	Gbar_D04-5640000-5840000	Gbar_D04-5840000-5960000								0 DPA
Gbar_A05-96280000-96700000	Gbar_D04-4980000-5200000	Gbar_D04-5200000-5460000	Gbar_D06-13740000-14080000							0 DPA
Gbar_A05-96880000-96980000	Gbar_D04-4980000-5200000	Gbar_D04-4840000-4980000								0 DPA
Gbar_A05-97760000-97940000	Gbar_D04-4360000-4600000	Gbar_D04-4180000-4360000								0 DPA
Gbar_A05-97940000-98080000	Gbar_D04-4180000-4360000	Gbar_D04-4080000-4180000								0 DPA
Gbar_A05-98380000-98740000	Gbar_D04-3680000-4080000	Gbar_D04-3140000-3540000	Gbar_D04-3540000-3680000							0 DPA
Gbar_A05-99020000-99340000	Gbar_D12-40060000-40300000	Gbar_D04-3140000-3540000	Gbar_D04-2300000-2940000	Gbar_D04-2940000-3140000						0 DPA
Gbar_A05-99540000-99740000	Gbar_D04-36160000-36360000	Gbar_D03-49100000-49400000	Gbar_D04-2300000-2940000							0 DPA
Gbar_A05-100140000-100260000	Gbar_D04-2180000-2300000	Gbar_D04-2300000-2940000								0 DPA
Gbar_A05-100260000-100720000	Gbar_D04-1800000-2000000	Gbar_D04-2180000-2300000	Gbar_D04-2000000-2180000							0 DPA
Gbar_A05-100960000-101140000	Gbar_D04-1560000-1800000	Gbar_D04-1400000-1560000	Gbar_D04-840000-1400000							0 DPA
Gbar_A05-101440000-101700000	Gbar_D04-480000-840000	Gbar_D04-840000-1400000								0 DPA
Gbar_A05-101840000-102400000	Gbar_D04-300000-480000	Gbar_D03-300000-560000	Gbar_D04-480000-840000							0 DPA
Gbar_A06-1060000-1380000	Gbar_D06-1160000-1360000	Gbar_D06-720000-1160000	Gbar_D06-1360000-1520000							0 DPA
Gbar_A06-1500000-1720000	Gbar_D06-1700000-1940000	Gbar_D06-1520000-1700000								0 DPA
Gbar_A06-1720000-2320000	Gbar_D06-1700000-1940000	Gbar_D06-1940000-2200000								0 DPA
Gbar_A06-2320000-2560000	Gbar_D06-1940000-2200000	Gbar_D06-2200000-2400000								0 DPA
Gbar_A06-2760000-3140000	Gbar_D06-2980000-3340000	Gbar_D06-2400000-2980000								0 DPA
Gbar_A06-3140000-3400000	Gbar_D06-2980000-3340000	Gbar_D06-2400000-2980000								0 DPA
Gbar_A06-3400000-3760000	Gbar_D06-2980000-3340000	Gbar_D06-3340000-3500000								0 DPA
Gbar_A06-4000000-4320000	Gbar_D06-3760000-4260000	Gbar_D06-3500000-3760000								0 DPA
Gbar_A06-4660000-5060000	Gbar_D06-4520000-4700000	Gbar_D06-4260000-4520000	Gbar_D06-4700000-4840000							0 DPA
Gbar_A06-6020000-6380000	Gbar_D09-35420000-35640000	Gbar_D06-4840000-5040000	Gbar_D06-5040000-5340000							0 DPA
Gbar_A06-6380000-6680000	Gbar_D06-5340000-5520000	Gbar_D06-5040000-5340000								0 DPA
Gbar_A06-6680000-7180000	Gbar_D06-5520000-5860000	Gbar_D06-5860000-6140000								0 DPA
Gbar_A06-7640000-7820000	Gbar_D06-6140000-6300000	Gbar_D06-6300000-6620000								0 DPA
Gbar_A06-7820000-8060000	Gbar_D06-6620000-6800000	Gbar_D06-6300000-6620000								0 DPA
Gbar_A06-8060000-8300000	Gbar_D06-6620000-6800000	Gbar_D06-6800000-7160000								0 DPA
Gbar_A06-8920000-9400000	Gbar_D06-7300000-7580000	Gbar_D06-7160000-7300000	Gbar_D06-6800000-7160000							0 DPA
Gbar_A06-9400000-9560000	Gbar_D06-7300000-7580000	Gbar_D06-7580000-7780000								0 DPA
Gbar_A06-9740000-10020000	Gbar_D06-7780000-7940000	Gbar_D06-7580000-7780000								0 DPA
Gbar_A06-10020000-10260000	Gbar_D06-7780000-7940000	Gbar_D06-7940000-8160000								0 DPA
Gbar_A06-10260000-10620000	Gbar_D06-8160000-8400000	Gbar_D06-8400000-8700000								0 DPA
Gbar_A06-10620000-10920000	Gbar_D06-8400000-8700000	Gbar_D06-8700000-8880000								0 DPA
Gbar_A06-10920000-11400000	Gbar_D06-8880000-9160000	Gbar_D06-8700000-8880000								0 DPA
Gbar_A06-11400000-12020000	Gbar_D06-9320000-9760000	Gbar_D06-9160000-9320000	Gbar_D06-8880000-9160000							0 DPA
Gbar_A06-13900000-14160000	Gbar_D06-10440000-10800000	Gbar_D06-10180000-10440000								0 DPA
Gbar_A06-15540000-15920000	Gbar_D06-11520000-11700000	Gbar_D06-11400000-11520000	Gbar_D06-11700000-11860000							0 DPA
Gbar_A06-15920000-16220000	Gbar_D06-11860000-12080000	Gbar_D06-12080000-12420000								0 DPA
Gbar_A06-16560000-16720000	Gbar_D06-12080000-12420000	Gbar_D06-12420000-12720000								0 DPA
Gbar_A06-16720000-17080000	Gbar_D06-12720000-13000000	Gbar_D06-12420000-12720000								0 DPA
Gbar_A06-17480000-17780000	Gbar_D06-13000000-13260000	Gbar_D06-12720000-13000000								0 DPA
Gbar_A06-17780000-18180000	Gbar_D06-13260000-13420000	Gbar_D06-13000000-13260000								0 DPA
Gbar_A06-18180000-18360000	Gbar_D06-13260000-13420000	Gbar_D06-13420000-13740000								0 DPA
Gbar_A06-18820000-19060000	Gbar_D06-13740000-14080000	Gbar_D06-13420000-13740000								0 DPA
Gbar_A06-19220000-19460000	Gbar_D06-13740000-14080000	Gbar_D06-14080000-14240000								0 DPA
Gbar_A06-19780000-20200000	Gbar_D06-14080000-14240000	Gbar_D06-14240000-14380000								0 DPA
Gbar_A06-21340000-21620000	Gbar_D06-14380000-14720000	Gbar_D06-14720000-15000000								0 DPA
Gbar_A06-21740000-22320000	Gbar_D06-15000000-15140000	Gbar_D06-15140000-15320000								0 DPA
Gbar_A06-23220000-23580000	Gbar_D06-15580000-15820000	Gbar_D06-15820000-16060000								0 DPA
Gbar_A06-26800000-27140000	Gbar_D06-16820000-17400000	Gbar_D06-17400000-17620000								0 DPA
Gbar_A06-28920000-29280000	Gbar_D06-18340000-18640000	Gbar_D06-18640000-18800000								0 DPA
Gbar_A06-29280000-29780000	Gbar_D06-18340000-18640000	Gbar_D06-18220000-18340000	Gbar_D06-18800000-19120000							0 DPA
Gbar_A06-30060000-30320000	Gbar_D06-18800000-19120000	Gbar_D06-19120000-19300000								0 DPA
Gbar_A06-30320000-30680000	Gbar_D06-19120000-19300000	Gbar_D06-19300000-19540000								0 DPA
Gbar_A06-32680000-33060000	Gbar_D06-20540000-20740000	Gbar_D06-20740000-20960000								0 DPA
Gbar_A06-33340000-33780000	Gbar_D06-21380000-21680000	Gbar_D06-20960000-21160000	Gbar_D06-21160000-21380000							0 DPA
Gbar_A06-34060000-34280000	Gbar_D06-21380000-21680000	Gbar_D06-21680000-21860000								0 DPA
Gbar_A06-37200000-37540000	Gbar_D06-23040000-23360000	Gbar_D06-23360000-23540000								0 DPA
Gbar_A06-37720000-38260000	Gbar_D06-23540000-23820000	Gbar_D07-3900000-4080000	Gbar_D06-23360000-23540000							0 DPA
Gbar_A06-41480000-41780000	Gbar_D06-24040000-24300000	Gbar_D06-26380000-27080000								0 DPA
Gbar_A06-41780000-41980000	Gbar_D06-24040000-24300000	Gbar_D06-24300000-24640000								0 DPA
Gbar_A06-42120000-42300000	Gbar_D06-24640000-24820000	Gbar_D11-37840000-38100000								0 DPA
Gbar_A06-44580000-44920000	Gbar_D06-25380000-25600000	Gbar_D06-25600000-25820000	Gbar_D06-25820000-26020000							0 DPA
Gbar_A06-46080000-46360000	Gbar_D06-25820000-26020000	Gbar_D06-26020000-26380000								0 DPA
Gbar_A06-46600000-46920000	Gbar_D02-40820000-41680000	Gbar_D06-26380000-27080000								0 DPA
Gbar_A06-48180000-48500000	Gbar_D06-28300000-28480000	Gbar_D06-27880000-28300000								0 DPA
Gbar_A06-49500000-49940000	Gbar_D06-28300000-28480000	Gbar_D06-28480000-28800000								0 DPA
Gbar_A06-49940000-50140000	Gbar_D06-28800000-29100000	Gbar_D06-28480000-28800000								0 DPA
Gbar_A06-55280000-55660000	Gbar_D06-31740000-32060000	Gbar_D06-30980000-31740000								0 DPA
Gbar_A06-61960000-62500000	Gbar_D06-32620000-32840000	Gbar_D06-32840000-33220000								0 DPA
Gbar_A06-63000000-63780000	Gbar_D06-35160000-35400000	Gbar_D01-39780000-40100000								0 DPA
Gbar_A06-63780000-64020000	Gbar_D06-37400000-38000000	Gbar_D06-36880000-37140000								0 DPA
Gbar_A06-68640000-69620000	Gbar_D06-33920000-34240000	Gbar_D06-34240000-34620000								0 DPA
Gbar_A06-70580000-70740000	Gbar_D06-38120000-38560000	Gbar_D02-48380000-48880000								0 DPA
Gbar_A06-71000000-71620000	Gbar_D06-38560000-38840000	Gbar_D08-24740000-24940000								0 DPA
Gbar_A06-77760000-77920000	Gbar_D06-42280000-42500000	Gbar_D06-42500000-42860000								0 DPA
Gbar_A06-77920000-78320000	Gbar_D06-41940000-42280000	Gbar_D06-42280000-42500000								0 DPA
Gbar_A06-78460000-78760000	Gbar_D06-41940000-42280000	Gbar_D06-41740000-41940000								0 DPA
Gbar_A06-85240000-85660000	Gbar_D06-47380000-47660000	Gbar_D06-47060000-47380000								0 DPA
Gbar_A06-88980000-89380000	Gbar_D06-45500000-45840000	Gbar_D06-45840000-46340000								0 DPA
Gbar_A06-90120000-90580000	Gbar_D06-46540000-46820000	Gbar_D06-45840000-46340000	Gbar_D06-46340000-46540000							0 DPA
Gbar_A06-93140000-93420000	Gbar_D06-44500000-44700000	Gbar_D06-44700000-45000000								0 DPA
Gbar_A06-94060000-94460000	Gbar_D06-44160000-44500000	Gbar_D06-43660000-44160000								0 DPA
Gbar_A06-94940000-95260000	Gbar_D06-43660000-44160000	Gbar_D06-47660000-48080000								0 DPA
Gbar_A06-95420000-95700000	Gbar_D06-48080000-48260000	Gbar_D06-48260000-48700000	Gbar_D06-47660000-48080000							0 DPA
Gbar_A06-96340000-96560000	Gbar_D06-48260000-48700000	Gbar_D06-48700000-49120000								0 DPA
Gbar_A06-97940000-98300000	Gbar_D06-50000000-50280000	Gbar_D06-49280000-49400000	Gbar_D06-49120000-49280000							0 DPA
Gbar_A06-98440000-98760000	Gbar_D06-50280000-50580000	Gbar_D06-50580000-50700000								0 DPA
Gbar_A06-99500000-99740000	Gbar_D06-50000000-50280000	Gbar_D06-49400000-49660000	Gbar_D09-34060000-34180000							0 DPA
Gbar_A06-99740000-100020000	Gbar_D06-50000000-50280000	Gbar_D06-50700000-50800000	Gbar_D06-49860000-50000000							0 DPA
Gbar_A06-101500000-101680000	Gbar_D06-51560000-51840000	Gbar_D06-51100000-51560000								0 DPA
Gbar_A06-101680000-101880000	Gbar_D02-64160000-64400000	Gbar_D06-51560000-51840000								0 DPA
Gbar_A06-102340000-102700000	Gbar_D06-52020000-52360000	Gbar_D06-52360000-52560000								0 DPA
Gbar_A06-102700000-103060000	Gbar_D06-52020000-52360000	Gbar_D06-52360000-52560000	Gbar_D06-52560000-52780000							0 DPA
Gbar_A06-103240000-103620000	Gbar_D06-52780000-53060000	Gbar_D06-52560000-52780000								0 DPA
Gbar_A06-103620000-103940000	Gbar_D06-53060000-53460000	Gbar_D06-52780000-53060000								0 DPA
Gbar_A06-104800000-105000000	Gbar_D06-53460000-53800000	Gbar_D06-53800000-54060000								0 DPA
Gbar_A06-105200000-105400000	Gbar_D06-54060000-54320000	Gbar_D03-45580000-46860000								0 DPA
Gbar_A06-105580000-106060000	Gbar_D06-54320000-54640000	Gbar_D06-54640000-54880000								0 DPA
Gbar_A06-106060000-106460000	Gbar_D06-54880000-55060000	Gbar_D06-55060000-55160000	Gbar_D06-54640000-54880000							0 DPA
Gbar_A06-107140000-107600000	Gbar_D06-55500000-56000000	Gbar_D06-55160000-55500000								0 DPA
Gbar_A06-107600000-107940000	Gbar_D06-56000000-56120000	Gbar_D06-55500000-56000000								0 DPA
Gbar_A06-107940000-108200000	Gbar_D06-56000000-56120000	Gbar_D06-56120000-56340000								0 DPA
Gbar_A06-108200000-108380000	Gbar_D06-56120000-56340000	Gbar_D06-56340000-56540000								0 DPA
Gbar_A06-108380000-108620000	Gbar_D06-56540000-56840000	Gbar_D06-56340000-56540000								0 DPA
Gbar_A06-108900000-109180000	Gbar_D06-56540000-56840000	Gbar_D06-56840000-56980000								0 DPA
Gbar_A06-109180000-109500000	Gbar_D06-57280000-57480000	Gbar_D06-56980000-57280000								0 DPA
Gbar_A06-109500000-109780000	Gbar_D06-57280000-57480000	Gbar_D06-57480000-58000000								0 DPA
Gbar_A06-109780000-110020000	Gbar_D06-58100000-58520000	Gbar_D06-57280000-57480000	Gbar_D06-57480000-58000000							0 DPA
Gbar_A06-110260000-110440000	Gbar_D06-57480000-58000000	Gbar_D06-58000000-58100000								0 DPA
Gbar_A06-110880000-111220000	Gbar_D06-58520000-58780000	Gbar_D06-59180000-59320000	Gbar_D06-58940000-59180000							0 DPA
Gbar_A06-111760000-111960000	Gbar_D10-61120000-61580000	Gbar_D06-59680000-59880000								0 DPA
Gbar_A06-111960000-112300000	Gbar_D06-59680000-59880000	Gbar_D06-56980000-57280000	Gbar_D06-60180000-60680000	Gbar_D06-59880000-60180000						0 DPA
Gbar_A06-112640000-112940000	Gbar_D06-60180000-60680000	Gbar_D06-60680000-60920000								0 DPA
Gbar_A06-113400000-113640000	Gbar_D06-61160000-61260000	Gbar_D06-61260000-61420000	Gbar_D06-60920000-61160000							0 DPA
Gbar_A06-114220000-114400000	Gbar_D06-62100000-62420000	Gbar_D06-61620000-62100000								0 DPA
Gbar_A07-1220000-1660000	Gbar_D07-520000-1120000	Gbar_D07-1120000-1480000								0 DPA
Gbar_A07-2420000-2640000	Gbar_D07-2000000-2400000	Gbar_D07-2400000-2780000								0 DPA
Gbar_A07-2860000-3320000	Gbar_D07-2780000-3280000	Gbar_D07-2400000-2780000								0 DPA
Gbar_A07-3760000-3980000	Gbar_D07-3540000-3700000	Gbar_D07-3280000-3540000								0 DPA
Gbar_A07-4160000-4660000	Gbar_D07-3900000-4080000	Gbar_D07-4080000-4440000								0 DPA
Gbar_A07-4660000-4960000	Gbar_D07-4440000-4620000	Gbar_D07-4080000-4440000								0 DPA
Gbar_A07-4960000-5260000	Gbar_D07-4800000-4960000	Gbar_D07-4620000-4800000								0 DPA
Gbar_A07-5260000-5460000	Gbar_D07-4800000-4960000	Gbar_D07-4960000-5360000								0 DPA
Gbar_A07-5460000-5740000	Gbar_D07-5360000-5560000	Gbar_D07-4960000-5360000								0 DPA
Gbar_A07-5920000-6280000	Gbar_D07-5360000-5560000	Gbar_D07-5560000-5880000								0 DPA
Gbar_A07-6280000-6540000	Gbar_D07-5560000-5880000	Gbar_D07-5880000-6160000								0 DPA
Gbar_A07-6540000-6780000	Gbar_D07-6160000-6480000	Gbar_D07-5880000-6160000								0 DPA
Gbar_A07-6780000-7420000	Gbar_D07-6660000-6840000	Gbar_D07-6480000-6660000	Gbar_D07-6160000-6480000							0 DPA
Gbar_A07-7420000-7580000	Gbar_D07-6660000-6840000	Gbar_D07-6840000-7400000								0 DPA
Gbar_A07-8500000-8660000	Gbar_D07-7660000-7860000	Gbar_D07-7400000-7660000								0 DPA
Gbar_A07-8840000-9060000	Gbar_D07-7860000-8040000	Gbar_D07-8040000-8260000								0 DPA
Gbar_A07-9260000-9880000	Gbar_D07-8260000-8500000	Gbar_D07-8500000-9140000	Gbar_D09-48960000-49120000							0 DPA
Gbar_A07-10520000-10720000	Gbar_D07-9140000-9280000	Gbar_D07-9280000-9680000								0 DPA
Gbar_A07-10720000-10920000	Gbar_D11-6880000-7200000	Gbar_D07-9280000-9680000								0 DPA
Gbar_A07-11060000-11280000	Gbar_D07-9280000-9680000	Gbar_D07-9680000-10000000								0 DPA
Gbar_A07-12060000-12340000	Gbar_D07-10340000-10720000	Gbar_D07-10000000-10340000								0 DPA
Gbar_A07-12340000-13040000	Gbar_D07-10340000-10720000	Gbar_D07-10720000-10900000								0 DPA
Gbar_A07-13660000-13800000	Gbar_D07-10900000-11160000	Gbar_D07-11160000-11320000								0 DPA
Gbar_A07-14000000-14400000	Gbar_D07-11320000-11660000	Gbar_D07-11160000-11320000								0 DPA
Gbar_A07-14400000-14860000	Gbar_D07-11660000-12000000	Gbar_D07-11320000-11660000								0 DPA
Gbar_A07-14860000-15020000	Gbar_D07-11660000-12000000	Gbar_D07-12000000-12180000								0 DPA
Gbar_A07-15220000-15460000	Gbar_D07-12180000-12440000	Gbar_D07-12440000-12560000								0 DPA
Gbar_A07-15740000-16160000	Gbar_D07-12760000-13040000	Gbar_D07-13040000-13460000								0 DPA
Gbar_A07-16680000-16880000	Gbar_D07-13040000-13460000	Gbar_D07-13460000-13700000								0 DPA
Gbar_A07-16880000-17080000	Gbar_D07-13700000-13920000	Gbar_D07-13460000-13700000								0 DPA
Gbar_A07-17540000-17640000	Gbar_D07-13920000-14160000	Gbar_D07-14160000-14660000								0 DPA
Gbar_A07-18360000-18600000	Gbar_D07-14160000-14660000	Gbar_D07-14660000-14780000								0 DPA
Gbar_A07-18900000-19200000	Gbar_D01-47180000-47440000	Gbar_D07-15020000-15220000								0 DPA
Gbar_A07-19200000-19560000	Gbar_D07-15480000-15580000	Gbar_D07-15220000-15480000								0 DPA
Gbar_A07-19560000-20020000	Gbar_D07-15480000-15580000	Gbar_D07-15580000-15880000								0 DPA
Gbar_A07-20520000-20740000	Gbar_D07-16060000-16300000	Gbar_D07-16300000-16520000								0 DPA
Gbar_A07-20740000-20980000	Gbar_D07-16520000-16740000	Gbar_D07-16300000-16520000								0 DPA
Gbar_A07-21540000-21740000	Gbar_D07-17120000-17360000	Gbar_D07-16920000-17120000								0 DPA
Gbar_A07-21740000-22000000	Gbar_D07-17120000-17360000	Gbar_D07-17360000-17680000								0 DPA
Gbar_A07-22000000-22540000	Gbar_D07-17360000-17680000	Gbar_D07-17680000-17900000								0 DPA
Gbar_A07-22540000-22780000	Gbar_D02-640000-1040000	Gbar_D07-17900000-18060000	Gbar_D07-17680000-17900000							0 DPA
Gbar_A07-23580000-24140000	Gbar_D07-18640000-18940000	Gbar_D07-18460000-18640000								0 DPA
Gbar_A07-24460000-24760000	Gbar_D07-19300000-19500000	Gbar_D07-18940000-19300000								0 DPA
Gbar_A07-25580000-25860000	Gbar_D07-19680000-20040000	Gbar_D07-20040000-20540000								0 DPA
Gbar_A07-26480000-26860000	Gbar_D07-20540000-20820000	Gbar_D07-20820000-21160000	Gbar_D07-20040000-20540000							0 DPA
Gbar_A07-27300000-27800000	Gbar_D07-21160000-21520000	Gbar_D07-21520000-21800000								0 DPA
Gbar_A07-28400000-28700000	Gbar_D07-21800000-21920000	Gbar_D07-21520000-21800000	Gbar_D07-21920000-22640000							0 DPA
Gbar_A07-28700000-28960000	Gbar_D09-41020000-41200000	Gbar_D07-21920000-22640000								0 DPA
Gbar_A07-29320000-29540000	Gbar_D07-22640000-22800000	Gbar_D07-21920000-22640000								0 DPA
Gbar_A07-29540000-29840000	Gbar_D07-22640000-22800000	Gbar_D05-58600000-58940000	Gbar_D07-22800000-23040000							0 DPA
Gbar_A07-30220000-30500000	Gbar_D07-23040000-23220000	Gbar_D07-23220000-23600000								0 DPA
Gbar_A07-31180000-31600000	Gbar_D10-5040000-5340000	Gbar_D07-23780000-24160000								0 DPA
Gbar_A07-31980000-32320000	Gbar_D07-23780000-24160000	Gbar_D07-24160000-24440000								0 DPA
Gbar_A07-32320000-32480000	Gbar_D07-24440000-24640000	Gbar_D07-24160000-24440000								0 DPA
Gbar_A07-32660000-32880000	Gbar_D07-24440000-24640000	Gbar_D10-62260000-62680000								0 DPA
Gbar_A07-32880000-33040000	Gbar_D07-24440000-24640000	Gbar_D07-24640000-24800000								0 DPA
Gbar_A07-33740000-34080000	Gbar_D07-25100000-25400000	Gbar_D07-25400000-25580000								0 DPA
Gbar_A07-34940000-35340000	Gbar_D07-26000000-26200000	Gbar_D07-25580000-25880000	Gbar_D07-25880000-26000000							0 DPA
Gbar_A07-35820000-36260000	Gbar_D07-26200000-26400000	Gbar_D07-26400000-26680000								0 DPA
Gbar_A07-38360000-38600000	Gbar_D07-27040000-27380000	Gbar_D07-27380000-27520000								0 DPA
Gbar_A07-39140000-39340000	Gbar_D07-27760000-27940000	Gbar_D07-27520000-27760000								0 DPA
Gbar_A07-39500000-39620000	Gbar_D07-27760000-27940000	Gbar_D07-27940000-28260000								0 DPA
Gbar_A07-39620000-39840000	Gbar_D13-13200000-13620000	Gbar_D07-27940000-28260000								0 DPA
Gbar_A07-39840000-40260000	Gbar_D07-28620000-28920000	Gbar_D07-28260000-28620000								0 DPA
Gbar_A07-41560000-41880000	Gbar_D10-46980000-47440000	Gbar_D07-29220000-29440000								0 DPA
Gbar_A07-41880000-42220000	Gbar_D07-29440000-29780000	Gbar_D07-29220000-29440000								0 DPA
Gbar_A07-42600000-42840000	Gbar_D07-29780000-30020000	Gbar_D07-30020000-30180000								0 DPA
Gbar_A07-42840000-43140000	Gbar_D07-30020000-30180000	Gbar_D07-30180000-30380000								0 DPA
Gbar_A07-44540000-45620000	Gbar_D07-31280000-31500000	Gbar_D07-31500000-31780000								0 DPA
Gbar_A07-46900000-47120000	Gbar_D07-31900000-32240000	Gbar_D07-31780000-31900000								0 DPA
Gbar_A07-47120000-47440000	Gbar_D07-31900000-32240000	Gbar_D07-32240000-32760000								0 DPA
Gbar_A07-48760000-49060000	Gbar_D07-33040000-33420000	Gbar_D07-33420000-33720000								0 DPA
Gbar_A07-52100000-52280000	Gbar_D07-35960000-36280000	Gbar_D07-36280000-36440000								0 DPA
Gbar_A07-53300000-53600000	Gbar_D07-37140000-37280000	Gbar_D07-37280000-37440000								0 DPA
Gbar_A07-59980000-60300000	Gbar_D07-35040000-35380000	Gbar_D07-35380000-35780000								0 DPA
Gbar_A07-62680000-62840000	Gbar_D07-38260000-38380000	Gbar_D07-38380000-38600000								0 DPA
Gbar_A07-68660000-68920000	Gbar_D07-38960000-39180000	Gbar_D07-38820000-38960000	Gbar_D07-39180000-39280000							0 DPA
Gbar_A07-71400000-71680000	Gbar_D07-34420000-34760000	Gbar_D07-34760000-35040000								0 DPA
Gbar_A07-73300000-73700000	Gbar_D11-66960000-67420000	Gbar_D07-43480000-43760000								0 DPA
Gbar_A07-74280000-74480000	Gbar_D07-43760000-44180000	Gbar_D07-43480000-43760000								0 DPA
Gbar_A07-75420000-75980000	Gbar_D07-45900000-46100000	Gbar_D07-43760000-44180000	Gbar_D07-46100000-46420000	Gbar_D07-44180000-44380000	Gbar_D07-45460000-45900000					0 DPA
Gbar_A07-76220000-76460000	Gbar_D07-45900000-46100000	Gbar_D07-45460000-45900000								0 DPA
Gbar_A07-76460000-76800000	Gbar_D07-45120000-45340000	Gbar_D07-45340000-45460000	Gbar_D07-45460000-45900000							0 DPA
Gbar_A07-77540000-77860000	Gbar_D07-44380000-44660000	Gbar_D07-44660000-44880000								0 DPA
Gbar_A07-83660000-83920000	Gbar_D07-48440000-48680000	Gbar_D07-48260000-48440000								0 DPA
Gbar_A07-84300000-84660000	Gbar_D07-48680000-48940000	Gbar_D07-48440000-48680000								0 DPA
Gbar_A07-84800000-85180000	Gbar_D07-49080000-49400000	Gbar_D07-48940000-49080000								0 DPA
Gbar_A07-85180000-85600000	Gbar_D07-49520000-49780000	Gbar_D07-49400000-49520000	Gbar_D13-47860000-48220000							0 DPA
Gbar_A07-85600000-86120000	Gbar_D07-49520000-49780000	Gbar_D07-49780000-49980000								0 DPA
Gbar_A07-86120000-86460000	Gbar_D07-49780000-49980000	Gbar_D07-49980000-50160000								0 DPA
Gbar_A07-86460000-86880000	Gbar_D07-50320000-50460000	Gbar_D07-50460000-50820000	Gbar_D07-50160000-50320000							0 DPA
Gbar_A07-87860000-88080000	Gbar_D07-51580000-51760000	Gbar_D07-50820000-51580000								0 DPA
Gbar_A07-88080000-88340000	Gbar_D07-51760000-51960000	Gbar_D07-51580000-51760000	Gbar_D07-51960000-52420000							0 DPA
Gbar_A07-88540000-88880000	Gbar_D07-52420000-52740000	Gbar_D07-51960000-52420000								0 DPA
Gbar_A07-88880000-89360000	Gbar_D07-52420000-52740000	Gbar_D07-52740000-52880000								0 DPA
Gbar_A07-89660000-89820000	Gbar_D07-52880000-53280000	Gbar_D07-53280000-53620000								0 DPA
Gbar_A07-90020000-90480000	Gbar_D07-53620000-53900000	Gbar_D07-53280000-53620000								0 DPA
Gbar_A07-90480000-90760000	Gbar_D07-54120000-54740000	Gbar_D07-53900000-54120000								0 DPA
Gbar_A07-90760000-90880000	Gbar_D04-1800000-2000000	Gbar_D07-54120000-54740000								0 DPA
Gbar_A07-90880000-91080000	Gbar_D07-54120000-54740000	Gbar_D11-63840000-64020000	Gbar_D07-54740000-55000000							0 DPA
Gbar_A07-91320000-91660000	Gbar_D07-54740000-55000000	Gbar_D07-55000000-55660000	Gbar_D10-24860000-25120000							0 DPA
Gbar_A07-91920000-92400000	Gbar_D07-56080000-56220000	Gbar_D07-55800000-56080000	Gbar_D07-55000000-55660000	Gbar_D07-55660000-55800000						0 DPA
Gbar_A08-340000-760000	Gbar_D08-520000-700000	Gbar_D08-50840000-51020000	Gbar_D08-700000-1000000	Gbar_D08-340000-520000						0 DPA
Gbar_A08-1100000-1320000	Gbar_D08-1180000-1540000	Gbar_D08-1000000-1180000								0 DPA
Gbar_A08-1640000-1920000	Gbar_D08-1180000-1540000	Gbar_D08-1540000-1880000								0 DPA
Gbar_A08-1920000-2100000	Gbar_D08-1880000-2400000	Gbar_D08-1540000-1880000								0 DPA
Gbar_A08-2260000-2660000	Gbar_D08-1880000-2400000	Gbar_D08-2400000-2740000								0 DPA
Gbar_A08-2860000-3040000	Gbar_D08-2740000-3120000	Gbar_D08-2400000-2740000								0 DPA
Gbar_A08-3040000-3440000	Gbar_D08-2740000-3120000	Gbar_D08-3120000-3440000								0 DPA
Gbar_A08-3620000-4000000	Gbar_D08-3600000-3760000	Gbar_D08-3440000-3600000								0 DPA
Gbar_A08-4000000-4200000	Gbar_D08-3600000-3760000	Gbar_D08-3760000-4220000								0 DPA
Gbar_A08-4200000-4800000	Gbar_D08-3760000-4220000	Gbar_D08-4220000-4400000								0 DPA
Gbar_A08-5220000-5580000	Gbar_D08-4880000-5440000	Gbar_D08-4720000-4880000	Gbar_D08-4400000-4720000							0 DPA
Gbar_A08-6180000-6360000	Gbar_D08-5440000-5800000	Gbar_D08-5800000-5960000								0 DPA
Gbar_A08-6360000-6640000	Gbar_D08-5960000-6140000	Gbar_D08-5800000-5960000								0 DPA
Gbar_A08-7060000-7380000	Gbar_D08-6700000-6940000	Gbar_D08-6540000-6700000	Gbar_D08-6380000-6540000							0 DPA
Gbar_A08-7380000-7560000	Gbar_D08-6700000-6940000	Gbar_D08-6940000-7120000								0 DPA
Gbar_A08-9040000-9200000	Gbar_D08-8620000-8920000	Gbar_D08-7900000-8260000								0 DPA
Gbar_A08-10220000-10460000	Gbar_D08-8920000-9300000	Gbar_D06-53800000-54060000								0 DPA
Gbar_A08-10780000-11140000	Gbar_D08-9420000-9720000	Gbar_D08-9300000-9420000								0 DPA
Gbar_A08-11140000-11340000	Gbar_D08-9420000-9720000	Gbar_D08-9720000-9940000								0 DPA
Gbar_A08-12660000-12840000	Gbar_D08-10540000-10760000	Gbar_D08-10760000-11280000								0 DPA
Gbar_A08-13500000-13680000	Gbar_D08-11280000-11460000	Gbar_D08-10760000-11280000								0 DPA
Gbar_A08-15020000-15340000	Gbar_D08-12220000-12700000	Gbar_D08-11920000-12220000								0 DPA
Gbar_A08-19520000-19820000	Gbar_D08-14740000-14980000	Gbar_D08-14980000-15180000								0 DPA
Gbar_A08-21620000-21760000	Gbar_D08-15320000-15760000	Gbar_D08-15900000-16240000								0 DPA
Gbar_A08-21760000-22160000	Gbar_D08-16240000-16420000	Gbar_D05-30340000-30540000								0 DPA
Gbar_A08-23560000-23860000	Gbar_D06-49860000-50000000	Gbar_D08-16780000-17100000								0 DPA
Gbar_A08-28580000-28820000	Gbar_D08-18840000-18960000	Gbar_D08-18680000-18840000								0 DPA
Gbar_A08-28820000-29300000	Gbar_D04-18600000-19340000	Gbar_D08-18960000-19420000								0 DPA
Gbar_A08-37300000-37660000	Gbar_D08-24420000-24580000	Gbar_D08-24040000-24420000								0 DPA
Gbar_A08-39960000-40100000	Gbar_D08-23700000-24040000	Gbar_D08-23540000-23700000								0 DPA
Gbar_A08-40100000-40460000	Gbar_D08-23540000-23700000	Gbar_D08-23400000-23540000								0 DPA
Gbar_A08-40840000-41280000	Gbar_D08-23220000-23400000	Gbar_D08-23400000-23540000								0 DPA
Gbar_A08-51920000-52360000	Gbar_D08-27700000-28140000	Gbar_D08-27380000-27540000								0 DPA
Gbar_A08-58180000-58500000	Gbar_D08-31080000-31420000	Gbar_D08-31420000-31740000								0 DPA
Gbar_A08-58860000-59100000	Gbar_D08-31740000-31960000	Gbar_D08-31420000-31740000								0 DPA
Gbar_A08-59760000-60160000	Gbar_D08-32140000-32380000	Gbar_D08-31960000-32140000								0 DPA
Gbar_A08-60160000-60640000	Gbar_D08-35300000-35540000	Gbar_D08-32380000-32860000								0 DPA
Gbar_A08-60920000-61040000	Gbar_D08-32140000-32380000	Gbar_D08-34900000-35300000								0 DPA
Gbar_A08-68200000-69320000	Gbar_D08-40960000-41320000	Gbar_D08-35300000-35540000								0 DPA
Gbar_A08-71240000-71820000	Gbar_D08-39660000-39800000	Gbar_D08-39800000-39940000								0 DPA
Gbar_A08-72040000-72680000	Gbar_D08-39180000-39660000	Gbar_D08-38220000-38380000	Gbar_D08-39660000-39800000							0 DPA
Gbar_A08-73120000-73380000	Gbar_D08-38220000-38380000	Gbar_D08-38380000-38820000								0 DPA
Gbar_A08-79980000-80200000	Gbar_D08-36640000-36900000	Gbar_D08-36900000-37160000								0 DPA
Gbar_A08-80460000-80700000	Gbar_D08-36080000-36500000	Gbar_D08-36500000-36640000								0 DPA
Gbar_A08-81480000-81720000	Gbar_D08-35900000-36080000	Gbar_D08-35760000-35900000								0 DPA
Gbar_A08-84260000-84840000	Gbar_D08-41560000-41940000	Gbar_D08-41940000-42300000								0 DPA
Gbar_A08-85780000-86100000	Gbar_D08-42500000-43000000	Gbar_D08-42300000-42500000								0 DPA
Gbar_A08-86860000-87360000	Gbar_D08-43000000-43240000	Gbar_D08-42500000-43000000								0 DPA
Gbar_A08-87820000-88040000	Gbar_D08-43500000-43660000	Gbar_D08-43660000-43860000								0 DPA
Gbar_A08-88040000-88320000	Gbar_D08-43660000-43860000	Gbar_D08-43860000-44220000	Gbar_D10-51440000-51740000							0 DPA
Gbar_A08-88800000-88940000	Gbar_D08-44220000-44560000	Gbar_D08-44560000-44760000								0 DPA
Gbar_A08-95040000-95360000	Gbar_D08-46220000-46740000	Gbar_D08-46980000-47160000	Gbar_D08-46740000-46980000							0 DPA
Gbar_A08-97100000-97520000	Gbar_D08-47900000-48180000	Gbar_D08-48180000-48540000								0 DPA
Gbar_A08-97660000-97820000	Gbar_D08-48540000-48780000	Gbar_D08-48180000-48540000								0 DPA
Gbar_A08-97820000-98020000	Gbar_D08-48540000-48780000	Gbar_D08-48780000-49060000								0 DPA
Gbar_A08-98020000-98520000	Gbar_D08-48780000-49060000	Gbar_D08-49060000-49260000								0 DPA
Gbar_A08-98520000-98900000	Gbar_D08-49260000-49500000	Gbar_D08-49060000-49260000								0 DPA
Gbar_A08-98900000-99140000	Gbar_D08-49500000-49840000	Gbar_D08-49260000-49500000								0 DPA
Gbar_A08-99380000-99900000	Gbar_D08-49840000-50160000	Gbar_D08-49500000-49840000	Gbar_D03-40300000-40440000							0 DPA
Gbar_A08-99900000-100220000	Gbar_D08-49840000-50160000	Gbar_D08-50160000-50420000								0 DPA
Gbar_A08-100220000-100500000	Gbar_D08-50420000-50640000	Gbar_D08-50160000-50420000								0 DPA
Gbar_A08-100500000-100880000	Gbar_D08-50840000-51020000	Gbar_D08-50640000-50840000	Gbar_D08-50420000-50640000							0 DPA
Gbar_A08-101440000-101720000	Gbar_D08-51240000-51580000	Gbar_D08-51020000-51240000								0 DPA
Gbar_A08-102100000-102460000	Gbar_D08-51240000-51580000	Gbar_D08-51580000-51940000								0 DPA
Gbar_A08-103100000-103420000	Gbar_D08-52360000-52500000	Gbar_D08-52160000-52360000								0 DPA
Gbar_A08-103820000-104220000	Gbar_D08-52500000-52880000	Gbar_D08-52880000-53260000								0 DPA
Gbar_A08-104220000-104420000	Gbar_D01-5540000-5680000	Gbar_D08-52880000-53260000								0 DPA
Gbar_A08-104800000-105060000	Gbar_D08-53600000-53880000	Gbar_D08-53440000-53600000								0 DPA
Gbar_A08-105760000-106160000	Gbar_D08-54040000-54280000	Gbar_D05-31240000-31700000	Gbar_D08-54280000-54640000							0 DPA
Gbar_A08-106700000-107440000	Gbar_D08-54900000-55440000	Gbar_D08-55440000-55600000								0 DPA
Gbar_A08-108080000-108340000	Gbar_D08-55760000-56280000	Gbar_D08-55440000-55600000	Gbar_D08-55600000-55760000							0 DPA
Gbar_A08-108680000-109280000	Gbar_D08-55760000-56280000	Gbar_D08-56280000-56560000								0 DPA
Gbar_A08-109460000-109680000	Gbar_D08-56740000-57000000	Gbar_D08-56280000-56560000	Gbar_D08-56560000-56740000							0 DPA
Gbar_A08-110180000-110600000	Gbar_D08-57000000-57220000	Gbar_D08-57220000-57420000								0 DPA
Gbar_A08-110600000-110920000	Gbar_D08-57420000-57640000	Gbar_D08-57220000-57420000								0 DPA
Gbar_A08-110920000-111080000	Gbar_D08-57420000-57640000	Gbar_D08-57640000-58060000								0 DPA
Gbar_A08-111080000-111480000	Gbar_D08-57640000-58060000	Gbar_D08-58060000-58280000	Gbar_D10-5840000-6360000							0 DPA
Gbar_A08-111480000-111740000	Gbar_D08-58060000-58280000	Gbar_D08-58280000-58540000								0 DPA
Gbar_A08-111880000-112320000	Gbar_D08-58280000-58540000	Gbar_D08-58540000-59140000								0 DPA
Gbar_A08-112560000-112800000	Gbar_D08-59140000-59320000	Gbar_D08-58540000-59140000								0 DPA
Gbar_A08-112800000-112920000	Gbar_D08-59140000-59320000	Gbar_D08-59320000-59820000								0 DPA
Gbar_A08-112920000-113080000	Gbar_D07-30020000-30180000	Gbar_D08-59320000-59820000								0 DPA
Gbar_A08-113080000-113580000	Gbar_D08-59980000-60360000	Gbar_D08-59820000-59980000	Gbar_D08-59320000-59820000							0 DPA
Gbar_A08-113580000-113820000	Gbar_D08-59980000-60360000	Gbar_D08-60360000-60600000								0 DPA
Gbar_A08-113820000-114220000	Gbar_D08-60360000-60600000	Gbar_D08-60600000-60820000								0 DPA
Gbar_A08-114220000-114500000	Gbar_D08-60820000-61000000	Gbar_D08-60600000-60820000								0 DPA
Gbar_A08-114500000-114720000	Gbar_D08-60820000-61000000	Gbar_D08-61000000-61100000	Gbar_D08-61100000-61320000							0 DPA
Gbar_A08-114720000-115000000	Gbar_D08-61320000-61500000	Gbar_D08-61100000-61320000	Gbar_D08-61500000-61620000	Gbar_D12-54040000-54420000						0 DPA
Gbar_A08-115000000-115480000	Gbar_D08-61620000-62160000	Gbar_D13-53140000-53540000	Gbar_D08-61500000-61620000	Gbar_D12-57640000-58060000						0 DPA
Gbar_A08-115480000-115800000	Gbar_D08-61620000-62160000	Gbar_D07-7660000-7860000								0 DPA
Gbar_A08-115800000-116020000	Gbar_D08-61620000-62160000	Gbar_D08-62160000-62460000								0 DPA
Gbar_A08-116020000-116360000	Gbar_D08-62460000-62700000	Gbar_D12-4100000-4360000	Gbar_D08-62160000-62460000							0 DPA
Gbar_A08-116360000-116540000	Gbar_D08-62700000-63080000	Gbar_D08-62460000-62700000								0 DPA
Gbar_A08-116540000-117020000	Gbar_D08-62700000-63080000	Gbar_D08-63080000-63560000								0 DPA
Gbar_A08-117340000-117520000	Gbar_D08-63740000-63940000	Gbar_D08-63560000-63740000								0 DPA
Gbar_A08-117520000-117820000	Gbar_D08-63740000-63940000	Gbar_D08-63940000-64220000								0 DPA
Gbar_A08-118040000-118160000	Gbar_D08-63940000-64220000	Gbar_D08-64220000-64380000								0 DPA
Gbar_A08-118160000-118380000	Gbar_D08-64380000-64580000	Gbar_D08-64220000-64380000								0 DPA
Gbar_A08-118700000-118980000	Gbar_D08-64580000-64940000	Gbar_D08-64940000-65180000								0 DPA
Gbar_A08-118980000-119640000	Gbar_D08-65400000-65540000	Gbar_D08-65180000-65400000	Gbar_D08-64940000-65180000							0 DPA
Gbar_A09-520000-740000	Gbar_D09-25220000-25560000	Gbar_D09-600000-840000								0 DPA
Gbar_A09-740000-920000	Gbar_D09-600000-840000	Gbar_D09-840000-1020000								0 DPA
Gbar_A09-920000-1200000	Gbar_D09-840000-1020000	Gbar_D09-1020000-1140000								0 DPA
Gbar_A09-1200000-1460000	Gbar_D09-1020000-1140000	Gbar_D09-1140000-1460000								0 DPA
Gbar_A09-1800000-2040000	Gbar_D09-1880000-2180000	Gbar_D09-1460000-1880000								0 DPA
Gbar_A09-2260000-2560000	Gbar_D09-1880000-2180000	Gbar_D09-2180000-2640000								0 DPA
Gbar_A09-2820000-3100000	Gbar_D09-2880000-3000000	Gbar_D02-21480000-21960000	Gbar_D09-2640000-2880000							0 DPA
Gbar_A09-3100000-3400000	Gbar_D09-3000000-3200000	Gbar_D09-2880000-3000000	Gbar_D09-3200000-3420000							0 DPA
Gbar_A09-3580000-3920000	Gbar_D09-3420000-3600000	Gbar_D09-3200000-3420000								0 DPA
Gbar_A09-4960000-5340000	Gbar_D09-5900000-6100000	Gbar_D09-6100000-6320000								0 DPA
Gbar_A09-5540000-5760000	Gbar_D09-6460000-6660000	Gbar_D09-6100000-6320000								0 DPA
Gbar_A09-6160000-6560000	Gbar_D09-6660000-6920000	Gbar_D09-6920000-7260000								0 DPA
Gbar_A09-7300000-7540000	Gbar_D09-7580000-7800000	Gbar_D09-7800000-7980000								0 DPA
Gbar_A09-7540000-8340000	Gbar_D09-8580000-8860000	Gbar_D09-8360000-8580000	Gbar_D09-7980000-8360000							0 DPA
Gbar_A09-8340000-8580000	Gbar_D09-8580000-8860000	Gbar_D09-8860000-9240000								0 DPA
Gbar_A09-9840000-10180000	Gbar_D09-9460000-9720000	Gbar_D09-9720000-9940000								0 DPA
Gbar_A09-14140000-14340000	Gbar_D09-11140000-11500000	Gbar_D09-11500000-11980000								0 DPA
Gbar_A09-16780000-17520000	Gbar_D09-12480000-13400000	Gbar_D09-17980000-19040000								0 DPA
Gbar_A09-24140000-24360000	Gbar_D09-19460000-20040000	Gbar_D09-17980000-19040000								0 DPA
Gbar_A09-28640000-28920000	Gbar_D09-14860000-15100000	Gbar_D09-14540000-14860000	Gbar_D09-14260000-14540000							0 DPA
Gbar_A09-30300000-30700000	Gbar_D09-14860000-15100000	Gbar_D09-15100000-15360000								0 DPA
Gbar_A09-34860000-35060000	Gbar_D02-15720000-16000000	Gbar_D09-20640000-21260000								0 DPA
Gbar_A09-37300000-37660000	Gbar_D09-21820000-22120000	Gbar_D09-21660000-21820000								0 DPA
Gbar_A09-40040000-40440000	Gbar_D09-22800000-22980000	Gbar_D09-22980000-23120000								0 DPA
Gbar_A09-40440000-40600000	Gbar_D09-22980000-23120000	Gbar_D09-23120000-23520000								0 DPA
Gbar_A09-41540000-41720000	Gbar_D01-52800000-53180000	Gbar_D09-24000000-24440000								0 DPA
Gbar_A09-42740000-42960000	Gbar_D09-24660000-24840000	Gbar_D09-24440000-24660000								0 DPA
Gbar_A09-43180000-43480000	Gbar_D09-24840000-25040000	Gbar_D09-25040000-25220000								0 DPA
Gbar_A09-43480000-43900000	Gbar_D09-24840000-25040000	Gbar_D09-25040000-25220000								0 DPA
Gbar_A09-44560000-45360000	Gbar_D09-25560000-25860000	Gbar_D09-25220000-25560000								0 DPA
Gbar_A09-45620000-46160000	Gbar_D09-25860000-26100000	Gbar_D09-26100000-26400000								0 DPA
Gbar_A09-46160000-46800000	Gbar_D09-26560000-27020000	Gbar_D09-26400000-26560000								0 DPA
Gbar_A09-47280000-48040000	Gbar_D09-26560000-27020000	Gbar_D09-27020000-27220000								0 DPA
Gbar_A09-48040000-48580000	Gbar_D09-27580000-27940000	Gbar_D09-27220000-27580000								0 DPA
Gbar_A09-49240000-49480000	Gbar_D09-27940000-28320000	Gbar_D09-27580000-27940000								0 DPA
Gbar_A09-49820000-50040000	Gbar_D09-27940000-28320000	Gbar_D09-28320000-28580000								0 DPA
Gbar_A09-50040000-50260000	Gbar_D12-8420000-8880000	Gbar_D09-28580000-28820000	Gbar_D09-28320000-28580000							0 DPA
Gbar_A09-50260000-50480000	Gbar_D09-28580000-28820000	Gbar_D09-28820000-28980000								0 DPA
Gbar_A09-50480000-50740000	Gbar_D09-28980000-29160000	Gbar_D09-28820000-28980000								0 DPA
Gbar_A09-52220000-52560000	Gbar_D09-30080000-30300000	Gbar_D09-30300000-30480000								0 DPA
Gbar_A09-52560000-52940000	Gbar_D09-30300000-30480000	Gbar_D09-30480000-30760000								0 DPA
Gbar_A09-53180000-53420000	Gbar_D09-30760000-30940000	Gbar_D09-30480000-30760000								0 DPA
Gbar_A09-54420000-55040000	Gbar_D09-30940000-31560000	Gbar_D09-31560000-31680000	Gbar_D09-31680000-31820000	Gbar_D09-31820000-32040000	Gbar_D09-32040000-32200000					0 DPA
Gbar_A09-55040000-55340000	Gbar_D09-32380000-32740000	Gbar_D09-32200000-32380000	Gbar_D09-32040000-32200000							0 DPA
Gbar_A09-56640000-56940000	Gbar_D09-33460000-33680000	Gbar_D09-32740000-33460000	Gbar_D09-33680000-33920000							0 DPA
Gbar_A09-56940000-57300000	Gbar_D09-33680000-33920000	Gbar_D09-33920000-34060000								0 DPA
Gbar_A09-57300000-57640000	Gbar_D09-34060000-34180000	Gbar_D05-7940000-8640000	Gbar_D09-34180000-34680000	Gbar_D09-33920000-34060000						0 DPA
Gbar_A09-57860000-58060000	Gbar_D09-33460000-33680000	Gbar_D09-34180000-34680000								0 DPA
Gbar_A09-58060000-58760000	Gbar_D09-34180000-34680000	Gbar_D09-34680000-35060000								0 DPA
Gbar_A09-58760000-59100000	Gbar_D09-34680000-35060000	Gbar_D09-35240000-35420000	Gbar_D09-35060000-35240000							0 DPA
Gbar_A09-59100000-59280000	Gbar_D09-35420000-35640000	Gbar_D09-35240000-35420000								0 DPA
Gbar_A09-59600000-59800000	Gbar_D09-35420000-35640000	Gbar_D09-35640000-35840000								0 DPA
Gbar_A09-60500000-60980000	Gbar_D09-36200000-36520000	Gbar_D09-35980000-36200000								0 DPA
Gbar_A09-60980000-61280000	Gbar_D09-36200000-36520000	Gbar_D09-36520000-36880000								0 DPA
Gbar_A09-61280000-61500000	Gbar_D09-36880000-37100000	Gbar_D09-36520000-36880000								0 DPA
Gbar_A09-61500000-61680000	Gbar_D09-37100000-37620000	Gbar_D09-36880000-37100000								0 DPA
Gbar_A09-62280000-62500000	Gbar_D09-37100000-37620000	Gbar_D09-37620000-37780000								0 DPA
Gbar_A09-62500000-62940000	Gbar_D09-37620000-37780000	Gbar_D09-37780000-37840000	Gbar_D09-37840000-38220000							0 DPA
Gbar_A09-62940000-63140000	Gbar_D09-38220000-38400000	Gbar_D09-37840000-38220000								0 DPA
Gbar_A09-63320000-63500000	Gbar_D09-38400000-38620000	Gbar_D09-38220000-38400000								0 DPA
Gbar_A09-63940000-64220000	Gbar_D09-38860000-39160000	Gbar_D09-39160000-39600000								0 DPA
Gbar_A09-64820000-65180000	Gbar_D09-39940000-40120000	Gbar_D09-39600000-39800000	Gbar_D09-39800000-39940000							0 DPA
Gbar_A09-65460000-65820000	Gbar_D09-40120000-40460000	Gbar_D09-40460000-40780000								0 DPA
Gbar_A09-65820000-66160000	Gbar_D09-41200000-41460000	Gbar_D09-40460000-40780000								0 DPA
Gbar_A09-66160000-66400000	Gbar_D09-41020000-41200000	Gbar_D09-41200000-41460000								0 DPA
Gbar_A09-66400000-66940000	Gbar_D09-41020000-41200000	Gbar_D09-40460000-40780000	Gbar_D09-40780000-41020000							0 DPA
Gbar_A09-66940000-67100000	Gbar_D09-41460000-41740000	Gbar_D09-41200000-41460000	Gbar_D09-40460000-40780000	Gbar_D13-51940000-52320000						0 DPA
Gbar_A09-67280000-67580000	Gbar_D09-41740000-42120000	Gbar_D09-41460000-41740000								0 DPA
Gbar_A09-67960000-68160000	Gbar_D09-42220000-42380000	Gbar_D09-42120000-42220000								0 DPA
Gbar_A09-68160000-68340000	Gbar_D09-42380000-42820000	Gbar_D09-42220000-42380000								0 DPA
Gbar_A09-68560000-69120000	Gbar_D09-42820000-42920000	Gbar_D09-42920000-43240000	Gbar_D09-43240000-43420000	Gbar_D09-42380000-42820000						0 DPA
Gbar_A09-69120000-69520000	Gbar_D09-43560000-43700000	Gbar_D09-43420000-43560000	Gbar_D09-43240000-43420000							0 DPA
Gbar_A09-69820000-70060000	Gbar_D09-44180000-44520000	Gbar_D09-43980000-44180000								0 DPA
Gbar_A09-70440000-70940000	Gbar_D09-44180000-44520000	Gbar_D12-56480000-57460000	Gbar_D09-44940000-45200000	Gbar_D09-44520000-44700000	Gbar_D09-44700000-44940000					0 DPA
Gbar_A09-71140000-71520000	Gbar_D09-45200000-45380000	Gbar_D09-45380000-45920000								0 DPA
Gbar_A09-71520000-71920000	Gbar_D08-52360000-52500000	Gbar_D09-45920000-46220000	Gbar_D09-45380000-45920000							0 DPA
Gbar_A09-72120000-72920000	Gbar_D09-46220000-46400000	Gbar_D09-46700000-46940000	Gbar_D09-46540000-46700000	Gbar_D09-46400000-46540000	Gbar_D09-45920000-46220000					0 DPA
Gbar_A09-72920000-73180000	Gbar_D09-46940000-47080000	Gbar_D09-46700000-46940000	Gbar_D09-47080000-47640000							0 DPA
Gbar_A09-73620000-74220000	Gbar_D06-14380000-14720000	Gbar_D09-47980000-48180000	Gbar_D09-47080000-47640000	Gbar_D09-47640000-47980000	Gbar_D09-48180000-48380000					0 DPA
Gbar_A09-74440000-74720000	Gbar_D09-48180000-48380000	Gbar_D09-48380000-48560000								0 DPA
Gbar_A09-74720000-75180000	Gbar_D11-1200000-1600000	Gbar_D09-48560000-48820000	Gbar_D09-48820000-48960000	Gbar_D04-23920000-24560000	Gbar_D09-48960000-49120000					0 DPA
Gbar_A09-75180000-75800000	Gbar_D09-49380000-49560000	Gbar_D09-49120000-49380000	Gbar_D09-48960000-49120000							0 DPA
Gbar_A09-75800000-76420000	Gbar_D09-49560000-49760000	Gbar_D09-50000000-50160000	Gbar_D09-49760000-50000000							0 DPA
Gbar_A09-76420000-76700000	Gbar_D09-50420000-50600000	Gbar_D09-50160000-50420000								0 DPA
Gbar_A09-76960000-77100000	Gbar_D09-50420000-50600000	Gbar_D09-50600000-51020000								0 DPA
Gbar_A09-77100000-77680000	Gbar_D09-50600000-51020000	Gbar_D11-13300000-13660000	Gbar_D06-5040000-5340000							0 DPA
Gbar_A10-200000-500000	Gbar_D07-49980000-50160000	Gbar_D10-420000-640000								0 DPA
Gbar_A10-740000-1060000	Gbar_D10-640000-860000	Gbar_D10-860000-1200000	Gbar_D10-420000-640000							0 DPA
Gbar_A10-1340000-1500000	Gbar_D10-860000-1200000	Gbar_D10-1200000-1380000	Gbar_D10-1380000-1500000							0 DPA
Gbar_A10-1500000-1780000	Gbar_D10-1380000-1500000	Gbar_D10-1500000-1660000								0 DPA
Gbar_A10-1780000-2020000	Gbar_D10-1660000-1860000	Gbar_D10-1500000-1660000								0 DPA
Gbar_A10-2020000-2280000	Gbar_D10-1860000-2020000	Gbar_D10-2140000-2520000	Gbar_D10-2020000-2140000							0 DPA
Gbar_A10-2700000-2860000	Gbar_D10-2520000-2660000	Gbar_D10-2660000-2920000								0 DPA
Gbar_A10-2860000-3240000	Gbar_D11-19020000-19500000	Gbar_D10-2660000-2920000	Gbar_D10-2920000-3060000							0 DPA
Gbar_A10-3480000-3900000	Gbar_D10-3540000-4200000	Gbar_D10-3380000-3540000	Gbar_D09-38220000-38400000	Gbar_D10-3060000-3380000						0 DPA
Gbar_A10-4600000-4860000	Gbar_D10-3540000-4200000	Gbar_D10-4200000-4540000								0 DPA
Gbar_A10-4860000-5060000	Gbar_D10-4200000-4540000	Gbar_D10-4540000-4840000								0 DPA
Gbar_A10-5940000-6240000	Gbar_D10-5520000-5840000	Gbar_D10-5040000-5340000	Gbar_D10-5340000-5520000							0 DPA
Gbar_A10-7060000-7340000	Gbar_D10-5840000-6360000	Gbar_D10-6360000-6600000								0 DPA
Gbar_A10-7340000-7600000	Gbar_D05-2620000-2880000	Gbar_D10-6360000-6600000								0 DPA
Gbar_A10-8120000-8380000	Gbar_D10-6600000-6880000	Gbar_D10-6880000-7040000								0 DPA
Gbar_A10-8380000-8600000	Gbar_D10-7040000-7460000	Gbar_D10-15240000-15760000								0 DPA
Gbar_A10-8820000-9080000	Gbar_D10-15240000-15760000	Gbar_D10-15760000-16080000								0 DPA
Gbar_A10-10940000-11320000	Gbar_D10-8620000-8900000	Gbar_D10-8340000-8620000								0 DPA
Gbar_A10-11320000-11880000	Gbar_D10-7940000-8340000	Gbar_D10-8340000-8620000	Gbar_D11-19020000-19500000	Gbar_D08-41560000-41940000						0 DPA
Gbar_A10-12440000-12640000	Gbar_D10-7040000-7460000	Gbar_D10-7460000-7940000								0 DPA
Gbar_A10-13380000-13540000	Gbar_D10-15080000-15240000	Gbar_D10-14560000-14700000								0 DPA
Gbar_A10-13860000-14080000	Gbar_D10-15080000-15240000	Gbar_D10-14700000-14960000	Gbar_D10-14960000-15080000							0 DPA
Gbar_A10-14080000-14400000	Gbar_D10-15080000-15240000	Gbar_D10-14560000-14700000								0 DPA
Gbar_A10-14900000-15520000	Gbar_D10-14200000-14560000	Gbar_D10-13560000-14200000								0 DPA
Gbar_A10-15520000-16220000	Gbar_D10-13080000-13360000	Gbar_D10-13360000-13560000	Gbar_D10-13560000-14200000							0 DPA
Gbar_A10-16640000-16980000	Gbar_D10-12460000-12780000	Gbar_D10-12780000-13080000								0 DPA
Gbar_A10-16980000-17240000	Gbar_D10-12280000-12460000	Gbar_D10-12460000-12780000								0 DPA
Gbar_A10-17440000-17840000	Gbar_D10-12280000-12460000	Gbar_D10-12080000-12280000								0 DPA
Gbar_A10-18080000-18340000	Gbar_D05-9200000-10340000	Gbar_D10-11660000-12080000								0 DPA
Gbar_A10-18960000-19360000	Gbar_D10-11140000-11400000	Gbar_D10-11400000-11660000								0 DPA
Gbar_A10-19360000-19660000	Gbar_D10-10900000-11140000	Gbar_D10-10740000-10900000								0 DPA
Gbar_A10-19660000-19920000	Gbar_D10-10500000-10740000	Gbar_D10-10740000-10900000								0 DPA
Gbar_A10-20600000-20880000	Gbar_D10-10060000-10500000	Gbar_D10-10500000-10740000								0 DPA
Gbar_A10-21080000-21500000	Gbar_D10-10060000-10500000	Gbar_D10-46080000-46520000								0 DPA
Gbar_A10-21500000-21720000	Gbar_D10-45960000-46080000	Gbar_D10-46080000-46520000								0 DPA
Gbar_A10-21720000-22020000	Gbar_D10-45760000-45960000	Gbar_D10-45960000-46080000								0 DPA
Gbar_A10-23220000-23600000	Gbar_D10-44420000-44760000	Gbar_D10-44760000-44920000								0 DPA
Gbar_A10-23880000-24440000	Gbar_D10-44000000-44420000	Gbar_D10-43640000-44000000	Gbar_D10-44420000-44760000							0 DPA
Gbar_A10-24900000-25380000	Gbar_D10-43060000-43480000	Gbar_D10-42820000-43060000								0 DPA
Gbar_A10-26000000-26140000	Gbar_D10-43480000-43640000	Gbar_D10-43640000-44000000								0 DPA
Gbar_A10-26140000-26660000	Gbar_D10-42700000-42820000	Gbar_D10-42820000-43060000								0 DPA
Gbar_A10-27240000-27940000	Gbar_D10-42420000-42700000	Gbar_D10-42180000-42420000								0 DPA
Gbar_A10-29180000-29540000	Gbar_D10-41760000-42000000	Gbar_D10-41260000-41760000								0 DPA
Gbar_A10-30200000-30320000	Gbar_D10-40860000-41260000	Gbar_D10-41260000-41760000								0 DPA
Gbar_A10-31720000-32140000	Gbar_D09-46940000-47080000	Gbar_D10-40560000-40860000								0 DPA
Gbar_A10-33980000-34240000	Gbar_D10-39280000-39620000	Gbar_D10-39620000-39820000								0 DPA
Gbar_A10-52500000-52680000	Gbar_D10-32900000-33360000	Gbar_D10-32740000-32900000								0 DPA
Gbar_A10-55000000-56100000	Gbar_D10-31320000-31760000	Gbar_D10-30960000-31320000	Gbar_D10-31760000-32160000							0 DPA
Gbar_A10-56380000-57140000	Gbar_D10-30740000-30960000	Gbar_D10-30960000-31320000								0 DPA
Gbar_A10-57700000-58500000	Gbar_D10-30340000-30560000	Gbar_D10-30560000-30740000								0 DPA
Gbar_A10-60900000-61140000	Gbar_D08-28380000-28700000	Gbar_D10-29160000-29440000								0 DPA
Gbar_A10-65080000-65360000	Gbar_D10-26760000-27260000	Gbar_D10-26460000-26760000								0 DPA
Gbar_A10-65820000-66500000	Gbar_D11-24480000-24940000	Gbar_D10-25500000-25780000	Gbar_D10-26040000-26460000	Gbar_D10-25780000-26040000						0 DPA
Gbar_A10-66740000-67000000	Gbar_D10-25500000-25780000	Gbar_D10-25120000-25500000								0 DPA
Gbar_A10-67420000-67820000	Gbar_D10-25120000-25500000	Gbar_D10-24860000-25120000								0 DPA
Gbar_A10-69580000-69800000	Gbar_D10-24360000-24860000	Gbar_D10-24020000-24360000								0 DPA
Gbar_A10-70220000-70480000	Gbar_D10-24020000-24360000	Gbar_D10-23640000-23860000	Gbar_D10-23860000-24020000							0 DPA
Gbar_A10-70940000-71200000	Gbar_D10-22980000-23360000	Gbar_D10-23360000-23640000								0 DPA
Gbar_A10-71580000-71920000	Gbar_D10-22820000-22980000	Gbar_D10-22500000-22820000								0 DPA
Gbar_A10-73120000-73380000	Gbar_D10-21760000-21940000	Gbar_D10-21940000-22500000								0 DPA
Gbar_A10-73380000-73540000	Gbar_D10-21340000-21760000	Gbar_D10-21760000-21940000								0 DPA
Gbar_A10-75200000-75340000	Gbar_D10-20360000-20840000	Gbar_D10-19920000-20360000								0 DPA
Gbar_A10-81140000-81520000	Gbar_D10-17920000-18080000	Gbar_D10-17660000-17920000								0 DPA
Gbar_A10-81520000-81740000	Gbar_D10-17660000-17920000	Gbar_D10-17380000-17660000								0 DPA
Gbar_A10-81900000-82220000	Gbar_D10-16960000-17380000	Gbar_D06-10800000-11100000	Gbar_D10-17380000-17660000							0 DPA
Gbar_A10-82740000-83040000	Gbar_D10-16960000-17380000	Gbar_D10-16700000-16960000								0 DPA
Gbar_A10-83240000-83540000	Gbar_D10-16080000-16380000	Gbar_D10-16380000-16700000								0 DPA
Gbar_A10-84600000-84880000	Gbar_D10-9600000-9880000	Gbar_D10-9280000-9600000								0 DPA
Gbar_A10-85080000-85380000	Gbar_D10-9600000-9880000	Gbar_D10-10060000-10500000	Gbar_D10-9880000-10060000							0 DPA
Gbar_A10-85380000-85500000	Gbar_D10-10060000-10500000	Gbar_D10-46080000-46520000								0 DPA
Gbar_A10-86040000-86440000	Gbar_D10-46660000-46980000	Gbar_D10-46520000-46660000								0 DPA
Gbar_A10-86440000-86700000	Gbar_D10-46660000-46980000	Gbar_D10-46980000-47440000								0 DPA
Gbar_A10-87780000-87960000	Gbar_D10-47440000-47660000	Gbar_D10-46980000-47440000								0 DPA
Gbar_A10-88060000-88440000	Gbar_D10-47440000-47660000	Gbar_D10-47660000-47820000	Gbar_D10-47820000-48180000							0 DPA
Gbar_A10-89380000-89680000	Gbar_D10-48180000-48320000	Gbar_D10-48320000-48760000								0 DPA
Gbar_A10-89680000-90000000	Gbar_D10-48320000-48760000	Gbar_D10-48760000-48980000								0 DPA
Gbar_A10-90000000-90240000	Gbar_D10-48980000-49380000	Gbar_D10-48760000-48980000								0 DPA
Gbar_A10-91880000-92220000	Gbar_D10-50180000-50320000	Gbar_D10-49380000-50180000	Gbar_D10-50320000-50640000							0 DPA
Gbar_A10-92440000-92860000	Gbar_D10-50320000-50640000	Gbar_D10-50640000-50940000								0 DPA
Gbar_A10-93080000-93260000	Gbar_D10-50640000-50940000	Gbar_D10-50940000-51100000								0 DPA
Gbar_A10-93260000-93420000	Gbar_D10-50940000-51100000	Gbar_D10-51100000-51440000								0 DPA
Gbar_A10-93600000-93760000	Gbar_D07-52880000-53280000	Gbar_D10-51100000-51440000								0 DPA
Gbar_A10-94040000-94200000	Gbar_D10-51740000-52180000	Gbar_D10-51440000-51740000								0 DPA
Gbar_A10-95000000-95240000	Gbar_D10-51740000-52180000	Gbar_D10-52180000-52500000								0 DPA
Gbar_A10-95240000-95520000	Gbar_D10-52500000-52700000	Gbar_D10-52180000-52500000								0 DPA
Gbar_A10-96900000-97040000	Gbar_D10-53800000-54120000	Gbar_D10-53380000-53800000								0 DPA
Gbar_A10-99100000-99480000	Gbar_D10-54940000-55220000	Gbar_D10-55220000-55600000								0 DPA
Gbar_A10-99480000-99720000	Gbar_D10-55600000-55760000	Gbar_D10-55220000-55600000								0 DPA
Gbar_A10-99720000-99960000	Gbar_D10-55600000-55760000	Gbar_D10-55760000-55880000								0 DPA
Gbar_A10-99960000-100320000	Gbar_D10-55760000-55880000	Gbar_D10-55880000-56200000								0 DPA
Gbar_A10-100680000-100860000	Gbar_D10-56200000-56380000	Gbar_D10-56380000-56520000								0 DPA
Gbar_A10-100860000-101160000	Gbar_D10-56520000-56840000	Gbar_D10-56380000-56520000								0 DPA
Gbar_A10-101360000-101860000	Gbar_D10-57000000-57200000	Gbar_D10-57200000-57640000								0 DPA
Gbar_A10-103220000-103480000	Gbar_D10-58300000-58440000	Gbar_D10-57860000-58300000								0 DPA
Gbar_A10-103480000-103800000	Gbar_D10-58440000-58900000	Gbar_D10-58300000-58440000								0 DPA
Gbar_A10-103800000-104160000	Gbar_D10-58440000-58900000	Gbar_D10-58900000-59100000								0 DPA
Gbar_A10-104160000-104560000	Gbar_D10-58900000-59100000	Gbar_D10-59100000-59360000	Gbar_D10-59360000-59480000							0 DPA
Gbar_A10-104560000-104780000	Gbar_D12-46940000-47200000	Gbar_D10-59480000-59780000								0 DPA
Gbar_A10-104780000-105120000	Gbar_D10-60060000-60440000	Gbar_D10-60440000-60660000								0 DPA
Gbar_A10-106720000-106880000	Gbar_D10-61120000-61580000	Gbar_D10-61580000-61900000	Gbar_D10-62260000-62680000							0 DPA
Gbar_A10-106880000-107360000	Gbar_D10-62260000-62680000	Gbar_D10-62680000-62840000								0 DPA
Gbar_A10-107360000-107860000	Gbar_D10-63020000-63240000	Gbar_D10-63240000-63460000	Gbar_D10-62840000-63020000	Gbar_D10-62680000-62840000						0 DPA
Gbar_A10-107860000-108160000	Gbar_D10-63460000-63780000	Gbar_D10-63020000-63240000	Gbar_D10-63240000-63460000							0 DPA
Gbar_A10-108600000-108900000	Gbar_D10-64180000-64460000	Gbar_D10-60660000-61120000								0 DPA
Gbar_A10-109140000-109300000	Gbar_D06-11860000-12080000	Gbar_D10-64720000-65060000	Gbar_D01-7180000-7440000	Gbar_D10-64640000-64720000						0 DPA
Gbar_A10-109300000-109600000	Gbar_D10-13080000-13360000	Gbar_D10-64720000-65060000	Gbar_D10-65060000-65360000							0 DPA
Gbar_A11-200000-840000	Gbar_D07-11320000-11660000	Gbar_D11-13660000-14340000	Gbar_D11-560000-1200000							0 DPA
Gbar_A11-960000-1160000	Gbar_D11-1200000-1600000	Gbar_D11-560000-1200000								0 DPA
Gbar_A11-1160000-1380000	Gbar_D11-1200000-1600000	Gbar_D11-1600000-1960000								0 DPA
Gbar_A11-1760000-1960000	Gbar_D11-1960000-2420000	Gbar_D11-1600000-1960000								0 DPA
Gbar_A11-1960000-3080000	Gbar_D11-2420000-2860000	Gbar_D11-1960000-2420000	Gbar_D11-2860000-3520000							0 DPA
Gbar_A11-3080000-4120000	Gbar_D11-3680000-3920000	Gbar_D11-3920000-4240000	Gbar_D11-2860000-3520000	Gbar_D11-6440000-6880000	Gbar_D11-3520000-3680000					0 DPA
Gbar_A11-4340000-4740000	Gbar_D11-4460000-4640000	Gbar_D11-4240000-4460000	Gbar_D11-3920000-4240000							0 DPA
Gbar_A11-4740000-4960000	Gbar_D11-4640000-5920000	Gbar_D11-4460000-4640000								0 DPA
Gbar_A11-6140000-6300000	Gbar_D11-4640000-5920000	Gbar_D11-5920000-6140000								0 DPA
Gbar_A11-6480000-6980000	Gbar_D11-5920000-6140000	Gbar_D11-6140000-6300000	Gbar_D11-6300000-6440000	Gbar_D11-6440000-6880000						0 DPA
Gbar_A11-7180000-7320000	Gbar_D11-6440000-6880000	Gbar_D11-6880000-7200000								0 DPA
Gbar_A11-7640000-7920000	Gbar_D11-6880000-7200000	Gbar_D11-7360000-7740000	Gbar_D11-7200000-7360000							0 DPA
Gbar_A11-7920000-8460000	Gbar_D11-7740000-7940000	Gbar_D11-7360000-7740000	Gbar_D11-7940000-8260000							0 DPA
Gbar_A11-8460000-8820000	Gbar_D11-8260000-8420000	Gbar_D11-7940000-8260000								0 DPA
Gbar_A11-8820000-9100000	Gbar_D11-8260000-8420000	Gbar_D11-8420000-8880000								0 DPA
Gbar_A11-9320000-9500000	Gbar_D11-8880000-9240000	Gbar_D11-8420000-8880000								0 DPA
Gbar_A11-9820000-10080000	Gbar_D11-9240000-9420000	Gbar_D11-8880000-9240000								0 DPA
Gbar_A11-10080000-10440000	Gbar_D11-9240000-9420000	Gbar_D11-9420000-9700000								0 DPA
Gbar_A11-10740000-11340000	Gbar_D11-10020000-10780000	Gbar_D11-9920000-10020000								0 DPA
Gbar_A11-12620000-12880000	Gbar_D11-11480000-11740000	Gbar_D11-11740000-12580000								0 DPA
Gbar_A11-13920000-14080000	Gbar_D11-12580000-12840000	Gbar_D11-11740000-12580000								0 DPA
Gbar_A11-14300000-14620000	Gbar_D11-12580000-12840000	Gbar_D11-12840000-13300000								0 DPA
Gbar_A11-14620000-14840000	Gbar_D11-12840000-13300000	Gbar_D11-13300000-13660000								0 DPA
Gbar_A11-15120000-15420000	Gbar_D11-13660000-14340000	Gbar_D11-13300000-13660000								0 DPA
Gbar_A11-16120000-16560000	Gbar_D11-14340000-14840000	Gbar_D11-13660000-14340000								0 DPA
Gbar_A11-16560000-16800000	Gbar_D11-14840000-15040000	Gbar_D11-14340000-14840000								0 DPA
Gbar_A11-16800000-17200000	Gbar_D11-15180000-15480000	Gbar_D11-14840000-15040000	Gbar_D11-15040000-15180000							0 DPA
Gbar_A11-17340000-17580000	Gbar_D11-15180000-15480000	Gbar_D11-15480000-15800000								0 DPA
Gbar_A11-18140000-18340000	Gbar_D11-15800000-15960000	Gbar_D11-15960000-16360000								0 DPA
Gbar_A11-18340000-18800000	Gbar_D08-6540000-6700000	Gbar_D11-15960000-16360000								0 DPA
Gbar_A11-18980000-19280000	Gbar_D11-16500000-16760000	Gbar_D11-16760000-16900000								0 DPA
Gbar_A11-20080000-20260000	Gbar_D11-17360000-17580000	Gbar_D11-16900000-17360000								0 DPA
Gbar_A11-20500000-21120000	Gbar_D11-17820000-18120000	Gbar_D11-17580000-17820000	Gbar_D12-46500000-46700000							0 DPA
Gbar_A11-21840000-22080000	Gbar_D11-18560000-19020000	Gbar_D11-19020000-19500000								0 DPA
Gbar_A11-23960000-24380000	Gbar_D11-20500000-20720000	Gbar_D11-20720000-20980000								0 DPA
Gbar_A11-24380000-24700000	Gbar_D11-20980000-21200000	Gbar_D11-20720000-20980000								0 DPA
Gbar_A11-24820000-25160000	Gbar_D11-21200000-21420000	Gbar_D11-20980000-21200000								0 DPA
Gbar_A11-26180000-26360000	Gbar_D11-22160000-22320000	Gbar_D11-21980000-22160000								0 DPA
Gbar_A11-26800000-27000000	Gbar_D11-22160000-22320000	Gbar_D11-22320000-22580000								0 DPA
Gbar_A11-27440000-27720000	Gbar_D11-22680000-23260000	Gbar_D11-22580000-22680000								0 DPA
Gbar_A11-28060000-28280000	Gbar_D11-22680000-23260000	Gbar_D11-23260000-23460000								0 DPA
Gbar_A11-28280000-28640000	Gbar_D11-23260000-23460000	Gbar_D11-23460000-23800000								0 DPA
Gbar_A11-29900000-30220000	Gbar_D11-24060000-24220000	Gbar_D11-23800000-24060000								0 DPA
Gbar_A11-30800000-31000000	Gbar_D11-24480000-24940000	Gbar_D11-24220000-24480000								0 DPA
Gbar_A11-35880000-36400000	Gbar_D11-38100000-38220000	Gbar_D11-37840000-38100000								0 DPA
Gbar_A11-36660000-37340000	Gbar_D11-40320000-40560000	Gbar_D11-40560000-40740000								0 DPA
Gbar_A11-38720000-38980000	Gbar_D11-36880000-37140000	Gbar_D11-37140000-37600000								0 DPA
Gbar_A11-42480000-42960000	Gbar_D11-34160000-34420000	Gbar_D11-34680000-35060000	Gbar_D08-15180000-15320000	Gbar_D11-34420000-34680000						0 DPA
Gbar_A11-42960000-43200000	Gbar_D11-33980000-34160000	Gbar_D11-34160000-34420000								0 DPA
Gbar_A11-44260000-44500000	Gbar_D07-16060000-16300000	Gbar_D11-33180000-33320000	Gbar_D11-33320000-33700000							0 DPA
Gbar_A11-47340000-47580000	Gbar_D11-32220000-32560000	Gbar_D11-31960000-32220000								0 DPA
Gbar_A11-51080000-51260000	Gbar_D11-31060000-31220000	Gbar_D11-30880000-31060000								0 DPA
Gbar_A11-51260000-51580000	Gbar_D11-30640000-30880000	Gbar_D11-30880000-31060000	Gbar_D11-30440000-30640000							0 DPA
Gbar_A11-52180000-52600000	Gbar_D11-30440000-30640000	Gbar_D11-30200000-30440000	Gbar_D11-30040000-30200000							0 DPA
Gbar_A11-54360000-54680000	Gbar_D11-29020000-29280000	Gbar_D11-29280000-29640000								0 DPA
Gbar_A11-54680000-55040000	Gbar_D11-29020000-29280000	Gbar_D11-28860000-29020000								0 DPA
Gbar_A11-55040000-55360000	Gbar_D11-28860000-29020000	Gbar_D11-28540000-28860000								0 DPA
Gbar_A11-55700000-56080000	Gbar_D11-28540000-28860000	Gbar_D11-28280000-28540000								0 DPA
Gbar_A11-57640000-58180000	Gbar_D11-27280000-27480000	Gbar_D11-27480000-27760000								0 DPA
Gbar_A11-58620000-58940000	Gbar_D11-26720000-27080000	Gbar_D11-27080000-27280000								0 DPA
Gbar_A11-59820000-59980000	Gbar_D11-26360000-26720000	Gbar_D11-26200000-26360000								0 DPA
Gbar_A11-60140000-60500000	Gbar_D11-25980000-26200000	Gbar_D11-26200000-26360000								0 DPA
Gbar_A11-71200000-71440000	Gbar_D11-45000000-45100000	Gbar_D11-44620000-44820000								0 DPA
Gbar_A11-71640000-71840000	Gbar_D11-45000000-45100000	Gbar_D11-43220000-43600000								0 DPA
Gbar_A11-73120000-73420000	Gbar_D11-42240000-42580000	Gbar_D11-43220000-43600000								0 DPA
Gbar_A11-76160000-76400000	Gbar_D11-45400000-45680000	Gbar_D11-45680000-45920000								0 DPA
Gbar_A11-77840000-78060000	Gbar_D04-21800000-22060000	Gbar_D11-46320000-46660000								0 DPA
Gbar_A11-80200000-81300000	Gbar_D11-46900000-47220000	Gbar_D11-47620000-47960000	Gbar_D11-47220000-47620000							0 DPA
Gbar_A11-82500000-82680000	Gbar_D11-48540000-48860000	Gbar_D04-3140000-3540000								0 DPA
Gbar_A11-82920000-83520000	Gbar_D11-48540000-48860000	Gbar_D11-48860000-49300000								0 DPA
Gbar_A11-85260000-85540000	Gbar_D11-49720000-49980000	Gbar_D11-49300000-49720000								0 DPA
Gbar_A11-85760000-86200000	Gbar_D11-49980000-50280000	Gbar_D11-50280000-50500000								0 DPA
Gbar_A11-86800000-87000000	Gbar_D11-50620000-51220000	Gbar_D11-50500000-50620000								0 DPA
Gbar_A11-87780000-88300000	Gbar_D11-51220000-51540000	Gbar_D11-50620000-51220000								0 DPA
Gbar_A11-88300000-88540000	Gbar_D11-51220000-51540000	Gbar_D11-51540000-51740000								0 DPA
Gbar_A11-90180000-90400000	Gbar_D11-52400000-53000000	Gbar_D11-52240000-52400000								0 DPA
Gbar_A11-93960000-94780000	Gbar_D11-53340000-53880000	Gbar_D11-53880000-54160000								0 DPA
Gbar_A11-94780000-94940000	Gbar_D11-53880000-54160000	Gbar_D11-54160000-54300000								0 DPA
Gbar_A11-94940000-95180000	Gbar_D11-54300000-54540000	Gbar_D11-54540000-55220000	Gbar_D12-27940000-28320000							0 DPA
Gbar_A11-95660000-96040000	Gbar_D11-54540000-55220000	Gbar_D11-55220000-55400000	Gbar_D13-2960000-3120000							0 DPA
Gbar_A11-96960000-97400000	Gbar_D11-55620000-56160000	Gbar_D11-56160000-56540000								0 DPA
Gbar_A11-97740000-97960000	Gbar_D11-56640000-56940000	Gbar_D11-56540000-56640000								0 DPA
Gbar_A11-99920000-100340000	Gbar_D11-57840000-58160000	Gbar_D11-57320000-57840000								0 DPA
Gbar_A11-100340000-100660000	Gbar_D11-58160000-58420000	Gbar_D11-58420000-58860000								0 DPA
Gbar_A11-101320000-101600000	Gbar_D11-58860000-59100000	Gbar_D11-58420000-58860000								0 DPA
Gbar_A11-101920000-102440000	Gbar_D11-59320000-59600000	Gbar_D11-59740000-60140000	Gbar_D11-59600000-59740000							0 DPA
Gbar_A11-103020000-103220000	Gbar_D11-60280000-60560000	Gbar_D11-60140000-60280000								0 DPA
Gbar_A11-103960000-104360000	Gbar_D13-3920000-4020000	Gbar_D11-60960000-61360000								0 DPA
Gbar_A11-104360000-104740000	Gbar_D11-60960000-61360000	Gbar_D11-60740000-60960000								0 DPA
Gbar_A11-105300000-105620000	Gbar_D11-61960000-62180000	Gbar_D11-61560000-61960000								0 DPA
Gbar_A11-105620000-105920000	Gbar_D11-62320000-62700000	Gbar_D11-62180000-62320000								0 DPA
Gbar_A11-106420000-106740000	Gbar_D11-62700000-62960000	Gbar_D11-62960000-63260000								0 DPA
Gbar_A11-107100000-107420000	Gbar_D11-63260000-63380000	Gbar_D11-63380000-63580000								0 DPA
Gbar_A11-108700000-109420000	Gbar_D11-65440000-65860000	Gbar_D11-64840000-65080000	Gbar_D11-65080000-65440000							0 DPA
Gbar_A11-110300000-110500000	Gbar_D11-66460000-66640000	Gbar_D11-66220000-66460000								0 DPA
Gbar_A11-110500000-110900000	Gbar_D11-66640000-66960000	Gbar_D11-66460000-66640000	Gbar_D11-66960000-67420000							0 DPA
Gbar_A11-110900000-111180000	Gbar_D11-67420000-67820000	Gbar_D11-66960000-67420000								0 DPA
Gbar_A11-111180000-112120000	Gbar_D11-67420000-67820000	Gbar_D11-560000-1200000	Gbar_D11-67820000-68000000							0 DPA
Gbar_A11-112300000-112800000	Gbar_D11-560000-1200000	Gbar_D11-400000-560000								0 DPA
Gbar_A12-440000-680000	Gbar_D12-560000-760000	Gbar_D12-760000-1080000								0 DPA
Gbar_A12-920000-1320000	Gbar_D12-1080000-1440000	Gbar_D12-760000-1080000								0 DPA
Gbar_A12-1320000-1600000	Gbar_D12-1440000-1640000	Gbar_D12-1640000-1860000	Gbar_D01-60220000-60540000	Gbar_D12-1080000-1440000						0 DPA
Gbar_A12-1900000-2240000	Gbar_D12-1860000-2200000	Gbar_D12-7480000-7740000								0 DPA
Gbar_A12-2240000-2600000	Gbar_D04-23920000-24560000	Gbar_D12-1860000-2200000	Gbar_D12-2440000-2680000	Gbar_D12-2200000-2440000						0 DPA
Gbar_A12-3580000-3800000	Gbar_D12-3300000-3740000	Gbar_D12-2860000-3300000								0 DPA
Gbar_A12-4100000-4280000	Gbar_D12-6020000-6180000	Gbar_D12-3300000-3740000								0 DPA
Gbar_A12-4280000-4540000	Gbar_D12-6020000-6180000	Gbar_D12-5760000-6020000								0 DPA
Gbar_A12-4680000-4980000	Gbar_D12-5440000-5760000	Gbar_D12-5760000-6020000								0 DPA
Gbar_A12-4980000-5140000	Gbar_D12-5440000-5760000	Gbar_D12-5000000-5440000								0 DPA
Gbar_A12-5840000-6180000	Gbar_D12-4760000-5000000	Gbar_D12-5000000-5440000								0 DPA
Gbar_A12-6180000-6500000	Gbar_D12-4560000-4760000	Gbar_D12-22940000-23360000								0 DPA
Gbar_A12-6500000-6780000	Gbar_D12-4100000-4360000	Gbar_D12-4360000-4560000								0 DPA
Gbar_A12-6780000-7120000	Gbar_D12-3740000-4100000	Gbar_D12-4100000-4360000								0 DPA
Gbar_A12-7620000-8000000	Gbar_D12-6020000-6180000	Gbar_D12-3740000-4100000	Gbar_D12-3300000-3740000	Gbar_D12-6180000-6360000						0 DPA
Gbar_A12-8280000-8500000	Gbar_D12-6360000-6620000	Gbar_D12-6180000-6360000								0 DPA
Gbar_A12-8740000-9360000	Gbar_D05-24160000-24520000	Gbar_D12-6360000-6620000	Gbar_D12-6620000-6760000	Gbar_D12-6760000-6960000						0 DPA
Gbar_A12-9760000-10060000	Gbar_D12-7120000-7480000	Gbar_D12-760000-1080000								0 DPA
Gbar_A12-10060000-10460000	Gbar_D12-7120000-7480000	Gbar_D12-7480000-7740000								0 DPA
Gbar_A12-10740000-10960000	Gbar_D12-8000000-8180000	Gbar_D12-8180000-8420000								0 DPA
Gbar_A12-11960000-12200000	Gbar_D12-8420000-8880000	Gbar_D12-8880000-9180000								0 DPA
Gbar_A12-12400000-12760000	Gbar_D12-9300000-9580000	Gbar_D12-8880000-9180000	Gbar_D12-9180000-9300000							0 DPA
Gbar_A12-12920000-13220000	Gbar_D12-9580000-9800000	Gbar_D12-9300000-9580000	Gbar_D07-39180000-39280000							0 DPA
Gbar_A12-13380000-13800000	Gbar_D12-10000000-10180000	Gbar_D12-10180000-10520000	Gbar_D12-9800000-10000000							0 DPA
Gbar_A12-13800000-14140000	Gbar_D12-10520000-10800000	Gbar_D12-10180000-10520000								0 DPA
Gbar_A12-14480000-14780000	Gbar_D12-10800000-11180000	Gbar_D12-10520000-10800000								0 DPA
Gbar_A12-14780000-15260000	Gbar_D12-10800000-11180000	Gbar_D12-11180000-11500000								0 DPA
Gbar_A12-16960000-17400000	Gbar_D12-12340000-12720000	Gbar_D12-12080000-12340000								0 DPA
Gbar_A12-17400000-17660000	Gbar_D12-12340000-12720000	Gbar_D12-12720000-13040000								0 DPA
Gbar_A12-19780000-19960000	Gbar_D12-13440000-13660000	Gbar_D12-13260000-13440000								0 DPA
Gbar_A12-19960000-20460000	Gbar_D12-13440000-13660000	Gbar_D12-13660000-13940000								0 DPA
Gbar_A12-21960000-22560000	Gbar_D12-13940000-14140000	Gbar_D12-14140000-14520000								0 DPA
Gbar_A12-22800000-23160000	Gbar_D12-14520000-14740000	Gbar_D12-14740000-15060000								0 DPA
Gbar_A12-24700000-25160000	Gbar_D12-15060000-15260000	Gbar_D12-14740000-15060000	Gbar_D12-15260000-15520000							0 DPA
Gbar_A12-27560000-27800000	Gbar_D12-15520000-15900000	Gbar_D06-21380000-21680000								0 DPA
Gbar_A12-28560000-29060000	Gbar_D12-15260000-15520000	Gbar_D12-15060000-15260000								0 DPA
Gbar_A12-29820000-30860000	Gbar_D12-26780000-27100000	Gbar_D12-25880000-26140000	Gbar_D12-26280000-26780000							0 DPA
Gbar_A12-31120000-31360000	Gbar_D12-22940000-23360000	Gbar_D12-22720000-22940000								0 DPA
Gbar_A12-34460000-34880000	Gbar_D12-54900000-55140000	Gbar_D12-27500000-27940000	Gbar_D12-27200000-27500000							0 DPA
Gbar_A12-36140000-36460000	Gbar_D12-24940000-25360000	Gbar_D12-25880000-26140000								0 DPA
Gbar_A12-40080000-40440000	Gbar_D12-17020000-17400000	Gbar_D12-17400000-17720000								0 DPA
Gbar_A12-43500000-43780000	Gbar_D12-18660000-18800000	Gbar_D12-18800000-19060000								0 DPA
Gbar_A12-47440000-48020000	Gbar_D12-19400000-19760000	Gbar_D12-19880000-20180000	Gbar_D12-19760000-19880000							0 DPA
Gbar_A12-50400000-50700000	Gbar_D12-22160000-22720000	Gbar_D12-21740000-22160000								0 DPA
Gbar_A12-51820000-52160000	Gbar_D12-23520000-23820000	Gbar_D12-23820000-24000000								0 DPA
Gbar_A12-52160000-52360000	Gbar_D12-24520000-24760000	Gbar_D12-24000000-24380000								0 DPA
Gbar_A12-55520000-56480000	Gbar_D12-28900000-29120000	Gbar_D12-29340000-29740000								0 DPA
Gbar_A12-58140000-58380000	Gbar_D12-28900000-29120000	Gbar_D12-29120000-29340000								0 DPA
Gbar_A12-70560000-71060000	Gbar_D12-34660000-34880000	Gbar_D12-35020000-35220000								0 DPA
Gbar_A12-71060000-71300000	Gbar_D12-35220000-35500000	Gbar_D12-35020000-35220000								0 DPA
Gbar_A12-71480000-71620000	Gbar_D12-35220000-35500000	Gbar_D12-35500000-35720000								0 DPA
Gbar_A12-72080000-72560000	Gbar_D12-35720000-36000000	Gbar_D12-36000000-36300000	Gbar_D12-35500000-35720000							0 DPA
Gbar_A12-72560000-72780000	Gbar_D12-36000000-36300000	Gbar_D12-36300000-36820000								0 DPA
Gbar_A12-73260000-73660000	Gbar_D12-36820000-36980000	Gbar_D12-36300000-36820000								0 DPA
Gbar_A12-73840000-74300000	Gbar_D12-36980000-37420000	Gbar_D12-37420000-37660000								0 DPA
Gbar_A12-74500000-74760000	Gbar_D12-37660000-37840000	Gbar_D12-37980000-38360000	Gbar_D12-37840000-37980000							0 DPA
Gbar_A12-75200000-75420000	Gbar_D12-37980000-38360000	Gbar_D12-38360000-38540000								0 DPA
Gbar_A12-75420000-75580000	Gbar_D12-38540000-38720000	Gbar_D12-38360000-38540000								0 DPA
Gbar_A12-75580000-75780000	Gbar_D12-38540000-38720000	Gbar_D12-38720000-39040000								0 DPA
Gbar_A12-75780000-76200000	Gbar_D12-39040000-39160000	Gbar_D12-39160000-39360000								0 DPA
Gbar_A12-76360000-76640000	Gbar_D10-4840000-5040000	Gbar_D12-38720000-39040000								0 DPA
Gbar_A12-76640000-76900000	Gbar_D12-39360000-39720000	Gbar_D12-39160000-39360000								0 DPA
Gbar_A12-77320000-77560000	Gbar_D12-40060000-40300000	Gbar_D12-39720000-40060000								0 DPA
Gbar_A12-78240000-78680000	Gbar_D12-41060000-41280000	Gbar_D12-40680000-41060000								0 DPA
Gbar_A12-78680000-79060000	Gbar_D12-41060000-41280000	Gbar_D12-41280000-41520000								0 DPA
Gbar_A12-79240000-79440000	Gbar_D12-41280000-41520000	Gbar_D12-41520000-41680000	Gbar_D12-41680000-42080000							0 DPA
Gbar_A12-79860000-80060000	Gbar_D12-42260000-42640000	Gbar_D12-42080000-42260000								0 DPA
Gbar_A12-80200000-80560000	Gbar_D12-42260000-42640000	Gbar_D12-42640000-42980000								0 DPA
Gbar_A12-80800000-81080000	Gbar_D12-42980000-43600000	Gbar_D12-42640000-42980000								0 DPA
Gbar_A12-81800000-82120000	Gbar_D12-42980000-43600000	Gbar_D12-43600000-43700000								0 DPA
Gbar_A12-82560000-83120000	Gbar_D12-44200000-44400000	Gbar_D12-43940000-44200000								0 DPA
Gbar_A12-83840000-84020000	Gbar_D12-44400000-44720000	Gbar_D13-35820000-35980000								0 DPA
Gbar_A12-84420000-84820000	Gbar_D12-45060000-45340000	Gbar_D12-44860000-45060000								0 DPA
Gbar_A12-85640000-85960000	Gbar_D02-12120000-12500000	Gbar_D12-45340000-45600000	Gbar_D12-45600000-45980000							0 DPA
Gbar_A12-86440000-86600000	Gbar_D12-46120000-46500000	Gbar_D12-45980000-46120000								0 DPA
Gbar_A12-86600000-87240000	Gbar_D12-46500000-46700000	Gbar_D12-46120000-46500000								0 DPA
Gbar_A12-87240000-87540000	Gbar_D12-46500000-46700000	Gbar_D12-46700000-46820000	Gbar_D12-46820000-46940000							0 DPA
Gbar_A12-87540000-87960000	Gbar_D12-47200000-47400000	Gbar_D12-46820000-46940000	Gbar_D12-46940000-47200000							0 DPA
Gbar_A12-87960000-88300000	Gbar_D12-47200000-47400000	Gbar_D12-47400000-47760000								0 DPA
Gbar_A12-88300000-88720000	Gbar_D12-47400000-47760000	Gbar_D12-47760000-48060000								0 DPA
Gbar_A12-89280000-89520000	Gbar_D12-48220000-48380000	Gbar_D12-47760000-48060000	Gbar_D12-48060000-48220000							0 DPA
Gbar_A12-90180000-90400000	Gbar_D12-48380000-48800000	Gbar_D12-48800000-49100000								0 DPA
Gbar_A12-90760000-90900000	Gbar_D12-49100000-49480000	Gbar_D12-49480000-49600000								0 DPA
Gbar_A12-91700000-91900000	Gbar_D11-22680000-23260000	Gbar_D12-49600000-49920000	Gbar_D12-49920000-50200000							0 DPA
Gbar_A12-92080000-92260000	Gbar_D12-49920000-50200000	Gbar_D12-50200000-50480000								0 DPA
Gbar_A12-92260000-92480000	Gbar_D12-50480000-51020000	Gbar_D12-50200000-50480000								0 DPA
Gbar_A12-92720000-93160000	Gbar_D12-51020000-51280000	Gbar_D12-50480000-51020000								0 DPA
Gbar_A12-93780000-94180000	Gbar_D12-51280000-51520000	Gbar_D12-51520000-51840000								0 DPA
Gbar_A12-94860000-95600000	Gbar_D12-52660000-52920000	Gbar_D12-52300000-52660000	Gbar_D12-51840000-52300000							0 DPA
Gbar_A12-95600000-95920000	Gbar_D12-52660000-52920000	Gbar_D12-52300000-52660000								0 DPA
Gbar_A12-96380000-96900000	Gbar_D12-53060000-53300000	Gbar_D12-53300000-53680000								0 DPA
Gbar_A12-96900000-97200000	Gbar_D12-53300000-53680000	Gbar_D12-53680000-54040000								0 DPA
Gbar_A12-97200000-97540000	Gbar_D12-53680000-54040000	Gbar_D12-54040000-54420000								0 DPA
Gbar_A12-97540000-98080000	Gbar_D12-54680000-54900000	Gbar_D12-54040000-54420000	Gbar_D12-54420000-54680000							0 DPA
Gbar_A12-98080000-98260000	Gbar_D12-54900000-55140000	Gbar_D12-55260000-55700000								0 DPA
Gbar_A12-98700000-99040000	Gbar_D12-55700000-55880000	Gbar_D12-55260000-55700000	Gbar_D12-55880000-56180000							0 DPA
Gbar_A12-99040000-99380000	Gbar_D12-56180000-56480000	Gbar_D12-55880000-56180000								0 DPA
Gbar_A12-99380000-100220000	Gbar_D03-49700000-50140000	Gbar_D12-56180000-56480000	Gbar_D12-56480000-57460000							0 DPA
Gbar_A12-100400000-100840000	Gbar_D12-57460000-57640000	Gbar_D12-56480000-57460000	Gbar_D12-57640000-58060000							0 DPA
Gbar_A12-100840000-101120000	Gbar_D12-58060000-58300000	Gbar_D12-57640000-58060000								0 DPA
Gbar_A13-500000-860000	Gbar_D13-260000-440000	Gbar_D13-640000-920000	Gbar_D13-440000-640000							0 DPA
Gbar_A13-1240000-1680000	Gbar_D13-920000-1240000	Gbar_D13-1240000-1420000	Gbar_D13-640000-920000							0 DPA
Gbar_A13-1680000-1880000	Gbar_D13-1420000-1740000	Gbar_D13-1240000-1420000								0 DPA
Gbar_A13-2260000-2820000	Gbar_D13-53720000-53880000	Gbar_D13-1740000-2140000								0 DPA
Gbar_A13-2820000-3000000	Gbar_D13-2140000-2420000	Gbar_D13-1740000-2140000								0 DPA
Gbar_A13-3000000-3380000	Gbar_D13-2140000-2420000	Gbar_D13-2420000-2720000								0 DPA
Gbar_A13-3380000-3520000	Gbar_D13-2420000-2720000	Gbar_D13-2720000-2960000								0 DPA
Gbar_A13-3520000-3760000	Gbar_D13-2720000-2960000	Gbar_D07-4960000-5360000								0 DPA
Gbar_A13-3760000-4020000	Gbar_D13-3120000-3280000	Gbar_D13-2960000-3120000								0 DPA
Gbar_A13-4020000-4180000	Gbar_D13-3280000-3920000	Gbar_D13-3120000-3280000								0 DPA
Gbar_A13-4880000-5020000	Gbar_D13-4020000-4600000	Gbar_D13-3920000-4020000								0 DPA
Gbar_A13-5360000-5860000	Gbar_D13-4600000-4760000	Gbar_D13-4020000-4600000								0 DPA
Gbar_A13-6180000-6480000	Gbar_D13-4760000-5000000	Gbar_D13-5000000-5300000								0 DPA
Gbar_A13-6760000-6900000	Gbar_D13-5580000-5840000	Gbar_D13-5300000-5580000								0 DPA
Gbar_A13-6900000-7120000	Gbar_D13-5580000-5840000	Gbar_D13-10280000-10780000								0 DPA
Gbar_A13-10020000-10280000	Gbar_D13-9340000-9740000	Gbar_D13-9740000-10280000								0 DPA
Gbar_A13-10580000-11000000	Gbar_D13-9340000-9740000	Gbar_D13-8920000-9340000								0 DPA
Gbar_A13-11140000-11620000	Gbar_D13-8620000-8920000	Gbar_D13-8500000-8620000								0 DPA
Gbar_A13-11620000-11780000	Gbar_D12-1080000-1440000	Gbar_D13-8160000-8500000	Gbar_D13-8500000-8620000							0 DPA
Gbar_A13-12240000-12380000	Gbar_D13-8160000-8500000	Gbar_D13-7960000-8160000								0 DPA
Gbar_A13-12380000-12580000	Gbar_D13-39000000-39260000	Gbar_D13-7960000-8160000								0 DPA
Gbar_A13-13900000-14180000	Gbar_D13-7000000-7180000	Gbar_D13-7180000-7500000								0 DPA
Gbar_A13-14600000-15000000	Gbar_D13-6080000-6680000	Gbar_D13-6680000-7000000								0 DPA
Gbar_A13-15800000-16100000	Gbar_D13-5580000-5840000	Gbar_D13-10780000-11060000								0 DPA
Gbar_A13-18760000-19120000	Gbar_D13-12620000-12800000	Gbar_D13-12440000-12620000	Gbar_D13-12320000-12440000							0 DPA
Gbar_A13-20340000-20520000	Gbar_D13-13200000-13620000	Gbar_D13-12800000-13200000								0 DPA
Gbar_A13-21400000-21640000	Gbar_D13-13820000-14040000	Gbar_D13-13620000-13820000								0 DPA
Gbar_A13-22400000-22960000	Gbar_D13-260000-440000	Gbar_D13-14040000-14200000								0 DPA
Gbar_A13-34780000-35300000	Gbar_D13-14200000-14680000	Gbar_D13-14680000-14900000								0 DPA
Gbar_A13-35940000-36360000	Gbar_D13-28340000-28660000	Gbar_D13-27960000-28340000								0 DPA
Gbar_A13-36960000-37320000	Gbar_D13-24420000-24780000	Gbar_D13-28340000-28660000								0 DPA
Gbar_A13-37720000-38160000	Gbar_D13-24180000-24420000	Gbar_D13-24040000-24180000								0 DPA
Gbar_A13-39840000-40080000	Gbar_D13-24420000-24780000	Gbar_D13-23720000-24040000								0 DPA
Gbar_A13-42160000-43660000	Gbar_D01-23080000-23460000	Gbar_D13-21520000-22120000	Gbar_D13-22120000-22420000							0 DPA
Gbar_A13-45800000-46260000	Gbar_D13-24420000-24780000	Gbar_D13-28340000-28660000	Gbar_D13-24780000-24960000							0 DPA
Gbar_A13-46380000-46840000	Gbar_D13-19960000-20620000	Gbar_D13-26380000-26660000	Gbar_D13-25480000-25940000							0 DPA
Gbar_A13-50920000-51300000	Gbar_D13-17060000-17820000	Gbar_D13-17820000-18200000								0 DPA
Gbar_A13-52260000-52540000	Gbar_D13-18200000-18340000	Gbar_D13-17820000-18200000								0 DPA
Gbar_A13-54700000-54980000	Gbar_D13-18800000-19020000	Gbar_D13-19020000-19280000								0 DPA
Gbar_A13-57140000-57280000	Gbar_D13-19720000-19960000	Gbar_D13-25320000-25480000								0 DPA
Gbar_A13-59360000-59600000	Gbar_D13-19720000-19960000	Gbar_D13-26380000-26660000								0 DPA
Gbar_A13-65220000-65460000	Gbar_D13-28860000-29140000	Gbar_D13-28660000-28860000								0 DPA
Gbar_A13-65680000-65940000	Gbar_D13-28660000-28860000	Gbar_D13-29380000-29520000								0 DPA
Gbar_A13-65940000-66300000	Gbar_D13-29700000-29980000	Gbar_D13-29520000-29700000								0 DPA
Gbar_A13-66300000-66600000	Gbar_D13-29700000-29980000	Gbar_D02-60820000-61200000								0 DPA
Gbar_A13-72680000-72840000	Gbar_D13-32600000-32780000	Gbar_D13-32780000-33100000								0 DPA
Gbar_A13-73740000-74560000	Gbar_D13-33100000-33380000	Gbar_D13-32780000-33100000								0 DPA
Gbar_A13-75700000-76040000	Gbar_D13-33840000-34040000	Gbar_D13-33600000-33840000								0 DPA
Gbar_A13-77340000-77680000	Gbar_D13-34540000-34700000	Gbar_D13-34700000-35040000								0 DPA
Gbar_A13-78180000-78420000	Gbar_D13-34700000-35040000	Gbar_D13-35040000-35240000								0 DPA
Gbar_A13-78620000-78940000	Gbar_D13-35400000-35600000	Gbar_D13-35040000-35240000	Gbar_D13-35240000-35400000							0 DPA
Gbar_A13-79220000-79400000	Gbar_D13-35400000-35600000	Gbar_D13-35600000-35820000								0 DPA
Gbar_A13-79400000-79680000	Gbar_D13-35820000-35980000	Gbar_D13-35600000-35820000								0 DPA
Gbar_A13-79860000-80260000	Gbar_D13-36140000-36420000	Gbar_D13-35980000-36140000								0 DPA
Gbar_A13-80520000-80780000	Gbar_D13-36140000-36420000	Gbar_D13-36420000-36600000								0 DPA
Gbar_A13-83400000-83820000	Gbar_D10-61900000-62260000	Gbar_D13-37940000-38240000	Gbar_D13-44040000-44420000							0 DPA
Gbar_A13-84440000-85060000	Gbar_D13-39000000-39260000	Gbar_D13-39900000-40040000								0 DPA
Gbar_A13-87460000-87820000	Gbar_D13-40480000-40760000	Gbar_D13-40200000-40480000								0 DPA
Gbar_A13-88500000-88700000	Gbar_D13-41220000-41540000	Gbar_D13-41540000-41700000								0 DPA
Gbar_A13-88700000-88960000	Gbar_D13-41700000-41840000	Gbar_D13-41540000-41700000								0 DPA
Gbar_A13-89220000-89560000	Gbar_D13-42040000-42300000	Gbar_D13-41840000-42040000								0 DPA
Gbar_A13-89560000-89980000	Gbar_D13-42520000-42660000	Gbar_D13-42300000-42520000								0 DPA
Gbar_A13-90260000-90480000	Gbar_D06-10800000-11100000	Gbar_D13-42660000-42980000								0 DPA
Gbar_A13-90740000-91120000	Gbar_D13-43260000-43540000	Gbar_D13-43540000-44040000	Gbar_D13-42980000-43260000							0 DPA
Gbar_A13-91560000-91760000	Gbar_D13-46460000-46660000	Gbar_D13-44040000-44420000								0 DPA
Gbar_A13-91940000-92680000	Gbar_D13-46320000-46460000	Gbar_D13-45720000-46320000								0 DPA
Gbar_A13-93180000-93460000	Gbar_D13-45260000-45440000	Gbar_D13-45160000-45260000								0 DPA
Gbar_A13-93460000-93760000	Gbar_D13-44620000-45000000	Gbar_D13-45000000-45160000								0 DPA
Gbar_A13-93760000-94180000	Gbar_D13-44420000-44620000	Gbar_D13-44620000-45000000	Gbar_D07-43480000-43760000							0 DPA
Gbar_A13-94180000-94420000	Gbar_D13-46660000-46820000	Gbar_D13-44040000-44420000	Gbar_D13-46820000-47080000							0 DPA
Gbar_A13-94420000-94660000	Gbar_D13-47080000-47380000	Gbar_D13-46820000-47080000								0 DPA
Gbar_A13-94660000-95000000	Gbar_D13-47080000-47380000	Gbar_D13-47380000-47660000								0 DPA
Gbar_A13-95220000-95440000	Gbar_D13-47660000-47860000	Gbar_D13-47380000-47660000								0 DPA
Gbar_A13-95440000-95820000	Gbar_D13-47660000-47860000	Gbar_D13-47860000-48220000								0 DPA
Gbar_A13-95820000-96020000	Gbar_D13-48400000-48680000	Gbar_D13-48220000-48400000								0 DPA
Gbar_A13-97020000-97240000	Gbar_D13-48880000-49340000	Gbar_D13-49340000-49800000								0 DPA
Gbar_A13-97580000-97940000	Gbar_D13-49800000-50020000	Gbar_D13-49340000-49800000								0 DPA
Gbar_A13-97940000-98260000	Gbar_D13-49800000-50020000	Gbar_D13-50020000-50300000	Gbar_D13-49340000-49800000							0 DPA
Gbar_A13-98700000-98980000	Gbar_D13-50300000-50560000	Gbar_D13-50560000-51000000								0 DPA
Gbar_A13-99180000-99660000	Gbar_D13-51000000-51280000	Gbar_D13-50560000-51000000	Gbar_D13-51280000-51560000							0 DPA
Gbar_A13-100260000-100460000	Gbar_D13-51560000-51700000	Gbar_D13-51700000-51940000								0 DPA
Gbar_A13-100700000-100940000	Gbar_D13-55480000-55680000	Gbar_D13-51940000-52320000								0 DPA
Gbar_A13-101820000-101980000	Gbar_D13-52640000-52900000	Gbar_D13-52900000-53140000								0 DPA
Gbar_A13-102180000-102460000	Gbar_D13-53140000-53540000	Gbar_D13-52900000-53140000								0 DPA
Gbar_A13-102600000-102840000	Gbar_D13-53540000-53720000	Gbar_D13-53140000-53540000								0 DPA
Gbar_A13-102840000-102980000	Gbar_D13-53540000-53720000	Gbar_D13-53720000-53880000	Gbar_D13-53880000-54160000							0 DPA
Gbar_A13-103280000-103480000	Gbar_D13-53880000-54160000	Gbar_D13-54160000-54340000								0 DPA
Gbar_A13-103480000-103860000	Gbar_D13-54620000-54900000	Gbar_D13-54160000-54340000	Gbar_D13-54340000-54620000							0 DPA
Gbar_A13-103860000-104080000	Gbar_D13-54620000-54900000	Gbar_D13-54900000-55120000								0 DPA
Gbar_A13-104080000-104320000	Gbar_D13-55120000-55480000	Gbar_D13-54900000-55120000								0 DPA
Gbar_A13-104320000-104660000	Gbar_D13-55480000-55680000	Gbar_D13-55120000-55480000	Gbar_D13-55680000-55940000							0 DPA
Gbar_A13-104860000-105160000	Gbar_D13-55940000-56160000	Gbar_D13-56160000-56420000	Gbar_D13-55680000-55940000							0 DPA
Gbar_A13-105160000-105440000	Gbar_D13-56160000-56420000	Gbar_D13-56420000-56820000								0 DPA
Gbar_A13-105440000-105740000	Gbar_D13-56420000-56820000	Gbar_D13-56820000-57340000								0 DPA
Gbar_A13-106820000-107000000	Gbar_D13-57640000-58340000	Gbar_D13-57340000-57640000								0 DPA
Gbar_A13-107320000-107540000	Gbar_D05-22920000-23080000	Gbar_D13-57640000-58340000								0 DPA
Gbar_A13-107540000-107760000	Gbar_D13-57640000-58340000	Gbar_D13-58340000-58500000								0 DPA
Gbar_A13-108060000-108420000	Gbar_D13-59260000-59480000	Gbar_D13-58500000-58880000	Gbar_D13-59480000-59640000	Gbar_D13-58880000-59100000	Gbar_D13-59100000-59260000	Gbar_D10-61120000-61580000				0 DPA
Gbar_A13-108420000-108780000	Gbar_D13-59480000-59640000	Gbar_D13-59640000-59880000								0 DPA
Gbar_A13-108780000-108980000	Gbar_D09-47080000-47640000	Gbar_D13-59880000-60060000	Gbar_D13-59640000-59880000							0 DPA
Gbar_D01-880000-1040000	Gbar_A01-480000-820000	Gbar_A01-820000-1000000	Gbar_A01-1000000-1620000							0 DPA
Gbar_D01-1560000-1680000	Gbar_A01-1620000-1820000	Gbar_A01-1000000-1620000								0 DPA
Gbar_D01-1680000-1900000	Gbar_A01-1620000-1820000	Gbar_A01-1820000-2020000								0 DPA
Gbar_D01-1900000-2260000	Gbar_A01-1820000-2020000	Gbar_A01-2220000-2440000	Gbar_A01-2020000-2220000							0 DPA
Gbar_D01-2260000-2740000	Gbar_A01-2220000-2440000	Gbar_A01-2440000-2720000								0 DPA
Gbar_D01-2740000-3160000	Gbar_A01-2720000-2940000	Gbar_A01-2440000-2720000								0 DPA
Gbar_D01-3160000-3480000	Gbar_A01-2720000-2940000	Gbar_A01-3280000-3560000	Gbar_A01-2940000-3280000							0 DPA
Gbar_D01-3480000-3640000	Gbar_A01-3280000-3560000	Gbar_A01-3560000-3720000								0 DPA
Gbar_D01-3780000-4240000	Gbar_A01-3720000-4020000	Gbar_A01-4020000-4420000								0 DPA
Gbar_D01-4460000-4900000	Gbar_A01-4800000-5240000	Gbar_A01-4420000-4800000								0 DPA
Gbar_D01-5220000-5540000	Gbar_A01-5580000-5860000	Gbar_A01-4800000-5240000								0 DPA
Gbar_D01-5540000-5680000	Gbar_A01-5580000-5860000	Gbar_A08-104220000-104420000								0 DPA
Gbar_D01-5680000-6100000	Gbar_A01-6180000-6380000	Gbar_A01-6380000-6640000								0 DPA
Gbar_D01-6100000-6900000	Gbar_A01-6900000-7140000	Gbar_A01-7280000-7440000	Gbar_A01-6640000-6740000	Gbar_A01-7440000-7700000	Gbar_A01-6740000-6900000	Gbar_A01-6380000-6640000	Gbar_A01-7140000-7280000			0 DPA
Gbar_D01-6900000-7180000	Gbar_A01-7440000-7700000	Gbar_A01-7700000-7940000								0 DPA
Gbar_D01-7180000-7440000	Gbar_A10-109140000-109300000	Gbar_A01-7700000-7940000								0 DPA
Gbar_D01-7440000-7680000	Gbar_A01-7940000-8120000	Gbar_A01-8120000-8420000	Gbar_A01-7700000-7940000							0 DPA
Gbar_D01-7680000-7980000	Gbar_A01-8420000-8620000	Gbar_A01-8120000-8420000								0 DPA
Gbar_D01-8760000-9020000	Gbar_A01-9780000-9880000	Gbar_A01-9480000-9780000								0 DPA
Gbar_D01-9020000-9400000	Gbar_A01-9880000-10100000	Gbar_A01-10100000-10380000								0 DPA
Gbar_D01-9400000-9800000	Gbar_A01-10100000-10380000	Gbar_A01-10380000-10820000								0 DPA
Gbar_D01-9800000-10160000	Gbar_A01-10960000-11420000	Gbar_A01-10820000-10960000								0 DPA
Gbar_D01-10320000-10660000	Gbar_A01-11420000-11600000	Gbar_A01-10960000-11420000	Gbar_A01-11600000-12020000							0 DPA
Gbar_D01-10660000-11000000	Gbar_A01-11600000-12020000	Gbar_A01-12020000-12280000								0 DPA
Gbar_D01-11000000-11180000	Gbar_A01-12280000-12440000	Gbar_A01-12440000-12900000	Gbar_A01-12020000-12280000							0 DPA
Gbar_D01-12240000-12460000	Gbar_A01-13980000-14340000	Gbar_A01-13640000-13980000								0 DPA
Gbar_D01-12460000-12680000	Gbar_A01-14340000-14780000	Gbar_A01-13980000-14340000								0 DPA
Gbar_D01-13100000-13460000	Gbar_A01-15760000-15920000	Gbar_A01-15920000-16080000								0 DPA
Gbar_D01-14340000-14640000	Gbar_A01-17260000-17540000	Gbar_A01-17120000-17260000								0 DPA
Gbar_D01-14960000-15240000	Gbar_A01-17780000-18000000	Gbar_A01-18000000-18220000								0 DPA
Gbar_D01-15240000-15540000	Gbar_A01-18640000-18820000	Gbar_A01-18380000-18640000								0 DPA
Gbar_D01-15540000-15780000	Gbar_A01-18820000-19080000	Gbar_A01-18640000-18820000								0 DPA
Gbar_D01-15780000-16040000	Gbar_A01-18820000-19080000	Gbar_A01-19080000-19240000	Gbar_A02-98200000-98620000							0 DPA
Gbar_D01-16040000-16320000	Gbar_A01-19080000-19240000	Gbar_A01-19240000-19560000								0 DPA
Gbar_D01-16320000-16620000	Gbar_A01-19820000-19980000	Gbar_A01-19560000-19820000	Gbar_A01-19240000-19560000							0 DPA
Gbar_D01-16740000-17040000	Gbar_A01-19980000-20320000	Gbar_A01-20600000-20800000	Gbar_A01-20320000-20600000							0 DPA
Gbar_D01-17180000-17660000	Gbar_A01-20980000-21340000	Gbar_A01-20800000-20980000	Gbar_A01-21340000-21620000							0 DPA
Gbar_D01-17860000-18180000	Gbar_A01-22500000-22880000	Gbar_A01-22240000-22500000								0 DPA
Gbar_D01-18360000-18660000	Gbar_A01-22880000-23020000	Gbar_A03-35240000-35640000	Gbar_A01-21960000-22240000	Gbar_A01-21620000-21960000	Gbar_A01-23020000-23280000					0 DPA
Gbar_D01-18660000-18860000	Gbar_A01-23280000-23600000	Gbar_A01-23020000-23280000								0 DPA
Gbar_D01-18860000-19180000	Gbar_A01-23280000-23600000	Gbar_A01-23880000-24220000	Gbar_A01-23600000-23880000							0 DPA
Gbar_D01-19180000-19460000	Gbar_A01-24660000-25040000	Gbar_A01-24220000-24460000								0 DPA
Gbar_D01-19620000-19820000	Gbar_A01-24660000-25040000	Gbar_A01-25040000-25300000								0 DPA
Gbar_D01-19820000-20100000	Gbar_A01-25040000-25300000	Gbar_A01-25300000-25500000	Gbar_A01-25500000-25720000							0 DPA
Gbar_D01-20260000-20560000	Gbar_A01-26440000-26860000	Gbar_A01-26180000-26440000	Gbar_A01-25720000-25960000	Gbar_A01-25960000-26180000	Gbar_A01-25500000-25720000					0 DPA
Gbar_D01-21300000-21680000	Gbar_A01-27300000-27640000	Gbar_A01-28320000-28720000								0 DPA
Gbar_D01-22060000-22460000	Gbar_A01-29500000-29640000	Gbar_A01-29920000-30180000	Gbar_A01-30180000-30580000							0 DPA
Gbar_D01-22460000-22860000	Gbar_A01-30580000-30820000	Gbar_A01-30820000-31120000	Gbar_A01-31120000-31360000							0 DPA
Gbar_D01-22860000-23080000	Gbar_A01-31600000-31780000	Gbar_A01-31360000-31600000								0 DPA
Gbar_D01-23080000-23460000	Gbar_A01-31780000-32060000	Gbar_A13-42160000-43660000								0 DPA
Gbar_D01-23960000-24300000	Gbar_A01-34080000-34300000	Gbar_A01-33380000-33700000								0 DPA
Gbar_D01-24300000-24480000	Gbar_A01-33000000-33380000	Gbar_A02-5700000-6100000								0 DPA
Gbar_D01-24620000-24900000	Gbar_A01-36820000-37340000	Gbar_A01-37440000-37760000								0 DPA
Gbar_D01-25280000-25420000	Gbar_A01-34880000-35320000	Gbar_A01-36120000-36420000								0 DPA
Gbar_D01-25420000-25880000	Gbar_A01-37760000-38060000	Gbar_A01-34880000-35320000	Gbar_A01-41280000-41620000							0 DPA
Gbar_D01-25980000-26380000	Gbar_A01-40960000-41280000	Gbar_A01-40620000-40960000								0 DPA
Gbar_D01-26380000-26620000	Gbar_A01-40140000-40360000	Gbar_A01-39780000-40140000								0 DPA
Gbar_D01-26620000-26900000	Gbar_A05-70900000-71300000	Gbar_A01-39780000-40140000								0 DPA
Gbar_D01-26900000-27380000	Gbar_A01-39000000-39560000	Gbar_A01-39780000-40140000								0 DPA
Gbar_D01-28720000-28880000	Gbar_A01-45380000-45540000	Gbar_A01-45120000-45380000								0 DPA
Gbar_D01-28880000-29180000	Gbar_A01-45540000-45740000	Gbar_A01-45900000-46020000								0 DPA
Gbar_D01-29720000-30120000	Gbar_A01-47160000-47680000	Gbar_A01-46620000-46960000								0 DPA
Gbar_D01-31280000-31640000	Gbar_A01-50160000-50780000	Gbar_A01-49780000-50160000								0 DPA
Gbar_D01-31640000-32260000	Gbar_A01-51060000-51840000	Gbar_A01-50940000-51060000	Gbar_A01-51840000-52600000							0 DPA
Gbar_D01-32760000-33180000	Gbar_A01-52900000-53180000	Gbar_A01-55700000-56000000								0 DPA
Gbar_D01-33180000-33420000	Gbar_A01-54980000-55200000	Gbar_A01-55580000-55700000								0 DPA
Gbar_D01-33800000-34300000	Gbar_A01-53640000-53900000	Gbar_A01-54980000-55200000	Gbar_A01-56520000-56940000							0 DPA
Gbar_D01-36100000-36460000	Gbar_A01-67240000-67460000	Gbar_A01-59620000-59920000								0 DPA
Gbar_D01-36600000-37040000	Gbar_A01-56000000-56520000	Gbar_A01-57500000-57800000	Gbar_A01-58460000-58880000							0 DPA
Gbar_D01-39260000-39560000	Gbar_A01-67240000-67460000	Gbar_A01-68220000-68720000	Gbar_A01-67660000-68220000							0 DPA
Gbar_D01-40380000-40740000	Gbar_A01-70420000-70640000	Gbar_A01-69900000-70160000	Gbar_A01-70160000-70420000							0 DPA
Gbar_D01-40940000-41240000	Gbar_A01-71220000-71340000	Gbar_A01-71340000-71560000								0 DPA
Gbar_D01-41420000-41840000	Gbar_A01-71720000-72060000	Gbar_A01-72920000-73280000	Gbar_A01-72060000-72380000							0 DPA
Gbar_D01-42160000-42560000	Gbar_A01-73740000-74020000	Gbar_A01-85760000-86040000	Gbar_A01-84840000-85240000	Gbar_A01-73280000-73740000						0 DPA
Gbar_D01-42560000-42760000	Gbar_A01-84720000-84840000	Gbar_A01-84840000-85240000								0 DPA
Gbar_D01-42760000-43040000	Gbar_A01-84480000-84720000	Gbar_A01-84300000-84480000								0 DPA
Gbar_D01-43040000-43260000	Gbar_A01-83900000-84120000	Gbar_A01-82960000-83600000								0 DPA
Gbar_D01-43640000-43840000	Gbar_A01-80620000-81020000	Gbar_A01-81020000-81460000								0 DPA
Gbar_D01-44340000-44660000	Gbar_A01-79020000-79260000	Gbar_A01-77920000-78320000								0 DPA
Gbar_D01-44660000-44920000	Gbar_A01-77300000-77520000	Gbar_A01-76500000-77060000								0 DPA
Gbar_D01-44920000-45080000	Gbar_A01-86540000-86640000	Gbar_A01-86640000-86840000								0 DPA
Gbar_D01-45080000-45260000	Gbar_A01-86540000-86640000	Gbar_A01-86180000-86400000								0 DPA
Gbar_D01-45260000-45620000	Gbar_A01-74020000-74500000	Gbar_A01-74820000-74940000								0 DPA
Gbar_D01-46440000-46740000	Gbar_A01-89040000-89700000	Gbar_A01-89700000-89920000								0 DPA
Gbar_D01-46740000-46940000	Gbar_A02-41900000-42180000	Gbar_A01-89700000-89920000								0 DPA
Gbar_D01-46940000-47180000	Gbar_A01-89920000-90160000	Gbar_A01-90160000-90320000								0 DPA
Gbar_D01-47180000-47440000	Gbar_A01-90540000-90780000	Gbar_A01-90320000-90540000	Gbar_A01-90160000-90320000	Gbar_A07-18900000-19200000						0 DPA
Gbar_D01-47620000-47820000	Gbar_A01-91440000-91700000	Gbar_A01-90920000-91140000	Gbar_A01-91140000-91440000							0 DPA
Gbar_D01-47820000-48080000	Gbar_A01-97360000-97680000	Gbar_A01-91700000-91880000	Gbar_A01-97680000-97960000	Gbar_A01-98940000-99140000						0 DPA
Gbar_D01-48640000-48760000	Gbar_A01-98160000-98320000	Gbar_A01-98320000-98480000								0 DPA
Gbar_D01-48760000-48940000	Gbar_A01-98480000-98940000	Gbar_A01-98320000-98480000								0 DPA
Gbar_D01-48940000-49400000	Gbar_A01-97360000-97680000	Gbar_A01-97160000-97360000	Gbar_A01-98480000-98940000							0 DPA
Gbar_D01-49600000-49980000	Gbar_A01-95780000-96260000	Gbar_A01-96800000-97160000	Gbar_A01-96260000-96800000							0 DPA
Gbar_D01-50300000-50560000	Gbar_A01-94640000-94980000	Gbar_A01-94980000-95220000								0 DPA
Gbar_D01-50560000-50700000	Gbar_A01-93780000-94060000	Gbar_A01-94060000-94320000								0 DPA
Gbar_D01-50700000-50920000	Gbar_A01-93680000-93780000	Gbar_A01-93280000-93680000								0 DPA
Gbar_D01-50920000-51140000	Gbar_A01-93100000-93280000	Gbar_A01-92760000-93100000								0 DPA
Gbar_D01-51260000-51720000	Gbar_A01-92500000-92760000	Gbar_A01-91880000-92040000	Gbar_A01-92320000-92500000	Gbar_A01-92040000-92320000						0 DPA
Gbar_D01-51720000-52100000	Gbar_A01-100120000-100580000	Gbar_A01-97960000-98160000	Gbar_A01-91880000-92040000							0 DPA
Gbar_D01-52100000-52360000	Gbar_A01-101000000-101220000	Gbar_A01-100580000-101000000								0 DPA
Gbar_D01-52800000-53180000	Gbar_A09-41540000-41720000	Gbar_A01-102200000-102420000	Gbar_A01-102420000-102700000							0 DPA
Gbar_D01-53180000-53300000	Gbar_A01-102700000-103060000	Gbar_A01-102420000-102700000								0 DPA
Gbar_D01-53540000-53860000	Gbar_A01-103400000-103680000	Gbar_A01-103680000-103820000								0 DPA
Gbar_D01-53860000-54020000	Gbar_A01-104060000-104700000	Gbar_A01-103820000-104060000	Gbar_A01-103680000-103820000							0 DPA
Gbar_D01-54200000-54700000	Gbar_A01-104060000-104700000	Gbar_A01-104700000-105000000								0 DPA
Gbar_D01-55420000-55540000	Gbar_A01-105900000-106080000	Gbar_A01-105220000-105900000								0 DPA
Gbar_D01-55640000-55880000	Gbar_A01-105900000-106080000	Gbar_A01-106080000-106480000								0 DPA
Gbar_D01-55880000-56280000	Gbar_A01-106480000-106700000	Gbar_A01-106080000-106480000	Gbar_A01-106700000-106920000							0 DPA
Gbar_D01-56400000-56600000	Gbar_A01-106920000-107180000	Gbar_A01-107180000-107520000								0 DPA
Gbar_D01-56600000-57080000	Gbar_A01-107520000-107700000	Gbar_A01-107700000-108020000	Gbar_A01-107180000-107520000							0 DPA
Gbar_D01-57240000-57480000	Gbar_A01-108220000-108440000	Gbar_A01-108440000-108680000	Gbar_A01-110020000-110380000							0 DPA
Gbar_D01-57480000-57640000	Gbar_A01-109760000-110020000	Gbar_A01-109240000-109760000								0 DPA
Gbar_D01-57800000-58080000	Gbar_A01-109240000-109760000	Gbar_A01-109060000-109240000								0 DPA
Gbar_D01-58080000-58360000	Gbar_A01-108880000-109060000	Gbar_A01-108440000-108680000	Gbar_A01-108680000-108880000							0 DPA
Gbar_D01-58360000-58560000	Gbar_A01-108440000-108680000	Gbar_A01-110020000-110380000								0 DPA
Gbar_D01-59040000-59320000	Gbar_A01-110380000-111020000	Gbar_A01-111020000-111400000								0 DPA
Gbar_D01-59560000-60220000	Gbar_A01-111860000-112100000	Gbar_A01-112100000-112280000	Gbar_A01-112380000-112620000	Gbar_A01-111660000-111860000	Gbar_A01-111400000-111660000					0 DPA
Gbar_D01-60220000-60540000	Gbar_A01-112620000-112760000	Gbar_A12-1320000-1600000	Gbar_A01-112760000-113000000	Gbar_A01-112380000-112620000						0 DPA
Gbar_D01-60680000-60900000	Gbar_A01-113260000-113600000	Gbar_A01-113000000-113140000	Gbar_A01-113140000-113260000							0 DPA
Gbar_D01-61100000-61260000	Gbar_A01-113260000-113600000	Gbar_A01-113600000-113780000	Gbar_A01-113780000-114440000							0 DPA
Gbar_D01-61840000-62220000	Gbar_A01-114620000-114800000	Gbar_A01-114440000-114620000	Gbar_A01-113780000-114440000							0 DPA
Gbar_D02-640000-1040000	Gbar_A07-22540000-22780000	Gbar_A02-600000-1160000								0 DPA
Gbar_D02-1420000-1660000	Gbar_A02-1160000-1360000	Gbar_A02-600000-1160000								0 DPA
Gbar_D02-2000000-2240000	Gbar_A02-1360000-1800000	Gbar_A02-1800000-2000000	Gbar_A02-2000000-2240000							0 DPA
Gbar_D02-2240000-2580000	Gbar_A02-2000000-2240000	Gbar_A02-1800000-2000000								0 DPA
Gbar_D02-2580000-2740000	Gbar_A02-2240000-2460000	Gbar_A02-2000000-2240000								0 DPA
Gbar_D02-3020000-3520000	Gbar_A02-2240000-2460000	Gbar_A02-2460000-2840000								0 DPA
Gbar_D02-3520000-4280000	Gbar_A02-3000000-3380000	Gbar_A02-2840000-3000000	Gbar_A02-2460000-2840000							0 DPA
Gbar_D02-4280000-4580000	Gbar_A02-3380000-3680000	Gbar_A02-3000000-3380000								0 DPA
Gbar_D02-4720000-5000000	Gbar_A02-3380000-3680000	Gbar_A02-3680000-3860000								0 DPA
Gbar_D02-5000000-5180000	Gbar_A02-3680000-3860000	Gbar_A02-3860000-4040000								0 DPA
Gbar_D02-5180000-5260000	Gbar_A02-4040000-4340000	Gbar_A02-3860000-4040000								0 DPA
Gbar_D02-5260000-5600000	Gbar_A02-4340000-4520000	Gbar_A02-4040000-4340000								0 DPA
Gbar_D02-5600000-5820000	Gbar_A02-4520000-4800000	Gbar_A02-4340000-4520000								0 DPA
Gbar_D02-5820000-6640000	Gbar_A02-4800000-5180000	Gbar_A02-5700000-6100000	Gbar_A02-5360000-5700000	Gbar_A02-6100000-6500000	Gbar_A02-4520000-4800000	Gbar_A02-5180000-5360000				0 DPA
Gbar_D02-6920000-7040000	Gbar_A02-6640000-6900000	Gbar_A02-6500000-6640000								0 DPA
Gbar_D02-7040000-7220000	Gbar_A02-6640000-6900000	Gbar_A02-6900000-7120000								0 DPA
Gbar_D02-7220000-7460000	Gbar_A02-6900000-7120000	Gbar_A02-7120000-7460000								0 DPA
Gbar_D02-7700000-7940000	Gbar_A02-7700000-7880000	Gbar_A02-7460000-7700000	Gbar_A02-7120000-7460000							0 DPA
Gbar_D02-8020000-8180000	Gbar_A02-7700000-7880000	Gbar_A02-7880000-8200000								0 DPA
Gbar_D02-8440000-8660000	Gbar_A02-8340000-8560000	Gbar_A02-8560000-8740000								0 DPA
Gbar_D02-8660000-8900000	Gbar_A02-8560000-8740000	Gbar_A02-8740000-9080000	Gbar_A02-9080000-9340000							0 DPA
Gbar_D02-8900000-9220000	Gbar_A01-52600000-52900000	Gbar_A02-9080000-9340000								0 DPA
Gbar_D02-9400000-9720000	Gbar_A02-9340000-9740000	Gbar_A02-9740000-10000000								0 DPA
Gbar_D02-9720000-10120000	Gbar_A02-10220000-10380000	Gbar_A02-9740000-10000000	Gbar_A02-10000000-10220000	Gbar_A02-10380000-10540000						0 DPA
Gbar_D02-10500000-10780000	Gbar_A02-10680000-11020000	Gbar_A02-11020000-11200000								0 DPA
Gbar_D02-10780000-11080000	Gbar_A02-11540000-11820000	Gbar_A02-11200000-11380000								0 DPA
Gbar_D02-11080000-11220000	Gbar_A02-11540000-11820000	Gbar_A02-11820000-12120000								0 DPA
Gbar_D02-12120000-12500000	Gbar_A12-85640000-85960000	Gbar_A02-13140000-13540000	Gbar_A02-12780000-13140000							0 DPA
Gbar_D02-12500000-12880000	Gbar_A02-13540000-13720000	Gbar_A02-13720000-13860000	Gbar_A02-13860000-14200000							0 DPA
Gbar_D02-12880000-13280000	Gbar_A02-13860000-14200000	Gbar_A02-14460000-14820000	Gbar_A02-14200000-14460000							0 DPA
Gbar_D02-13420000-13740000	Gbar_A02-14960000-15200000	Gbar_A02-15200000-15880000								0 DPA
Gbar_D02-14240000-14460000	Gbar_A02-15880000-16200000	Gbar_A02-16200000-16460000								0 DPA
Gbar_D02-14680000-14840000	Gbar_A02-16880000-17000000	Gbar_A02-16460000-16660000								0 DPA
Gbar_D02-14840000-15300000	Gbar_A02-17000000-17260000	Gbar_A02-16880000-17000000	Gbar_A02-17260000-17540000							0 DPA
Gbar_D02-15720000-16000000	Gbar_A09-34860000-35060000	Gbar_A02-18400000-18580000	Gbar_A02-18000000-18220000	Gbar_A02-18220000-18400000						0 DPA
Gbar_D02-16160000-16380000	Gbar_A02-18860000-19380000	Gbar_A02-19380000-19540000	Gbar_A02-18580000-18860000							0 DPA
Gbar_D02-16380000-16780000	Gbar_A02-20480000-20720000	Gbar_A02-19720000-20060000	Gbar_A02-19540000-19720000	Gbar_A02-20240000-20480000						0 DPA
Gbar_D02-16780000-17160000	Gbar_A03-61720000-61980000	Gbar_A02-20720000-20920000	Gbar_A02-20920000-21020000	Gbar_A02-20480000-20720000						0 DPA
Gbar_D02-17160000-17400000	Gbar_A02-21620000-21960000	Gbar_A02-20920000-21020000								0 DPA
Gbar_D02-17700000-17880000	Gbar_A03-29440000-29660000	Gbar_A03-28680000-29060000								0 DPA
Gbar_D02-18260000-18580000	Gbar_A03-30360000-30620000	Gbar_A03-29440000-29660000								0 DPA
Gbar_D02-19060000-19460000	Gbar_A03-32460000-32640000	Gbar_A03-32640000-33240000	Gbar_A03-32120000-32460000	Gbar_A05-18940000-19120000						0 DPA
Gbar_D02-19820000-20180000	Gbar_A03-73460000-74000000	Gbar_A03-74000000-74260000	Gbar_A03-75560000-75960000	Gbar_A03-74440000-74680000	Gbar_A03-73080000-73460000	Gbar_A03-74680000-74900000				0 DPA
Gbar_D02-20180000-20400000	Gbar_A03-74680000-74900000	Gbar_A03-23620000-23760000	Gbar_A03-24020000-24320000							0 DPA
Gbar_D02-20400000-20640000	Gbar_A03-24500000-25000000	Gbar_A03-24320000-24500000								0 DPA
Gbar_D02-20640000-20820000	Gbar_A03-24500000-25000000	Gbar_A03-25540000-25740000								0 DPA
Gbar_D02-20820000-21160000	Gbar_A03-25740000-26340000	Gbar_A03-25540000-25740000								0 DPA
Gbar_D02-21160000-21480000	Gbar_A03-25740000-26340000	Gbar_A03-26340000-26540000								0 DPA
Gbar_D02-21480000-21960000	Gbar_A02-27640000-28060000	Gbar_A09-2820000-3100000	Gbar_A03-26760000-27020000	Gbar_A02-35660000-36020000	Gbar_A03-26540000-26760000					0 DPA
Gbar_D02-21960000-22200000	Gbar_A02-28500000-28700000	Gbar_A02-28060000-28500000								0 DPA
Gbar_D02-22320000-22500000	Gbar_A02-28880000-29200000	Gbar_A02-29680000-29860000								0 DPA
Gbar_D02-22500000-22860000	Gbar_A02-30580000-31160000	Gbar_A02-29860000-30160000	Gbar_A02-30160000-30580000							0 DPA
Gbar_D02-23060000-23320000	Gbar_A02-31160000-31540000	Gbar_A02-31720000-32080000								0 DPA
Gbar_D02-23320000-23540000	Gbar_A02-32080000-32440000	Gbar_A02-31720000-32080000								0 DPA
Gbar_D02-23540000-23820000	Gbar_A02-33160000-33420000	Gbar_A02-32080000-32440000	Gbar_A02-32440000-32840000	Gbar_A02-33060000-33160000						0 DPA
Gbar_D02-23980000-24340000	Gbar_A02-34340000-34660000	Gbar_A02-33640000-33940000								0 DPA
Gbar_D02-25320000-25520000	Gbar_A02-37400000-38920000	Gbar_A03-27240000-27980000								0 DPA
Gbar_D02-25680000-25860000	Gbar_A02-36020000-37120000	Gbar_A02-600000-1160000								0 DPA
Gbar_D02-26260000-26720000	Gbar_A03-34960000-35240000	Gbar_A03-35640000-35760000	Gbar_A05-3560000-3720000							0 DPA
Gbar_D02-26960000-27160000	Gbar_A02-23540000-23840000	Gbar_A02-23040000-23540000								0 DPA
Gbar_D02-27780000-27980000	Gbar_A03-33240000-33380000	Gbar_A03-33380000-33680000								0 DPA
Gbar_D02-28440000-28800000	Gbar_A02-25700000-26120000	Gbar_A02-24860000-25100000	Gbar_A02-24480000-24860000	Gbar_A02-25100000-25700000						0 DPA
Gbar_D02-29580000-29760000	Gbar_A02-26120000-26480000	Gbar_A02-25700000-26120000								0 DPA
Gbar_D02-29760000-29960000	Gbar_A02-26120000-26480000	Gbar_A02-26780000-26980000								0 DPA
Gbar_D02-30200000-30500000	Gbar_A02-23840000-24140000	Gbar_A02-27640000-28060000								0 DPA
Gbar_D02-33400000-33900000	Gbar_A03-46520000-46660000	Gbar_A03-46660000-47160000								0 DPA
Gbar_D02-34140000-34380000	Gbar_A03-45900000-46100000	Gbar_A03-59340000-59440000								0 DPA
Gbar_D02-35840000-36380000	Gbar_A03-73460000-74000000	Gbar_A03-49440000-49900000	Gbar_A03-48440000-48920000							0 DPA
Gbar_D02-36380000-36560000	Gbar_A03-40160000-40380000	Gbar_A03-48920000-49440000	Gbar_A03-47840000-48440000							0 DPA
Gbar_D02-36680000-36920000	Gbar_A03-39960000-40160000	Gbar_A03-40160000-40380000								0 DPA
Gbar_D02-37080000-37760000	Gbar_A03-40700000-41040000	Gbar_A03-41600000-41960000	Gbar_A03-41180000-41340000	Gbar_A03-41340000-41600000	Gbar_A03-41040000-41180000					0 DPA
Gbar_D02-38400000-38740000	Gbar_A03-42940000-43200000	Gbar_A03-43600000-43920000								0 DPA
Gbar_D02-38740000-39300000	Gbar_A03-44720000-44920000	Gbar_A03-44280000-44720000	Gbar_A03-43920000-44280000							0 DPA
Gbar_D02-39300000-39540000	Gbar_A03-45180000-45640000	Gbar_A03-44920000-45180000								0 DPA
Gbar_D02-39700000-39880000	Gbar_A03-45900000-46100000	Gbar_A03-45180000-45640000								0 DPA
Gbar_D02-39880000-40160000	Gbar_A03-58360000-58620000	Gbar_A03-45900000-46100000								0 DPA
Gbar_D02-40420000-40820000	Gbar_A03-56720000-56940000	Gbar_A03-56140000-56720000	Gbar_A03-54820000-55260000							0 DPA
Gbar_D02-40820000-41680000	Gbar_A03-53660000-54140000	Gbar_A03-60880000-61100000	Gbar_A03-60300000-60500000	Gbar_A02-29200000-29680000	Gbar_A03-60680000-60880000	Gbar_A06-46600000-46920000				0 DPA
Gbar_D02-41680000-41940000	Gbar_A03-61100000-61420000	Gbar_A03-60880000-61100000								0 DPA
Gbar_D02-42460000-42740000	Gbar_A03-62600000-62980000	Gbar_A03-62400000-62600000								0 DPA
Gbar_D02-43100000-43400000	Gbar_A03-64300000-64540000	Gbar_A03-63540000-63840000								0 DPA
Gbar_D02-43400000-43640000	Gbar_A03-64300000-64540000	Gbar_A03-64540000-64960000								0 DPA
Gbar_D02-43640000-44100000	Gbar_A03-64960000-65280000	Gbar_A03-65460000-65660000	Gbar_A03-65280000-65460000							0 DPA
Gbar_D02-44100000-44420000	Gbar_A03-65820000-66160000	Gbar_A03-65660000-65820000								0 DPA
Gbar_D02-44420000-44720000	Gbar_A03-66160000-66300000	Gbar_A03-66720000-66900000	Gbar_A03-66300000-66540000							0 DPA
Gbar_D02-45520000-45800000	Gbar_A03-67600000-67900000	Gbar_A03-67900000-68360000								0 DPA
Gbar_D02-45800000-46120000	Gbar_A03-68360000-68560000	Gbar_A11-51580000-51880000								0 DPA
Gbar_D02-46120000-46380000	Gbar_A03-68840000-69020000	Gbar_A03-68560000-68840000								0 DPA
Gbar_D02-46820000-47060000	Gbar_A03-69640000-69920000	Gbar_A03-69920000-70100000								0 DPA
Gbar_D02-47860000-48180000	Gbar_A03-78000000-78220000	Gbar_A03-78220000-78580000								0 DPA
Gbar_D02-48180000-48380000	Gbar_A03-78740000-79020000	Gbar_A03-79020000-79260000								0 DPA
Gbar_D02-48380000-48880000	Gbar_A03-79020000-79260000	Gbar_A06-70580000-70740000	Gbar_A03-79540000-79880000							0 DPA
Gbar_D02-48880000-49100000	Gbar_A03-79880000-80180000	Gbar_A03-79540000-79880000								0 DPA
Gbar_D02-49100000-49420000	Gbar_A03-80180000-80520000	Gbar_A03-79880000-80180000	Gbar_A03-80520000-80620000							0 DPA
Gbar_D02-49420000-49660000	Gbar_A03-81260000-81640000	Gbar_A03-80920000-81260000	Gbar_A03-80620000-80920000							0 DPA
Gbar_D02-49660000-50100000	Gbar_A03-81260000-81640000	Gbar_A03-81640000-81960000	Gbar_A03-82140000-82640000							0 DPA
Gbar_D02-50620000-50960000	Gbar_A03-83080000-83480000	Gbar_A03-83480000-83760000								0 DPA
Gbar_D02-50960000-51160000	Gbar_A03-74000000-74260000	Gbar_A03-83480000-83760000								0 DPA
Gbar_D02-51360000-51540000	Gbar_A03-72700000-73080000	Gbar_A03-72280000-72700000								0 DPA
Gbar_D02-51980000-52340000	Gbar_A03-70800000-71080000	Gbar_A03-84040000-84320000	Gbar_A03-83760000-84040000							0 DPA
Gbar_D02-52340000-52960000	Gbar_A03-84320000-84660000	Gbar_A03-84660000-84920000	Gbar_A03-85140000-85380000	Gbar_A03-84040000-84320000	Gbar_A03-84920000-85140000					0 DPA
Gbar_D02-53980000-54140000	Gbar_A03-86360000-86600000	Gbar_A03-86600000-86780000								0 DPA
Gbar_D02-54360000-54520000	Gbar_A03-86780000-86940000	Gbar_A03-86940000-87160000								0 DPA
Gbar_D02-55020000-55280000	Gbar_A03-87680000-88180000	Gbar_A03-88180000-88440000								0 DPA
Gbar_D02-55280000-55560000	Gbar_A03-88880000-89420000	Gbar_A03-89420000-89540000	Gbar_A03-88440000-88580000	Gbar_A03-88580000-88780000						0 DPA
Gbar_D02-55780000-56120000	Gbar_A03-89540000-89800000	Gbar_A03-90020000-90320000								0 DPA
Gbar_D02-56120000-56320000	Gbar_A03-90020000-90320000	Gbar_A03-90320000-90580000								0 DPA
Gbar_D02-56320000-56520000	Gbar_A03-90580000-90940000	Gbar_A03-90320000-90580000								0 DPA
Gbar_D02-56520000-56680000	Gbar_A03-90940000-91120000	Gbar_A03-91120000-91280000								0 DPA
Gbar_D02-56680000-57000000	Gbar_A03-91120000-91280000	Gbar_A03-91280000-91560000								0 DPA
Gbar_D02-57000000-57200000	Gbar_A03-91280000-91560000	Gbar_A03-91700000-91880000	Gbar_A03-91560000-91700000							0 DPA
Gbar_D02-57600000-57940000	Gbar_A03-93040000-93300000	Gbar_A03-92660000-92860000	Gbar_A03-92100000-92480000	Gbar_A03-92860000-93040000						0 DPA
Gbar_D02-57940000-58380000	Gbar_A03-93040000-93300000	Gbar_A03-93300000-93460000	Gbar_A03-93680000-94200000	Gbar_A03-93460000-93680000						0 DPA
Gbar_D02-58380000-58860000	Gbar_A03-93680000-94200000	Gbar_A03-94200000-94340000								0 DPA
Gbar_D02-58860000-59120000	Gbar_A03-94340000-94540000	Gbar_A03-94760000-94960000								0 DPA
Gbar_D02-59240000-59440000	Gbar_A03-95140000-95280000	Gbar_A03-95280000-95440000								0 DPA
Gbar_D02-59440000-60060000	Gbar_A03-96020000-96460000	Gbar_A03-95640000-95780000	Gbar_A03-95780000-96020000	Gbar_A03-95280000-95440000	Gbar_A03-95440000-95640000					0 DPA
Gbar_D02-60060000-60360000	Gbar_A03-96020000-96460000	Gbar_A03-96620000-97020000	Gbar_A03-96460000-96620000							0 DPA
Gbar_D02-60360000-60700000	Gbar_A03-96620000-97020000	Gbar_A03-97020000-97160000								0 DPA
Gbar_D02-60820000-61200000	Gbar_A03-97160000-97780000	Gbar_A13-66300000-66600000								0 DPA
Gbar_D02-61680000-61780000	Gbar_A03-98380000-98660000	Gbar_A03-98080000-98380000								0 DPA
Gbar_D02-61780000-61940000	Gbar_A03-98380000-98660000	Gbar_A03-98660000-99060000								0 DPA
Gbar_D02-61940000-63040000	Gbar_A03-99060000-99200000	Gbar_A03-98660000-99060000	Gbar_A03-99200000-99720000	Gbar_A03-99720000-99840000						0 DPA
Gbar_D02-63040000-63300000	Gbar_A03-99720000-99840000	Gbar_A03-100180000-100280000	Gbar_A03-99840000-100180000							0 DPA
Gbar_D02-63300000-63520000	Gbar_A03-100460000-100620000	Gbar_A03-100280000-100460000								0 DPA
Gbar_D02-63520000-63720000	Gbar_A03-100620000-100760000	Gbar_A03-100760000-101120000	Gbar_A03-100460000-100620000							0 DPA
Gbar_D02-63960000-64160000	Gbar_A03-101120000-101540000	Gbar_A03-100760000-101120000	Gbar_A03-101540000-101840000							0 DPA
Gbar_D02-64160000-64400000	Gbar_A06-101680000-101880000	Gbar_A03-101540000-101840000								0 DPA
Gbar_D02-64400000-64600000	Gbar_A03-101960000-102140000	Gbar_A03-101840000-101960000	Gbar_A03-101540000-101840000							0 DPA
Gbar_D02-64600000-64920000	Gbar_A03-102140000-102340000	Gbar_A03-101960000-102140000								0 DPA
Gbar_D02-64920000-65420000	Gbar_A03-102140000-102340000	Gbar_A03-102340000-102700000	Gbar_A03-102700000-102860000							0 DPA
Gbar_D02-65420000-65620000	Gbar_A03-102860000-103080000	Gbar_A03-103080000-103720000								0 DPA
Gbar_D02-65800000-66280000	Gbar_A03-103720000-104080000	Gbar_A03-103080000-103720000								0 DPA
Gbar_D02-66820000-67000000	Gbar_A03-104360000-104580000	Gbar_A03-104580000-104900000								0 DPA
Gbar_D02-67000000-67400000	Gbar_A03-104900000-105060000	Gbar_A03-104580000-104900000								0 DPA
Gbar_D03-300000-560000	Gbar_A02-72300000-72600000	Gbar_A02-99500000-99640000	Gbar_A03-1280000-1540000	Gbar_A05-101840000-102400000						0 DPA
Gbar_D03-1160000-1560000	Gbar_A02-98200000-98620000	Gbar_A02-98620000-99000000								0 DPA
Gbar_D03-1840000-2180000	Gbar_A02-98200000-98620000	Gbar_A02-97820000-98200000	Gbar_A02-97400000-97820000							0 DPA
Gbar_D03-2680000-2820000	Gbar_A02-96740000-97000000	Gbar_A02-97000000-97400000								0 DPA
Gbar_D03-2820000-3140000	Gbar_A02-96580000-96740000	Gbar_A02-96740000-97000000								0 DPA
Gbar_D03-3140000-3640000	Gbar_A02-96100000-96460000	Gbar_A02-96460000-96580000								0 DPA
Gbar_D03-3640000-3900000	Gbar_A02-95440000-95760000	Gbar_A02-95760000-96100000								0 DPA
Gbar_D03-3900000-4180000	Gbar_A02-95440000-95760000	Gbar_A02-95180000-95440000								0 DPA
Gbar_D03-4660000-4840000	Gbar_A02-90060000-90420000	Gbar_A02-94620000-95040000	Gbar_A02-89280000-90060000							0 DPA
Gbar_D03-5020000-5400000	Gbar_A02-90060000-90420000	Gbar_A02-90580000-90880000								0 DPA
Gbar_D03-5560000-5900000	Gbar_A02-91540000-91700000	Gbar_A02-91100000-91380000	Gbar_A02-91380000-91540000							0 DPA
Gbar_D03-5900000-6040000	Gbar_A02-91540000-91700000	Gbar_A02-91700000-91940000								0 DPA
Gbar_D03-6280000-6500000	Gbar_A02-91940000-92340000	Gbar_A02-92340000-92480000								0 DPA
Gbar_D03-6720000-7060000	Gbar_A02-92480000-92800000	Gbar_A02-92960000-93180000	Gbar_A02-92800000-92960000							0 DPA
Gbar_D03-7060000-7200000	Gbar_A02-92960000-93180000	Gbar_A02-93180000-93340000								0 DPA
Gbar_D03-7200000-7380000	Gbar_A03-7600000-8060000	Gbar_A02-93180000-93340000								0 DPA
Gbar_D03-7680000-8080000	Gbar_A02-94080000-94280000	Gbar_A02-94280000-94620000	Gbar_A02-93580000-94080000							0 DPA
Gbar_D03-8080000-8380000	Gbar_A02-94620000-95040000	Gbar_A02-94280000-94620000								0 DPA
Gbar_D03-8380000-8720000	Gbar_A02-89000000-89280000	Gbar_A02-89280000-90060000	Gbar_A02-88580000-89000000	Gbar_A02-94620000-95040000						0 DPA
Gbar_D03-9100000-9360000	Gbar_A02-87340000-87700000	Gbar_A02-87700000-88040000								0 DPA
Gbar_D03-9720000-10100000	Gbar_A02-74360000-75100000	Gbar_A02-86720000-86840000	Gbar_A02-75780000-75920000							0 DPA
Gbar_D03-10100000-10240000	Gbar_A02-75280000-75780000	Gbar_A02-75780000-75920000								0 DPA
Gbar_D03-10380000-10580000	Gbar_A02-75280000-75780000	Gbar_A02-75920000-76160000								0 DPA
Gbar_D03-10580000-10940000	Gbar_A02-76160000-76540000	Gbar_A02-75920000-76160000								0 DPA
Gbar_D03-10940000-11180000	Gbar_A02-76160000-76540000	Gbar_A02-76540000-76740000	Gbar_A02-76920000-77320000							0 DPA
Gbar_D03-11340000-11660000	Gbar_A02-77480000-77640000	Gbar_A02-76920000-77320000								0 DPA
Gbar_D03-11660000-11900000	Gbar_A02-78080000-78500000	Gbar_A02-77640000-78080000								0 DPA
Gbar_D03-12260000-12480000	Gbar_A02-79200000-79760000	Gbar_A02-78500000-78920000	Gbar_A02-78920000-79200000							0 DPA
Gbar_D03-12840000-13160000	Gbar_A02-79760000-79960000	Gbar_A02-79960000-80240000								0 DPA
Gbar_D03-13160000-13360000	Gbar_A02-80400000-80540000	Gbar_A02-80540000-80760000								0 DPA
Gbar_D03-13360000-13720000	Gbar_A02-81100000-81260000	Gbar_A02-80760000-81100000								0 DPA
Gbar_D03-13720000-14000000	Gbar_A02-81760000-81900000	Gbar_A02-81260000-81500000	Gbar_A02-81500000-81760000							0 DPA
Gbar_D03-14560000-14780000	Gbar_A02-81760000-81900000	Gbar_A02-82860000-83060000								0 DPA
Gbar_D03-14780000-15120000	Gbar_A02-60420000-61020000	Gbar_A02-61020000-61540000	Gbar_A02-59740000-59960000							0 DPA
Gbar_D03-15120000-15300000	Gbar_A02-59540000-59740000	Gbar_A02-58740000-59020000	Gbar_A02-59740000-59960000							0 DPA
Gbar_D03-16800000-17020000	Gbar_A02-55400000-55560000	Gbar_A02-55780000-56660000								0 DPA
Gbar_D03-17120000-17600000	Gbar_A02-54080000-54500000	Gbar_A02-55140000-55400000	Gbar_A02-54500000-54640000							0 DPA
Gbar_D03-17600000-17940000	Gbar_A02-54080000-54500000	Gbar_A02-53720000-54080000								0 DPA
Gbar_D03-18960000-19400000	Gbar_A02-62320000-62660000	Gbar_A02-62660000-62800000								0 DPA
Gbar_D03-20300000-20660000	Gbar_A02-71860000-72160000	Gbar_A02-49900000-50180000	Gbar_A02-70340000-71220000	Gbar_A02-71620000-71860000						0 DPA
Gbar_D03-20920000-21600000	Gbar_A02-74360000-75100000	Gbar_A02-52800000-53060000	Gbar_A02-53060000-53420000	Gbar_A02-52420000-52800000						0 DPA
Gbar_D03-21820000-22060000	Gbar_A02-50620000-51140000	Gbar_A02-69120000-69580000								0 DPA
Gbar_D03-22420000-22580000	Gbar_A02-66140000-67160000	Gbar_A02-70340000-71220000								0 DPA
Gbar_D03-23200000-23740000	Gbar_A02-68340000-68680000	Gbar_A02-67720000-68340000	Gbar_A02-67160000-67600000							0 DPA
Gbar_D03-23880000-24160000	Gbar_A02-51980000-52420000	Gbar_A02-69120000-69580000								0 DPA
Gbar_D03-25360000-26160000	Gbar_A02-63940000-64100000	Gbar_A02-69720000-70200000	Gbar_A02-64660000-65140000	Gbar_A02-51280000-51540000						0 DPA
Gbar_D03-27100000-27320000	Gbar_A02-73660000-73820000	Gbar_A02-73820000-74220000								0 DPA
Gbar_D03-28480000-28720000	Gbar_A02-47940000-48300000	Gbar_A02-49040000-49260000	Gbar_A02-48300000-49040000							0 DPA
Gbar_D03-29040000-29420000	Gbar_A02-46760000-47160000	Gbar_A02-47160000-47560000								0 DPA
Gbar_D03-29600000-29800000	Gbar_A02-46080000-46420000	Gbar_A02-46560000-46760000								0 DPA
Gbar_D03-29800000-30160000	Gbar_A02-46080000-46420000	Gbar_A02-45980000-46080000								0 DPA
Gbar_D03-30160000-30520000	Gbar_A02-45420000-45620000	Gbar_A02-45160000-45420000	Gbar_A02-45780000-45980000							0 DPA
Gbar_D03-30520000-30800000	Gbar_A02-45160000-45420000	Gbar_A02-44840000-45160000								0 DPA
Gbar_D03-30800000-31000000	Gbar_A02-44480000-44840000	Gbar_A02-44840000-45160000								0 DPA
Gbar_D03-31000000-31260000	Gbar_A02-44100000-44480000	Gbar_A02-43640000-44100000								0 DPA
Gbar_D03-31260000-31480000	Gbar_A02-43500000-43640000	Gbar_A02-43640000-44100000								0 DPA
Gbar_D03-31480000-31680000	Gbar_A02-43160000-43500000	Gbar_A02-42820000-43160000								0 DPA
Gbar_D03-31680000-32000000	Gbar_A02-42620000-42820000	Gbar_A02-42820000-43160000								0 DPA
Gbar_D03-32380000-32760000	Gbar_A02-41900000-42180000	Gbar_A02-42440000-42620000	Gbar_A02-41660000-41900000							0 DPA
Gbar_D03-32760000-33340000	Gbar_A02-40440000-40640000	Gbar_A02-40960000-41180000	Gbar_A02-41180000-41340000	Gbar_A02-40820000-40960000						0 DPA
Gbar_D03-33340000-33760000	Gbar_A02-39560000-40120000	Gbar_A03-22800000-23100000								0 DPA
Gbar_D03-33760000-34180000	Gbar_A03-22140000-22560000	Gbar_A03-22800000-23100000	Gbar_A03-22560000-22800000							0 DPA
Gbar_D03-34340000-34640000	Gbar_A03-16020000-16180000	Gbar_A03-15840000-16020000								0 DPA
Gbar_D03-35000000-35380000	Gbar_A03-17300000-17460000	Gbar_A03-16340000-16780000	Gbar_A03-16780000-16980000	Gbar_A03-16980000-17300000						0 DPA
Gbar_D03-35380000-35620000	Gbar_A03-17460000-17700000	Gbar_A03-17700000-17820000								0 DPA
Gbar_D03-35620000-35800000	Gbar_A03-18040000-18440000	Gbar_A03-17820000-18040000								0 DPA
Gbar_D03-36460000-36840000	Gbar_A03-18840000-19220000	Gbar_A03-19220000-19520000								0 DPA
Gbar_D03-36840000-37360000	Gbar_A03-19780000-20120000	Gbar_A03-20120000-20340000	Gbar_A03-19220000-19520000							0 DPA
Gbar_D03-37360000-37640000	Gbar_A03-21400000-21720000	Gbar_A03-20120000-20340000								0 DPA
Gbar_D03-37640000-38000000	Gbar_A03-22140000-22560000	Gbar_A03-21920000-22140000	Gbar_A03-21400000-21720000	Gbar_A03-21720000-21920000						0 DPA
Gbar_D03-38000000-38180000	Gbar_A03-15200000-15380000	Gbar_A03-15380000-15680000								0 DPA
Gbar_D03-38440000-38840000	Gbar_A03-14820000-15020000	Gbar_A03-14340000-14580000								0 DPA
Gbar_D03-38840000-39320000	Gbar_A03-13820000-14080000	Gbar_A03-14340000-14580000	Gbar_A03-14080000-14340000	Gbar_A03-13600000-13820000						0 DPA
Gbar_D03-39320000-39580000	Gbar_A03-13600000-13820000	Gbar_A03-13420000-13600000								0 DPA
Gbar_D03-39580000-39740000	Gbar_A03-12880000-13300000	Gbar_A05-23620000-23780000								0 DPA
Gbar_D03-40300000-40440000	Gbar_A08-99380000-99900000	Gbar_A03-11920000-12080000								0 DPA
Gbar_D03-40440000-40620000	Gbar_A03-11680000-11920000	Gbar_A03-11920000-12080000								0 DPA
Gbar_D03-40620000-40760000	Gbar_A03-11420000-11680000	Gbar_A03-11680000-11920000								0 DPA
Gbar_D03-40760000-41160000	Gbar_A03-11080000-11420000	Gbar_A03-11420000-11680000								0 DPA
Gbar_D03-41160000-41340000	Gbar_A03-11080000-11420000	Gbar_A03-10520000-10860000	Gbar_A03-10860000-11080000							0 DPA
Gbar_D03-41460000-41700000	Gbar_A03-9460000-10100000	Gbar_A03-10100000-10520000	Gbar_A03-10520000-10860000							0 DPA
Gbar_D03-41840000-42320000	Gbar_A03-9140000-9460000	Gbar_A03-9460000-10100000								0 DPA
Gbar_D03-42320000-42580000	Gbar_A03-8920000-9140000	Gbar_A03-9140000-9460000								0 DPA
Gbar_D03-42580000-43060000	Gbar_A03-8060000-8520000	Gbar_A03-8520000-8920000								0 DPA
Gbar_D03-43060000-43420000	Gbar_A03-8060000-8520000	Gbar_A03-7600000-8060000								0 DPA
Gbar_D03-43700000-44000000	Gbar_A03-7360000-7600000	Gbar_A03-7600000-8060000								0 DPA
Gbar_D03-44340000-44740000	Gbar_A03-6440000-6660000	Gbar_A03-6660000-6860000	Gbar_A03-6860000-7080000							0 DPA
Gbar_D03-44740000-45180000	Gbar_A03-6440000-6660000	Gbar_A03-6100000-6440000								0 DPA
Gbar_D03-45580000-46860000	Gbar_A03-5060000-5280000	Gbar_A03-7600000-8060000	Gbar_A03-5580000-6100000	Gbar_A03-62600000-62980000	Gbar_A03-4400000-4660000	Gbar_A06-105200000-105400000	Gbar_A03-4820000-5060000	Gbar_A03-5280000-5580000	Gbar_A03-4660000-4820000	0 DPA
Gbar_D03-47180000-47700000	Gbar_A03-3620000-3840000	Gbar_A03-3840000-4100000	Gbar_A03-3380000-3620000							0 DPA
Gbar_D03-47840000-48060000	Gbar_A03-3100000-3380000	Gbar_A03-3380000-3620000								0 DPA
Gbar_D03-48060000-48420000	Gbar_A03-3100000-3380000	Gbar_A03-2760000-3100000								0 DPA
Gbar_D03-48420000-48800000	Gbar_A03-2480000-2760000	Gbar_A03-2280000-2480000								0 DPA
Gbar_D03-48800000-48980000	Gbar_A03-2180000-2280000	Gbar_A03-2280000-2480000								0 DPA
Gbar_D03-49100000-49400000	Gbar_A05-99540000-99740000	Gbar_A03-1540000-1980000								0 DPA
Gbar_D03-49700000-50140000	Gbar_A03-960000-1280000	Gbar_A12-99380000-100220000	Gbar_A03-1280000-1540000	Gbar_A03-780000-960000						0 DPA
Gbar_D03-50560000-50720000	Gbar_A03-320000-480000	Gbar_A03-480000-780000								0 DPA
Gbar_D04-300000-480000	Gbar_A04-21540000-22180000	Gbar_A01-32540000-32760000	Gbar_A05-101840000-102400000							0 DPA
Gbar_D04-480000-840000	Gbar_A05-101700000-101840000	Gbar_A05-101440000-101700000	Gbar_A05-101840000-102400000							0 DPA
Gbar_D04-840000-1400000	Gbar_A05-101440000-101700000	Gbar_A05-100960000-101140000	Gbar_A05-101140000-101440000							0 DPA
Gbar_D04-1560000-1800000	Gbar_A05-100720000-100960000	Gbar_A05-100960000-101140000								0 DPA
Gbar_D04-1800000-2000000	Gbar_A07-90760000-90880000	Gbar_A05-100260000-100720000								0 DPA
Gbar_D04-2180000-2300000	Gbar_A05-100140000-100260000	Gbar_A05-100260000-100720000								0 DPA
Gbar_D04-2300000-2940000	Gbar_A05-100140000-100260000	Gbar_A05-99540000-99740000	Gbar_A05-99740000-100140000	Gbar_A05-99020000-99340000	Gbar_A05-99340000-99540000					0 DPA
Gbar_D04-3140000-3540000	Gbar_A11-82500000-82680000	Gbar_A05-99020000-99340000	Gbar_A05-98380000-98740000	Gbar_A05-98740000-99020000						0 DPA
Gbar_D04-3680000-4080000	Gbar_A05-98080000-98380000	Gbar_A05-98380000-98740000								0 DPA
Gbar_D04-4180000-4360000	Gbar_A05-97760000-97940000	Gbar_A05-97940000-98080000								0 DPA
Gbar_D04-4360000-4600000	Gbar_A05-97760000-97940000	Gbar_A05-97620000-97760000	Gbar_A05-97440000-97620000							0 DPA
Gbar_D04-4840000-4980000	Gbar_A05-96880000-96980000	Gbar_A05-96980000-97140000								0 DPA
Gbar_D04-4980000-5200000	Gbar_A05-96880000-96980000	Gbar_A05-96700000-96880000	Gbar_A05-96280000-96700000							0 DPA
Gbar_D04-5640000-5840000	Gbar_A05-95560000-95780000	Gbar_A05-95780000-96060000								0 DPA
Gbar_D04-5960000-6300000	Gbar_A05-95360000-95560000	Gbar_A05-95140000-95360000								0 DPA
Gbar_D04-6520000-6680000	Gbar_A05-94240000-94860000	Gbar_A05-94860000-95140000								0 DPA
Gbar_D04-6680000-7140000	Gbar_A05-94240000-94860000	Gbar_A05-94080000-94240000								0 DPA
Gbar_D04-7140000-7440000	Gbar_A05-93560000-93800000	Gbar_A05-93800000-94080000								0 DPA
Gbar_D04-7440000-7680000	Gbar_A05-93560000-93800000	Gbar_A05-93180000-93400000								0 DPA
Gbar_D04-7680000-8080000	Gbar_A05-92920000-93180000	Gbar_A05-93180000-93400000	Gbar_A05-92580000-92920000							0 DPA
Gbar_D04-8860000-9040000	Gbar_A05-91480000-91860000	Gbar_A05-91860000-91940000								0 DPA
Gbar_D04-9040000-9500000	Gbar_A05-91480000-91860000	Gbar_A05-91120000-91480000	Gbar_A05-90880000-91120000							0 DPA
Gbar_D04-9500000-9900000	Gbar_A05-90220000-90420000	Gbar_A05-90420000-90880000	Gbar_A05-90880000-91120000							0 DPA
Gbar_D04-10240000-10480000	Gbar_A05-89500000-89680000	Gbar_A05-89680000-89880000								0 DPA
Gbar_D04-10820000-11160000	Gbar_A05-88800000-88980000	Gbar_A05-88980000-89500000	Gbar_A05-88580000-88800000							0 DPA
Gbar_D04-11160000-11480000	Gbar_A05-88400000-88580000	Gbar_A05-88240000-88400000								0 DPA
Gbar_D04-11840000-12240000	Gbar_A05-71560000-71760000	Gbar_A05-87380000-87780000	Gbar_A05-71300000-71560000	Gbar_A05-70900000-71300000						0 DPA
Gbar_D04-12240000-12680000	Gbar_A05-71760000-71980000	Gbar_A05-71980000-72100000								0 DPA
Gbar_D04-12680000-13160000	Gbar_A05-72440000-72880000	Gbar_A05-72880000-73200000	Gbar_A05-72100000-72440000							0 DPA
Gbar_D04-13160000-13360000	Gbar_A05-72880000-73200000	Gbar_A05-73500000-73720000								0 DPA
Gbar_D04-13360000-13980000	Gbar_A05-74060000-74200000	Gbar_A05-74200000-74400000	Gbar_A05-74700000-75160000	Gbar_A05-73500000-73720000	Gbar_A05-74400000-74700000	Gbar_A05-73720000-74060000				0 DPA
Gbar_D04-13980000-14160000	Gbar_A05-75160000-75380000	Gbar_A05-74200000-74400000	Gbar_A05-74700000-75160000							0 DPA
Gbar_D04-14160000-14400000	Gbar_A05-75380000-75500000	Gbar_A05-75160000-75380000								0 DPA
Gbar_D04-14520000-14880000	Gbar_A05-75500000-75700000	Gbar_A05-75820000-76120000	Gbar_A05-75700000-75820000							0 DPA
Gbar_D04-14880000-15040000	Gbar_A05-76560000-76760000	Gbar_A05-76120000-76340000	Gbar_A05-76340000-76560000							0 DPA
Gbar_D04-15260000-15480000	Gbar_A05-76760000-77100000	Gbar_A05-77100000-77260000	Gbar_A05-77260000-77500000							0 DPA
Gbar_D04-16220000-16680000	Gbar_A03-6860000-7080000	Gbar_A05-77960000-78320000	Gbar_A05-78500000-78800000	Gbar_A05-78320000-78500000						0 DPA
Gbar_D04-16680000-17040000	Gbar_A05-78800000-79100000	Gbar_A05-79100000-79380000								0 DPA
Gbar_D04-17040000-17300000	Gbar_A05-79380000-79620000	Gbar_A05-79100000-79380000	Gbar_A05-79620000-79820000							0 DPA
Gbar_D04-17300000-17640000	Gbar_A05-79820000-80080000	Gbar_A05-80260000-80520000	Gbar_A05-79620000-79820000							0 DPA
Gbar_D04-17780000-18380000	Gbar_A05-87040000-87380000	Gbar_A05-84400000-85280000	Gbar_A11-46200000-46320000	Gbar_A05-82960000-83380000	Gbar_A05-80780000-81320000	Gbar_A03-48440000-48920000				0 DPA
Gbar_D04-20500000-20800000	Gbar_A05-85280000-85540000	Gbar_A05-86460000-86920000	Gbar_A05-85780000-85940000							0 DPA
Gbar_D04-21800000-22060000	Gbar_A11-77840000-78060000	Gbar_A04-29080000-29880000	Gbar_A04-33300000-33780000							0 DPA
Gbar_D04-22900000-23120000	Gbar_A04-26380000-26620000	Gbar_A04-26040000-26380000								0 DPA
Gbar_D04-23280000-23500000	Gbar_A04-23240000-23620000	Gbar_A04-25300000-25900000								0 DPA
Gbar_D04-23920000-24560000	Gbar_A09-74720000-75180000	Gbar_A04-23240000-23620000	Gbar_A12-2240000-2600000	Gbar_A04-22580000-22860000	Gbar_A04-25300000-25900000					0 DPA
Gbar_D04-26020000-26200000	Gbar_A04-18920000-19200000	Gbar_A04-18560000-18920000								0 DPA
Gbar_D04-26200000-26500000	Gbar_A04-17640000-17880000	Gbar_A04-17880000-18560000								0 DPA
Gbar_D04-26640000-26960000	Gbar_A04-17140000-17640000	Gbar_A04-16740000-17140000	Gbar_A04-16460000-16740000							0 DPA
Gbar_D04-26960000-27440000	Gbar_A04-15540000-15880000	Gbar_A04-34600000-34780000								0 DPA
Gbar_D04-27920000-28200000	Gbar_A04-37360000-38020000	Gbar_A04-48420000-48740000								0 DPA
Gbar_D04-28400000-28920000	Gbar_A04-47100000-47240000	Gbar_A04-47980000-48140000	Gbar_A04-43480000-44080000	Gbar_A04-46900000-47100000						0 DPA
Gbar_D04-29140000-29480000	Gbar_A04-40860000-41120000	Gbar_A04-42500000-43320000	Gbar_A04-39900000-40100000							0 DPA
Gbar_D04-29860000-30160000	Gbar_A04-46660000-46900000	Gbar_A04-48740000-49940000								0 DPA
Gbar_D04-30680000-31020000	Gbar_A04-46220000-46400000	Gbar_A04-45660000-45800000	Gbar_A04-45800000-46060000							0 DPA
Gbar_D04-31240000-31400000	Gbar_A04-44980000-45240000	Gbar_A04-45360000-45540000								0 DPA
Gbar_D04-31720000-32060000	Gbar_A04-49940000-50400000	Gbar_A04-44740000-44980000	Gbar_A04-44360000-44740000							0 DPA
Gbar_D04-32060000-32440000	Gbar_A04-52240000-52500000	Gbar_A04-52700000-53200000	Gbar_A04-50680000-51140000							0 DPA
Gbar_D04-32440000-32760000	Gbar_A04-51220000-51640000	Gbar_A04-52240000-52500000								0 DPA
Gbar_D04-33340000-33740000	Gbar_A04-54580000-54780000	Gbar_A04-54360000-54580000								0 DPA
Gbar_D04-33740000-33960000	Gbar_A04-54780000-55000000	Gbar_A04-55320000-55680000	Gbar_A04-55000000-55320000							0 DPA
Gbar_D04-33960000-34220000	Gbar_A04-55680000-55860000	Gbar_A04-55320000-55680000								0 DPA
Gbar_D04-34220000-34440000	Gbar_A04-56180000-56420000	Gbar_A04-56420000-56780000								0 DPA
Gbar_D04-34440000-34680000	Gbar_A04-56780000-57060000	Gbar_A04-56420000-56780000								0 DPA
Gbar_D04-34680000-35000000	Gbar_A04-57060000-57220000	Gbar_A04-57220000-57700000								0 DPA
Gbar_D04-35000000-35180000	Gbar_A04-57220000-57700000	Gbar_A04-57700000-58140000								0 DPA
Gbar_D04-35600000-35800000	Gbar_A04-59240000-59520000	Gbar_A04-58720000-58880000	Gbar_A04-58880000-59240000							0 DPA
Gbar_D04-35800000-36160000	Gbar_A04-59240000-59520000	Gbar_A04-59520000-59700000								0 DPA
Gbar_D04-36160000-36360000	Gbar_A05-99540000-99740000	Gbar_A04-59700000-59960000								0 DPA
Gbar_D04-37000000-37280000	Gbar_A04-61540000-61780000	Gbar_A04-61320000-61540000								0 DPA
Gbar_D04-37620000-37740000	Gbar_A04-62180000-62340000	Gbar_A04-61960000-62180000								0 DPA
Gbar_D04-37980000-38220000	Gbar_A04-62900000-63140000	Gbar_A04-62560000-62900000								0 DPA
Gbar_D04-38220000-38480000	Gbar_A04-63280000-63440000	Gbar_A04-63140000-63280000	Gbar_A04-63440000-63900000							0 DPA
Gbar_D04-38820000-39160000	Gbar_A04-64140000-64460000	Gbar_A04-64460000-64900000								0 DPA
Gbar_D04-39160000-39440000	Gbar_A04-64460000-64900000	Gbar_A04-65320000-65760000								0 DPA
Gbar_D04-39700000-40240000	Gbar_A04-66720000-66980000	Gbar_A04-66360000-66540000	Gbar_A04-66540000-66720000	Gbar_A04-66000000-66160000						0 DPA
Gbar_D04-40240000-40640000	Gbar_A04-67280000-67560000	Gbar_A04-66980000-67280000								0 DPA
Gbar_D04-40640000-41000000	Gbar_A04-67560000-67900000	Gbar_A04-67280000-67560000	Gbar_A04-67900000-68220000							0 DPA
Gbar_D04-41960000-42240000	Gbar_A04-68800000-69060000	Gbar_A04-69340000-69820000								0 DPA
Gbar_D04-43000000-43360000	Gbar_A04-70200000-70480000	Gbar_A04-70480000-70640000								0 DPA
Gbar_D04-43360000-43580000	Gbar_A04-70940000-71180000	Gbar_A04-70640000-70940000								0 DPA
Gbar_D04-43860000-44180000	Gbar_A04-71800000-72040000	Gbar_A04-71180000-71560000	Gbar_A04-71560000-71800000							0 DPA
Gbar_D04-44340000-44900000	Gbar_A04-72200000-72580000	Gbar_A04-72580000-73060000								0 DPA
Gbar_D04-44900000-45180000	Gbar_A04-73200000-73500000	Gbar_A04-73060000-73200000								0 DPA
Gbar_D04-45180000-45340000	Gbar_A04-73500000-73640000	Gbar_A04-73640000-74000000								0 DPA
Gbar_D04-45340000-45620000	Gbar_A04-74000000-74140000	Gbar_A04-73640000-74000000								0 DPA
Gbar_D04-46140000-46360000	Gbar_A04-74680000-74980000	Gbar_A04-74980000-75160000								0 DPA
Gbar_D04-46520000-46700000	Gbar_A04-75160000-75300000	Gbar_A04-75300000-75560000								0 DPA
Gbar_D04-46700000-46980000	Gbar_A04-75560000-76020000	Gbar_A04-75300000-75560000								0 DPA
Gbar_D04-46980000-47260000	Gbar_A04-75560000-76020000	Gbar_A04-76020000-76280000								0 DPA
Gbar_D04-48080000-48280000	Gbar_A04-77040000-77360000	Gbar_A04-77360000-77500000								0 DPA
Gbar_D04-48760000-49000000	Gbar_A04-77980000-78120000	Gbar_A04-77500000-77980000	Gbar_A04-78120000-78280000							0 DPA
Gbar_D04-49000000-49200000	Gbar_A04-78280000-78460000	Gbar_A04-78120000-78280000								0 DPA
Gbar_D04-49200000-49420000	Gbar_A04-78460000-78640000	Gbar_A04-78640000-78880000								0 DPA
Gbar_D04-49600000-50040000	Gbar_A04-79240000-79600000	Gbar_A04-78880000-79240000	Gbar_A04-78640000-78880000							0 DPA
Gbar_D04-50280000-50640000	Gbar_A04-79600000-79920000	Gbar_A04-79920000-80100000								0 DPA
Gbar_D04-50640000-50980000	Gbar_A04-80100000-80380000	Gbar_A04-79920000-80100000								0 DPA
Gbar_D04-51540000-51920000	Gbar_A04-80380000-80720000	Gbar_A04-79600000-79920000	Gbar_A04-80880000-81020000							0 DPA
Gbar_D05-280000-600000	Gbar_A04-280000-440000	Gbar_A05-340000-520000	Gbar_A05-520000-1140000							0 DPA
Gbar_D05-600000-1160000	Gbar_A05-1140000-1880000	Gbar_A05-520000-1140000								0 DPA
Gbar_D05-1160000-2100000	Gbar_A05-1880000-2200000	Gbar_A05-1140000-1880000								0 DPA
Gbar_D05-2620000-2880000	Gbar_A05-2620000-3360000	Gbar_A10-7340000-7600000								0 DPA
Gbar_D05-2880000-3660000	Gbar_A05-3720000-4320000	Gbar_A05-3560000-3720000	Gbar_A05-2620000-3360000	Gbar_A05-3360000-3560000						0 DPA
Gbar_D05-3860000-4120000	Gbar_A05-4320000-4620000	Gbar_A05-3720000-4320000								0 DPA
Gbar_D05-4120000-4300000	Gbar_A05-4320000-4620000	Gbar_A05-4620000-4880000								0 DPA
Gbar_D05-4300000-4520000	Gbar_A05-4880000-5080000	Gbar_A05-4620000-4880000								0 DPA
Gbar_D05-4520000-4760000	Gbar_A05-4880000-5080000	Gbar_A05-5080000-5420000	Gbar_A05-4620000-4880000							0 DPA
Gbar_D05-4760000-5280000	Gbar_A05-5420000-5720000	Gbar_A05-5080000-5420000								0 DPA
Gbar_D05-5280000-5420000	Gbar_A05-5720000-6040000	Gbar_A05-5420000-5720000								0 DPA
Gbar_D05-5800000-6160000	Gbar_A05-6460000-6680000	Gbar_A05-6040000-6460000								0 DPA
Gbar_D05-6840000-7400000	Gbar_A05-6680000-7520000	Gbar_A05-7520000-7920000								0 DPA
Gbar_D05-7400000-7580000	Gbar_A05-7920000-8060000	Gbar_A05-8060000-8280000	Gbar_A05-7520000-7920000							0 DPA
Gbar_D05-7580000-7780000	Gbar_A05-8060000-8280000	Gbar_A05-8280000-8520000								0 DPA
Gbar_D05-7940000-8640000	Gbar_A05-8520000-9120000	Gbar_A09-57300000-57640000	Gbar_A05-9120000-9460000							0 DPA
Gbar_D05-8640000-9200000	Gbar_A05-9460000-10280000	Gbar_A05-9120000-9460000								0 DPA
Gbar_D05-9200000-10340000	Gbar_A05-9460000-10280000	Gbar_A10-18080000-18340000	Gbar_A05-10280000-10540000	Gbar_A05-10540000-11360000						0 DPA
Gbar_D05-10740000-11060000	Gbar_A05-11680000-11860000	Gbar_A05-11360000-11680000	Gbar_A05-10540000-11360000							0 DPA
Gbar_D05-11180000-11500000	Gbar_A05-11860000-12140000	Gbar_A05-11680000-11860000								0 DPA
Gbar_D05-11500000-12000000	Gbar_A05-12380000-12640000	Gbar_A05-12140000-12380000	Gbar_A05-12640000-12860000							0 DPA
Gbar_D05-12180000-12600000	Gbar_A05-12860000-13300000	Gbar_A05-12640000-12860000								0 DPA
Gbar_D05-12600000-12840000	Gbar_A05-13440000-13620000	Gbar_A05-13300000-13440000								0 DPA
Gbar_D05-12840000-13000000	Gbar_A05-13440000-13620000	Gbar_A05-13620000-13780000								0 DPA
Gbar_D05-13000000-13180000	Gbar_A05-13780000-13940000	Gbar_A05-13620000-13780000								0 DPA
Gbar_D05-13180000-13660000	Gbar_A05-13940000-14460000	Gbar_A05-13780000-13940000								0 DPA
Gbar_D05-13660000-14000000	Gbar_A05-14460000-14640000	Gbar_A05-13940000-14460000	Gbar_A05-14640000-15100000							0 DPA
Gbar_D05-14200000-14580000	Gbar_A05-15100000-15340000	Gbar_A05-14640000-15100000								0 DPA
Gbar_D05-14580000-15100000	Gbar_A05-15340000-15740000	Gbar_A05-15880000-16400000	Gbar_A05-15740000-15880000							0 DPA
Gbar_D05-15700000-16000000	Gbar_A05-16520000-17100000	Gbar_A03-780000-960000								0 DPA
Gbar_D05-16000000-16460000	Gbar_A05-17100000-17420000	Gbar_A05-16520000-17100000								0 DPA
Gbar_D05-16460000-16860000	Gbar_A05-17420000-17680000	Gbar_A05-17680000-18460000								0 DPA
Gbar_D05-17360000-17680000	Gbar_A05-18460000-18940000	Gbar_A05-17680000-18460000								0 DPA
Gbar_D05-17680000-17940000	Gbar_A05-18940000-19120000	Gbar_A05-19120000-19300000								0 DPA
Gbar_D05-17940000-18200000	Gbar_A05-19300000-19500000	Gbar_A05-19500000-19760000	Gbar_A05-19120000-19300000							0 DPA
Gbar_D05-18600000-19100000	Gbar_A05-19960000-20120000	Gbar_A05-19760000-19960000	Gbar_A05-20120000-20600000							0 DPA
Gbar_D05-19100000-19500000	Gbar_A05-20600000-20940000	Gbar_A05-20120000-20600000								0 DPA
Gbar_D05-19500000-19680000	Gbar_A05-20940000-21100000	Gbar_A05-20600000-20940000								0 DPA
Gbar_D05-19680000-19840000	Gbar_A05-20940000-21100000	Gbar_A05-21100000-21220000								0 DPA
Gbar_D05-19840000-20340000	Gbar_A05-21440000-21700000	Gbar_A05-21220000-21440000	Gbar_A05-21100000-21220000	Gbar_A05-21700000-21920000						0 DPA
Gbar_D05-20740000-21000000	Gbar_A05-22260000-22540000	Gbar_A05-21920000-22260000								0 DPA
Gbar_D05-21380000-21620000	Gbar_A05-23140000-23480000	Gbar_A05-22540000-23040000								0 DPA
Gbar_D05-21620000-21860000	Gbar_A05-23140000-23480000	Gbar_A05-23480000-23620000								0 DPA
Gbar_D05-21860000-22120000	Gbar_A05-23780000-23920000	Gbar_A05-23480000-23620000	Gbar_A05-23620000-23780000							0 DPA
Gbar_D05-22120000-22320000	Gbar_A05-23780000-23920000	Gbar_A05-23920000-24180000								0 DPA
Gbar_D05-22920000-23080000	Gbar_A13-107320000-107540000	Gbar_A05-520000-1140000								0 DPA
Gbar_D05-23540000-23860000	Gbar_A05-24940000-25220000	Gbar_A05-24520000-24940000								0 DPA
Gbar_D05-23860000-24160000	Gbar_A05-25220000-25420000	Gbar_A05-25420000-25620000								0 DPA
Gbar_D05-24160000-24520000	Gbar_A05-25800000-26140000	Gbar_A12-8740000-9360000	Gbar_A05-25420000-25620000	Gbar_A05-25620000-25800000						0 DPA
Gbar_D05-24520000-25120000	Gbar_A05-26880000-27020000	Gbar_A05-26440000-26700000	Gbar_A05-26140000-26440000	Gbar_A05-25800000-26140000	Gbar_A05-26700000-26880000					0 DPA
Gbar_D05-25420000-26000000	Gbar_A05-27600000-27880000	Gbar_A05-27880000-28140000	Gbar_A05-27360000-27600000							0 DPA
Gbar_D05-26000000-26280000	Gbar_A05-27880000-28140000	Gbar_A05-28140000-28560000								0 DPA
Gbar_D05-26280000-26680000	Gbar_A05-28900000-29180000	Gbar_A05-28560000-28900000								0 DPA
Gbar_D05-26860000-27040000	Gbar_A05-29440000-29680000	Gbar_A05-29180000-29440000								0 DPA
Gbar_D05-27040000-27240000	Gbar_A05-29680000-29980000	Gbar_A05-29440000-29680000								0 DPA
Gbar_D05-27240000-27420000	Gbar_A05-29980000-30120000	Gbar_A05-30120000-30400000								0 DPA
Gbar_D05-27640000-27900000	Gbar_A05-30740000-31140000	Gbar_A05-30400000-30580000	Gbar_A05-30580000-30740000							0 DPA
Gbar_D05-28040000-28240000	Gbar_A05-30740000-31140000	Gbar_A05-31140000-31320000								0 DPA
Gbar_D05-28380000-28700000	Gbar_A05-31320000-31740000	Gbar_A05-31740000-32040000	Gbar_A05-32040000-32380000							0 DPA
Gbar_D05-28700000-29080000	Gbar_A05-32380000-32920000	Gbar_A05-32920000-33140000								0 DPA
Gbar_D05-29080000-29380000	Gbar_A05-32920000-33140000	Gbar_A05-33140000-33300000								0 DPA
Gbar_D05-29380000-29500000	Gbar_A05-33420000-33740000	Gbar_A05-33300000-33420000								0 DPA
Gbar_D05-29500000-29760000	Gbar_A05-33420000-33740000	Gbar_A05-33740000-34220000								0 DPA
Gbar_D05-30040000-30340000	Gbar_A05-34400000-34960000	Gbar_A05-34220000-34400000								0 DPA
Gbar_D05-30340000-30540000	Gbar_A05-34400000-34960000	Gbar_A08-21760000-22160000								0 DPA
Gbar_D05-30940000-31240000	Gbar_A05-35800000-36460000	Gbar_A05-35580000-35800000								0 DPA
Gbar_D05-31240000-31700000	Gbar_A08-105760000-106160000	Gbar_A05-35800000-36460000	Gbar_A05-36460000-36860000							0 DPA
Gbar_D05-32060000-32360000	Gbar_A05-37120000-37320000	Gbar_A05-36860000-37120000	Gbar_A05-37320000-37940000							0 DPA
Gbar_D05-32800000-33180000	Gbar_A05-38560000-38680000	Gbar_A05-38960000-39680000	Gbar_A05-38680000-38860000							0 DPA
Gbar_D05-33180000-33860000	Gbar_A05-39680000-39900000	Gbar_A05-38960000-39680000								0 DPA
Gbar_D05-33860000-34140000	Gbar_A05-39900000-40200000	Gbar_A05-40200000-40380000								0 DPA
Gbar_D05-34680000-35040000	Gbar_A05-41100000-41260000	Gbar_A05-41260000-41540000								0 DPA
Gbar_D05-35280000-35460000	Gbar_A05-41940000-42160000	Gbar_A05-41540000-41940000	Gbar_A05-42160000-42300000							0 DPA
Gbar_D05-35460000-35640000	Gbar_A05-42160000-42300000	Gbar_A05-42300000-42580000								0 DPA
Gbar_D05-35640000-35900000	Gbar_A05-42840000-42980000	Gbar_A05-42580000-42840000	Gbar_A05-42300000-42580000							0 DPA
Gbar_D05-35900000-36100000	Gbar_A05-42840000-42980000	Gbar_A05-42980000-43320000								0 DPA
Gbar_D05-36100000-36500000	Gbar_A05-43960000-44140000	Gbar_A05-43320000-43960000								0 DPA
Gbar_D05-36840000-37120000	Gbar_A05-44780000-45000000	Gbar_A05-44340000-44640000								0 DPA
Gbar_D05-37120000-37600000	Gbar_A05-45260000-45460000	Gbar_A05-45460000-45720000	Gbar_A05-45000000-45260000							0 DPA
Gbar_D05-37600000-37980000	Gbar_A05-45460000-45720000	Gbar_A05-45720000-46280000								0 DPA
Gbar_D05-38440000-38860000	Gbar_A05-46900000-47620000	Gbar_A03-17820000-18040000								0 DPA
Gbar_D05-39000000-39440000	Gbar_A05-49040000-49200000	Gbar_A05-48660000-49040000	Gbar_A05-49200000-49500000	Gbar_A05-49500000-49720000						0 DPA
Gbar_D05-41280000-41640000	Gbar_A05-51760000-52300000	Gbar_A04-12300000-12580000								0 DPA
Gbar_D05-42000000-42500000	Gbar_A04-13260000-13640000	Gbar_A04-12800000-13260000								0 DPA
Gbar_D05-42500000-42740000	Gbar_A04-13640000-14020000	Gbar_A04-13260000-13640000								0 DPA
Gbar_D05-42740000-43060000	Gbar_A04-13640000-14020000	Gbar_A05-57840000-58160000								0 DPA
Gbar_D05-43380000-43560000	Gbar_A05-59060000-59220000	Gbar_A05-59220000-59580000								0 DPA
Gbar_D05-44540000-44700000	Gbar_A05-61380000-61580000	Gbar_A05-61580000-61760000								0 DPA
Gbar_D05-44700000-45060000	Gbar_A05-62400000-62780000	Gbar_A05-62780000-63100000								0 DPA
Gbar_D05-45260000-45500000	Gbar_A05-63700000-64060000	Gbar_A05-64060000-64400000								0 DPA
Gbar_D05-46220000-46640000	Gbar_A05-66300000-66420000	Gbar_A05-66420000-66940000	Gbar_A05-65880000-66300000							0 DPA
Gbar_D05-46640000-47020000	Gbar_A05-67400000-67900000	Gbar_A05-66420000-66940000	Gbar_A05-67080000-67400000							0 DPA
Gbar_D05-47600000-48180000	Gbar_A05-68760000-69180000	Gbar_A05-68300000-68480000	Gbar_A05-68480000-68760000							0 DPA
Gbar_D05-48180000-48520000	Gbar_A05-69180000-69460000	Gbar_A05-69460000-69660000								0 DPA
Gbar_D05-48900000-49500000	Gbar_A05-69900000-70380000	Gbar_A05-70380000-70760000								0 DPA
Gbar_D05-49500000-50100000	Gbar_A04-14020000-14500000	Gbar_A05-55560000-56020000	Gbar_A05-70760000-70900000	Gbar_A05-56580000-57260000						0 DPA
Gbar_D05-50260000-50500000	Gbar_A05-54220000-54840000	Gbar_A05-52300000-52700000								0 DPA
Gbar_D05-50700000-51220000	Gbar_A05-51000000-51760000	Gbar_A04-12300000-12580000	Gbar_A05-50500000-51000000							0 DPA
Gbar_D05-51220000-51420000	Gbar_A04-12300000-12580000	Gbar_A04-11960000-12300000								0 DPA
Gbar_D05-51560000-51880000	Gbar_A04-11440000-11960000	Gbar_A04-10920000-11440000								0 DPA
Gbar_D05-51880000-52120000	Gbar_A05-31140000-31320000	Gbar_A02-41660000-41900000								0 DPA
Gbar_D05-52420000-52660000	Gbar_A04-10480000-10920000	Gbar_A04-10220000-10480000								0 DPA
Gbar_D05-53180000-53380000	Gbar_A04-9800000-10060000	Gbar_A04-10060000-10220000	Gbar_A04-9540000-9800000							0 DPA
Gbar_D05-53660000-53840000	Gbar_A04-3500000-3660000	Gbar_A04-9220000-9540000								0 DPA
Gbar_D05-53840000-54240000	Gbar_A04-9220000-9540000	Gbar_A04-8200000-8680000								0 DPA
Gbar_D05-55460000-55700000	Gbar_A04-7540000-7740000	Gbar_A04-7260000-7540000								0 DPA
Gbar_D05-56380000-56580000	Gbar_A04-6540000-7260000	Gbar_A03-12500000-12880000	Gbar_A04-7260000-7540000							0 DPA
Gbar_D05-58600000-58940000	Gbar_A07-29540000-29840000	Gbar_A04-6540000-7260000	Gbar_A04-6060000-6540000							0 DPA
Gbar_D05-58940000-59140000	Gbar_A04-5600000-5880000	Gbar_A04-5880000-6060000								0 DPA
Gbar_D05-59140000-59360000	Gbar_A04-5600000-5880000	Gbar_A04-5420000-5600000								0 DPA
Gbar_D05-59580000-59980000	Gbar_A04-4880000-5260000	Gbar_A04-5260000-5420000								0 DPA
Gbar_D05-59980000-60160000	Gbar_A04-4760000-4880000	Gbar_A05-38280000-38560000	Gbar_A04-4880000-5260000							0 DPA
Gbar_D05-60780000-61360000	Gbar_A04-2780000-3060000	Gbar_A04-3500000-3660000	Gbar_A04-3660000-3940000	Gbar_A04-3180000-3400000						0 DPA
Gbar_D05-61360000-61560000	Gbar_A04-2640000-2780000	Gbar_A04-2280000-2640000	Gbar_A04-2780000-3060000							0 DPA
Gbar_D05-62160000-62360000	Gbar_A04-1320000-1460000	Gbar_A04-1460000-1920000								0 DPA
Gbar_D06-720000-1160000	Gbar_A06-1060000-1380000	Gbar_A06-740000-1060000								0 DPA
Gbar_D06-1360000-1520000	Gbar_A06-1380000-1500000	Gbar_A06-1060000-1380000								0 DPA
Gbar_D06-1700000-1940000	Gbar_A06-1720000-2320000	Gbar_A06-1500000-1720000								0 DPA
Gbar_D06-1940000-2200000	Gbar_A06-2320000-2560000	Gbar_A06-1720000-2320000								0 DPA
Gbar_D06-2400000-2980000	Gbar_A06-3140000-3400000	Gbar_A04-67280000-67560000	Gbar_A06-2560000-2760000	Gbar_A06-2760000-3140000						0 DPA
Gbar_D06-2980000-3340000	Gbar_A06-3400000-3760000	Gbar_A05-20120000-20600000	Gbar_A06-3140000-3400000	Gbar_A06-2760000-3140000						0 DPA
Gbar_D06-3500000-3760000	Gbar_A06-4000000-4320000	Gbar_A06-3760000-4000000								0 DPA
Gbar_D06-3760000-4260000	Gbar_A06-4000000-4320000	Gbar_A06-4320000-4440000	Gbar_A06-4440000-4660000							0 DPA
Gbar_D06-4700000-4840000	Gbar_A10-84340000-84600000	Gbar_A06-4660000-5060000								0 DPA
Gbar_D06-4840000-5040000	Gbar_A06-5760000-6020000	Gbar_A06-5420000-5760000	Gbar_A06-6020000-6380000	Gbar_A06-5160000-5420000						0 DPA
Gbar_D06-5040000-5340000	Gbar_A06-6020000-6380000	Gbar_A06-6380000-6680000	Gbar_A09-77100000-77680000							0 DPA
Gbar_D06-5860000-6140000	Gbar_A06-7180000-7360000	Gbar_A06-6680000-7180000	Gbar_A06-7360000-7640000							0 DPA
Gbar_D06-6300000-6620000	Gbar_A06-7820000-8060000	Gbar_A06-7640000-7820000								0 DPA
Gbar_D06-6620000-6800000	Gbar_A06-8060000-8300000	Gbar_A06-7820000-8060000								0 DPA
Gbar_D06-6800000-7160000	Gbar_A06-8920000-9400000	Gbar_A06-8660000-8920000	Gbar_A06-8500000-8660000	Gbar_A06-8060000-8300000	Gbar_A06-8300000-8500000					0 DPA
Gbar_D06-7300000-7580000	Gbar_A06-9400000-9560000	Gbar_A06-8920000-9400000								0 DPA
Gbar_D06-7580000-7780000	Gbar_A06-9740000-10020000	Gbar_A06-9400000-9560000								0 DPA
Gbar_D06-7780000-7940000	Gbar_A06-9740000-10020000	Gbar_A06-10020000-10260000								0 DPA
Gbar_D06-8400000-8700000	Gbar_A06-10620000-10920000	Gbar_A06-10260000-10620000								0 DPA
Gbar_D06-8700000-8880000	Gbar_A06-10920000-11400000	Gbar_A06-10620000-10920000								0 DPA
Gbar_D06-8880000-9160000	Gbar_A06-10920000-11400000	Gbar_A06-11400000-12020000								0 DPA
Gbar_D06-9320000-9760000	Gbar_A06-11400000-12020000	Gbar_A06-12260000-12560000								0 DPA
Gbar_D06-10180000-10440000	Gbar_A06-79840000-80100000	Gbar_A06-13900000-14160000	Gbar_A06-13740000-13900000							0 DPA
Gbar_D06-10440000-10800000	Gbar_A06-13900000-14160000	Gbar_A06-14360000-14640000	Gbar_A06-14160000-14360000	Gbar_A06-14640000-14800000						0 DPA
Gbar_D06-10800000-11100000	Gbar_A06-14920000-15240000	Gbar_A10-81900000-82220000	Gbar_A06-14800000-14920000	Gbar_A13-90260000-90480000						0 DPA
Gbar_D06-11860000-12080000	Gbar_A10-109140000-109300000	Gbar_A06-15920000-16220000								0 DPA
Gbar_D06-12080000-12420000	Gbar_A06-15920000-16220000	Gbar_A06-16220000-16560000	Gbar_A06-16560000-16720000							0 DPA
Gbar_D06-12420000-12720000	Gbar_A06-16560000-16720000	Gbar_A06-16720000-17080000								0 DPA
Gbar_D06-12720000-13000000	Gbar_A06-16720000-17080000	Gbar_A06-17480000-17780000	Gbar_A06-17080000-17340000	Gbar_A06-17340000-17480000						0 DPA
Gbar_D06-13000000-13260000	Gbar_A06-17780000-18180000	Gbar_A06-17480000-17780000								0 DPA
Gbar_D06-13260000-13420000	Gbar_A06-17780000-18180000	Gbar_A06-18180000-18360000								0 DPA
Gbar_D06-13420000-13740000	Gbar_A06-18180000-18360000	Gbar_A06-18600000-18820000	Gbar_A06-18820000-19060000							0 DPA
Gbar_D06-13740000-14080000	Gbar_A06-19060000-19220000	Gbar_A06-18820000-19060000	Gbar_A06-19220000-19460000	Gbar_A05-96280000-96700000						0 DPA
Gbar_D06-14080000-14240000	Gbar_A06-19780000-20200000	Gbar_A06-19460000-19780000	Gbar_A06-19220000-19460000							0 DPA
Gbar_D06-14380000-14720000	Gbar_A09-73620000-74220000	Gbar_A06-21340000-21620000	Gbar_A06-21060000-21340000	Gbar_A06-20200000-20660000						0 DPA
Gbar_D06-15320000-15580000	Gbar_A06-22320000-22440000	Gbar_A06-22440000-22640000								0 DPA
Gbar_D06-15580000-15820000	Gbar_A06-22640000-22840000	Gbar_A06-23220000-23580000								0 DPA
Gbar_D06-16060000-16340000	Gbar_A05-77960000-78320000	Gbar_A06-24180000-24540000	Gbar_A06-23580000-24180000							0 DPA
Gbar_D06-16340000-16460000	Gbar_A06-24860000-25100000	Gbar_A06-24540000-24860000								0 DPA
Gbar_D06-16460000-16820000	Gbar_A06-25100000-25400000	Gbar_A06-25400000-25640000								0 DPA
Gbar_D06-16820000-17400000	Gbar_A06-26260000-26460000	Gbar_A06-25640000-25800000	Gbar_A06-26800000-27140000	Gbar_A06-26460000-26800000						0 DPA
Gbar_D06-17620000-17940000	Gbar_A06-28340000-28480000	Gbar_A06-27700000-27960000								0 DPA
Gbar_D06-18340000-18640000	Gbar_A06-28920000-29280000	Gbar_A06-29280000-29780000								0 DPA
Gbar_D06-18800000-19120000	Gbar_A06-30060000-30320000	Gbar_A06-29280000-29780000	Gbar_A06-29780000-30060000							0 DPA
Gbar_D06-19120000-19300000	Gbar_A06-30320000-30680000	Gbar_A06-30060000-30320000								0 DPA
Gbar_D06-20040000-20360000	Gbar_A06-31840000-32140000	Gbar_A06-31600000-31840000								0 DPA
Gbar_D06-20740000-20960000	Gbar_A06-32680000-33060000	Gbar_A06-33060000-33340000								0 DPA
Gbar_D06-21380000-21680000	Gbar_A06-33780000-33920000	Gbar_A06-34060000-34280000	Gbar_A06-33340000-33780000	Gbar_A12-27560000-27800000	Gbar_A06-33920000-34060000					0 DPA
Gbar_D06-22140000-22340000	Gbar_A06-34720000-34980000	Gbar_A06-34980000-35260000								0 DPA
Gbar_D06-22340000-22540000	Gbar_A06-35820000-35960000	Gbar_A06-35260000-35620000	Gbar_A06-35620000-35820000							0 DPA
Gbar_D06-22540000-22860000	Gbar_A06-35960000-36220000	Gbar_A06-36220000-36580000								0 DPA
Gbar_D06-23040000-23360000	Gbar_A06-36840000-37200000	Gbar_A06-37200000-37540000								0 DPA
Gbar_D06-23360000-23540000	Gbar_A06-37200000-37540000	Gbar_A06-37720000-38260000								0 DPA
Gbar_D06-23820000-24040000	Gbar_A06-38380000-38600000	Gbar_A06-38260000-38380000								0 DPA
Gbar_D06-24040000-24300000	Gbar_A06-41480000-41780000	Gbar_A06-41780000-41980000								0 DPA
Gbar_D06-24640000-24820000	Gbar_A06-42120000-42300000	Gbar_A05-7520000-7920000								0 DPA
Gbar_D06-25000000-25380000	Gbar_A06-42760000-42940000	Gbar_A06-42940000-43260000	Gbar_A06-43260000-43600000							0 DPA
Gbar_D06-25380000-25600000	Gbar_A06-43980000-44140000	Gbar_A06-44580000-44920000	Gbar_A06-43600000-43980000							0 DPA
Gbar_D06-25820000-26020000	Gbar_A06-46080000-46360000	Gbar_A01-89040000-89700000	Gbar_A06-44580000-44920000	Gbar_A06-44920000-45040000						0 DPA
Gbar_D06-26020000-26380000	Gbar_A06-46080000-46360000	Gbar_A06-45780000-46080000								0 DPA
Gbar_D06-26380000-27080000	Gbar_A06-41480000-41780000	Gbar_A06-41080000-41480000	Gbar_A06-40680000-41080000	Gbar_A06-46920000-47460000	Gbar_A06-46600000-46920000					0 DPA
Gbar_D06-27080000-27400000	Gbar_A06-38600000-38720000	Gbar_A12-56880000-57980000	Gbar_A06-39520000-39800000	Gbar_A06-39940000-40380000						0 DPA
Gbar_D06-27880000-28300000	Gbar_A06-48180000-48500000	Gbar_A06-47920000-48180000	Gbar_A06-48500000-48720000							0 DPA
Gbar_D06-28300000-28480000	Gbar_A06-48180000-48500000	Gbar_A06-49500000-49940000								0 DPA
Gbar_D06-28480000-28800000	Gbar_A06-49940000-50140000	Gbar_A06-49500000-49940000								0 DPA
Gbar_D06-28800000-29100000	Gbar_A06-49940000-50140000	Gbar_A06-50380000-50520000	Gbar_A06-50520000-50760000							0 DPA
Gbar_D06-29340000-29520000	Gbar_A06-51440000-51800000	Gbar_A06-51080000-51440000								0 DPA
Gbar_D06-30280000-30640000	Gbar_A06-52300000-52420000	Gbar_A06-51800000-52060000								0 DPA
Gbar_D06-30640000-30980000	Gbar_A06-54380000-54580000	Gbar_A06-52600000-52920000								0 DPA
Gbar_D06-30980000-31740000	Gbar_A06-55280000-55660000	Gbar_A06-53640000-53920000	Gbar_A06-52920000-53640000	Gbar_A06-54160000-54380000						0 DPA
Gbar_D06-32620000-32840000	Gbar_A06-56620000-57020000	Gbar_A06-61960000-62500000								0 DPA
Gbar_D06-32840000-33220000	Gbar_A06-61960000-62500000	Gbar_A06-61160000-61280000								0 DPA
Gbar_D06-33920000-34240000	Gbar_A06-69620000-69940000	Gbar_A06-68640000-69620000								0 DPA
Gbar_D06-34840000-35160000	Gbar_A06-57440000-57960000	Gbar_A06-62500000-62900000	Gbar_A06-58740000-58980000							0 DPA
Gbar_D06-36580000-36880000	Gbar_A06-64440000-64660000	Gbar_A06-64660000-64960000								0 DPA
Gbar_D06-36880000-37140000	Gbar_A06-64180000-64440000	Gbar_A06-63780000-64020000	Gbar_A06-64020000-64180000							0 DPA
Gbar_D06-37400000-38000000	Gbar_A06-60360000-60960000	Gbar_A06-63780000-64020000								0 DPA
Gbar_D06-38120000-38560000	Gbar_A06-70260000-70580000	Gbar_A06-70580000-70740000	Gbar_A06-69940000-70260000							0 DPA
Gbar_D06-39160000-39320000	Gbar_A06-83800000-84220000	Gbar_A06-72020000-72240000								0 DPA
Gbar_D06-39320000-39500000	Gbar_A06-83280000-83800000	Gbar_A04-23120000-23240000								0 DPA
Gbar_D06-39660000-39940000	Gbar_A06-81600000-82020000	Gbar_A06-82760000-83280000								0 DPA
Gbar_D06-39940000-40360000	Gbar_A06-80940000-81240000	Gbar_A06-81440000-81600000								0 DPA
Gbar_D06-40520000-40780000	Gbar_A06-80260000-80560000	Gbar_A06-80560000-80800000								0 DPA
Gbar_D06-41940000-42280000	Gbar_A06-78320000-78460000	Gbar_A06-77920000-78320000	Gbar_A06-78460000-78760000							0 DPA
Gbar_D06-42280000-42500000	Gbar_A06-77760000-77920000	Gbar_A06-77920000-78320000								0 DPA
Gbar_D06-42500000-42860000	Gbar_A06-77760000-77920000	Gbar_A06-77400000-77760000	Gbar_A06-76660000-76980000							0 DPA
Gbar_D06-43660000-44160000	Gbar_A06-94060000-94460000	Gbar_A06-94940000-95260000	Gbar_A06-94460000-94940000							0 DPA
Gbar_D06-44500000-44700000	Gbar_A06-93140000-93420000	Gbar_A06-93860000-94060000								0 DPA
Gbar_D06-44700000-45000000	Gbar_A06-92800000-93140000	Gbar_A06-93140000-93420000								0 DPA
Gbar_D06-45000000-45500000	Gbar_A06-92260000-92660000	Gbar_A06-86780000-87300000	Gbar_A06-91680000-92260000	Gbar_A06-87760000-88080000	Gbar_A06-88080000-88360000					0 DPA
Gbar_D06-45500000-45840000	Gbar_A06-88560000-88980000	Gbar_A06-88980000-89380000								0 DPA
Gbar_D06-45840000-46340000	Gbar_A06-89520000-89700000	Gbar_A06-89700000-90120000	Gbar_A06-88980000-89380000	Gbar_A06-90120000-90580000						0 DPA
Gbar_D06-46540000-46820000	Gbar_A06-90580000-91060000	Gbar_A06-91480000-91680000	Gbar_A06-90120000-90580000							0 DPA
Gbar_D06-47660000-48080000	Gbar_A06-95420000-95700000	Gbar_A06-84220000-84460000	Gbar_A06-94940000-95260000	Gbar_A06-95260000-95420000						0 DPA
Gbar_D06-48260000-48700000	Gbar_A06-95420000-95700000	Gbar_A06-96340000-96560000	Gbar_A06-95700000-96100000							0 DPA
Gbar_D06-48700000-49120000	Gbar_A06-97480000-97760000	Gbar_A06-96560000-96780000	Gbar_A06-96340000-96560000	Gbar_A06-96780000-97080000						0 DPA
Gbar_D06-49120000-49280000	Gbar_A06-97940000-98300000	Gbar_A06-97760000-97940000								0 DPA
Gbar_D06-49400000-49660000	Gbar_A06-99500000-99740000	Gbar_A06-99220000-99500000								0 DPA
Gbar_D06-49660000-49860000	Gbar_A06-98760000-98940000	Gbar_A06-98940000-99220000								0 DPA
Gbar_D06-49860000-50000000	Gbar_A06-99740000-100020000	Gbar_A08-23560000-23860000								0 DPA
Gbar_D06-50000000-50280000	Gbar_A06-99740000-100020000	Gbar_A06-97940000-98300000	Gbar_A06-99500000-99740000							0 DPA
Gbar_D06-50280000-50580000	Gbar_A06-98300000-98440000	Gbar_A06-98440000-98760000								0 DPA
Gbar_D06-50800000-51100000	Gbar_A06-100020000-100400000	Gbar_A06-100760000-101300000								0 DPA
Gbar_D06-51100000-51560000	Gbar_A06-101300000-101500000	Gbar_A06-100540000-100760000	Gbar_A06-101500000-101680000							0 DPA
Gbar_D06-51560000-51840000	Gbar_A06-101680000-101880000	Gbar_A06-101500000-101680000								0 DPA
Gbar_D06-52020000-52360000	Gbar_A06-102700000-103060000	Gbar_A06-102340000-102700000								0 DPA
Gbar_D06-52360000-52560000	Gbar_A06-102700000-103060000	Gbar_A06-102340000-102700000								0 DPA
Gbar_D06-52560000-52780000	Gbar_A06-102700000-103060000	Gbar_A06-103240000-103620000	Gbar_A06-103060000-103240000							0 DPA
Gbar_D06-52780000-53060000	Gbar_A06-103620000-103940000	Gbar_A06-103240000-103620000								0 DPA
Gbar_D06-53060000-53460000	Gbar_A06-103620000-103940000	Gbar_A06-103940000-104260000								0 DPA
Gbar_D06-53460000-53800000	Gbar_A06-104260000-104480000	Gbar_A06-104800000-105000000								0 DPA
Gbar_D06-53800000-54060000	Gbar_A08-10220000-10460000	Gbar_A06-104800000-105000000	Gbar_A06-105000000-105200000							0 DPA
Gbar_D06-54060000-54320000	Gbar_A06-105400000-105580000	Gbar_A06-105200000-105400000								0 DPA
Gbar_D06-54640000-54880000	Gbar_A06-105580000-106060000	Gbar_A06-106060000-106460000								0 DPA
Gbar_D06-55160000-55500000	Gbar_A06-106460000-106660000	Gbar_A06-107140000-107600000								0 DPA
Gbar_D06-55500000-56000000	Gbar_A06-107600000-107940000	Gbar_A06-107140000-107600000								0 DPA
Gbar_D06-56000000-56120000	Gbar_A06-107940000-108200000	Gbar_A06-107600000-107940000								0 DPA
Gbar_D06-56120000-56340000	Gbar_A06-107940000-108200000	Gbar_A06-108200000-108380000								0 DPA
Gbar_D06-56340000-56540000	Gbar_A06-108200000-108380000	Gbar_A06-108380000-108620000								0 DPA
Gbar_D06-56540000-56840000	Gbar_A06-108900000-109180000	Gbar_A06-108620000-108900000	Gbar_A06-108380000-108620000							0 DPA
Gbar_D06-56980000-57280000	Gbar_A06-111960000-112300000	Gbar_A06-109180000-109500000								0 DPA
Gbar_D06-57280000-57480000	Gbar_A06-109780000-110020000	Gbar_A06-109180000-109500000	Gbar_A06-109500000-109780000							0 DPA
Gbar_D06-57480000-58000000	Gbar_A06-110020000-110260000	Gbar_A06-109500000-109780000	Gbar_A06-109780000-110020000	Gbar_A06-110260000-110440000						0 DPA
Gbar_D06-58100000-58520000	Gbar_A06-110720000-110880000	Gbar_A06-109780000-110020000	Gbar_A06-110440000-110720000							0 DPA
Gbar_D06-59180000-59320000	Gbar_A06-111220000-111400000	Gbar_A06-110880000-111220000								0 DPA
Gbar_D06-59680000-59880000	Gbar_A06-111760000-111960000	Gbar_A06-111960000-112300000								0 DPA
Gbar_D06-60180000-60680000	Gbar_A06-112300000-112640000	Gbar_A06-111960000-112300000	Gbar_A06-112640000-112940000							0 DPA
Gbar_D06-60680000-60920000	Gbar_A06-112940000-113140000	Gbar_A06-112640000-112940000								0 DPA
Gbar_D06-60920000-61160000	Gbar_A06-113400000-113640000	Gbar_A06-113140000-113400000								0 DPA
Gbar_D06-61620000-62100000	Gbar_A06-114220000-114400000	Gbar_A06-113800000-114220000								0 DPA
Gbar_D06-62100000-62420000	Gbar_A06-114400000-114560000	Gbar_A06-114220000-114400000								0 DPA
Gbar_D07-520000-1120000	Gbar_A07-620000-800000	Gbar_A07-1220000-1660000	Gbar_A07-940000-1220000	Gbar_A07-800000-940000						0 DPA
Gbar_D07-1480000-2000000	Gbar_A07-2120000-2240000	Gbar_A07-1660000-1820000	Gbar_A07-1820000-2120000							0 DPA
Gbar_D07-2000000-2400000	Gbar_A07-2240000-2420000	Gbar_A07-2420000-2640000								0 DPA
Gbar_D07-2400000-2780000	Gbar_A07-2860000-3320000	Gbar_A07-2420000-2640000	Gbar_A07-2640000-2860000							0 DPA
Gbar_D07-3280000-3540000	Gbar_A07-3320000-3760000	Gbar_A07-3760000-3980000								0 DPA
Gbar_D07-3900000-4080000	Gbar_A07-4160000-4660000	Gbar_A06-37720000-38260000								0 DPA
Gbar_D07-4080000-4440000	Gbar_A07-4160000-4660000	Gbar_A07-4660000-4960000								0 DPA
Gbar_D07-4800000-4960000	Gbar_A07-5260000-5460000	Gbar_A07-4960000-5260000								0 DPA
Gbar_D07-4960000-5360000	Gbar_A07-5260000-5460000	Gbar_A13-3520000-3760000	Gbar_A07-5460000-5740000							0 DPA
Gbar_D07-5360000-5560000	Gbar_A07-5460000-5740000	Gbar_A07-5920000-6280000	Gbar_A07-5740000-5920000							0 DPA
Gbar_D07-5560000-5880000	Gbar_A07-5920000-6280000	Gbar_A07-6280000-6540000								0 DPA
Gbar_D07-5880000-6160000	Gbar_A07-6540000-6780000	Gbar_A07-6280000-6540000								0 DPA
Gbar_D07-6160000-6480000	Gbar_A07-6540000-6780000	Gbar_A07-6780000-7420000								0 DPA
Gbar_D07-6660000-6840000	Gbar_A07-6780000-7420000	Gbar_A07-7420000-7580000								0 DPA
Gbar_D07-6840000-7400000	Gbar_A07-7920000-8200000	Gbar_A07-7760000-7920000	Gbar_A07-7580000-7760000	Gbar_A07-7420000-7580000						0 DPA
Gbar_D07-7400000-7660000	Gbar_A07-8500000-8660000	Gbar_A07-8200000-8500000								0 DPA
Gbar_D07-7660000-7860000	Gbar_A08-115480000-115800000	Gbar_A07-8500000-8660000	Gbar_A07-8660000-8840000							0 DPA
Gbar_D07-8040000-8260000	Gbar_A07-9060000-9260000	Gbar_A07-8840000-9060000								0 DPA
Gbar_D07-8500000-9140000	Gbar_A07-9880000-10120000	Gbar_A07-9260000-9880000	Gbar_A07-10120000-10520000							0 DPA
Gbar_D07-9280000-9680000	Gbar_A07-11060000-11280000	Gbar_A07-10720000-10920000	Gbar_A07-10520000-10720000	Gbar_A07-10920000-11060000						0 DPA
Gbar_D07-9680000-10000000	Gbar_A07-11280000-11700000	Gbar_A07-11060000-11280000								0 DPA
Gbar_D07-10000000-10340000	Gbar_A07-11700000-11920000	Gbar_A07-11920000-12060000	Gbar_A07-12060000-12340000							0 DPA
Gbar_D07-10340000-10720000	Gbar_A07-12340000-13040000	Gbar_A07-12060000-12340000								0 DPA
Gbar_D07-10900000-11160000	Gbar_A07-13660000-13800000	Gbar_A07-13040000-13220000								0 DPA
Gbar_D07-11160000-11320000	Gbar_A07-13660000-13800000	Gbar_A07-14000000-14400000	Gbar_A07-13800000-14000000							0 DPA
Gbar_D07-11320000-11660000	Gbar_A11-200000-840000	Gbar_A07-14400000-14860000	Gbar_A07-14000000-14400000							0 DPA
Gbar_D07-11660000-12000000	Gbar_A07-14400000-14860000	Gbar_A07-14860000-15020000								0 DPA
Gbar_D07-12180000-12440000	Gbar_A07-15220000-15460000	Gbar_A07-15020000-15220000								0 DPA
Gbar_D07-13040000-13460000	Gbar_A07-15740000-16160000	Gbar_A07-16340000-16680000	Gbar_A07-16680000-16880000	Gbar_A07-16160000-16340000						0 DPA
Gbar_D07-13460000-13700000	Gbar_A07-16680000-16880000	Gbar_A07-16880000-17080000								0 DPA
Gbar_D07-13700000-13920000	Gbar_A07-16880000-17080000	Gbar_A07-17080000-17260000								0 DPA
Gbar_D07-13920000-14160000	Gbar_A07-17260000-17540000	Gbar_A07-17540000-17640000								0 DPA
Gbar_D07-14160000-14660000	Gbar_A07-18060000-18360000	Gbar_A07-18360000-18600000	Gbar_A07-17640000-18060000	Gbar_A07-17540000-17640000						0 DPA
Gbar_D07-15480000-15580000	Gbar_A07-19560000-20020000	Gbar_A07-19200000-19560000								0 DPA
Gbar_D07-16060000-16300000	Gbar_A07-20520000-20740000	Gbar_A07-20360000-20520000	Gbar_A11-44260000-44500000	Gbar_A07-20240000-20360000						0 DPA
Gbar_D07-16300000-16520000	Gbar_A07-20520000-20740000	Gbar_A07-20740000-20980000								0 DPA
Gbar_D07-16520000-16740000	Gbar_A07-20740000-20980000	Gbar_A07-20980000-21140000								0 DPA
Gbar_D07-16920000-17120000	Gbar_A07-21540000-21740000	Gbar_A07-21400000-21540000								0 DPA
Gbar_D07-17120000-17360000	Gbar_A07-21740000-22000000	Gbar_A07-21540000-21740000								0 DPA
Gbar_D07-17360000-17680000	Gbar_A07-21740000-22000000	Gbar_A07-22000000-22540000								0 DPA
Gbar_D07-17680000-17900000	Gbar_A07-22540000-22780000	Gbar_A07-22000000-22540000								0 DPA
Gbar_D07-17900000-18060000	Gbar_A07-22540000-22780000	Gbar_A07-22780000-22920000								0 DPA
Gbar_D07-18060000-18320000	Gbar_A07-22920000-23400000	Gbar_A07-23400000-23580000								0 DPA
Gbar_D07-18940000-19300000	Gbar_A07-24460000-24760000	Gbar_A07-24140000-24460000								0 DPA
Gbar_D07-19300000-19500000	Gbar_A07-24460000-24760000	Gbar_A07-24760000-24920000								0 DPA
[truncated: 9,253 more rows]
