# Supplementary material for: Dynamic 3D genome architecture of cotton fiber reveals subgenome-coordinated chromatin topology for 4-staged single-cell differentiation
Source: Genome Biol. 2022 Feb 3;23:45. doi: 10.1186/s13059-022-02616-y (PMC8812185; doi:10.1186/s13059-022-02616-y)
Supplement: Supplementary file 14 — Additional file 14: Table S13. Conserved or differential TAD-like structure boundaries calculated by TADCompare. [file 13059_2022_2616_MOESM14_ESM.xlsx]

## Sheet: Table S13
Table S13. Conserved or differential TAD-like structure boundaries calculated by TADCompare.
Boundary	Gap_Score	TAD_Score1	TAD_Score2	Difference	Enriched_In	Type	days	Chr
740000	-3.01805	0.917174	2.10193	Differential	Matrix 2	Split	0DPA_5DPA	Gbar_A01
1000000	0.455428	2.16626	2.04234	Non-Differential	Matrix 1	Non-Differential	0DPA_5DPA	Gbar_A01
1660000	-0.525792	1.53746	1.77666	Non-Differential	Matrix 2	Non-Differential	0DPA_5DPA	Gbar_A01
2220000	1.34564	2.22162	1.756	Non-Differential	Matrix 1	Non-Differential	0DPA_5DPA	Gbar_A01
2240000	0.793126	1.52934	1.26014	Non-Differential	Matrix 1	Non-Differential	0DPA_5DPA	Gbar_A01
2940000	0.545109	3.02554	2.88752	Non-Differential	Matrix 1	Non-Differential	0DPA_5DPA	Gbar_A01
3180000	1.64687	1.86279	1.27256	Non-Differential	Matrix 1	Non-Differential	0DPA_5DPA	Gbar_A01
3760000	0.109944	4.08104	4.13582	Non-Differential	Matrix 1	Non-Differential	0DPA_5DPA	Gbar_A01
4020000	-0.587478	1.71058	1.97767	Non-Differential	Matrix 2	Non-Differential	0DPA_5DPA	Gbar_A01
4420000	1.04194	3.74445	3.4321	Non-Differential	Matrix 1	Non-Differential	0DPA_5DPA	Gbar_A01
4640000	1.3843	2.73898	2.27078	Non-Differential	Matrix 1	Non-Differential	0DPA_5DPA	Gbar_A01
4660000	-0.756602	1.39876	1.72359	Non-Differential	Matrix 2	Non-Differential	0DPA_5DPA	Gbar_A01
4940000	-0.342609	1.51558	1.68368	Non-Differential	Matrix 2	Non-Differential	0DPA_5DPA	Gbar_A01
4960000	0.524649	2.18155	2.03132	Non-Differential	Matrix 1	Non-Differential	0DPA_5DPA	Gbar_A01
5240000	2.86927	2.37756	1.32857	Differential	Matrix 1	Split	0DPA_5DPA	Gbar_A01
5300000	-0.911392	1.87544	2.27127	Non-Differential	Matrix 2	Non-Differential	0DPA_5DPA	Gbar_A01
5580000	2.49653	2.79095	1.89542	Differential	Matrix 1	Strength Change	0DPA_5DPA	Gbar_A01
5860000	1.16298	2.27568	1.88173	Non-Differential	Matrix 1	Non-Differential	0DPA_5DPA	Gbar_A01
6180000	0.421552	3.5538	3.47597	Non-Differential	Matrix 1	Non-Differential	0DPA_5DPA	Gbar_A01
6720000	0.859917	1.64787	1.35575	Non-Differential	Matrix 1	Non-Differential	0DPA_5DPA	Gbar_A01
7280000	1.96121	2.32004	1.61957	Non-Differential	Matrix 1	Non-Differential	0DPA_5DPA	Gbar_A01
7700000	-1.58235	2.79196	3.46814	Non-Differential	Matrix 2	Non-Differential	0DPA_5DPA	Gbar_A01
7940000	-2.00037	2.31012	3.1359	Differential	Matrix 2	Strength Change	0DPA_5DPA	Gbar_A01
8300000	0.564586	1.78166	1.60652	Non-Differential	Matrix 1	Non-Differential	0DPA_5DPA	Gbar_A01
8600000	0.352348	1.63198	1.53506	Non-Differential	Matrix 1	Non-Differential	0DPA_5DPA	Gbar_A01
8620000	0.389393	2.13424	2.035	Non-Differential	Matrix 1	Non-Differential	0DPA_5DPA	Gbar_A01
8900000	-0.0606335	3.78646	3.89996	Non-Differential	Matrix 2	Non-Differential	0DPA_5DPA	Gbar_A01
9160000	-1.62372	1.07291	1.7241	Non-Differential	Matrix 2	Non-Differential	0DPA_5DPA	Gbar_A01
9480000	4.23463	4.09321	2.55895	Differential	Matrix 1	Strength Change	0DPA_5DPA	Gbar_A01
9760000	0.603745	2.12562	1.94359	Non-Differential	Matrix 1	Non-Differential	0DPA_5DPA	Gbar_A01
10100000	1.72665	2.48194	1.8757	Non-Differential	Matrix 1	Non-Differential	0DPA_5DPA	Gbar_A01
10380000	-0.968413	2.27978	2.7072	Non-Differential	Matrix 2	Non-Differential	0DPA_5DPA	Gbar_A01
10960000	2.1895	4.99412	4.26934	Differential	Matrix 1	Strength Change	0DPA_5DPA	Gbar_A01
11300000	1.14814	3.64391	3.28826	Non-Differential	Matrix 1	Non-Differential	0DPA_5DPA	Gbar_A01
11600000	1.7108	1.81729	1.20134	Non-Differential	Matrix 1	Non-Differential	0DPA_5DPA	Gbar_A01
11820000	0.340912	2.11111	2.03	Non-Differential	Matrix 1	Non-Differential	0DPA_5DPA	Gbar_A01
12780000	-1.05983	1.36995	1.81094	Non-Differential	Matrix 2	Non-Differential	0DPA_5DPA	Gbar_A01
12800000	1.31277	2.09871	1.64283	Non-Differential	Matrix 1	Non-Differential	0DPA_5DPA	Gbar_A01
13100000	2.21861	1.99576	1.18839	Differential	Matrix 1	Split	0DPA_5DPA	Gbar_A01
13120000	-1.76344	1.50831	2.22371	Non-Differential	Matrix 2	Non-Differential	0DPA_5DPA	Gbar_A01
13340000	1.05241	3.21557	2.8866	Non-Differential	Matrix 1	Non-Differential	0DPA_5DPA	Gbar_A01
14200000	2.19229	1.72375	0.920043	Differential	Matrix 1	Split	0DPA_5DPA	Gbar_A01
14320000	-1.21685	1.26217	1.76109	Non-Differential	Matrix 2	Non-Differential	0DPA_5DPA	Gbar_A01
14640000	-4.60409	0.425911	2.21011	Differential	Matrix 2	Complex	0DPA_5DPA	Gbar_A01
14780000	-3.54289	1.05479	2.44505	Differential	Matrix 2	Complex	0DPA_5DPA	Gbar_A01
15460000	1.17256	2.59098	2.20084	Non-Differential	Matrix 1	Non-Differential	0DPA_5DPA	Gbar_A01
15740000	0.646373	2.27897	2.08416	Non-Differential	Matrix 1	Non-Differential	0DPA_5DPA	Gbar_A01
16080000	-2.13425	2.26552	3.14183	Differential	Matrix 2	Strength Change	0DPA_5DPA	Gbar_A01
16320000	1.07122	2.50236	2.14917	Non-Differential	Matrix 1	Non-Differential	0DPA_5DPA	Gbar_A01
16340000	-1.29813	1.15671	1.68445	Non-Differential	Matrix 2	Non-Differential	0DPA_5DPA	Gbar_A01
16780000	-0.352702	1.83402	2.01359	Non-Differential	Matrix 2	Non-Differential	0DPA_5DPA	Gbar_A01
17040000	-0.652207	1.40682	1.69162	Non-Differential	Matrix 2	Non-Differential	0DPA_5DPA	Gbar_A01
17060000	-0.926854	1.76768	2.1669	Non-Differential	Matrix 2	Non-Differential	0DPA_5DPA	Gbar_A01
17260000	1.52281	2.78095	2.26038	Non-Differential	Matrix 1	Non-Differential	0DPA_5DPA	Gbar_A01
17520000	-1.84325	1.71836	2.46951	Non-Differential	Matrix 2	Non-Differential	0DPA_5DPA	Gbar_A01
17540000	1.90128	3.17033	2.5132	Non-Differential	Matrix 1	Non-Differential	0DPA_5DPA	Gbar_A01
17780000	2.80231	2.50563	1.48548	Differential	Matrix 1	Split	0DPA_5DPA	Gbar_A01
18220000	0.112462	4.35306	4.41335	Non-Differential	Matrix 1	Non-Differential	0DPA_5DPA	Gbar_A01
18440000	0.380931	2.47873	2.39096	Non-Differential	Matrix 1	Non-Differential	0DPA_5DPA	Gbar_A01
18800000	0.0976637	3.49699	3.54261	Non-Differential	Matrix 1	Non-Differential	0DPA_5DPA	Gbar_A01
18820000	0.831645	1.78389	1.5059	Non-Differential	Matrix 1	Non-Differential	0DPA_5DPA	Gbar_A01
19060000	0.781285	1.66741	1.40606	Non-Differential	Matrix 1	Non-Differential	0DPA_5DPA	Gbar_A01
19080000	1.41429	1.67672	1.17167	Non-Differential	Matrix 1	Non-Differential	0DPA_5DPA	Gbar_A01
19400000	-0.715777	3.0091	3.35654	Non-Differential	Matrix 2	Non-Differential	0DPA_5DPA	Gbar_A01
19680000	-3.40499	1.78336	3.13783	Differential	Matrix 2	Strength Change	0DPA_5DPA	Gbar_A01
19800000	2.71858	3.30525	2.33641	Differential	Matrix 1	Strength Change	0DPA_5DPA	Gbar_A01
19980000	0.138015	2.59576	2.60437	Non-Differential	Matrix 1	Non-Differential	0DPA_5DPA	Gbar_A01
20320000	1.61669	3.08626	2.53678	Non-Differential	Matrix 1	Non-Differential	0DPA_5DPA	Gbar_A01
20600000	0.0361929	4.20564	4.29181	Non-Differential	Matrix 1	Non-Differential	0DPA_5DPA	Gbar_A01
21240000	1.91199	5.04505	4.42842	Non-Differential	Matrix 1	Non-Differential	0DPA_5DPA	Gbar_A01
21520000	-0.4854	4.68243	4.98093	Non-Differential	Matrix 2	Non-Differential	0DPA_5DPA	Gbar_A01
21740000	0.016005	1.62288	1.65535	Non-Differential	Matrix 1	Non-Differential	0DPA_5DPA	Gbar_A01
21960000	1.04396	2.06814	1.71512	Non-Differential	Matrix 1	Non-Differential	0DPA_5DPA	Gbar_A01
21980000	0.394236	3.07584	2.99716	Non-Differential	Matrix 1	Non-Differential	0DPA_5DPA	Gbar_A01
22380000	-4.26655	0.962581	2.62949	Differential	Matrix 2	Merge	0DPA_5DPA	Gbar_A01
23020000	-1.29438	2.3053	2.85893	Non-Differential	Matrix 2	Non-Differential	0DPA_5DPA	Gbar_A01
23340000	0.221789	5.93277	5.98854	Non-Differential	Matrix 1	Non-Differential	0DPA_5DPA	Gbar_A01
23460000	3.34257	1.71872	0.471672	Differential	Matrix 1	Complex	0DPA_5DPA	Gbar_A01
23480000	2.35114	2.1032	1.24732	Differential	Matrix 1	Complex	0DPA_5DPA	Gbar_A01
23580000	0.30101	2.51912	2.4631	Non-Differential	Matrix 1	Non-Differential	0DPA_5DPA	Gbar_A01
23600000	-0.620045	2.16874	2.45928	Non-Differential	Matrix 2	Non-Differential	0DPA_5DPA	Gbar_A01
23880000	0.224714	1.84418	1.80149	Non-Differential	Matrix 1	Non-Differential	0DPA_5DPA	Gbar_A01
23920000	-0.0732748	1.74569	1.81548	Non-Differential	Matrix 2	Non-Differential	0DPA_5DPA	Gbar_A01
24220000	0.310868	1.62008	1.53886	Non-Differential	Matrix 1	Non-Differential	0DPA_5DPA	Gbar_A01
24460000	0.117547	2.07315	2.07721	Non-Differential	Matrix 1	Non-Differential	0DPA_5DPA	Gbar_A01
24480000	-0.0696808	1.86582	1.93709	Non-Differential	Matrix 2	Non-Differential	0DPA_5DPA	Gbar_A01
24640000	1.6693	1.64654	1.04252	Non-Differential	Matrix 1	Non-Differential	0DPA_5DPA	Gbar_A01
24660000	1.97517	2.68054	1.98327	Non-Differential	Matrix 1	Non-Differential	0DPA_5DPA	Gbar_A01
24760000	-0.912194	2.9045	3.32513	Non-Differential	Matrix 2	Non-Differential	0DPA_5DPA	Gbar_A01
24940000	2.01168	2.80346	2.09505	Differential	Matrix 1	Strength Change	0DPA_5DPA	Gbar_A01
24960000	0.0771558	2.72392	2.75904	Non-Differential	Matrix 1	Non-Differential	0DPA_5DPA	Gbar_A01
25040000	0.905046	2.51939	2.23063	Non-Differential	Matrix 1	Non-Differential	0DPA_5DPA	Gbar_A01
25500000	1.2637	2.26411	1.83107	Non-Differential	Matrix 1	Non-Differential	0DPA_5DPA	Gbar_A01
25520000	-1.92099	2.96448	3.77525	Non-Differential	Matrix 2	Non-Differential	0DPA_5DPA	Gbar_A01
25720000	1.15284	4.06883	3.72147	Non-Differential	Matrix 1	Non-Differential	0DPA_5DPA	Gbar_A01
25960000	2.79013	1.95714	0.928631	Shifted	Matrix 1	Shifted	0DPA_5DPA	Gbar_A01
26000000	-3.03226	1.1663	2.36246	Shifted	Matrix 2	Shifted	0DPA_5DPA	Gbar_A01
26420000	1.20009	1.66873	1.24604	Non-Differential	Matrix 1	Non-Differential	0DPA_5DPA	Gbar_A01
26440000	0.746206	3.30567	3.09684	Non-Differential	Matrix 1	Non-Differential	0DPA_5DPA	Gbar_A01
26660000	1.22778	2.15262	1.73077	Non-Differential	Matrix 1	Non-Differential	0DPA_5DPA	Gbar_A01
26880000	-0.0228604	3.06367	3.14541	Non-Differential	Matrix 2	Non-Differential	0DPA_5DPA	Gbar_A01
27280000	-1.19646	2.32149	2.83778	Non-Differential	Matrix 2	Non-Differential	0DPA_5DPA	Gbar_A01
27300000	1.38049	1.92022	1.434	Non-Differential	Matrix 1	Non-Differential	0DPA_5DPA	Gbar_A01
27880000	-10.1369	0.152781	4.06238	Differential	Matrix 2	Merge	0DPA_5DPA	Gbar_A01
28300000	-0.488555	4.18353	4.47137	Non-Differential	Matrix 2	Non-Differential	0DPA_5DPA	Gbar_A01
28720000	0.0892757	2.30418	2.32463	Non-Differential	Matrix 1	Non-Differential	0DPA_5DPA	Gbar_A01
29120000	1.21323	2.46748	2.05873	Non-Differential	Matrix 1	Non-Differential	0DPA_5DPA	Gbar_A01
29640000	0.997516	1.63554	1.29011	Non-Differential	Matrix 1	Non-Differential	0DPA_5DPA	Gbar_A01
29940000	-1.97072	0.816218	1.59501	Non-Differential	Matrix 2	Non-Differential	0DPA_5DPA	Gbar_A01
30580000	-1.36367	2.47676	3.06117	Non-Differential	Matrix 2	Non-Differential	0DPA_5DPA	Gbar_A01
30820000	0.747743	3.98501	3.79175	Non-Differential	Matrix 1	Non-Differential	0DPA_5DPA	Gbar_A01
30840000	-0.913176	1.1572	1.53661	Non-Differential	Matrix 2	Non-Differential	0DPA_5DPA	Gbar_A01
31120000	0.857831	3.13788	2.88204	Non-Differential	Matrix 1	Non-Differential	0DPA_5DPA	Gbar_A01
31140000	-0.661769	1.81314	2.11129	Non-Differential	Matrix 2	Non-Differential	0DPA_5DPA	Gbar_A01
31360000	-0.459524	2.30779	2.53979	Non-Differential	Matrix 2	Non-Differential	0DPA_5DPA	Gbar_A01
31420000	0.277831	1.54493	1.47465	Non-Differential	Matrix 1	Non-Differential	0DPA_5DPA	Gbar_A01
31780000	1.20033	2.72219	2.32448	Non-Differential	Matrix 1	Non-Differential	0DPA_5DPA	Gbar_A01
32060000	-1.09139	1.46043	1.91573	Non-Differential	Matrix 2	Non-Differential	0DPA_5DPA	Gbar_A01
32080000	0.457305	2.0594	1.93222	Non-Differential	Matrix 1	Non-Differential	0DPA_5DPA	Gbar_A01
32300000	3.46431	1.95977	0.67155	Differential	Matrix 1	Complex	0DPA_5DPA	Gbar_A01
32320000	2.86897	1.88999	0.829503	Differential	Matrix 1	Complex	0DPA_5DPA	Gbar_A01
32540000	1.39254	2.18091	1.69626	Non-Differential	Matrix 1	Non-Differential	0DPA_5DPA	Gbar_A01
32780000	-1.88877	1.28191	2.04021	Non-Differential	Matrix 2	Non-Differential	0DPA_5DPA	Gbar_A01
33000000	0.56898	2.0588	1.88857	Non-Differential	Matrix 1	Non-Differential	0DPA_5DPA	Gbar_A01
33600000	1.37491	2.06972	1.5892	Non-Differential	Matrix 1	Non-Differential	0DPA_5DPA	Gbar_A01
34000000	1.79651	4.87796	4.30185	Non-Differential	Matrix 1	Non-Differential	0DPA_5DPA	Gbar_A01
34060000	-0.403992	4.51794	4.78116	Non-Differential	Matrix 2	Non-Differential	0DPA_5DPA	Gbar_A01
35120000	-4.19414	3.00794	4.69564	Differential	Matrix 2	Strength Change	0DPA_5DPA	Gbar_A01
35420000	-0.0347539	4.34922	4.46615	Non-Differential	Matrix 2	Non-Differential	0DPA_5DPA	Gbar_A01
35700000	-3.40099	0.867893	2.19903	Differential	Matrix 2	Merge	0DPA_5DPA	Gbar_A01
36060000	-0.869861	2.57625	2.97275	Non-Differential	Matrix 2	Non-Differential	0DPA_5DPA	Gbar_A01
36380000	-1.51472	1.24967	1.86308	Non-Differential	Matrix 2	Non-Differential	0DPA_5DPA	Gbar_A01
37040000	-1.17652	1.62753	2.11961	Non-Differential	Matrix 2	Non-Differential	0DPA_5DPA	Gbar_A01
37600000	0.589212	1.83165	1.64822	Non-Differential	Matrix 1	Non-Differential	0DPA_5DPA	Gbar_A01
37620000	-0.476541	2.2873	2.52537	Non-Differential	Matrix 2	Non-Differential	0DPA_5DPA	Gbar_A01
37880000	1.48392	1.50655	0.970626	Non-Differential	Matrix 1	Non-Differential	0DPA_5DPA	Gbar_A01
37900000	1.04719	1.74535	1.3834	Non-Differential	Matrix 1	Non-Differential	0DPA_5DPA	Gbar_A01
38200000	0.840916	1.54332	1.25604	Non-Differential	Matrix 1	Non-Differential	0DPA_5DPA	Gbar_A01
38220000	1.10586	1.89467	1.51366	Non-Differential	Matrix 1	Non-Differential	0DPA_5DPA	Gbar_A01
39100000	-0.33178	2.04282	2.21929	Non-Differential	Matrix 2	Non-Differential	0DPA_5DPA	Gbar_A01
39460000	-1.42469	2.44444	3.05159	Non-Differential	Matrix 2	Non-Differential	0DPA_5DPA	Gbar_A01
39480000	-1.0039	1.09472	1.50761	Non-Differential	Matrix 2	Non-Differential	0DPA_5DPA	Gbar_A01
39780000	0.131429	2.41527	2.42212	Non-Differential	Matrix 1	Non-Differential	0DPA_5DPA	Gbar_A01
39800000	1.0619	2.40437	2.05243	Non-Differential	Matrix 1	Non-Differential	0DPA_5DPA	Gbar_A01
40060000	0.182311	2.04506	2.0235	Non-Differential	Matrix 1	Non-Differential	0DPA_5DPA	Gbar_A01
40340000	-0.409724	2.93618	3.16395	Non-Differential	Matrix 2	Non-Differential	0DPA_5DPA	Gbar_A01
40620000	1.0986	1.50224	1.11468	Non-Differential	Matrix 1	Non-Differential	0DPA_5DPA	Gbar_A01
40640000	-1.0405	1.31071	1.74284	Non-Differential	Matrix 2	Non-Differential	0DPA_5DPA	Gbar_A01
40960000	-0.0875704	4.62173	4.76549	Non-Differential	Matrix 2	Non-Differential	0DPA_5DPA	Gbar_A01
41280000	0.146299	3.65934	3.69008	Non-Differential	Matrix 1	Non-Differential	0DPA_5DPA	Gbar_A01
41620000	1.04498	6.32089	6.06871	Non-Differential	Matrix 1	Non-Differential	0DPA_5DPA	Gbar_A01
42120000	0.411467	1.7778	1.66158	Non-Differential	Matrix 1	Non-Differential	0DPA_5DPA	Gbar_A01
42920000	-1.43816	4.90235	5.57321	Non-Differential	Matrix 2	Non-Differential	0DPA_5DPA	Gbar_A01
43340000	1.06707	1.92	1.55454	Non-Differential	Matrix 1	Non-Differential	0DPA_5DPA	Gbar_A01
43660000	11.3227	5.02809	0.784903	Differential	Matrix 1	Complex	0DPA_5DPA	Gbar_A01
43680000	12.5755	5.62561	0.913901	Shifted	Matrix 1	Shifted	0DPA_5DPA	Gbar_A01
43760000	-10.8312	1.99006	6.21095	Shifted	Matrix 2	Shifted	0DPA_5DPA	Gbar_A01
43900000	-1.26034	5.73691	6.35912	Non-Differential	Matrix 2	Non-Differential	0DPA_5DPA	Gbar_A01
44360000	0.490634	3.70478	3.60392	Non-Differential	Matrix 1	Non-Differential	0DPA_5DPA	Gbar_A01
44760000	-0.708988	5.7807	6.1915	Non-Differential	Matrix 2	Non-Differential	0DPA_5DPA	Gbar_A01
44960000	-3.44955	2.26432	3.64741	Differential	Matrix 2	Strength Change	0DPA_5DPA	Gbar_A01
45380000	1.33803	3.47368	3.0408	Non-Differential	Matrix 1	Non-Differential	0DPA_5DPA	Gbar_A01
45540000	-0.265336	3.57286	3.76015	Non-Differential	Matrix 2	Non-Differential	0DPA_5DPA	Gbar_A01
45740000	1.79172	2.04413	1.4024	Non-Differential	Matrix 1	Non-Differential	0DPA_5DPA	Gbar_A01
45900000	-0.160998	4.81581	4.99249	Non-Differential	Matrix 2	Non-Differential	0DPA_5DPA	Gbar_A01
46180000	-0.464665	1.53078	1.74626	Non-Differential	Matrix 2	Non-Differential	0DPA_5DPA	Gbar_A01
46960000	9.32253	3.92909	0.430449	Differential	Matrix 1	Split	0DPA_5DPA	Gbar_A01
47100000	-0.484224	1.6937	1.9206	Non-Differential	Matrix 2	Non-Differential	0DPA_5DPA	Gbar_A01
47140000	3.50492	1.56409	0.250799	Differential	Matrix 1	Split	0DPA_5DPA	Gbar_A01
47700000	-0.77664	1.73905	2.0797	Non-Differential	Matrix 2	Non-Differential	0DPA_5DPA	Gbar_A01
47960000	-1.70947	1.6752	2.37378	Non-Differential	Matrix 2	Non-Differential	0DPA_5DPA	Gbar_A01
48660000	-0.263957	6.355	6.60799	Non-Differential	Matrix 2	Non-Differential	0DPA_5DPA	Gbar_A01
49040000	-2.44608	3.63125	4.66023	Shifted	Matrix 2	Shifted	0DPA_5DPA	Gbar_A01
49120000	2.72721	2.23028	1.23252	Shifted	Matrix 1	Shifted	0DPA_5DPA	Gbar_A01
49140000	2.00253	1.55545	0.820856	Shifted	Matrix 1	Shifted	0DPA_5DPA	Gbar_A01
49200000	-10.1172	2.30795	6.26126	Shifted	Matrix 2	Shifted	0DPA_5DPA	Gbar_A01
49780000	0.91134	6.50784	6.31161	Non-Differential	Matrix 1	Non-Differential	0DPA_5DPA	Gbar_A01
49800000	6.54288	2.95137	0.500514	Differential	Matrix 1	Complex	0DPA_5DPA	Gbar_A01
49820000	5.46225	1.93861	-0.119968	Differential	Matrix 1	Complex	0DPA_5DPA	Gbar_A01
50180000	0.00774361	1.7132	1.751	Non-Differential	Matrix 1	Non-Differential	0DPA_5DPA	Gbar_A01
50560000	0.890084	3.50301	3.24344	Non-Differential	Matrix 1	Non-Differential	0DPA_5DPA	Gbar_A01
50940000	1.80689	4.09482	3.49607	Non-Differential	Matrix 1	Non-Differential	0DPA_5DPA	Gbar_A01
51260000	-4.39138	0.554099	2.25939	Differential	Matrix 2	Merge	0DPA_5DPA	Gbar_A01
51480000	-0.281288	2.90079	3.07823	Non-Differential	Matrix 2	Non-Differential	0DPA_5DPA	Gbar_A01
51840000	0.510706	1.86744	1.71511	Non-Differential	Matrix 1	Non-Differential	0DPA_5DPA	Gbar_A01
52160000	0.926295	1.71247	1.39632	Non-Differential	Matrix 1	Non-Differential	0DPA_5DPA	Gbar_A01
52220000	-1.4729	1.06392	1.65678	Non-Differential	Matrix 2	Non-Differential	0DPA_5DPA	Gbar_A01
52500000	-0.599789	2.80561	3.10351	Non-Differential	Matrix 2	Non-Differential	0DPA_5DPA	Gbar_A01
52800000	-1.52916	2.285	2.92862	Non-Differential	Matrix 2	Non-Differential	0DPA_5DPA	Gbar_A01
52900000	1.03631	1.52046	1.15734	Non-Differential	Matrix 1	Non-Differential	0DPA_5DPA	Gbar_A01
53180000	0.300434	3.19625	3.15658	Non-Differential	Matrix 1	Non-Differential	0DPA_5DPA	Gbar_A01
53420000	-0.879034	1.47309	1.84687	Non-Differential	Matrix 2	Non-Differential	0DPA_5DPA	Gbar_A01
53660000	0.138927	2.5357	2.54253	Non-Differential	Matrix 1	Non-Differential	0DPA_5DPA	Gbar_A01
53700000	0.358796	3.52854	3.47429	Non-Differential	Matrix 1	Non-Differential	0DPA_5DPA	Gbar_A01
53740000	0.597397	6.51	6.43479	Non-Differential	Matrix 1	Non-Differential	0DPA_5DPA	Gbar_A01
53940000	2.94165	1.86052	0.771326	Differential	Matrix 1	Complex	0DPA_5DPA	Gbar_A01
54100000	-6.51917	0.897406	3.43075	Differential	Matrix 2	Complex	0DPA_5DPA	Gbar_A01
54260000	-1.01631	6.34304	6.88565	Non-Differential	Matrix 2	Non-Differential	0DPA_5DPA	Gbar_A01
54500000	4.07692	6.78492	5.37552	Differential	Matrix 1	Strength Change	0DPA_5DPA	Gbar_A01
54900000	-1.60388	5.52293	6.27242	Non-Differential	Matrix 2	Non-Differential	0DPA_5DPA	Gbar_A01
54980000	0.216753	6.59218	6.66559	Non-Differential	Matrix 1	Non-Differential	0DPA_5DPA	Gbar_A01
55160000	-2.24534	1.09611	1.98738	Differential	Matrix 2	Merge	0DPA_5DPA	Gbar_A01
55200000	1.30132	2.10731	1.65605	Non-Differential	Matrix 1	Non-Differential	0DPA_5DPA	Gbar_A01
55580000	-0.881035	3.4372	3.8585	Non-Differential	Matrix 2	Non-Differential	0DPA_5DPA	Gbar_A01
55740000	1.91312	2.44327	1.76426	Non-Differential	Matrix 1	Non-Differential	0DPA_5DPA	Gbar_A01
55760000	-1.98336	1.72441	2.52969	Non-Differential	Matrix 2	Non-Differential	0DPA_5DPA	Gbar_A01
55940000	-1.32912	1.5387	2.08747	Non-Differential	Matrix 2	Non-Differential	0DPA_5DPA	Gbar_A01
56740000	1.19028	1.78953	1.37349	Non-Differential	Matrix 1	Non-Differential	0DPA_5DPA	Gbar_A01
56960000	3.85954	2.15725	0.721443	Shifted	Matrix 1	Shifted	0DPA_5DPA	Gbar_A01
57000000	-3.36058	0.47958	1.7859	Shifted	Matrix 2	Shifted	0DPA_5DPA	Gbar_A01
58140000	1.42897	1.53971	1.02575	Non-Differential	Matrix 1	Non-Differential	0DPA_5DPA	Gbar_A01
58540000	4.30662	6.60477	5.10257	Differential	Matrix 1	Strength Change	0DPA_5DPA	Gbar_A01
58880000	2.3697	1.7184	0.846208	Differential	Matrix 1	Complex	0DPA_5DPA	Gbar_A01
59160000	-2.73141	0.783342	1.85446	Differential	Matrix 2	Complex	0DPA_5DPA	Gbar_A01
59520000	-1.41011	5.98708	6.67295	Non-Differential	Matrix 2	Non-Differential	0DPA_5DPA	Gbar_A01
59600000	-0.438333	5.80464	6.11172	Non-Differential	Matrix 2	Non-Differential	0DPA_5DPA	Gbar_A01
60180000	-0.198718	1.86802	1.98906	Non-Differential	Matrix 2	Non-Differential	0DPA_5DPA	Gbar_A01
60200000	1.68542	3.00891	2.43112	Non-Differential	Matrix 1	Non-Differential	0DPA_5DPA	Gbar_A01
60820000	0.379396	4.68524	4.65059	Non-Differential	Matrix 1	Non-Differential	0DPA_5DPA	Gbar_A01
60980000	-0.424724	6.44307	6.76011	Non-Differential	Matrix 2	Non-Differential	0DPA_5DPA	Gbar_A01
61380000	2.28294	2.13599	1.30717	Differential	Matrix 1	Split	0DPA_5DPA	Gbar_A01
61840000	-0.0583138	6.4643	6.64065	Non-Differential	Matrix 2	Non-Differential	0DPA_5DPA	Gbar_A01
61880000	-0.0163871	6.46204	6.62219	Non-Differential	Matrix 2	Non-Differential	0DPA_5DPA	Gbar_A01
62000000	-0.338453	1.33804	1.5003	Non-Differential	Matrix 2	Non-Differential	0DPA_5DPA	Gbar_A01
62040000	0.0912865	2.19607	2.21318	Non-Differential	Matrix 1	Non-Differential	0DPA_5DPA	Gbar_A01
62400000	-3.50161	0.4323	1.79184	Differential	Matrix 2	Merge	0DPA_5DPA	Gbar_A01
62640000	1.83017	3.07988	2.448	Non-Differential	Matrix 1	Non-Differential	0DPA_5DPA	Gbar_A01
63080000	0.0647776	6.41588	6.54366	Non-Differential	Matrix 1	Non-Differential	0DPA_5DPA	Gbar_A01
63140000	1.04954	5.96195	5.69947	Non-Differential	Matrix 1	Non-Differential	0DPA_5DPA	Gbar_A01
63660000	-1.56231	4.91393	5.6329	Non-Differential	Matrix 2	Non-Differential	0DPA_5DPA	Gbar_A01
63860000	6.81263	5.18964	2.68812	Differential	Matrix 1	Strength Change	0DPA_5DPA	Gbar_A01
63900000	-0.995985	3.09972	3.55729	Non-Differential	Matrix 2	Non-Differential	0DPA_5DPA	Gbar_A01
64020000	-0.0402839	6.41775	6.58605	Non-Differential	Matrix 2	Non-Differential	0DPA_5DPA	Gbar_A01
64340000	1.76618	3.25766	2.65466	Non-Differential	Matrix 1	Non-Differential	0DPA_5DPA	Gbar_A01
64960000	-1.65135	6.20258	6.98654	Non-Differential	Matrix 2	Non-Differential	0DPA_5DPA	Gbar_A01
65060000	-4.14737	2.36306	4.01739	Shifted	Matrix 2	Shifted	0DPA_5DPA	Gbar_A01
65080000	3.36051	1.9446	0.696012	Shifted	Matrix 1	Shifted	0DPA_5DPA	Gbar_A01
65140000	1.6586	1.60553	1.00466	Non-Differential	Matrix 1	Non-Differential	0DPA_5DPA	Gbar_A01
65220000	-0.0181461	3.77838	3.87532	Non-Differential	Matrix 2	Non-Differential	0DPA_5DPA	Gbar_A01
65400000	0.47861	6.297	6.26248	Non-Differential	Matrix 1	Non-Differential	0DPA_5DPA	Gbar_A01
65740000	-0.474395	1.69192	1.915	Non-Differential	Matrix 2	Non-Differential	0DPA_5DPA	Gbar_A01
65880000	-0.252979	6.48128	6.73304	Non-Differential	Matrix 2	Non-Differential	0DPA_5DPA	Gbar_A01
65940000	0.2001	6.48182	6.55902	Non-Differential	Matrix 1	Non-Differential	0DPA_5DPA	Gbar_A01
66240000	-2.50814	1.97629	2.98978	Differential	Matrix 2	Strength Change	0DPA_5DPA	Gbar_A01
66680000	2.38047	1.51922	0.638142	Differential	Matrix 1	Complex	0DPA_5DPA	Gbar_A01
66860000	1.00146	1.96584	1.62675	Non-Differential	Matrix 1	Non-Differential	0DPA_5DPA	Gbar_A01
68440000	2.05938	5.80644	5.15114	Differential	Matrix 1	Strength Change	0DPA_5DPA	Gbar_A01
68720000	0.256415	7.00567	7.07364	Non-Differential	Matrix 1	Non-Differential	0DPA_5DPA	Gbar_A01
68940000	-1.84129	4.18583	4.99497	Non-Differential	Matrix 2	Non-Differential	0DPA_5DPA	Gbar_A01
69760000	-2.90096	3.85708	5.06671	Differential	Matrix 2	Strength Change	0DPA_5DPA	Gbar_A01
69920000	6.63417	4.16525	1.70812	Differential	Matrix 1	Strength Change	0DPA_5DPA	Gbar_A01
70220000	0.773912	2.53776	2.29996	Non-Differential	Matrix 1	Non-Differential	0DPA_5DPA	Gbar_A01
70420000	6.82266	4.12876	1.59812	Differential	Matrix 1	Strength Change	0DPA_5DPA	Gbar_A01
70660000	0.719898	5.33538	5.18499	Non-Differential	Matrix 1	Non-Differential	0DPA_5DPA	Gbar_A01
70880000	-1.54159	0.947435	1.564	Non-Differential	Matrix 2	Non-Differential	0DPA_5DPA	Gbar_A01
71200000	0.70623	2.14561	1.92456	Non-Differential	Matrix 1	Non-Differential	0DPA_5DPA	Gbar_A01
71220000	-0.278443	2.48272	2.64911	Non-Differential	Matrix 2	Non-Differential	0DPA_5DPA	Gbar_A01
71540000	2.22407	3.09104	2.30764	Differential	Matrix 1	Strength Change	0DPA_5DPA	Gbar_A01
71820000	1.26776	2.63248	2.20665	Non-Differential	Matrix 1	Non-Differential	0DPA_5DPA	Gbar_A01
72040000	0.649014	2.35148	2.15738	Non-Differential	Matrix 1	Non-Differential	0DPA_5DPA	Gbar_A01
72060000	-1.30756	2.79178	3.36207	Non-Differential	Matrix 2	Non-Differential	0DPA_5DPA	Gbar_A01
72480000	1.14326	5.24856	4.93298	Non-Differential	Matrix 1	Non-Differential	0DPA_5DPA	Gbar_A01
72640000	0.804928	2.09163	1.83126	Non-Differential	Matrix 1	Non-Differential	0DPA_5DPA	Gbar_A01
72780000	-0.206731	6.27969	6.50884	Non-Differential	Matrix 2	Non-Differential	0DPA_5DPA	Gbar_A01
72860000	-1.01721	4.9329	5.44228	Non-Differential	Matrix 2	Non-Differential	0DPA_5DPA	Gbar_A01
72920000	3.12569	2.41343	1.26649	Differential	Matrix 1	Split	0DPA_5DPA	Gbar_A01
73040000	-0.551624	3.39899	3.69246	Non-Differential	Matrix 2	Non-Differential	0DPA_5DPA	Gbar_A01
73060000	1.34192	2.16643	1.70093	Non-Differential	Matrix 1	Non-Differential	0DPA_5DPA	Gbar_A01
73420000	-1.18427	1.78723	2.28611	Non-Differential	Matrix 2	Non-Differential	0DPA_5DPA	Gbar_A01
73740000	0.970961	4.41397	4.14491	Non-Differential	Matrix 1	Non-Differential	0DPA_5DPA	Gbar_A01
74020000	2.59288	1.81255	0.85661	Differential	Matrix 1	Split	0DPA_5DPA	Gbar_A01
74340000	0.747373	1.52989	1.27833	Non-Differential	Matrix 1	Non-Differential	0DPA_5DPA	Gbar_A01
74940000	2.24127	1.56903	0.742771	Differential	Matrix 1	Complex	0DPA_5DPA	Gbar_A01
75300000	-2.09924	5.19533	6.12789	Differential	Matrix 2	Strength Change	0DPA_5DPA	Gbar_A01
75580000	2.79729	1.58181	0.541606	Differential	Matrix 1	Complex	0DPA_5DPA	Gbar_A01
75840000	-8.56714	0.0734088	3.37626	Differential	Matrix 2	Complex	0DPA_5DPA	Gbar_A01
76080000	0.158058	3.31079	3.32871	Non-Differential	Matrix 1	Non-Differential	0DPA_5DPA	Gbar_A01
76500000	-0.605253	3.42148	3.73615	Non-Differential	Matrix 2	Non-Differential	0DPA_5DPA	Gbar_A01
77320000	0.0587773	2.73574	2.77821	Non-Differential	Matrix 1	Non-Differential	0DPA_5DPA	Gbar_A01
77520000	0.17684	3.19056	3.19837	Non-Differential	Matrix 1	Non-Differential	0DPA_5DPA	Gbar_A01
77820000	0.0123298	6.43162	6.57998	Non-Differential	Matrix 1	Non-Differential	0DPA_5DPA	Gbar_A01
77900000	-0.196885	6.42572	6.65456	Non-Differential	Matrix 2	Non-Differential	0DPA_5DPA	Gbar_A01
78540000	0.280069	6.14509	6.18346	Non-Differential	Matrix 1	Non-Differential	0DPA_5DPA	Gbar_A01
79260000	1.34838	4.31816	3.9014	Non-Differential	Matrix 1	Non-Differential	0DPA_5DPA	Gbar_A01
79280000	-1.33028	1.19341	1.7344	Non-Differential	Matrix 2	Non-Differential	0DPA_5DPA	Gbar_A01
79600000	-2.3276	4.22775	5.22527	Differential	Matrix 2	Strength Change	0DPA_5DPA	Gbar_A01
79840000	0.653466	1.64074	1.428	Non-Differential	Matrix 1	Non-Differential	0DPA_5DPA	Gbar_A01
79900000	-0.39336	1.46923	1.65578	Non-Differential	Matrix 2	Non-Differential	0DPA_5DPA	Gbar_A01
80220000	2.89613	2.11147	1.04579	Differential	Matrix 1	Split	0DPA_5DPA	Gbar_A01
80260000	0.277193	1.77803	1.71355	Non-Differential	Matrix 1	Non-Differential	0DPA_5DPA	Gbar_A01
80780000	-1.31827	1.19574	1.73216	Non-Differential	Matrix 2	Non-Differential	0DPA_5DPA	Gbar_A01
81200000	0.484311	1.59363	1.44495	Non-Differential	Matrix 1	Non-Differential	0DPA_5DPA	Gbar_A01
81460000	-2.73565	3.30213	4.43485	Differential	Matrix 2	Strength Change	0DPA_5DPA	Gbar_A01
81900000	-5.20752	0.965683	2.99524	Differential	Matrix 2	Complex	0DPA_5DPA	Gbar_A01
82200000	-0.921864	3.93998	4.38899	Non-Differential	Matrix 2	Non-Differential	0DPA_5DPA	Gbar_A01
82440000	2.80498	4.74853	3.78075	Differential	Matrix 1	Strength Change	0DPA_5DPA	Gbar_A01
82740000	-1.60102	1.01583	1.65692	Non-Differential	Matrix 2	Non-Differential	0DPA_5DPA	Gbar_A01
83060000	-1.0024	5.70221	6.2242	Non-Differential	Matrix 2	Non-Differential	0DPA_5DPA	Gbar_A01
83680000	-3.06226	1.92457	3.15034	Differential	Matrix 2	Strength Change	0DPA_5DPA	Gbar_A01
83760000	-3.82227	3.50054	5.05668	Differential	Matrix 2	Strength Change	0DPA_5DPA	Gbar_A01
84120000	0.0139848	3.60378	3.68418	Non-Differential	Matrix 1	Non-Differential	0DPA_5DPA	Gbar_A01
84300000	1.06965	2.02846	1.66459	Non-Differential	Matrix 1	Non-Differential	0DPA_5DPA	Gbar_A01
84480000	-1.86376	1.21806	1.9652	Non-Differential	Matrix 2	Non-Differential	0DPA_5DPA	Gbar_A01
84700000	-1.43767	1.47332	2.06236	Non-Differential	Matrix 2	Non-Differential	0DPA_5DPA	Gbar_A01
84720000	1.79388	3.08227	2.46442	Non-Differential	Matrix 1	Non-Differential	0DPA_5DPA	Gbar_A01
84940000	-2.02528	1.82744	2.65133	Differential	Matrix 2	Strength Change	0DPA_5DPA	Gbar_A01
85240000	1.25321	4.55203	4.1775	Non-Differential	Matrix 1	Non-Differential	0DPA_5DPA	Gbar_A01
85760000	10.2445	4.1687	0.320516	Differential	Matrix 1	Complex	0DPA_5DPA	Gbar_A01
85960000	-2.28499	2.3188	3.25446	Differential	Matrix 2	Strength Change	0DPA_5DPA	Gbar_A01
85980000	1.75719	1.51771	0.876754	Non-Differential	Matrix 1	Non-Differential	0DPA_5DPA	Gbar_A01
86220000	1.68411	2.06262	1.4628	Non-Differential	Matrix 1	Non-Differential	0DPA_5DPA	Gbar_A01
86540000	2.20197	4.70668	3.97026	Differential	Matrix 1	Strength Change	0DPA_5DPA	Gbar_A01
86840000	-0.0177268	3.01729	3.09595	Non-Differential	Matrix 2	Non-Differential	0DPA_5DPA	Gbar_A01
87240000	0.487654	4.29008	4.20431	Non-Differential	Matrix 1	Non-Differential	0DPA_5DPA	Gbar_A01
88260000	-1.2518	4.67481	5.26844	Non-Differential	Matrix 2	Non-Differential	0DPA_5DPA	Gbar_A01
88500000	-0.937467	4.98058	5.46037	Non-Differential	Matrix 2	Non-Differential	0DPA_5DPA	Gbar_A01
88780000	3.84201	7.06883	5.7567	Differential	Matrix 1	Strength Change	0DPA_5DPA	Gbar_A01
89040000	1.21399	6.67163	6.36268	Non-Differential	Matrix 1	Non-Differential	0DPA_5DPA	Gbar_A01
89400000	-1.7394	1.32579	2.02758	Non-Differential	Matrix 2	Non-Differential	0DPA_5DPA	Gbar_A01
89700000	0.926745	3.32277	3.04478	Non-Differential	Matrix 1	Non-Differential	0DPA_5DPA	Gbar_A01
89920000	1.11756	2.30875	1.93309	Non-Differential	Matrix 1	Non-Differential	0DPA_5DPA	Gbar_A01
90320000	0.278904	3.35757	3.33003	Non-Differential	Matrix 1	Non-Differential	0DPA_5DPA	Gbar_A01
90540000	1.00846	2.70935	2.38527	Non-Differential	Matrix 1	Non-Differential	0DPA_5DPA	Gbar_A01
90900000	-3.07428	0.723882	1.9257	Differential	Matrix 2	Merge	0DPA_5DPA	Gbar_A01
90920000	1.63622	2.97518	2.41554	Non-Differential	Matrix 1	Non-Differential	0DPA_5DPA	Gbar_A01
91140000	-1.09594	1.19447	1.6452	Non-Differential	Matrix 2	Non-Differential	0DPA_5DPA	Gbar_A01
91160000	-0.621781	1.76304	2.0446	Non-Differential	Matrix 2	Non-Differential	0DPA_5DPA	Gbar_A01
91700000	-2.30168	2.55469	3.50239	Differential	Matrix 2	Strength Change	0DPA_5DPA	Gbar_A01
91880000	2.86971	4.32099	3.31809	Differential	Matrix 1	Strength Change	0DPA_5DPA	Gbar_A01
92040000	1.73245	1.96899	1.34831	Non-Differential	Matrix 1	Non-Differential	0DPA_5DPA	Gbar_A01
92320000	1.40031	4.16792	3.72757	Non-Differential	Matrix 1	Non-Differential	0DPA_5DPA	Gbar_A01
92760000	2.70351	2.69253	1.71491	Differential	Matrix 1	Strength Change	0DPA_5DPA	Gbar_A01
92900000	-0.431421	1.54418	1.74718	Non-Differential	Matrix 2	Non-Differential	0DPA_5DPA	Gbar_A01
93080000	5.67082	2.74775	0.628071	Differential	Matrix 1	Complex	0DPA_5DPA	Gbar_A01
93280000	-5.64955	1.4321	3.64309	Differential	Matrix 2	Complex	0DPA_5DPA	Gbar_A01
93680000	1.62428	2.85313	2.29518	Non-Differential	Matrix 1	Non-Differential	0DPA_5DPA	Gbar_A01
93780000	-0.623357	3.97355	4.30834	Non-Differential	Matrix 2	Non-Differential	0DPA_5DPA	Gbar_A01
94600000	-1.40615	4.08385	4.72289	Non-Differential	Matrix 2	Non-Differential	0DPA_5DPA	Gbar_A01
94780000	1.46514	2.17053	1.65765	Non-Differential	Matrix 1	Non-Differential	0DPA_5DPA	Gbar_A01
94980000	2.88797	1.69681	0.624405	Differential	Matrix 1	Split	0DPA_5DPA	Gbar_A01
95220000	-0.340788	1.67942	1.85071	Non-Differential	Matrix 2	Non-Differential	0DPA_5DPA	Gbar_A01
95400000	-1.34024	1.3823	1.93163	Non-Differential	Matrix 2	Non-Differential	0DPA_5DPA	Gbar_A01
96020000	4.54432	5.48384	3.86336	Differential	Matrix 1	Strength Change	0DPA_5DPA	Gbar_A01
96260000	7.80069	4.73895	1.84599	Shifted	Matrix 1	Shifted	0DPA_5DPA	Gbar_A01
96280000	-3.044	0.976267	2.17243	Shifted	Matrix 2	Shifted	0DPA_5DPA	Gbar_A01
96360000	-19.6639	0.432161	8.01937	Differential	Matrix 2	Complex	0DPA_5DPA	Gbar_A01
96800000	0.414663	2.87505	2.78371	Non-Differential	Matrix 1	Non-Differential	0DPA_5DPA	Gbar_A01
96860000	-2.64823	0.615461	1.65053	Differential	Matrix 2	Merge	0DPA_5DPA	Gbar_A01
97160000	0.455221	2.5011	2.38523	Non-Differential	Matrix 1	Non-Differential	0DPA_5DPA	Gbar_A01
97540000	-1.09307	1.67738	2.13849	Non-Differential	Matrix 2	Non-Differential	0DPA_5DPA	Gbar_A01
97800000	-0.375318	1.44115	1.62008	Non-Differential	Matrix 2	Non-Differential	0DPA_5DPA	Gbar_A01
97940000	5.05672	1.65405	-0.255045	Differential	Matrix 1	Complex	0DPA_5DPA	Gbar_A01
97960000	6.08316	2.33152	0.0430444	Differential	Matrix 1	Complex	0DPA_5DPA	Gbar_A01
98160000	-0.0469989	1.66074	1.71839	Non-Differential	Matrix 2	Non-Differential	0DPA_5DPA	Gbar_A01
98180000	-0.83727	2.26661	2.64319	Non-Differential	Matrix 2	Non-Differential	0DPA_5DPA	Gbar_A01
98480000	-2.54342	1.81754	2.84084	Differential	Matrix 2	Strength Change	0DPA_5DPA	Gbar_A01
98940000	0.893967	5.12289	4.90038	Non-Differential	Matrix 1	Non-Differential	0DPA_5DPA	Gbar_A01
99280000	-3.65575	0.642761	2.0667	Shifted	Matrix 2	Shifted	0DPA_5DPA	Gbar_A01
99340000	3.69251	1.95489	0.57862	Shifted	Matrix 1	Shifted	0DPA_5DPA	Gbar_A01
99660000	-1.50633	4.00537	4.68114	Non-Differential	Matrix 2	Non-Differential	0DPA_5DPA	Gbar_A01
99900000	-0.824495	1.97843	2.34323	Non-Differential	Matrix 2	Non-Differential	0DPA_5DPA	Gbar_A01
100200000	-3.46587	0.513249	1.86094	Shifted	Matrix 2	Shifted	0DPA_5DPA	Gbar_A01
100240000	3.8393	1.96744	0.534909	Shifted	Matrix 1	Shifted	0DPA_5DPA	Gbar_A01
100780000	-0.175604	2.28328	2.4053	Non-Differential	Matrix 2	Non-Differential	0DPA_5DPA	Gbar_A01
101440000	2.00603	3.58802	2.90047	Differential	Matrix 1	Strength Change	0DPA_5DPA	Gbar_A01
101700000	-1.00439	1.96967	2.40358	Non-Differential	Matrix 2	Non-Differential	0DPA_5DPA	Gbar_A01
101980000	-0.637662	1.35365	1.63158	Non-Differential	Matrix 2	Non-Differential	0DPA_5DPA	Gbar_A01
102340000	2.16779	1.90334	1.11336	Differential	Matrix 1	Split	0DPA_5DPA	Gbar_A01
102420000	1.07739	1.57821	1.20064	Non-Differential	Matrix 1	Non-Differential	0DPA_5DPA	Gbar_A01
102960000	2.86118	3.56218	2.5445	Differential	Matrix 1	Strength Change	0DPA_5DPA	Gbar_A01
103240000	0.397106	1.53787	1.42147	Non-Differential	Matrix 1	Non-Differential	0DPA_5DPA	Gbar_A01
103480000	2.85555	3.07205	2.04488	Differential	Matrix 1	Strength Change	0DPA_5DPA	Gbar_A01
103800000	1.14023	2.63139	2.25468	Non-Differential	Matrix 1	Non-Differential	0DPA_5DPA	Gbar_A01
103820000	1.65663	1.7483	1.15158	Non-Differential	Matrix 1	Non-Differential	0DPA_5DPA	Gbar_A01
104080000	0.167046	1.57161	1.54465	Non-Differential	Matrix 1	Non-Differential	0DPA_5DPA	Gbar_A01
104500000	1.0312	2.75434	2.42257	Non-Differential	Matrix 1	Non-Differential	0DPA_5DPA	Gbar_A01
104700000	-0.368674	2.1331	2.32594	Non-Differential	Matrix 2	Non-Differential	0DPA_5DPA	Gbar_A01
105000000	-0.29945	1.95676	2.11872	Non-Differential	Matrix 2	Non-Differential	0DPA_5DPA	Gbar_A01
105340000	0.0869558	1.50334	1.50563	Non-Differential	Matrix 1	Non-Differential	0DPA_5DPA	Gbar_A01
105680000	0.470522	1.62275	1.48008	Non-Differential	Matrix 1	Non-Differential	0DPA_5DPA	Gbar_A01
105900000	1.16067	2.44009	2.05094	Non-Differential	Matrix 1	Non-Differential	0DPA_5DPA	Gbar_A01
106300000	1.99095	2.95928	2.26257	Non-Differential	Matrix 1	Non-Differential	0DPA_5DPA	Gbar_A01
106320000	-2.66489	1.00409	2.05483	Differential	Matrix 2	Merge	0DPA_5DPA	Gbar_A01
106540000	0.472675	2.22215	2.09292	Non-Differential	Matrix 1	Non-Differential	0DPA_5DPA	Gbar_A01
106940000	-0.773407	3.99891	4.39212	Non-Differential	Matrix 2	Non-Differential	0DPA_5DPA	Gbar_A01
107180000	-0.720405	1.30665	1.61534	Non-Differential	Matrix 2	Non-Differential	0DPA_5DPA	Gbar_A01
107700000	1.49078	2.70722	2.19723	Non-Differential	Matrix 1	Non-Differential	0DPA_5DPA	Gbar_A01
108020000	0.627111	2.51263	2.3308	Non-Differential	Matrix 1	Non-Differential	0DPA_5DPA	Gbar_A01
108040000	-0.611665	1.71968	1.99631	Non-Differential	Matrix 2	Non-Differential	0DPA_5DPA	Gbar_A01
108220000	2.85649	2.35613	1.31155	Differential	Matrix 1	Split	0DPA_5DPA	Gbar_A01
108440000	-0.23767	3.19829	3.366	Non-Differential	Matrix 2	Non-Differential	0DPA_5DPA	Gbar_A01
108680000	-0.54332	2.0479	2.306	Non-Differential	Matrix 2	Non-Differential	0DPA_5DPA	Gbar_A01
109040000	1.32064	3.09954	2.66446	Non-Differential	Matrix 1	Non-Differential	0DPA_5DPA	Gbar_A01
109060000	0.350983	2.84415	2.77662	Non-Differential	Matrix 1	Non-Differential	0DPA_5DPA	Gbar_A01
109240000	-0.146004	2.52597	2.64236	Non-Differential	Matrix 2	Non-Differential	0DPA_5DPA	Gbar_A01
109260000	-0.285159	2.39196	2.55878	Non-Differential	Matrix 2	Non-Differential	0DPA_5DPA	Gbar_A01
109500000	0.896917	1.60277	1.29533	Non-Differential	Matrix 1	Non-Differential	0DPA_5DPA	Gbar_A01
109760000	1.05149	2.4203	2.07276	Non-Differential	Matrix 1	Non-Differential	0DPA_5DPA	Gbar_A01
109900000	1.52567	1.85819	1.31455	Non-Differential	Matrix 1	Non-Differential	0DPA_5DPA	Gbar_A01
109920000	-0.954456	1.23646	1.63367	Non-Differential	Matrix 2	Non-Differential	0DPA_5DPA	Gbar_A01
110200000	2.6653	3.74913	2.81138	Differential	Matrix 1	Strength Change	0DPA_5DPA	Gbar_A01
110380000	1.00746	2.83773	2.51709	Non-Differential	Matrix 1	Non-Differential	0DPA_5DPA	Gbar_A01
110400000	0.857516	1.6525	1.36142	Non-Differential	Matrix 1	Non-Differential	0DPA_5DPA	Gbar_A01
110760000	0.576472	1.72701	1.54599	Non-Differential	Matrix 1	Non-Differential	0DPA_5DPA	Gbar_A01
111020000	-2.95338	2.25701	3.44875	Shifted	Matrix 2	Shifted	0DPA_5DPA	Gbar_A01
111100000	3.66645	1.86909	0.500821	Shifted	Matrix 1	Shifted	0DPA_5DPA	Gbar_A01
111400000	0.806581	2.52437	2.27367	Non-Differential	Matrix 1	Non-Differential	0DPA_5DPA	Gbar_A01
111440000	0.333687	1.51593	1.42344	Non-Differential	Matrix 1	Non-Differential	0DPA_5DPA	Gbar_A01
111660000	-0.753117	1.37003	1.69284	Non-Differential	Matrix 2	Non-Differential	0DPA_5DPA	Gbar_A01
111680000	-0.421273	1.46589	1.66311	Non-Differential	Matrix 2	Non-Differential	0DPA_5DPA	Gbar_A01
111940000	-0.810549	2.23491	2.60043	Non-Differential	Matrix 2	Non-Differential	0DPA_5DPA	Gbar_A01
111960000	2.48745	2.32697	1.42389	Differential	Matrix 1	Complex	0DPA_5DPA	Gbar_A01
112100000	3.88919	2.82768	1.39641	Differential	Matrix 1	Complex	0DPA_5DPA	Gbar_A01
112380000	0.148604	1.78899	1.77432	Non-Differential	Matrix 1	Non-Differential	0DPA_5DPA	Gbar_A01
112760000	1.33556	2.40626	1.94892	Non-Differential	Matrix 1	Non-Differential	0DPA_5DPA	Gbar_A01
113240000	2.38115	1.98075	1.1104	Shifted	Matrix 1	Shifted	0DPA_5DPA	Gbar_A01
113320000	-3.50099	0.683059	2.04833	Shifted	Matrix 2	Shifted	0DPA_5DPA	Gbar_A01
113600000	-0.657142	1.63857	1.93079	Non-Differential	Matrix 2	Non-Differential	0DPA_5DPA	Gbar_A01
113900000	-0.396526	1.38837	1.57421	Non-Differential	Matrix 2	Non-Differential	0DPA_5DPA	Gbar_A01
113920000	1.0726	2.15042	1.78832	Non-Differential	Matrix 1	Non-Differential	0DPA_5DPA	Gbar_A01
114200000	0.453951	2.23686	2.11519	Non-Differential	Matrix 1	Non-Differential	0DPA_5DPA	Gbar_A01
114480000	1.24065	2.13222	1.70493	Non-Differential	Matrix 1	Non-Differential	0DPA_5DPA	Gbar_A01
114780000	-1.39366	1.11491	1.67846	Non-Differential	Matrix 2	Non-Differential	0DPA_5DPA	Gbar_A01
115120000	0.508802	2.99773	2.87304	Non-Differential	Matrix 1	Non-Differential	0DPA_5DPA	Gbar_A01
115500000	0.914352	1.65147	1.33847		Matrix 1		0DPA_5DPA	Gbar_A01
440000	-1.54499	1.26133	1.85474	Non-Differential	Matrix 2	Non-Differential	0DPA_5DPA	Gbar_A02
760000	-1.44461	2.48222	3.07821	Non-Differential	Matrix 2	Non-Differential	0DPA_5DPA	Gbar_A02
1340000	1.18777	1.83421	1.46652	Non-Differential	Matrix 1	Non-Differential	0DPA_5DPA	Gbar_A02
1360000	1.71129	3.0637	2.54725	Non-Differential	Matrix 1	Non-Differential	0DPA_5DPA	Gbar_A02
1660000	-1.62455	1.62982	2.26337	Non-Differential	Matrix 2	Non-Differential	0DPA_5DPA	Gbar_A02
1960000	-3.36798	1.08443	2.32546	Differential	Matrix 2	Merge	0DPA_5DPA	Gbar_A02
1980000	-1.98835	2.21586	2.99826	Non-Differential	Matrix 2	Non-Differential	0DPA_5DPA	Gbar_A02
2220000	-0.758319	1.31402	1.62722	Non-Differential	Matrix 2	Non-Differential	0DPA_5DPA	Gbar_A02
2240000	0.522977	3.94292	3.88001	Non-Differential	Matrix 1	Non-Differential	0DPA_5DPA	Gbar_A02
2460000	1.34547	3.78788	3.42536	Non-Differential	Matrix 1	Non-Differential	0DPA_5DPA	Gbar_A02
2820000	1.1982	2.06188	1.69765	Non-Differential	Matrix 1	Non-Differential	0DPA_5DPA	Gbar_A02
2840000	-0.248635	1.75851	1.90311	Non-Differential	Matrix 2	Non-Differential	0DPA_5DPA	Gbar_A02
3160000	0.0538709	1.5151	1.54363	Non-Differential	Matrix 1	Non-Differential	0DPA_5DPA	Gbar_A02
3680000	0.348364	1.89674	1.83179	Non-Differential	Matrix 1	Non-Differential	0DPA_5DPA	Gbar_A02
4040000	0.151821	1.59011	1.58591	Non-Differential	Matrix 1	Non-Differential	0DPA_5DPA	Gbar_A02
4060000	0.366191	1.84694	1.77404	Non-Differential	Matrix 1	Non-Differential	0DPA_5DPA	Gbar_A02
4340000	0.452344	3.19506	3.13385	Non-Differential	Matrix 1	Non-Differential	0DPA_5DPA	Gbar_A02
4520000	-1.04297	1.35589	1.77241	Non-Differential	Matrix 2	Non-Differential	0DPA_5DPA	Gbar_A02
4540000	-1.35103	2.37785	2.93701	Non-Differential	Matrix 2	Non-Differential	0DPA_5DPA	Gbar_A02
4600000	2.99934	2.49187	1.49583	Differential	Matrix 1	Complex	0DPA_5DPA	Gbar_A02
4740000	4.02213	2.12805	0.754048	Differential	Matrix 1	Complex	0DPA_5DPA	Gbar_A02
4760000	4.70934	3.32243	1.7399	Differential	Matrix 1	Strength Change	0DPA_5DPA	Gbar_A02
4920000	-0.590601	2.64805	2.94327	Non-Differential	Matrix 2	Non-Differential	0DPA_5DPA	Gbar_A02
5160000	0.972455	1.69012	1.39503	Non-Differential	Matrix 1	Non-Differential	0DPA_5DPA	Gbar_A02
5180000	3.92879	2.51566	1.18735	Differential	Matrix 1	Split	0DPA_5DPA	Gbar_A02
5500000	-0.056126	2.30645	2.39938	Non-Differential	Matrix 2	Non-Differential	0DPA_5DPA	Gbar_A02
5860000	0.541505	2.25594	2.13314	Non-Differential	Matrix 1	Non-Differential	0DPA_5DPA	Gbar_A02
5880000	1.08503	3.33926	3.05591	Non-Differential	Matrix 1	Non-Differential	0DPA_5DPA	Gbar_A02
6140000	0.704599	2.81019	2.64645	Non-Differential	Matrix 1	Non-Differential	0DPA_5DPA	Gbar_A02
6500000	-0.828967	2.62669	3.00664	Non-Differential	Matrix 2	Non-Differential	0DPA_5DPA	Gbar_A02
6760000	-0.949241	1.91151	2.31198	Non-Differential	Matrix 2	Non-Differential	0DPA_5DPA	Gbar_A02
7220000	-0.766267	6.32129	6.79542	Non-Differential	Matrix 2	Non-Differential	0DPA_5DPA	Gbar_A02
7440000	1.42188	1.61653	1.15808	Non-Differential	Matrix 1	Non-Differential	0DPA_5DPA	Gbar_A02
7460000	1.66995	3.99826	3.52612	Non-Differential	Matrix 1	Non-Differential	0DPA_5DPA	Gbar_A02
7700000	0.536012	2.82375	2.72084	Non-Differential	Matrix 1	Non-Differential	0DPA_5DPA	Gbar_A02
8080000	-0.0521322	2.48482	2.58195	Non-Differential	Matrix 2	Non-Differential	0DPA_5DPA	Gbar_A02
8180000	3.17233	3.17942	2.14311	Differential	Matrix 1	Strength Change	0DPA_5DPA	Gbar_A02
8340000	2.06654	4.41479	3.8137	Differential	Matrix 1	Strength Change	0DPA_5DPA	Gbar_A02
8740000	0.576552	3.10339	2.99478	Non-Differential	Matrix 1	Non-Differential	0DPA_5DPA	Gbar_A02
9020000	-0.952221	3.59784	4.05262	Non-Differential	Matrix 2	Non-Differential	0DPA_5DPA	Gbar_A02
9300000	-0.010892	2.5732	2.65834	Non-Differential	Matrix 2	Non-Differential	0DPA_5DPA	Gbar_A02
9600000	-4.18035	2.40279	3.97652	Differential	Matrix 2	Strength Change	0DPA_5DPA	Gbar_A02
9900000	-1.3085	2.65101	3.20356	Non-Differential	Matrix 2	Non-Differential	0DPA_5DPA	Gbar_A02
9920000	1.96251	2.99722	2.38865	Non-Differential	Matrix 1	Non-Differential	0DPA_5DPA	Gbar_A02
10200000	0.0159983	1.65672	1.70329	Non-Differential	Matrix 1	Non-Differential	0DPA_5DPA	Gbar_A02
10240000	-0.746618	1.75037	2.07315	Non-Differential	Matrix 2	Non-Differential	0DPA_5DPA	Gbar_A02
10360000	0.70962	1.98655	1.795	Non-Differential	Matrix 1	Non-Differential	0DPA_5DPA	Gbar_A02
10380000	0.0416004	1.78559	1.82706	Non-Differential	Matrix 1	Non-Differential	0DPA_5DPA	Gbar_A02
10680000	-0.412072	3.48571	3.74341	Non-Differential	Matrix 2	Non-Differential	0DPA_5DPA	Gbar_A02
11020000	-1.89897	1.44933	2.17551	Non-Differential	Matrix 2	Non-Differential	0DPA_5DPA	Gbar_A02
11380000	0.600584	4.94318	4.88404	Non-Differential	Matrix 1	Non-Differential	0DPA_5DPA	Gbar_A02
11960000	1.13093	4.55737	4.29603	Non-Differential	Matrix 1	Non-Differential	0DPA_5DPA	Gbar_A02
12340000	-0.0669068	3.18214	3.30658	Non-Differential	Matrix 2	Non-Differential	0DPA_5DPA	Gbar_A02
12880000	0.603802	2.98454	2.86241	Non-Differential	Matrix 1	Non-Differential	0DPA_5DPA	Gbar_A02
13140000	-3.0621	1.74778	2.90015	Differential	Matrix 2	Strength Change	0DPA_5DPA	Gbar_A02
13540000	1.15712	1.82233	1.46525	Non-Differential	Matrix 1	Non-Differential	0DPA_5DPA	Gbar_A02
13720000	-0.151909	4.54029	4.73807	Non-Differential	Matrix 2	Non-Differential	0DPA_5DPA	Gbar_A02
14020000	-0.512057	3.68461	3.98442	Non-Differential	Matrix 2	Non-Differential	0DPA_5DPA	Gbar_A02
14100000	-1.09839	4.26605	4.7943	Non-Differential	Matrix 2	Non-Differential	0DPA_5DPA	Gbar_A02
14120000	1.77682	3.53551	3.01047	Non-Differential	Matrix 1	Non-Differential	0DPA_5DPA	Gbar_A02
14180000	2.16491	6.20046	5.6205	Differential	Matrix 1	Strength Change	0DPA_5DPA	Gbar_A02
14420000	1.7894	2.7561	2.20195	Non-Differential	Matrix 1	Non-Differential	0DPA_5DPA	Gbar_A02
14460000	-1.58146	0.939755	1.53608	Non-Differential	Matrix 2	Non-Differential	0DPA_5DPA	Gbar_A02
14660000	0.121996	2.62292	2.66201	Non-Differential	Matrix 1	Non-Differential	0DPA_5DPA	Gbar_A02
14820000	3.2385	3.38901	2.33561	Differential	Matrix 1	Strength Change	0DPA_5DPA	Gbar_A02
14960000	-0.14983	3.74274	3.91459	Non-Differential	Matrix 2	Non-Differential	0DPA_5DPA	Gbar_A02
15200000	0.973485	3.58141	3.34567	Non-Differential	Matrix 1	Non-Differential	0DPA_5DPA	Gbar_A02
15580000	-0.511231	1.73451	1.97245	Non-Differential	Matrix 2	Non-Differential	0DPA_5DPA	Gbar_A02
15600000	1.08162	1.9172	1.59017	Non-Differential	Matrix 1	Non-Differential	0DPA_5DPA	Gbar_A02
15880000	0.0442047	2.25179	2.30704	Non-Differential	Matrix 1	Non-Differential	0DPA_5DPA	Gbar_A02
16200000	0.804246	4.76558	4.62786	Non-Differential	Matrix 1	Non-Differential	0DPA_5DPA	Gbar_A02
16440000	0.945446	1.525	1.23438	Non-Differential	Matrix 1	Non-Differential	0DPA_5DPA	Gbar_A02
16460000	-1.60116	2.36187	3.01015	Non-Differential	Matrix 2	Non-Differential	0DPA_5DPA	Gbar_A02
16660000	1.25412	3.8066	3.47741	Non-Differential	Matrix 1	Non-Differential	0DPA_5DPA	Gbar_A02
16880000	1.45902	2.79591	2.3614	Non-Differential	Matrix 1	Non-Differential	0DPA_5DPA	Gbar_A02
17000000	-0.140252	1.95225	2.06414	Non-Differential	Matrix 2	Non-Differential	0DPA_5DPA	Gbar_A02
17020000	-1.11901	1.26628	1.70721	Non-Differential	Matrix 2	Non-Differential	0DPA_5DPA	Gbar_A02
17300000	-1.59765	1.79022	2.4192	Non-Differential	Matrix 2	Non-Differential	0DPA_5DPA	Gbar_A02
17760000	0.88031	4.84694	4.68454	Non-Differential	Matrix 1	Non-Differential	0DPA_5DPA	Gbar_A02
17980000	0.881606	2.8015	2.57406	Non-Differential	Matrix 1	Non-Differential	0DPA_5DPA	Gbar_A02
18020000	-2.29778	0.918755	1.77109	Differential	Matrix 2	Complex	0DPA_5DPA	Gbar_A02
18200000	-2.51875	0.857791	1.78737	Differential	Matrix 2	Complex	0DPA_5DPA	Gbar_A02
18220000	1.79438	2.47549	1.91069	Non-Differential	Matrix 1	Non-Differential	0DPA_5DPA	Gbar_A02
18240000	1.26968	2.34196	1.96096	Non-Differential	Matrix 1	Non-Differential	0DPA_5DPA	Gbar_A02
18580000	1.90099	5.44151	4.93216	Non-Differential	Matrix 1	Non-Differential	0DPA_5DPA	Gbar_A02
18860000	1.45734	3.62715	3.21948	Non-Differential	Matrix 1	Non-Differential	0DPA_5DPA	Gbar_A02
18940000	-0.763023	2.44306	2.79359	Non-Differential	Matrix 2	Non-Differential	0DPA_5DPA	Gbar_A02
19140000	-3.91673	2.09651	3.56611	Shifted	Matrix 2	Shifted	0DPA_5DPA	Gbar_A02
19160000	2.11384	2.35673	1.67371	Shifted	Matrix 1	Shifted	0DPA_5DPA	Gbar_A02
19380000	1.02701	2.17806	1.87884	Non-Differential	Matrix 1	Non-Differential	0DPA_5DPA	Gbar_A02
19540000	2.9798	3.19184	2.22491	Differential	Matrix 1	Strength Change	0DPA_5DPA	Gbar_A02
19560000	-1.4114	1.94325	2.51032	Non-Differential	Matrix 2	Non-Differential	0DPA_5DPA	Gbar_A02
19720000	-1.93518	2.53044	3.30372	Non-Differential	Matrix 2	Non-Differential	0DPA_5DPA	Gbar_A02
19740000	0.894189	3.82465	3.625	Non-Differential	Matrix 1	Non-Differential	0DPA_5DPA	Gbar_A02
19920000	1.36836	2.17822	1.75668	Non-Differential	Matrix 1	Non-Differential	0DPA_5DPA	Gbar_A02
20060000	0.418359	5.61368	5.641	Non-Differential	Matrix 1	Non-Differential	0DPA_5DPA	Gbar_A02
20240000	2.02287	4.06746	3.47106	Differential	Matrix 1	Strength Change	0DPA_5DPA	Gbar_A02
20480000	-1.03057	2.07498	2.50975	Non-Differential	Matrix 2	Non-Differential	0DPA_5DPA	Gbar_A02
20720000	-1.37599	1.82493	2.37558	Non-Differential	Matrix 2	Non-Differential	0DPA_5DPA	Gbar_A02
20740000	1.98007	1.96881	1.32148	Non-Differential	Matrix 1	Non-Differential	0DPA_5DPA	Gbar_A02
21020000	0.388153	2.85521	2.80627	Non-Differential	Matrix 1	Non-Differential	0DPA_5DPA	Gbar_A02
21320000	2.3603	1.67268	0.87976	Shifted	Matrix 1	Shifted	0DPA_5DPA	Gbar_A02
21380000	-3.72337	0.309184	1.65308	Shifted	Matrix 2	Shifted	0DPA_5DPA	Gbar_A02
21520000	0.546571	6.60866	6.62146	Non-Differential	Matrix 1	Non-Differential	0DPA_5DPA	Gbar_A02
21580000	0.184237	6.67627	6.82103	Non-Differential	Matrix 1	Non-Differential	0DPA_5DPA	Gbar_A02
21940000	0.311174	1.60633	1.54554	Non-Differential	Matrix 1	Non-Differential	0DPA_5DPA	Gbar_A02
21960000	-2.11545	1.1066	1.89953	Differential	Matrix 2	Merge	0DPA_5DPA	Gbar_A02
22280000	0.954826	2.18999	1.91701	Non-Differential	Matrix 1	Non-Differential	0DPA_5DPA	Gbar_A02
22500000	-0.234589	1.44009	1.56962	Non-Differential	Matrix 2	Non-Differential	0DPA_5DPA	Gbar_A02
22520000	-1.16306	1.81834	2.29249	Non-Differential	Matrix 2	Non-Differential	0DPA_5DPA	Gbar_A02
22860000	-0.918161	1.24532	1.61363	Non-Differential	Matrix 2	Non-Differential	0DPA_5DPA	Gbar_A02
23480000	-2.07898	0.766445	1.53557	Differential	Matrix 2	Merge	0DPA_5DPA	Gbar_A02
23620000	-0.245251	6.59068	6.88663	Non-Differential	Matrix 2	Non-Differential	0DPA_5DPA	Gbar_A02
23640000	1.93036	7.34363	6.88381	Non-Differential	Matrix 1	Non-Differential	0DPA_5DPA	Gbar_A02
23760000	0.344762	3.82915	3.82651	Non-Differential	Matrix 1	Non-Differential	0DPA_5DPA	Gbar_A02
24080000	-0.642447	2.55784	2.86879	Non-Differential	Matrix 2	Non-Differential	0DPA_5DPA	Gbar_A02
24360000	-2.56179	1.84952	2.82583	Differential	Matrix 2	Strength Change	0DPA_5DPA	Gbar_A02
24680000	-1.60555	1.22246	1.83635	Non-Differential	Matrix 2	Non-Differential	0DPA_5DPA	Gbar_A02
24860000	0.774065	1.62145	1.39528	Non-Differential	Matrix 1	Non-Differential	0DPA_5DPA	Gbar_A02
25240000	1.3252	2.02715	1.61631	Non-Differential	Matrix 1	Non-Differential	0DPA_5DPA	Gbar_A02
25860000	-0.602713	1.8623	2.13705	Non-Differential	Matrix 2	Non-Differential	0DPA_5DPA	Gbar_A02
26120000	-0.379932	2.59716	2.81529	Non-Differential	Matrix 2	Non-Differential	0DPA_5DPA	Gbar_A02
26440000	2.46749	1.68977	0.858985	Differential	Matrix 1	Split	0DPA_5DPA	Gbar_A02
26760000	-0.0248571	1.64872	1.70968	Non-Differential	Matrix 2	Non-Differential	0DPA_5DPA	Gbar_A02
26780000	0.159132	1.59464	1.58797	Non-Differential	Matrix 1	Non-Differential	0DPA_5DPA	Gbar_A02
27120000	-2.04044	0.828757	1.58604	Differential	Matrix 2	Complex	0DPA_5DPA	Gbar_A02
27340000	-2.04597	1.21227	1.98364	Differential	Matrix 2	Complex	0DPA_5DPA	Gbar_A02
27700000	-2.3297	1.27755	2.15264	Differential	Matrix 2	Complex	0DPA_5DPA	Gbar_A02
28040000	2.2886	2.00006	1.24317	Differential	Matrix 1	Complex	0DPA_5DPA	Gbar_A02
28060000	2.87452	1.66594	0.688554	Differential	Matrix 1	Complex	0DPA_5DPA	Gbar_A02
28240000	-3.75791	1.78877	3.19176	Differential	Matrix 2	Strength Change	0DPA_5DPA	Gbar_A02
28560000	-0.463773	2.77353	3.02727	Non-Differential	Matrix 2	Non-Differential	0DPA_5DPA	Gbar_A02
28880000	-2.12005	3.50817	4.37857	Differential	Matrix 2	Strength Change	0DPA_5DPA	Gbar_A02
29180000	-2.43584	1.22536	2.13684	Differential	Matrix 2	Complex	0DPA_5DPA	Gbar_A02
29200000	0.496741	2.36557	2.26226	Non-Differential	Matrix 1	Non-Differential	0DPA_5DPA	Gbar_A02
29840000	3.16679	1.94997	0.876831	Differential	Matrix 1	Split	0DPA_5DPA	Gbar_A02
29860000	0.587545	1.7117	1.55521	Non-Differential	Matrix 1	Non-Differential	0DPA_5DPA	Gbar_A02
29940000	0.909318	3.20438	2.97972	Non-Differential	Matrix 1	Non-Differential	0DPA_5DPA	Gbar_A02
30140000	1.01513	1.63113	1.31889	Non-Differential	Matrix 1	Non-Differential	0DPA_5DPA	Gbar_A02
30160000	5.12946	2.59823	0.842308	Differential	Matrix 1	Split	0DPA_5DPA	Gbar_A02
30380000	0.766612	1.99016	1.7783	Non-Differential	Matrix 1	Non-Differential	0DPA_5DPA	Gbar_A02
30980000	-1.23094	1.36275	1.84684	Non-Differential	Matrix 2	Non-Differential	0DPA_5DPA	Gbar_A02
31180000	1.21247	2.05774	1.68826	Non-Differential	Matrix 1	Non-Differential	0DPA_5DPA	Gbar_A02
31540000	2.41692	4.35932	3.63093	Differential	Matrix 1	Strength Change	0DPA_5DPA	Gbar_A02
31940000	3.13799	1.83888	0.772552	Differential	Matrix 1	Complex	0DPA_5DPA	Gbar_A02
31960000	-1.84569	2.74719	3.49525	Non-Differential	Matrix 2	Non-Differential	0DPA_5DPA	Gbar_A02
32080000	7.8831	3.75963	1.05371	Differential	Matrix 1	Split	0DPA_5DPA	Gbar_A02
32240000	-1.61092	2.09906	2.74254	Non-Differential	Matrix 2	Non-Differential	0DPA_5DPA	Gbar_A02
32440000	2.9235	4.60443	3.70226	Differential	Matrix 1	Strength Change	0DPA_5DPA	Gbar_A02
32760000	1.26369	2.7953	2.43076	Non-Differential	Matrix 1	Non-Differential	0DPA_5DPA	Gbar_A02
33060000	6.13374	2.61599	0.50078	Differential	Matrix 1	Split	0DPA_5DPA	Gbar_A02
33080000	0.659413	2.83985	2.69323	Non-Differential	Matrix 1	Non-Differential	0DPA_5DPA	Gbar_A02
33400000	-1.722	2.13887	2.82341	Non-Differential	Matrix 2	Non-Differential	0DPA_5DPA	Gbar_A02
33640000	-1.047	1.40033	1.81969	Non-Differential	Matrix 2	Non-Differential	0DPA_5DPA	Gbar_A02
33660000	-0.799226	1.25044	1.57629	Non-Differential	Matrix 2	Non-Differential	0DPA_5DPA	Gbar_A02
33920000	-1.5372	3.62181	4.28695	Non-Differential	Matrix 2	Non-Differential	0DPA_5DPA	Gbar_A02
34320000	-2.13723	2.81366	3.66828	Differential	Matrix 2	Strength Change	0DPA_5DPA	Gbar_A02
34700000	1.59902	1.84585	1.33118	Non-Differential	Matrix 1	Non-Differential	0DPA_5DPA	Gbar_A02
35280000	0.358564	5.22972	5.26635	Non-Differential	Matrix 1	Non-Differential	0DPA_5DPA	Gbar_A02
35680000	3.91857	1.66107	0.309435	Shifted	Matrix 1	Shifted	0DPA_5DPA	Gbar_A02
35780000	-2.96212	0.816235	1.90337	Shifted	Matrix 2	Shifted	0DPA_5DPA	Gbar_A02
36280000	1.0951	3.70248	3.42698	Non-Differential	Matrix 1	Non-Differential	0DPA_5DPA	Gbar_A02
36300000	0.395719	3.27943	3.24117	Non-Differential	Matrix 1	Non-Differential	0DPA_5DPA	Gbar_A02
36400000	-0.247009	4.73356	4.97151	Non-Differential	Matrix 2	Non-Differential	0DPA_5DPA	Gbar_A02
36600000	-3.71813	0.44758	1.79396	Differential	Matrix 2	Merge	0DPA_5DPA	Gbar_A02
36620000	-1.29935	1.17122	1.67378	Non-Differential	Matrix 2	Non-Differential	0DPA_5DPA	Gbar_A02
38440000	-9.88826	0.0539892	3.59879	Differential	Matrix 2	Complex	0DPA_5DPA	Gbar_A02
38620000	-3.44869	0.980477	2.24714	Differential	Matrix 2	Complex	0DPA_5DPA	Gbar_A02
39000000	1.82479	7.43135	7.01212	Non-Differential	Matrix 1	Non-Differential	0DPA_5DPA	Gbar_A02
39340000	-3.04231	3.44431	4.64315	Differential	Matrix 2	Strength Change	0DPA_5DPA	Gbar_A02
40000000	1.16432	2.5837	2.24808	Non-Differential	Matrix 1	Non-Differential	0DPA_5DPA	Gbar_A02
40020000	-4.10783	0.135912	1.61209	Differential	Matrix 2	Complex	0DPA_5DPA	Gbar_A02
40180000	-3.61013	0.401747	1.70799	Differential	Matrix 2	Complex	0DPA_5DPA	Gbar_A02
40200000	1.79578	1.61776	1.02538	Non-Differential	Matrix 1	Non-Differential	0DPA_5DPA	Gbar_A02
40220000	1.72341	1.55287	0.98438	Non-Differential	Matrix 1	Non-Differential	0DPA_5DPA	Gbar_A02
40620000	-1.08136	1.14253	1.56607	Non-Differential	Matrix 2	Non-Differential	0DPA_5DPA	Gbar_A02
40640000	2.26275	4.27234	3.59645	Differential	Matrix 1	Strength Change	0DPA_5DPA	Gbar_A02
40840000	-0.246422	4.39956	4.62675	Non-Differential	Matrix 2	Non-Differential	0DPA_5DPA	Gbar_A02
41160000	1.01545	1.55008	1.23517	Non-Differential	Matrix 1	Non-Differential	0DPA_5DPA	Gbar_A02
41180000	-1.6638	3.46148	4.16693	Non-Differential	Matrix 2	Non-Differential	0DPA_5DPA	Gbar_A02
41840000	-0.603429	1.35783	1.61691	Non-Differential	Matrix 2	Non-Differential	0DPA_5DPA	Gbar_A02
42080000	-5.47829	0.098356	2.0644	Differential	Matrix 2	Merge	0DPA_5DPA	Gbar_A02
42440000	1.91143	3.75644	3.19014	Non-Differential	Matrix 1	Non-Differential	0DPA_5DPA	Gbar_A02
42460000	-2.36838	1.57867	2.47714	Differential	Matrix 2	Strength Change	0DPA_5DPA	Gbar_A02
42600000	-0.195669	1.70299	1.82687	Non-Differential	Matrix 2	Non-Differential	0DPA_5DPA	Gbar_A02
42620000	-0.654841	1.77768	2.06844	Non-Differential	Matrix 2	Non-Differential	0DPA_5DPA	Gbar_A02
42640000	0.897585	1.61351	1.34283	Non-Differential	Matrix 1	Non-Differential	0DPA_5DPA	Gbar_A02
42980000	1.32871	3.51541	3.1503	Non-Differential	Matrix 1	Non-Differential	0DPA_5DPA	Gbar_A02
43340000	-0.27682	4.03598	4.26258	Non-Differential	Matrix 2	Non-Differential	0DPA_5DPA	Gbar_A02
43640000	0.263823	3.4028	3.4157	Non-Differential	Matrix 1	Non-Differential	0DPA_5DPA	Gbar_A02
43880000	3.92411	3.23189	1.92786	Differential	Matrix 1	Strength Change	0DPA_5DPA	Gbar_A02
44060000	4.24229	2.39993	0.955632	Differential	Matrix 1	Complex	0DPA_5DPA	Gbar_A02
44200000	0.91683	2.54733	2.29924	Non-Differential	Matrix 1	Non-Differential	0DPA_5DPA	Gbar_A02
44460000	1.55586	1.52525	1.01592	Non-Differential	Matrix 1	Non-Differential	0DPA_5DPA	Gbar_A02
44480000	0.0549551	1.95124	1.99315	Non-Differential	Matrix 1	Non-Differential	0DPA_5DPA	Gbar_A02
44500000	1.19116	1.60589	1.22978	Non-Differential	Matrix 1	Non-Differential	0DPA_5DPA	Gbar_A02
44840000	1.67484	2.69354	2.17846	Non-Differential	Matrix 1	Non-Differential	0DPA_5DPA	Gbar_A02
45140000	-0.948814	1.45283	1.83867	Non-Differential	Matrix 2	Non-Differential	0DPA_5DPA	Gbar_A02
45160000	1.13911	3.82011	3.53255	Non-Differential	Matrix 1	Non-Differential	0DPA_5DPA	Gbar_A02
45420000	2.23276	3.06729	2.3641	Differential	Matrix 1	Strength Change	0DPA_5DPA	Gbar_A02
45700000	-0.772922	2.04907	2.39071	Non-Differential	Matrix 2	Non-Differential	0DPA_5DPA	Gbar_A02
45980000	-2.07032	1.33379	2.11772	Differential	Matrix 2	Merge	0DPA_5DPA	Gbar_A02
46360000	1.05685	1.63923	1.3123	Non-Differential	Matrix 1	Non-Differential	0DPA_5DPA	Gbar_A02
46680000	0.626871	2.65695	2.51621	Non-Differential	Matrix 1	Non-Differential	0DPA_5DPA	Gbar_A02
47180000	5.4516	4.10715	2.28344	Differential	Matrix 1	Strength Change	0DPA_5DPA	Gbar_A02
47400000	-5.53993	-0.384357	1.58854	Differential	Matrix 2	Complex	0DPA_5DPA	Gbar_A02
47420000	-6.71217	0.878554	3.31135	Differential	Matrix 2	Complex	0DPA_5DPA	Gbar_A02
47440000	-6.65763	0.0720892	2.45988	Differential	Matrix 2	Complex	0DPA_5DPA	Gbar_A02
47560000	6.45133	2.24476	0.00403615	Differential	Matrix 1	Complex	0DPA_5DPA	Gbar_A02
47580000	6.29215	2.26229	0.0791566	Differential	Matrix 1	Complex	0DPA_5DPA	Gbar_A02
48180000	1.48544	1.5412	1.0576	Non-Differential	Matrix 1	Non-Differential	0DPA_5DPA	Gbar_A02
48200000	-0.569512	3.26596	3.57314	Non-Differential	Matrix 2	Non-Differential	0DPA_5DPA	Gbar_A02
48520000	2.19297	2.28614	1.57255	Differential	Matrix 1	Strength Change	0DPA_5DPA	Gbar_A02
48560000	-0.0988656	1.50729	1.5903	Non-Differential	Matrix 2	Non-Differential	0DPA_5DPA	Gbar_A02
48840000	-0.308526	1.4359	1.59178	Non-Differential	Matrix 2	Non-Differential	0DPA_5DPA	Gbar_A02
49620000	-1.68765	4.74617	5.50071	Non-Differential	Matrix 2	Non-Differential	0DPA_5DPA	Gbar_A02
50200000	2.36363	4.35439	3.64494	Differential	Matrix 1	Strength Change	0DPA_5DPA	Gbar_A02
50480000	1.99404	1.64634	0.98382	Non-Differential	Matrix 1	Non-Differential	0DPA_5DPA	Gbar_A02
50740000	2.90519	1.52714	0.534386	Differential	Matrix 1	Split	0DPA_5DPA	Gbar_A02
51140000	-0.392989	6.48648	6.83208	Non-Differential	Matrix 2	Non-Differential	0DPA_5DPA	Gbar_A02
51300000	-0.173185	8.48608	8.81604	Non-Differential	Matrix 2	Non-Differential	0DPA_5DPA	Gbar_A02
51540000	-3.93181	2.04702	3.52047	Differential	Matrix 2	Strength Change	0DPA_5DPA	Gbar_A02
51640000	0.855866	4.20233	4.02833	Non-Differential	Matrix 1	Non-Differential	0DPA_5DPA	Gbar_A02
51980000	-4.48768	3.32373	5.03665	Differential	Matrix 2	Strength Change	0DPA_5DPA	Gbar_A02
52620000	1.84285	1.71583	1.10968	Non-Differential	Matrix 1	Non-Differential	0DPA_5DPA	Gbar_A02
52640000	-2.49084	0.773074	1.68998	Differential	Matrix 2	Complex	0DPA_5DPA	Gbar_A02
52860000	-3.50337	1.74972	3.06027	Differential	Matrix 2	Strength Change	0DPA_5DPA	Gbar_A02
53240000	2.22985	1.94266	1.20501	Differential	Matrix 1	Complex	0DPA_5DPA	Gbar_A02
53520000	-2.39264	5.00712	6.02252	Differential	Matrix 2	Strength Change	0DPA_5DPA	Gbar_A02
53860000	-2.11749	1.24284	2.04081	Differential	Matrix 2	Complex	0DPA_5DPA	Gbar_A02
53880000	-0.184175	1.48831	1.60129	Non-Differential	Matrix 2	Non-Differential	0DPA_5DPA	Gbar_A02
54080000	11.5432	4.6169	0.626576	Differential	Matrix 1	Split	0DPA_5DPA	Gbar_A02
54180000	1.06295	1.75676	1.43135	Non-Differential	Matrix 1	Non-Differential	0DPA_5DPA	Gbar_A02
54500000	2.46179	2.01767	1.19928	Differential	Matrix 1	Split	0DPA_5DPA	Gbar_A02
54820000	-1.91472	0.804971	1.51645	Non-Differential	Matrix 2	Non-Differential	0DPA_5DPA	Gbar_A02
55220000	0.36247	2.60881	2.56129	Non-Differential	Matrix 1	Non-Differential	0DPA_5DPA	Gbar_A02
55400000	0.291756	2.21783	2.18331	Non-Differential	Matrix 1	Non-Differential	0DPA_5DPA	Gbar_A02
55420000	0.304251	1.66091	1.60433	Non-Differential	Matrix 1	Non-Differential	0DPA_5DPA	Gbar_A02
55780000	3.91093	3.58201	2.29376	Shifted	Matrix 1	Shifted	0DPA_5DPA	Gbar_A02
55800000	-2.22419	1.49283	2.33692	Shifted	Matrix 2	Shifted	0DPA_5DPA	Gbar_A02
56080000	-0.552264	1.92258	2.18116	Non-Differential	Matrix 2	Non-Differential	0DPA_5DPA	Gbar_A02
56360000	-1.67171	1.16936	1.80527	Non-Differential	Matrix 2	Non-Differential	0DPA_5DPA	Gbar_A02
56660000	0.545747	4.55695	4.50527	Non-Differential	Matrix 1	Non-Differential	0DPA_5DPA	Gbar_A02
56980000	-0.973358	1.40283	1.79588	Non-Differential	Matrix 2	Non-Differential	0DPA_5DPA	Gbar_A02
57020000	-2.42533	1.63747	2.55819	Differential	Matrix 2	Strength Change	0DPA_5DPA	Gbar_A02
57360000	-0.795628	6.86277	7.36451	Non-Differential	Matrix 2	Non-Differential	0DPA_5DPA	Gbar_A02
58120000	0.561194	3.14197	3.04009	Non-Differential	Matrix 1	Non-Differential	0DPA_5DPA	Gbar_A02
58780000	-1.75525	2.42668	3.13223	Non-Differential	Matrix 2	Non-Differential	0DPA_5DPA	Gbar_A02
59080000	-2.88704	0.771591	1.83041	Differential	Matrix 2	Merge	0DPA_5DPA	Gbar_A02
59740000	-1.68133	1.35317	1.99833	Non-Differential	Matrix 2	Non-Differential	0DPA_5DPA	Gbar_A02
59920000	-3.25811	0.707864	1.89764	Differential	Matrix 2	Merge	0DPA_5DPA	Gbar_A02
60420000	-1.17808	1.95127	2.43499	Non-Differential	Matrix 2	Non-Differential	0DPA_5DPA	Gbar_A02
60620000	-3.09494	1.04835	2.19041	Differential	Matrix 2	Merge	0DPA_5DPA	Gbar_A02
61540000	-1.76712	5.024	5.8158	Non-Differential	Matrix 2	Non-Differential	0DPA_5DPA	Gbar_A02
61880000	-2.239	0.871411	1.70119	Differential	Matrix 2	Complex	0DPA_5DPA	Gbar_A02
62420000	-2.82335	0.848812	1.88725	Differential	Matrix 2	Complex	0DPA_5DPA	Gbar_A02
62720000	-4.38086	0.00271687	1.57252	Differential	Matrix 2	Complex	0DPA_5DPA	Gbar_A02
63380000	-3.59907	0.40047	1.70271	Differential	Matrix 2	Complex	0DPA_5DPA	Gbar_A02
63540000	4.78427	2.19085	0.545752	Differential	Matrix 1	Complex	0DPA_5DPA	Gbar_A02
64040000	2.58484	2.29303	1.43924	Differential	Matrix 1	Complex	0DPA_5DPA	Gbar_A02
64280000	0.812718	1.7542	1.51838	Non-Differential	Matrix 1	Non-Differential	0DPA_5DPA	Gbar_A02
64660000	-2.07351	3.47583	4.32854	Differential	Matrix 2	Strength Change	0DPA_5DPA	Gbar_A02
65140000	-0.0670373	6.27158	6.4936	Non-Differential	Matrix 2	Non-Differential	0DPA_5DPA	Gbar_A02
65500000	-0.461149	6.96509	7.35022	Non-Differential	Matrix 2	Non-Differential	0DPA_5DPA	Gbar_A02
66140000	2.94501	4.14036	3.21584	Differential	Matrix 1	Strength Change	0DPA_5DPA	Gbar_A02
66800000	-3.18842	0.710626	1.87551	Differential	Matrix 2	Complex	0DPA_5DPA	Gbar_A02
66980000	-4.95398	1.22717	3.04099	Differential	Matrix 2	Complex	0DPA_5DPA	Gbar_A02
67260000	-0.22693	2.35517	2.51084	Non-Differential	Matrix 2	Non-Differential	0DPA_5DPA	Gbar_A02
67600000	1.1981	2.48677	2.13598	Non-Differential	Matrix 1	Non-Differential	0DPA_5DPA	Gbar_A02
67620000	-1.02124	4.30084	4.80255	Non-Differential	Matrix 2	Non-Differential	0DPA_5DPA	Gbar_A02
67720000	0.341917	5.94646	6.01168	Non-Differential	Matrix 1	Non-Differential	0DPA_5DPA	Gbar_A02
67900000	1.3382	1.53895	1.10804	Non-Differential	Matrix 1	Non-Differential	0DPA_5DPA	Gbar_A02
68280000	0.782586	2.62774	2.43029	Non-Differential	Matrix 1	Non-Differential	0DPA_5DPA	Gbar_A02
68500000	-1.45213	1.65852	2.23119	Non-Differential	Matrix 2	Non-Differential	0DPA_5DPA	Gbar_A02
68580000	3.44708	2.61143	1.45874	Differential	Matrix 1	Split	0DPA_5DPA	Gbar_A02
68880000	1.05386	3.23444	2.95895	Non-Differential	Matrix 1	Non-Differential	0DPA_5DPA	Gbar_A02
69140000	2.3639	1.59365	0.796949	Shifted	Matrix 1	Shifted	0DPA_5DPA	Gbar_A02
69160000	-2.28737	1.65397	2.52578	Shifted	Matrix 2	Shifted	0DPA_5DPA	Gbar_A02
69520000	-4.86571	1.93586	3.74043	Differential	Matrix 2	Strength Change	0DPA_5DPA	Gbar_A02
69920000	-1.32468	2.15893	2.70174	Non-Differential	Matrix 2	Non-Differential	0DPA_5DPA	Gbar_A02
70200000	1.24761	1.55829	1.16045	Non-Differential	Matrix 1	Non-Differential	0DPA_5DPA	Gbar_A02
70520000	1.51359	1.73252	1.24488	Non-Differential	Matrix 1	Non-Differential	0DPA_5DPA	Gbar_A02
70580000	-2.08957	1.87045	2.67822	Differential	Matrix 2	Strength Change	0DPA_5DPA	Gbar_A02
70900000	-0.448038	3.33595	3.60181	Non-Differential	Matrix 2	Non-Differential	0DPA_5DPA	Gbar_A02
71200000	-6.84731	0.715129	3.19119	Shifted	Matrix 2	Shifted	0DPA_5DPA	Gbar_A02
71220000	4.1497	3.93814	2.57558	Shifted	Matrix 1	Shifted	0DPA_5DPA	Gbar_A02
71820000	0.553448	1.94679	1.80995	Non-Differential	Matrix 1	Non-Differential	0DPA_5DPA	Gbar_A02
71840000	-0.730898	1.40961	1.716	Non-Differential	Matrix 2	Non-Differential	0DPA_5DPA	Gbar_A02
72060000	2.87293	2.49885	1.54833	Differential	Matrix 1	Strength Change	0DPA_5DPA	Gbar_A02
72300000	-1.13938	3.00536	3.5085	Non-Differential	Matrix 2	Non-Differential	0DPA_5DPA	Gbar_A02
72600000	3.80323	2.68997	1.41215	Differential	Matrix 1	Split	0DPA_5DPA	Gbar_A02
73380000	0.422013	1.63969	1.54024	Non-Differential	Matrix 1	Non-Differential	0DPA_5DPA	Gbar_A02
73700000	-2.09394	2.14589	2.96393	Differential	Matrix 2	Strength Change	0DPA_5DPA	Gbar_A02
74400000	0.682061	6.26819	6.2217	Non-Differential	Matrix 1	Non-Differential	0DPA_5DPA	Gbar_A02
75100000	0.628725	2.63034	2.4881	Non-Differential	Matrix 1	Non-Differential	0DPA_5DPA	Gbar_A02
75120000	0.10206	2.20776	2.24089	Non-Differential	Matrix 1	Non-Differential	0DPA_5DPA	Gbar_A02
75280000	-0.60946	1.61525	1.88462	Non-Differential	Matrix 2	Non-Differential	0DPA_5DPA	Gbar_A02
75360000	2.34715	1.68715	0.899399	Differential	Matrix 1	Split	0DPA_5DPA	Gbar_A02
75780000	0.752117	8.49895	8.49778	Non-Differential	Matrix 1	Non-Differential	0DPA_5DPA	Gbar_A02
75920000	-0.135661	7.11633	7.38961	Non-Differential	Matrix 2	Non-Differential	0DPA_5DPA	Gbar_A02
76340000	1.22003	2.37799	2.01592	Non-Differential	Matrix 1	Non-Differential	0DPA_5DPA	Gbar_A02
76540000	1.19231	5.64446	5.39544	Non-Differential	Matrix 1	Non-Differential	0DPA_5DPA	Gbar_A02
76920000	1.49477	5.26042	4.8909	Non-Differential	Matrix 1	Non-Differential	0DPA_5DPA	Gbar_A02
77220000	0.743134	2.44124	2.25204	Non-Differential	Matrix 1	Non-Differential	0DPA_5DPA	Gbar_A02
77480000	1.46059	2.53629	2.09301	Non-Differential	Matrix 1	Non-Differential	0DPA_5DPA	Gbar_A02
77800000	-2.26596	1.32294	2.17663	Differential	Matrix 2	Merge	0DPA_5DPA	Gbar_A02
78060000	0.0654802	1.55449	1.5801	Non-Differential	Matrix 1	Non-Differential	0DPA_5DPA	Gbar_A02
78080000	1.70904	3.17537	2.66325	Non-Differential	Matrix 1	Non-Differential	0DPA_5DPA	Gbar_A02
78500000	3.32107	3.54567	2.46763	Differential	Matrix 1	Strength Change	0DPA_5DPA	Gbar_A02
78720000	-0.298034	2.72178	2.9145	Non-Differential	Matrix 2	Non-Differential	0DPA_5DPA	Gbar_A02
78920000	-2.69101	1.42843	2.43775	Shifted	Matrix 2	Shifted	0DPA_5DPA	Gbar_A02
78940000	2.01408	1.55073	0.878019	Shifted	Matrix 1	Shifted	0DPA_5DPA	Gbar_A02
79200000	4.58261	3.6771	2.15118	Differential	Matrix 1	Strength Change	0DPA_5DPA	Gbar_A02
79340000	-0.234014	4.58109	4.80957	Non-Differential	Matrix 2	Non-Differential	0DPA_5DPA	Gbar_A02
79700000	-1.5134	1.05474	1.63031	Non-Differential	Matrix 2	Non-Differential	0DPA_5DPA	Gbar_A02
79960000	3.11271	2.14176	1.09406	Shifted	Matrix 1	Shifted	0DPA_5DPA	Gbar_A02
79980000	-3.87946	0.828751	2.24498	Shifted	Matrix 2	Shifted	0DPA_5DPA	Gbar_A02
80280000	0.547315	1.88506	1.74846	Non-Differential	Matrix 1	Non-Differential	0DPA_5DPA	Gbar_A02
80880000	1.8842	2.25897	1.65516	Non-Differential	Matrix 1	Non-Differential	0DPA_5DPA	Gbar_A02
81480000	2.70776	2.66348	1.77734	Differential	Matrix 1	Strength Change	0DPA_5DPA	Gbar_A02
81500000	-0.0684622	1.75433	1.83425	Non-Differential	Matrix 2	Non-Differential	0DPA_5DPA	Gbar_A02
81800000	0.435274	2.05143	1.96023	Non-Differential	Matrix 1	Non-Differential	0DPA_5DPA	Gbar_A02
82080000	-0.674964	3.81179	4.17398	Non-Differential	Matrix 2	Non-Differential	0DPA_5DPA	Gbar_A02
82360000	-0.569817	1.51874	1.77086	Non-Differential	Matrix 2	Non-Differential	0DPA_5DPA	Gbar_A02
82600000	3.41786	1.55751	0.382019	Differential	Matrix 1	Split	0DPA_5DPA	Gbar_A02
82680000	-0.419073	1.50586	1.70356	Non-Differential	Matrix 2	Non-Differential	0DPA_5DPA	Gbar_A02
83020000	-0.552732	1.73602	1.98888	Non-Differential	Matrix 2	Non-Differential	0DPA_5DPA	Gbar_A02
83280000	3.02901	2.71188	1.71216	Differential	Matrix 1	Strength Change	0DPA_5DPA	Gbar_A02
85120000	-2.57296	0.71195	1.65635	Differential	Matrix 2	Complex	0DPA_5DPA	Gbar_A02
85320000	0.290983	1.57252	1.5179	Non-Differential	Matrix 1	Non-Differential	0DPA_5DPA	Gbar_A02
85740000	0.367931	6.4075	6.47796	Non-Differential	Matrix 1	Non-Differential	0DPA_5DPA	Gbar_A02
86360000	-0.540937	1.82216	2.07351	Non-Differential	Matrix 2	Non-Differential	0DPA_5DPA	Gbar_A02
86580000	0.578085	2.34552	2.21243	Non-Differential	Matrix 1	Non-Differential	0DPA_5DPA	Gbar_A02
86600000	-0.692956	1.5248	1.82123	Non-Differential	Matrix 2	Non-Differential	0DPA_5DPA	Gbar_A02
86820000	-0.989268	2.19966	2.62357	Non-Differential	Matrix 2	Non-Differential	0DPA_5DPA	Gbar_A02
86840000	2.86226	1.86724	0.900609	Differential	Matrix 1	Split	0DPA_5DPA	Gbar_A02
87520000	0.832941	1.60284	1.35499	Non-Differential	Matrix 1	Non-Differential	0DPA_5DPA	Gbar_A02
87540000	-0.221011	2.94683	3.11905	Non-Differential	Matrix 2	Non-Differential	0DPA_5DPA	Gbar_A02
87700000	0.619624	1.82465	1.66023	Non-Differential	Matrix 1	Non-Differential	0DPA_5DPA	Gbar_A02
87720000	7.22859	4.07439	1.61292	Differential	Matrix 1	Strength Change	0DPA_5DPA	Gbar_A02
88160000	-0.0830896	6.75684	6.99993	Non-Differential	Matrix 2	Non-Differential	0DPA_5DPA	Gbar_A02
88560000	0.759046	2.3028	2.10352	Non-Differential	Matrix 1	Non-Differential	0DPA_5DPA	Gbar_A02
88580000	-1.7532	3.42175	4.15797	Non-Differential	Matrix 2	Non-Differential	0DPA_5DPA	Gbar_A02
88820000	-0.938974	1.67517	2.06451	Non-Differential	Matrix 2	Non-Differential	0DPA_5DPA	Gbar_A02
89140000	-0.416962	1.69649	1.89945	Non-Differential	Matrix 2	Non-Differential	0DPA_5DPA	Gbar_A02
89160000	-1.16858	1.60161	2.07089	Non-Differential	Matrix 2	Non-Differential	0DPA_5DPA	Gbar_A02
89480000	-2.00543	3.02164	3.8356	Differential	Matrix 2	Strength Change	0DPA_5DPA	Gbar_A02
89780000	-2.26162	1.28061	2.13141	Differential	Matrix 2	Complex	0DPA_5DPA	Gbar_A02
90020000	0.993699	1.60078	1.29526	Non-Differential	Matrix 1	Non-Differential	0DPA_5DPA	Gbar_A02
90060000	0.729378	2.12827	1.93411	Non-Differential	Matrix 1	Non-Differential	0DPA_5DPA	Gbar_A02
90280000	3.75414	2.30679	1.03446	Differential	Matrix 1	Split	0DPA_5DPA	Gbar_A02
90360000	0.483096	2.18699	2.08294	Non-Differential	Matrix 1	Non-Differential	0DPA_5DPA	Gbar_A02
90620000	-0.796663	1.85095	2.19484	Non-Differential	Matrix 2	Non-Differential	0DPA_5DPA	Gbar_A02
90640000	1.08368	4.86506	4.63036	Non-Differential	Matrix 1	Non-Differential	0DPA_5DPA	Gbar_A02
90680000	0.169265	7.09367	7.25698	Non-Differential	Matrix 1	Non-Differential	0DPA_5DPA	Gbar_A02
90880000	1.09138	4.11026	3.84897	Non-Differential	Matrix 1	Non-Differential	0DPA_5DPA	Gbar_A02
91180000	1.02746	1.6375	1.32104	Non-Differential	Matrix 1	Non-Differential	0DPA_5DPA	Gbar_A02
91260000	-0.896361	1.80747	2.18571	Non-Differential	Matrix 2	Non-Differential	0DPA_5DPA	Gbar_A02
91540000	0.501978	2.73181	2.63819	Non-Differential	Matrix 1	Non-Differential	0DPA_5DPA	Gbar_A02
91560000	-0.147427	3.02347	3.17174	Non-Differential	Matrix 2	Non-Differential	0DPA_5DPA	Gbar_A02
91720000	0.757464	2.16944	1.96652	Non-Differential	Matrix 1	Non-Differential	0DPA_5DPA	Gbar_A02
91900000	0.921998	2.47947	2.22738	Non-Differential	Matrix 1	Non-Differential	0DPA_5DPA	Gbar_A02
91940000	-0.0467484	2.41491	2.5079	Non-Differential	Matrix 2	Non-Differential	0DPA_5DPA	Gbar_A02
92040000	0.528382	1.84131	1.71012	Non-Differential	Matrix 1	Non-Differential	0DPA_5DPA	Gbar_A02
92340000	3.36404	2.72199	1.60255	Differential	Matrix 1	Strength Change	0DPA_5DPA	Gbar_A02
92460000	2.25301	3.7866	3.09886	Differential	Matrix 1	Strength Change	0DPA_5DPA	Gbar_A02
92480000	1.12342	1.5358	1.18175	Non-Differential	Matrix 1	Non-Differential	0DPA_5DPA	Gbar_A02
92500000	-2.37803	1.59707	2.49957	Differential	Matrix 2	Strength Change	0DPA_5DPA	Gbar_A02
92780000	2.44384	3.50467	2.73966	Differential	Matrix 1	Strength Change	0DPA_5DPA	Gbar_A02
92800000	0.975874	1.56943	1.2693	Non-Differential	Matrix 1	Non-Differential	0DPA_5DPA	Gbar_A02
92960000	2.40261	1.95471	1.15554	Shifted	Matrix 1	Shifted	0DPA_5DPA	Gbar_A02
93060000	-2.28274	3.52212	4.45125	Shifted	Matrix 2	Shifted	0DPA_5DPA	Gbar_A02
93340000	1.91339	4.68078	4.14296	Non-Differential	Matrix 1	Non-Differential	0DPA_5DPA	Gbar_A02
93980000	-1.18392	1.68095	2.15824	Non-Differential	Matrix 2	Non-Differential	0DPA_5DPA	Gbar_A02
94260000	1.1012	1.55618	1.21073	Non-Differential	Matrix 1	Non-Differential	0DPA_5DPA	Gbar_A02
94280000	2.5941	3.66616	2.85241	Differential	Matrix 1	Strength Change	0DPA_5DPA	Gbar_A02
94600000	2.41397	2.38413	1.59444	Differential	Matrix 1	Strength Change	0DPA_5DPA	Gbar_A02
94760000	2.86203	2.07762	1.11771	Differential	Matrix 1	Complex	0DPA_5DPA	Gbar_A02
94800000	4.22414	1.72267	0.263492	Shifted	Matrix 1	Shifted	0DPA_5DPA	Gbar_A02
94900000	-5.217	-0.227459	1.63468	Shifted	Matrix 2	Shifted	0DPA_5DPA	Gbar_A02
95160000	-0.101138	1.56727	1.65299	Non-Differential	Matrix 2	Non-Differential	0DPA_5DPA	Gbar_A02
95180000	1.41139	3.32634	2.92563	Non-Differential	Matrix 1	Non-Differential	0DPA_5DPA	Gbar_A02
95440000	1.89251	3.20697	2.6301	Non-Differential	Matrix 1	Non-Differential	0DPA_5DPA	Gbar_A02
95740000	-0.622308	1.66097	1.93639	Non-Differential	Matrix 2	Non-Differential	0DPA_5DPA	Gbar_A02
96020000	0.692349	1.92908	1.74191	Non-Differential	Matrix 1	Non-Differential	0DPA_5DPA	Gbar_A02
96080000	0.531693	1.55064	1.40908	Non-Differential	Matrix 1	Non-Differential	0DPA_5DPA	Gbar_A02
96100000	0.561677	2.26897	2.13935	Non-Differential	Matrix 1	Non-Differential	0DPA_5DPA	Gbar_A02
96580000	-0.898567	1.9636	2.34756	Non-Differential	Matrix 2	Non-Differential	0DPA_5DPA	Gbar_A02
96600000	1.46949	2.77482	2.33588	Non-Differential	Matrix 1	Non-Differential	0DPA_5DPA	Gbar_A02
96980000	0.664884	3.69231	3.57064	Non-Differential	Matrix 1	Non-Differential	0DPA_5DPA	Gbar_A02
97000000	0.791656	2.4347	2.22791	Non-Differential	Matrix 1	Non-Differential	0DPA_5DPA	Gbar_A02
97260000	-1.70881	1.46706	2.12566	Non-Differential	Matrix 2	Non-Differential	0DPA_5DPA	Gbar_A02
97520000	-0.679213	1.85519	2.15713	Non-Differential	Matrix 2	Non-Differential	0DPA_5DPA	Gbar_A02
97800000	-1.04176	1.55559	1.97798	Non-Differential	Matrix 2	Non-Differential	0DPA_5DPA	Gbar_A02
97820000	1.16459	3.13062	2.81217	Non-Differential	Matrix 1	Non-Differential	0DPA_5DPA	Gbar_A02
98200000	1.4864	3.35812	2.93154	Non-Differential	Matrix 1	Non-Differential	0DPA_5DPA	Gbar_A02
98220000	-1.59398	1.23184	1.84188	Non-Differential	Matrix 2	Non-Differential	0DPA_5DPA	Gbar_A02
98500000	-1.59654	1.58627	2.20841	Non-Differential	Matrix 2	Non-Differential	0DPA_5DPA	Gbar_A02
98780000	1.20744	1.85284	1.47869		Matrix 1		0DPA_5DPA	Gbar_A02
160000	-2.04151	0.85966	1.57838	Differential	Matrix 2		0DPA_5DPA	Gbar_A03
480000	1.29506	2.14579	1.76913	Non-Differential	Matrix 1	Non-Differential	0DPA_5DPA	Gbar_A03
500000	-0.25348	1.47533	1.60488	Non-Differential	Matrix 2	Non-Differential	0DPA_5DPA	Gbar_A03
1980000	-1.71483	2.3252	2.97613	Non-Differential	Matrix 2	Non-Differential	0DPA_5DPA	Gbar_A03
2280000	-2.04134	0.890086	1.60964	Differential	Matrix 2	Merge	0DPA_5DPA	Gbar_A03
2480000	-0.741678	2.27157	2.59039	Non-Differential	Matrix 2	Non-Differential	0DPA_5DPA	Gbar_A03
2840000	1.28531	2.08756	1.7125	Non-Differential	Matrix 1	Non-Differential	0DPA_5DPA	Gbar_A03
3760000	-2.34098	1.00615	1.83089	Differential	Matrix 2	Merge	0DPA_5DPA	Gbar_A03
4040000	-0.199107	1.94687	2.07184	Non-Differential	Matrix 2	Non-Differential	0DPA_5DPA	Gbar_A03
4400000	-0.372126	5.22085	5.50103	Non-Differential	Matrix 2	Non-Differential	0DPA_5DPA	Gbar_A03
5260000	0.335154	1.62592	1.55998	Non-Differential	Matrix 1	Non-Differential	0DPA_5DPA	Gbar_A03
5440000	0.503112	2.23178	2.12664	Non-Differential	Matrix 1	Non-Differential	0DPA_5DPA	Gbar_A03
5580000	-0.458146	2.74229	2.97868	Non-Differential	Matrix 2	Non-Differential	0DPA_5DPA	Gbar_A03
5900000	-0.575393	1.53279	1.77337	Non-Differential	Matrix 2	Non-Differential	0DPA_5DPA	Gbar_A03
5920000	1.53284	2.64665	2.20398	Non-Differential	Matrix 1	Non-Differential	0DPA_5DPA	Gbar_A03
6100000	-3.33201	1.27938	2.44877	Differential	Matrix 2	Merge	0DPA_5DPA	Gbar_A03
6440000	-0.613447	1.48562	1.73774	Non-Differential	Matrix 2	Non-Differential	0DPA_5DPA	Gbar_A03
6780000	-0.704534	1.6159	1.9028	Non-Differential	Matrix 2	Non-Differential	0DPA_5DPA	Gbar_A03
7360000	-0.241746	2.01309	2.1545	Non-Differential	Matrix 2	Non-Differential	0DPA_5DPA	Gbar_A03
7640000	2.1832	3.91373	3.2875	Differential	Matrix 1	Strength Change	0DPA_5DPA	Gbar_A03
7940000	2.24351	1.88291	1.17637	Differential	Matrix 1	Complex	0DPA_5DPA	Gbar_A03
8320000	-1.50162	0.969645	1.50823	Non-Differential	Matrix 2	Non-Differential	0DPA_5DPA	Gbar_A03
8660000	0.442874	1.74089	1.64175	Non-Differential	Matrix 1	Non-Differential	0DPA_5DPA	Gbar_A03
8980000	-2.05501	2.28063	3.04578	Differential	Matrix 2	Strength Change	0DPA_5DPA	Gbar_A03
9260000	2.1557	2.24874	1.5828	Differential	Matrix 1	Strength Change	0DPA_5DPA	Gbar_A03
9600000	0.464089	1.80582	1.70139	Non-Differential	Matrix 1	Non-Differential	0DPA_5DPA	Gbar_A03
9620000	1.33994	2.46267	2.0801	Non-Differential	Matrix 1	Non-Differential	0DPA_5DPA	Gbar_A03
9840000	1.82137	2.31006	1.75948	Non-Differential	Matrix 1	Non-Differential	0DPA_5DPA	Gbar_A03
10100000	-1.0925	2.02826	2.45907	Non-Differential	Matrix 2	Non-Differential	0DPA_5DPA	Gbar_A03
10520000	-0.870469	2.73218	3.10831	Non-Differential	Matrix 2	Non-Differential	0DPA_5DPA	Gbar_A03
10860000	-0.0183015	1.61861	1.6725	Non-Differential	Matrix 2	Non-Differential	0DPA_5DPA	Gbar_A03
11080000	4.71388	3.44137	1.94168	Shifted	Matrix 1	Shifted	0DPA_5DPA	Gbar_A03
11100000	-2.62305	2.43987	3.40266	Shifted	Matrix 2	Shifted	0DPA_5DPA	Gbar_A03
11400000	-1.20413	1.08406	1.52497	Non-Differential	Matrix 2	Non-Differential	0DPA_5DPA	Gbar_A03
11680000	0.337032	2.98907	2.96264	Non-Differential	Matrix 1	Non-Differential	0DPA_5DPA	Gbar_A03
11920000	-3.46132	0.673241	1.8687	Differential	Matrix 2	Merge	0DPA_5DPA	Gbar_A03
12240000	-0.0282925	2.12044	2.19251	Non-Differential	Matrix 2	Non-Differential	0DPA_5DPA	Gbar_A03
12260000	1.41819	1.72244	1.29149	Non-Differential	Matrix 1	Non-Differential	0DPA_5DPA	Gbar_A03
12580000	-0.66362	1.82773	2.10697	Non-Differential	Matrix 2	Non-Differential	0DPA_5DPA	Gbar_A03
12680000	0.769027	1.51562	1.29907	Non-Differential	Matrix 1	Non-Differential	0DPA_5DPA	Gbar_A03
12900000	0.284625	6.71284	6.81391	Non-Differential	Matrix 1	Non-Differential	0DPA_5DPA	Gbar_A03
12940000	0.298213	6.80723	6.90645	Non-Differential	Matrix 1	Non-Differential	0DPA_5DPA	Gbar_A03
13300000	0.962158	5.55912	5.39607	Non-Differential	Matrix 1	Non-Differential	0DPA_5DPA	Gbar_A03
13420000	0.0349744	6.21856	6.38986	Non-Differential	Matrix 1	Non-Differential	0DPA_5DPA	Gbar_A03
13760000	-0.429195	1.84796	2.04816	Non-Differential	Matrix 2	Non-Differential	0DPA_5DPA	Gbar_A03
14060000	-1.41647	1.38107	1.90285	Non-Differential	Matrix 2	Non-Differential	0DPA_5DPA	Gbar_A03
14100000	-0.0164088	1.98748	2.0516	Non-Differential	Matrix 2	Non-Differential	0DPA_5DPA	Gbar_A03
14340000	1.59792	1.7039	1.21136	Non-Differential	Matrix 1	Non-Differential	0DPA_5DPA	Gbar_A03
14360000	-1.90096	0.989956	1.66477	Non-Differential	Matrix 2	Non-Differential	0DPA_5DPA	Gbar_A03
14580000	-0.0101028	2.76902	2.85401	Non-Differential	Matrix 2	Non-Differential	0DPA_5DPA	Gbar_A03
14600000	-0.218217	1.58157	1.70228	Non-Differential	Matrix 2	Non-Differential	0DPA_5DPA	Gbar_A03
15020000	-0.276736	4.3394	4.56121	Non-Differential	Matrix 2	Non-Differential	0DPA_5DPA	Gbar_A03
15200000	2.2075	3.65759	3.01556	Differential	Matrix 1	Strength Change	0DPA_5DPA	Gbar_A03
15220000	2.09855	2.67537	2.0414	Differential	Matrix 1	Strength Change	0DPA_5DPA	Gbar_A03
15380000	-2.61934	1.83071	2.77429	Differential	Matrix 2	Strength Change	0DPA_5DPA	Gbar_A03
15660000	-1.77224	1.20301	1.84038	Non-Differential	Matrix 2	Non-Differential	0DPA_5DPA	Gbar_A03
15680000	-0.859964	2.2768	2.63595	Non-Differential	Matrix 2	Non-Differential	0DPA_5DPA	Gbar_A03
15840000	0.811572	5.27252	5.15218	Non-Differential	Matrix 1	Non-Differential	0DPA_5DPA	Gbar_A03
16180000	0.102428	3.48976	3.55776	Non-Differential	Matrix 1	Non-Differential	0DPA_5DPA	Gbar_A03
16520000	-1.30279	2.96493	3.49475	Non-Differential	Matrix 2	Non-Differential	0DPA_5DPA	Gbar_A03
16540000	1.90381	1.97486	1.3864	Non-Differential	Matrix 1	Non-Differential	0DPA_5DPA	Gbar_A03
16780000	1.42275	3.64721	3.27141	Non-Differential	Matrix 1	Non-Differential	0DPA_5DPA	Gbar_A03
17300000	0.998377	3.57809	3.34439	Non-Differential	Matrix 1	Non-Differential	0DPA_5DPA	Gbar_A03
17680000	-0.543483	1.71866	1.95388	Non-Differential	Matrix 2	Non-Differential	0DPA_5DPA	Gbar_A03
18040000	1.17882	3.03085	2.71974	Non-Differential	Matrix 1	Non-Differential	0DPA_5DPA	Gbar_A03
18220000	4.02927	1.99122	0.681337	Differential	Matrix 1	Split	0DPA_5DPA	Gbar_A03
18240000	0.954018	1.62723	1.35113	Non-Differential	Matrix 1	Non-Differential	0DPA_5DPA	Gbar_A03
18620000	0.845855	1.86891	1.63667	Non-Differential	Matrix 1	Non-Differential	0DPA_5DPA	Gbar_A03
18640000	2.15471	2.91342	2.26739	Differential	Matrix 1	Strength Change	0DPA_5DPA	Gbar_A03
18840000	-1.12882	1.2396	1.65951	Non-Differential	Matrix 2	Non-Differential	0DPA_5DPA	Gbar_A03
18880000	3.54165	3.31066	2.20526	Differential	Matrix 1	Strength Change	0DPA_5DPA	Gbar_A03
19220000	1.04597	2.90577	2.6361	Non-Differential	Matrix 1	Non-Differential	0DPA_5DPA	Gbar_A03
19500000	-1.79428	1.67969	2.33859	Non-Differential	Matrix 2	Non-Differential	0DPA_5DPA	Gbar_A03
19520000	1.27954	1.82837	1.44763	Non-Differential	Matrix 1	Non-Differential	0DPA_5DPA	Gbar_A03
19760000	0.53776	1.5865	1.45058	Non-Differential	Matrix 1	Non-Differential	0DPA_5DPA	Gbar_A03
19780000	0.158929	2.52473	2.54512	Non-Differential	Matrix 1	Non-Differential	0DPA_5DPA	Gbar_A03
20120000	-1.03465	3.06312	3.50476	Non-Differential	Matrix 2	Non-Differential	0DPA_5DPA	Gbar_A03
21400000	-15.7651	0.348261	5.71309	Differential	Matrix 2	Merge	0DPA_5DPA	Gbar_A03
21700000	1.10654	2.52795	2.22658	Non-Differential	Matrix 1	Non-Differential	0DPA_5DPA	Gbar_A03
21720000	0.3383	1.81161	1.75007	Non-Differential	Matrix 1	Non-Differential	0DPA_5DPA	Gbar_A03
21880000	0.762156	1.84301	1.63843	Non-Differential	Matrix 1	Non-Differential	0DPA_5DPA	Gbar_A03
21920000	0.191451	1.8146	1.80303	Non-Differential	Matrix 1	Non-Differential	0DPA_5DPA	Gbar_A03
22140000	1.59145	3.72595	3.29517	Non-Differential	Matrix 1	Non-Differential	0DPA_5DPA	Gbar_A03
22160000	1.50355	1.866	1.41028	Non-Differential	Matrix 1	Non-Differential	0DPA_5DPA	Gbar_A03
22560000	1.36517	4.30796	3.97117	Non-Differential	Matrix 1	Non-Differential	0DPA_5DPA	Gbar_A03
22800000	0.073176	3.5338	3.61304	Non-Differential	Matrix 1	Non-Differential	0DPA_5DPA	Gbar_A03
23040000	2.96121	1.51642	0.555316	Differential	Matrix 1	Complex	0DPA_5DPA	Gbar_A03
23100000	3.10657	2.11433	1.12147	Differential	Matrix 1	Complex	0DPA_5DPA	Gbar_A03
23220000	-2.88513	0.827328	1.83163	Differential	Matrix 2	Complex	0DPA_5DPA	Gbar_A03
23460000	0.479629	1.63313	1.51833	Non-Differential	Matrix 1	Non-Differential	0DPA_5DPA	Gbar_A03
23620000	-0.770429	6.50867	6.96206	Non-Differential	Matrix 2	Non-Differential	0DPA_5DPA	Gbar_A03
23760000	0.637809	6.96021	6.9486	Non-Differential	Matrix 1	Non-Differential	0DPA_5DPA	Gbar_A03
24140000	1.78149	6.8268	6.42281	Non-Differential	Matrix 1	Non-Differential	0DPA_5DPA	Gbar_A03
24320000	6.94857	1.97219	-0.329783	Differential	Matrix 1	Split	0DPA_5DPA	Gbar_A03
24500000	-0.971826	3.76925	4.21035	Non-Differential	Matrix 2	Non-Differential	0DPA_5DPA	Gbar_A03
24720000	0.745974	6.86157	6.81031	Non-Differential	Matrix 1	Non-Differential	0DPA_5DPA	Gbar_A03
24740000	0.321339	6.88241	6.976	Non-Differential	Matrix 1	Non-Differential	0DPA_5DPA	Gbar_A03
25000000	0.877612	2.92586	2.71397	Non-Differential	Matrix 1	Non-Differential	0DPA_5DPA	Gbar_A03
25660000	0.238355	2.14196	2.1241	Non-Differential	Matrix 1	Non-Differential	0DPA_5DPA	Gbar_A03
26040000	6.38733	5.18669	3.17002	Differential	Matrix 1	Strength Change	0DPA_5DPA	Gbar_A03
26280000	-0.761352	1.27082	1.56685	Non-Differential	Matrix 2	Non-Differential	0DPA_5DPA	Gbar_A03
26560000	1.02718	2.06187	1.77372	Non-Differential	Matrix 1	Non-Differential	0DPA_5DPA	Gbar_A03
26740000	3.25296	2.33006	1.29383	Differential	Matrix 1	Split	0DPA_5DPA	Gbar_A03
26840000	1.02882	2.61457	2.34214	Non-Differential	Matrix 1	Non-Differential	0DPA_5DPA	Gbar_A03
27220000	-2.75178	1.20674	2.17692	Differential	Matrix 2	Merge	0DPA_5DPA	Gbar_A03
27240000	1.87445	3.15931	2.61571	Non-Differential	Matrix 1	Non-Differential	0DPA_5DPA	Gbar_A03
27820000	1.76454	1.92764	1.3851	Non-Differential	Matrix 1	Non-Differential	0DPA_5DPA	Gbar_A03
28040000	1.42815	1.57667	1.13805	Non-Differential	Matrix 1	Non-Differential	0DPA_5DPA	Gbar_A03
28340000	2.27072	1.77923	1.06039	Shifted	Matrix 1	Shifted	0DPA_5DPA	Gbar_A03
28440000	-3.70522	0.350352	1.61914	Shifted	Matrix 2	Shifted	0DPA_5DPA	Gbar_A03
28680000	-1.98967	2.97572	3.73916	Non-Differential	Matrix 2	Non-Differential	0DPA_5DPA	Gbar_A03
29060000	-0.591939	2.69055	2.97086	Non-Differential	Matrix 2	Non-Differential	0DPA_5DPA	Gbar_A03
29620000	-3.41732	0.660236	1.84037	Differential	Matrix 2	Merge	0DPA_5DPA	Gbar_A03
29640000	0.98089	1.5945	1.30831	Non-Differential	Matrix 1	Non-Differential	0DPA_5DPA	Gbar_A03
30360000	3.29065	4.82796	3.85251	Differential	Matrix 1	Strength Change	0DPA_5DPA	Gbar_A03
30520000	-2.27432	4.15894	5.05391	Differential	Matrix 2	Strength Change	0DPA_5DPA	Gbar_A03
30620000	0.596168	5.8997	5.871	Non-Differential	Matrix 1	Non-Differential	0DPA_5DPA	Gbar_A03
31180000	-0.673937	1.77138	2.05246	Non-Differential	Matrix 2	Non-Differential	0DPA_5DPA	Gbar_A03
31200000	1.82598	1.89583	1.33149	Non-Differential	Matrix 1	Non-Differential	0DPA_5DPA	Gbar_A03
31460000	-1.38149	1.9226	2.44845	Non-Differential	Matrix 2	Non-Differential	0DPA_5DPA	Gbar_A03
31480000	0.933254	1.56133	1.29034	Non-Differential	Matrix 1	Non-Differential	0DPA_5DPA	Gbar_A03
32120000	-0.0953091	2.06317	2.15632	Non-Differential	Matrix 2	Non-Differential	0DPA_5DPA	Gbar_A03
32420000	2.02089	1.713	1.07706	Differential	Matrix 1	Split	0DPA_5DPA	Gbar_A03
33240000	0.709105	1.82487	1.63777	Non-Differential	Matrix 1	Non-Differential	0DPA_5DPA	Gbar_A03
33260000	-0.985399	1.15815	1.52695	Non-Differential	Matrix 2	Non-Differential	0DPA_5DPA	Gbar_A03
33900000	5.04197	2.96033	1.33504	Differential	Matrix 1	Split	0DPA_5DPA	Gbar_A03
34160000	0.464696	1.67531	1.56683	Non-Differential	Matrix 1	Non-Differential	0DPA_5DPA	Gbar_A03
34480000	-2.46877	0.795339	1.65728	Shifted	Matrix 2	Shifted	0DPA_5DPA	Gbar_A03
34500000	2.63644	1.74694	0.902933	Shifted	Matrix 1	Shifted	0DPA_5DPA	Gbar_A03
34860000	1.9538	5.91172	5.42225	Non-Differential	Matrix 1	Non-Differential	0DPA_5DPA	Gbar_A03
34920000	1.46057	6.58737	6.28533	Non-Differential	Matrix 1	Non-Differential	0DPA_5DPA	Gbar_A03
35040000	-1.98483	1.37172	2.08627	Non-Differential	Matrix 2	Non-Differential	0DPA_5DPA	Gbar_A03
35060000	2.52187	2.1473	1.35401	Differential	Matrix 1	Split	0DPA_5DPA	Gbar_A03
35660000	0.167614	6.86957	7.01499	Non-Differential	Matrix 1	Non-Differential	0DPA_5DPA	Gbar_A03
35760000	0.768897	5.73862	5.6465	Non-Differential	Matrix 1	Non-Differential	0DPA_5DPA	Gbar_A03
35980000	0.435136	2.15617	2.07189	Non-Differential	Matrix 1	Non-Differential	0DPA_5DPA	Gbar_A03
36340000	-2.07318	1.13313	1.87066	Differential	Matrix 2	Merge	0DPA_5DPA	Gbar_A03
36900000	-0.496722	3.38684	3.65531	Non-Differential	Matrix 2	Non-Differential	0DPA_5DPA	Gbar_A03
36960000	0.653264	1.6721	1.49948	Non-Differential	Matrix 1	Non-Differential	0DPA_5DPA	Gbar_A03
37200000	-0.762248	3.21083	3.5643	Non-Differential	Matrix 2	Non-Differential	0DPA_5DPA	Gbar_A03
37240000	0.33969	2.19447	2.14374	Non-Differential	Matrix 1	Non-Differential	0DPA_5DPA	Gbar_A03
37560000	-1.7789	3.39621	4.10045	Non-Differential	Matrix 2	Non-Differential	0DPA_5DPA	Gbar_A03
37900000	-1.9861	3.51157	4.28959	Non-Differential	Matrix 2	Non-Differential	0DPA_5DPA	Gbar_A03
38240000	-0.401468	6.88405	7.22319	Non-Differential	Matrix 2	Non-Differential	0DPA_5DPA	Gbar_A03
38280000	1.85323	3.32987	2.79851	Non-Differential	Matrix 1	Non-Differential	0DPA_5DPA	Gbar_A03
38300000	2.67567	1.95557	1.10439	Differential	Matrix 1	Split	0DPA_5DPA	Gbar_A03
38540000	-0.76044	6.18169	6.62205	Non-Differential	Matrix 2	Non-Differential	0DPA_5DPA	Gbar_A03
38780000	1.95369	2.36864	1.77484	Non-Differential	Matrix 1	Non-Differential	0DPA_5DPA	Gbar_A03
39020000	0.294767	6.58382	6.67763	Non-Differential	Matrix 1	Non-Differential	0DPA_5DPA	Gbar_A03
39360000	0.855807	6.96128	6.87566	Non-Differential	Matrix 1	Non-Differential	0DPA_5DPA	Gbar_A03
39540000	-0.555264	5.80414	6.1637	Non-Differential	Matrix 2	Non-Differential	0DPA_5DPA	Gbar_A03
40200000	-1.04274	2.44235	2.86846	Non-Differential	Matrix 2	Non-Differential	0DPA_5DPA	Gbar_A03
40580000	-4.42848	0.0723305	1.57858	Differential	Matrix 2	Complex	0DPA_5DPA	Gbar_A03
40860000	-2.52286	1.92075	2.83421	Differential	Matrix 2	Strength Change	0DPA_5DPA	Gbar_A03
41160000	-2.01239	1.27813	1.99929	Differential	Matrix 2	Complex	0DPA_5DPA	Gbar_A03
41180000	-1.26819	1.38323	1.85471	Non-Differential	Matrix 2	Non-Differential	0DPA_5DPA	Gbar_A03
41420000	1.03998	3.0985	2.83654	Non-Differential	Matrix 1	Non-Differential	0DPA_5DPA	Gbar_A03
41600000	3.57858	2.69812	1.56214	Differential	Matrix 1	Strength Change	0DPA_5DPA	Gbar_A03
41740000	-0.602305	1.47426	1.72225	Non-Differential	Matrix 2	Non-Differential	0DPA_5DPA	Gbar_A03
41760000	0.0286475	1.52183	1.55693	Non-Differential	Matrix 1	Non-Differential	0DPA_5DPA	Gbar_A03
41960000	-0.01938	2.54774	2.62937	Non-Differential	Matrix 2	Non-Differential	0DPA_5DPA	Gbar_A03
42020000	1.48768	1.51904	1.0585	Non-Differential	Matrix 1	Non-Differential	0DPA_5DPA	Gbar_A03
42360000	1.52893	1.73527	1.26709	Non-Differential	Matrix 1	Non-Differential	0DPA_5DPA	Gbar_A03
42680000	-2.09265	2.6634	3.45261	Differential	Matrix 2	Strength Change	0DPA_5DPA	Gbar_A03
42940000	1.77422	2.54267	2.01496	Non-Differential	Matrix 1	Non-Differential	0DPA_5DPA	Gbar_A03
42960000	-0.836436	1.51854	1.84737	Non-Differential	Matrix 2	Non-Differential	0DPA_5DPA	Gbar_A03
43600000	-2.18916	4.91929	5.80773	Differential	Matrix 2	Strength Change	0DPA_5DPA	Gbar_A03
43920000	1.14679	4.21541	3.95007	Non-Differential	Matrix 1	Non-Differential	0DPA_5DPA	Gbar_A03
44160000	0.99641	3.65027	3.41936	Non-Differential	Matrix 1	Non-Differential	0DPA_5DPA	Gbar_A03
44500000	-1.45025	2.02248	2.57463	Non-Differential	Matrix 2	Non-Differential	0DPA_5DPA	Gbar_A03
44760000	-0.00498553	1.46518	1.51004	Non-Differential	Matrix 2	Non-Differential	0DPA_5DPA	Gbar_A03
44800000	-3.09241	1.14853	2.23269	Differential	Matrix 2	Merge	0DPA_5DPA	Gbar_A03
45380000	-1.63608	1.02296	1.60878	Non-Differential	Matrix 2	Non-Differential	0DPA_5DPA	Gbar_A03
45980000	-0.582986	2.00392	2.26096	Non-Differential	Matrix 2	Non-Differential	0DPA_5DPA	Gbar_A03
46340000	-2.14931	0.774922	1.52776	Differential	Matrix 2	Merge	0DPA_5DPA	Gbar_A03
46660000	-0.34762	2.06558	2.24449	Non-Differential	Matrix 2	Non-Differential	0DPA_5DPA	Gbar_A03
46940000	-2.18683	1.6345	2.4254	Differential	Matrix 2	Strength Change	0DPA_5DPA	Gbar_A03
47160000	1.52595	1.78952	1.32395	Non-Differential	Matrix 1	Non-Differential	0DPA_5DPA	Gbar_A03
47480000	-1.95041	0.858884	1.54664	Non-Differential	Matrix 2	Non-Differential	0DPA_5DPA	Gbar_A03
47540000	3.58391	2.61759	1.47742	Differential	Matrix 1	Complex	0DPA_5DPA	Gbar_A03
47820000	-2.46186	1.52635	2.40748	Shifted	Matrix 2	Shifted	0DPA_5DPA	Gbar_A03
47840000	3.3211	1.77669	0.70102	Shifted	Matrix 1	Shifted	0DPA_5DPA	Gbar_A03
48100000	0.193904	1.51712	1.49595	Non-Differential	Matrix 1	Non-Differential	0DPA_5DPA	Gbar_A03
48400000	-0.771659	1.48004	1.78572	Non-Differential	Matrix 2	Non-Differential	0DPA_5DPA	Gbar_A03
48660000	-1.76416	0.97668	1.60464	Non-Differential	Matrix 2	Non-Differential	0DPA_5DPA	Gbar_A03
48920000	2.23154	1.53706	0.824396	Differential	Matrix 1	Split	0DPA_5DPA	Gbar_A03
49300000	-0.410119	1.52008	1.70415	Non-Differential	Matrix 2	Non-Differential	0DPA_5DPA	Gbar_A03
49900000	1.10386	1.50405	1.17342	Non-Differential	Matrix 1	Non-Differential	0DPA_5DPA	Gbar_A03
50180000	-4.61864	0.658854	2.24697	Differential	Matrix 2	Merge	0DPA_5DPA	Gbar_A03
50520000	-1.61406	1.12831	1.70975	Non-Differential	Matrix 2	Non-Differential	0DPA_5DPA	Gbar_A03
50720000	-1.93383	1.66586	2.37175	Non-Differential	Matrix 2	Non-Differential	0DPA_5DPA	Gbar_A03
51360000	1.90944	4.36284	3.84281	Non-Differential	Matrix 1	Non-Differential	0DPA_5DPA	Gbar_A03
51380000	-1.92533	0.82243	1.50059	Non-Differential	Matrix 2	Non-Differential	0DPA_5DPA	Gbar_A03
51680000	2.20689	4.79827	4.19004	Differential	Matrix 1	Strength Change	0DPA_5DPA	Gbar_A03
51700000	-1.58395	1.14956	1.7214	Non-Differential	Matrix 2	Non-Differential	0DPA_5DPA	Gbar_A03
51960000	1.42605	2.41795	2.00482	Non-Differential	Matrix 1	Non-Differential	0DPA_5DPA	Gbar_A03
52360000	-4.0121	0.940531	2.33094	Differential	Matrix 2	Complex	0DPA_5DPA	Gbar_A03
52580000	3.58566	4.60586	3.52366	Differential	Matrix 1	Strength Change	0DPA_5DPA	Gbar_A03
52880000	-0.00608935	2.21162	2.27883	Non-Differential	Matrix 2	Non-Differential	0DPA_5DPA	Gbar_A03
53240000	2.1027	2.14028	1.48915	Differential	Matrix 1	Split	0DPA_5DPA	Gbar_A03
53520000	-0.194368	6.89278	7.16182	Non-Differential	Matrix 2	Non-Differential	0DPA_5DPA	Gbar_A03
53700000	-0.273324	6.69337	6.98336	Non-Differential	Matrix 2	Non-Differential	0DPA_5DPA	Gbar_A03
54140000	-1.3464	2.10163	2.62084	Non-Differential	Matrix 2	Non-Differential	0DPA_5DPA	Gbar_A03
54560000	-1.95523	2.93339	3.68389	Non-Differential	Matrix 2	Non-Differential	0DPA_5DPA	Gbar_A03
54600000	7.94456	2.37051	-0.258013	Differential	Matrix 1	Split	0DPA_5DPA	Gbar_A03
54760000	-0.235591	6.15313	6.41439	Non-Differential	Matrix 2	Non-Differential	0DPA_5DPA	Gbar_A03
54820000	-1.77649	6.09943	6.88247	Non-Differential	Matrix 2	Non-Differential	0DPA_5DPA	Gbar_A03
55100000	-2.57508	2.1396	3.07724	Differential	Matrix 2	Strength Change	0DPA_5DPA	Gbar_A03
55400000	0.278194	5.7918	5.86791	Non-Differential	Matrix 1	Non-Differential	0DPA_5DPA	Gbar_A03
56380000	-0.097114	2.13219	2.22798	Non-Differential	Matrix 2	Non-Differential	0DPA_5DPA	Gbar_A03
56680000	-6.40979	1.6217	3.84655	Differential	Matrix 2	Strength Change	0DPA_5DPA	Gbar_A03
57420000	-1.85606	1.36872	2.03944	Non-Differential	Matrix 2	Non-Differential	0DPA_5DPA	Gbar_A03
58340000	1.56941	1.75401	1.27263	Non-Differential	Matrix 1	Non-Differential	0DPA_5DPA	Gbar_A03
58360000	-1.16507	2.72991	3.20604	Non-Differential	Matrix 2	Non-Differential	0DPA_5DPA	Gbar_A03
58600000	0.284085	3.81483	3.83071	Non-Differential	Matrix 1	Non-Differential	0DPA_5DPA	Gbar_A03
59120000	0.264347	1.52579	1.48095	Non-Differential	Matrix 1	Non-Differential	0DPA_5DPA	Gbar_A03
59400000	-4.3086	0.577323	2.05774	Differential	Matrix 2	Merge	0DPA_5DPA	Gbar_A03
59760000	-1.74274	2.65748	3.32767	Non-Differential	Matrix 2	Non-Differential	0DPA_5DPA	Gbar_A03
60360000	-0.237041	1.44703	1.57016	Non-Differential	Matrix 2	Non-Differential	0DPA_5DPA	Gbar_A03
60700000	1.33145	2.38147	1.9994	Non-Differential	Matrix 1	Non-Differential	0DPA_5DPA	Gbar_A03
61040000	3.88319	2.23086	0.977659	Shifted	Matrix 1	Shifted	0DPA_5DPA	Gbar_A03
61080000	-2.62442	0.761876	1.6757	Shifted	Matrix 2	Shifted	0DPA_5DPA	Gbar_A03
61240000	-1.44747	3.58323	4.18041	Non-Differential	Matrix 2	Non-Differential	0DPA_5DPA	Gbar_A03
61560000	0.631606	2.83628	2.7053	Non-Differential	Matrix 1	Non-Differential	0DPA_5DPA	Gbar_A03
61860000	-0.203746	2.48003	2.62228	Non-Differential	Matrix 2	Non-Differential	0DPA_5DPA	Gbar_A03
61980000	2.89612	1.83382	0.904179	Differential	Matrix 1	Split	0DPA_5DPA	Gbar_A03
62100000	0.417628	2.0838	2.00333	Non-Differential	Matrix 1	Non-Differential	0DPA_5DPA	Gbar_A03
62120000	0.878628	1.96489	1.72435	Non-Differential	Matrix 1	Non-Differential	0DPA_5DPA	Gbar_A03
62380000	-0.928295	1.15235	1.50159	Non-Differential	Matrix 2	Non-Differential	0DPA_5DPA	Gbar_A03
62400000	2.75922	5.15785	4.37261	Differential	Matrix 1	Strength Change	0DPA_5DPA	Gbar_A03
62580000	4.20507	3.12781	1.7917	Differential	Matrix 1	Strength Change	0DPA_5DPA	Gbar_A03
62740000	-2.49871	1.30685	2.19403	Differential	Matrix 2	Complex	0DPA_5DPA	Gbar_A03
63160000	0.969472	3.62756	3.40513	Non-Differential	Matrix 1	Non-Differential	0DPA_5DPA	Gbar_A03
63360000	-2.78213	0.545428	1.50644	Shifted	Matrix 2	Shifted	0DPA_5DPA	Gbar_A03
63380000	2.21731	3.58995	2.94259	Shifted	Matrix 1	Shifted	0DPA_5DPA	Gbar_A03
63600000	-1.2107	3.84611	4.37061	Non-Differential	Matrix 2	Non-Differential	0DPA_5DPA	Gbar_A03
64300000	1.26261	1.99728	1.62727	Non-Differential	Matrix 1	Non-Differential	0DPA_5DPA	Gbar_A03
64320000	-1.29187	1.52622	2.00995	Non-Differential	Matrix 2	Non-Differential	0DPA_5DPA	Gbar_A03
64620000	0.719193	6.79056	6.74631	Non-Differential	Matrix 1	Non-Differential	0DPA_5DPA	Gbar_A03
64660000	-0.699858	5.10729	5.49543	Non-Differential	Matrix 2	Non-Differential	0DPA_5DPA	Gbar_A03
64940000	1.36799	1.81395	1.40275	Non-Differential	Matrix 1	Non-Differential	0DPA_5DPA	Gbar_A03
64960000	1.03395	2.7988	2.53007	Non-Differential	Matrix 1	Non-Differential	0DPA_5DPA	Gbar_A03
65180000	0.88263	3.98697	3.80463	Non-Differential	Matrix 1	Non-Differential	0DPA_5DPA	Gbar_A03
65440000	2.21623	1.80096	1.10127	Differential	Matrix 1	Split	0DPA_5DPA	Gbar_A03
65460000	0.498207	3.34357	3.27284	Non-Differential	Matrix 1	Non-Differential	0DPA_5DPA	Gbar_A03
65820000	0.998862	4.77377	4.57512	Non-Differential	Matrix 1	Non-Differential	0DPA_5DPA	Gbar_A03
66080000	-0.11304	6.87595	7.11688	Non-Differential	Matrix 2	Non-Differential	0DPA_5DPA	Gbar_A03
66120000	-0.192349	6.62628	6.88679	Non-Differential	Matrix 2	Non-Differential	0DPA_5DPA	Gbar_A03
66300000	6.16306	2.97975	0.974249	Differential	Matrix 1	Complex	0DPA_5DPA	Gbar_A03
66320000	11.5056	3.26879	-0.542781	Differential	Matrix 1	Complex	0DPA_5DPA	Gbar_A03
66460000	-8.98178	0.40757	3.47022	Differential	Matrix 2	Complex	0DPA_5DPA	Gbar_A03
66720000	0.176785	4.47513	4.5469	Non-Differential	Matrix 1	Non-Differential	0DPA_5DPA	Gbar_A03
66900000	-1.30313	2.19047	2.6976	Non-Differential	Matrix 2	Non-Differential	0DPA_5DPA	Gbar_A03
67240000	-3.33418	3.25528	4.48361	Shifted	Matrix 2	Shifted	0DPA_5DPA	Gbar_A03
67260000	2.1226	1.96946	1.30653	Shifted	Matrix 1	Shifted	0DPA_5DPA	Gbar_A03
67600000	1.13178	2.95557	2.65822	Non-Differential	Matrix 1	Non-Differential	0DPA_5DPA	Gbar_A03
67620000	-2.12466	1.57776	2.34588	Differential	Matrix 2	Strength Change	0DPA_5DPA	Gbar_A03
67880000	-1.13228	1.30419	1.72718	Non-Differential	Matrix 2	Non-Differential	0DPA_5DPA	Gbar_A03
67900000	1.34864	2.88294	2.5098	Non-Differential	Matrix 1	Non-Differential	0DPA_5DPA	Gbar_A03
68240000	1.14211	1.70202	1.36424	Non-Differential	Matrix 1	Non-Differential	0DPA_5DPA	Gbar_A03
68260000	-0.525699	2.59882	2.85392	Non-Differential	Matrix 2	Non-Differential	0DPA_5DPA	Gbar_A03
68560000	1.01924	3.08015	2.82469	Non-Differential	Matrix 1	Non-Differential	0DPA_5DPA	Gbar_A03
68840000	1.89062	3.82429	3.29479	Non-Differential	Matrix 1	Non-Differential	0DPA_5DPA	Gbar_A03
69020000	0.193575	2.10304	2.09924	Non-Differential	Matrix 1	Non-Differential	0DPA_5DPA	Gbar_A03
69040000	1.99421	2.1438	1.52962	Non-Differential	Matrix 1	Non-Differential	0DPA_5DPA	Gbar_A03
69380000	-1.88804	0.85158	1.51793	Non-Differential	Matrix 2	Non-Differential	0DPA_5DPA	Gbar_A03
69720000	-1.18468	1.83419	2.29059	Non-Differential	Matrix 2	Non-Differential	0DPA_5DPA	Gbar_A03
70100000	-0.609383	2.19431	2.46593	Non-Differential	Matrix 2	Non-Differential	0DPA_5DPA	Gbar_A03
70580000	-0.67614	1.6966	1.97622	Non-Differential	Matrix 2	Non-Differential	0DPA_5DPA	Gbar_A03
70880000	-0.191383	2.78931	2.93647	Non-Differential	Matrix 2	Non-Differential	0DPA_5DPA	Gbar_A03
71280000	-1.13581	1.76304	2.20074	Non-Differential	Matrix 2	Non-Differential	0DPA_5DPA	Gbar_A03
71480000	0.481139	1.9921	1.88736	Non-Differential	Matrix 1	Non-Differential	0DPA_5DPA	Gbar_A03
71820000	1.802	1.56438	0.99842	Non-Differential	Matrix 1	Non-Differential	0DPA_5DPA	Gbar_A03
72000000	6.44464	1.82217	-0.313068	Differential	Matrix 1	Complex	0DPA_5DPA	Gbar_A03
72140000	-4.36091	0.924872	2.43329	Differential	Matrix 2	Complex	0DPA_5DPA	Gbar_A03
73560000	4.2146	7.08532	5.86254	Differential	Matrix 1	Strength Change	0DPA_5DPA	Gbar_A03
73740000	1.40376	1.78609	1.36192	Non-Differential	Matrix 1	Non-Differential	0DPA_5DPA	Gbar_A03
74120000	-2.17357	0.982366	1.74955	Differential	Matrix 2	Complex	0DPA_5DPA	Gbar_A03
74260000	2.17268	3.98518	3.36462	Differential	Matrix 1	Strength Change	0DPA_5DPA	Gbar_A03
74680000	1.3974	2.53458	2.13462	Non-Differential	Matrix 1	Non-Differential	0DPA_5DPA	Gbar_A03
74880000	-0.800811	1.38921	1.70213	Non-Differential	Matrix 2	Non-Differential	0DPA_5DPA	Gbar_A03
74900000	1.57357	1.61534	1.12846	Non-Differential	Matrix 1	Non-Differential	0DPA_5DPA	Gbar_A03
75360000	-3.2652	2.23035	3.40506	Differential	Matrix 2	Strength Change	0DPA_5DPA	Gbar_A03
75560000	-2.16	1.63495	2.41675	Differential	Matrix 2	Strength Change	0DPA_5DPA	Gbar_A03
75900000	5.88754	2.33906	0.408271	Shifted	Matrix 1	Shifted	0DPA_5DPA	Gbar_A03
75920000	-6.85583	0.4003	2.74066	Shifted	Matrix 2	Shifted	0DPA_5DPA	Gbar_A03
76520000	1.42656	1.95785	1.531	Non-Differential	Matrix 1	Non-Differential	0DPA_5DPA	Gbar_A03
77920000	-1.4137	6.82512	7.50632	Non-Differential	Matrix 2	Non-Differential	0DPA_5DPA	Gbar_A03
78000000	1.32586	6.33676	6.07309	Non-Differential	Matrix 1	Non-Differential	0DPA_5DPA	Gbar_A03
78260000	2.07003	1.65597	1.00167	Differential	Matrix 1	Complex	0DPA_5DPA	Gbar_A03
78580000	2.94085	5.76949	4.94058	Differential	Matrix 1	Strength Change	0DPA_5DPA	Gbar_A03
78800000	-0.244808	3.42687	3.61096	Non-Differential	Matrix 2	Non-Differential	0DPA_5DPA	Gbar_A03
79020000	3.3592	2.27427	1.20031	Differential	Matrix 1	Split	0DPA_5DPA	Gbar_A03
79160000	-1.85602	0.882261	1.53864	Non-Differential	Matrix 2	Non-Differential	0DPA_5DPA	Gbar_A03
79180000	-0.273441	1.88963	2.03816	Non-Differential	Matrix 2	Non-Differential	0DPA_5DPA	Gbar_A03
79500000	1.13426	2.35031	2.03429	Non-Differential	Matrix 1	Non-Differential	0DPA_5DPA	Gbar_A03
79560000	-2.15039	1.3331	2.10275	Differential	Matrix 2	Merge	0DPA_5DPA	Gbar_A03
79860000	-1.4291	1.72519	2.2614	Non-Differential	Matrix 2	Non-Differential	0DPA_5DPA	Gbar_A03
79880000	3.30157	1.52366	0.447174	Differential	Matrix 1	Split	0DPA_5DPA	Gbar_A03
79900000	-1.56171	1.0027	1.56267	Non-Differential	Matrix 2	Non-Differential	0DPA_5DPA	Gbar_A03
80400000	0.182714	1.55876	1.54262	Non-Differential	Matrix 1	Non-Differential	0DPA_5DPA	Gbar_A03
80520000	-1.26304	1.09893	1.56028	Non-Differential	Matrix 2	Non-Differential	0DPA_5DPA	Gbar_A03
80700000	0.270383	2.91399	2.90798	Non-Differential	Matrix 1	Non-Differential	0DPA_5DPA	Gbar_A03
80940000	-0.453791	1.83418	2.04233	Non-Differential	Matrix 2	Non-Differential	0DPA_5DPA	Gbar_A03
81260000	-0.753265	1.73453	2.04147	Non-Differential	Matrix 2	Non-Differential	0DPA_5DPA	Gbar_A03
81320000	0.605155	2.08831	1.94428	Non-Differential	Matrix 1	Non-Differential	0DPA_5DPA	Gbar_A03
81640000	1.27183	3.05307	2.71103	Non-Differential	Matrix 1	Non-Differential	0DPA_5DPA	Gbar_A03
81960000	1.32296	6.64653	6.39297	Non-Differential	Matrix 1	Non-Differential	0DPA_5DPA	Gbar_A03
82140000	-0.248523	3.24974	3.42988	Non-Differential	Matrix 2	Non-Differential	0DPA_5DPA	Gbar_A03
82240000	1.49585	1.50116	1.03731	Non-Differential	Matrix 1	Non-Differential	0DPA_5DPA	Gbar_A03
82620000	-1.87667	1.16704	1.83882	Non-Differential	Matrix 2	Non-Differential	0DPA_5DPA	Gbar_A03
82640000	1.3399	3.59623	3.24707	Non-Differential	Matrix 1	Non-Differential	0DPA_5DPA	Gbar_A03
82800000	-0.196062	1.99085	2.11608	Non-Differential	Matrix 2	Non-Differential	0DPA_5DPA	Gbar_A03
83080000	0.944986	3.19225	2.96532	Non-Differential	Matrix 1	Non-Differential	0DPA_5DPA	Gbar_A03
83480000	0.366863	1.67713	1.60193	Non-Differential	Matrix 1	Non-Differential	0DPA_5DPA	Gbar_A03
83740000	-1.54116	1.39921	1.96387	Non-Differential	Matrix 2	Non-Differential	0DPA_5DPA	Gbar_A03
83760000	1.9292	2.73723	2.1626	Non-Differential	Matrix 1	Non-Differential	0DPA_5DPA	Gbar_A03
84100000	1.34012	1.67792	1.27218	Non-Differential	Matrix 1	Non-Differential	0DPA_5DPA	Gbar_A03
84120000	-0.631594	1.93383	2.20531	Non-Differential	Matrix 2	Non-Differential	0DPA_5DPA	Gbar_A03
84320000	-0.695931	1.94328	2.23689	Non-Differential	Matrix 2	Non-Differential	0DPA_5DPA	Gbar_A03
84660000	-4.752	0.951254	2.59328	Differential	Matrix 2	Merge	0DPA_5DPA	Gbar_A03
84920000	0.249673	4.0523	4.08686	Non-Differential	Matrix 1	Non-Differential	0DPA_5DPA	Gbar_A03
84940000	1.67811	2.67136	2.18008	Non-Differential	Matrix 1	Non-Differential	0DPA_5DPA	Gbar_A03
85200000	1.20992	2.08422	1.73466	Non-Differential	Matrix 1	Non-Differential	0DPA_5DPA	Gbar_A03
85220000	-0.274872	2.00804	2.16054	Non-Differential	Matrix 2	Non-Differential	0DPA_5DPA	Gbar_A03
85860000	0.943302	3.13781	2.90985	Non-Differential	Matrix 1	Non-Differential	0DPA_5DPA	Gbar_A03
86160000	1.39068	2.13439	1.72492	Non-Differential	Matrix 1	Non-Differential	0DPA_5DPA	Gbar_A03
86380000	1.84144	2.75884	2.21466	Non-Differential	Matrix 1	Non-Differential	0DPA_5DPA	Gbar_A03
86780000	-0.939919	2.11954	2.50121	Non-Differential	Matrix 2	Non-Differential	0DPA_5DPA	Gbar_A03
86800000	1.325	1.84227	1.4465	Non-Differential	Matrix 1	Non-Differential	0DPA_5DPA	Gbar_A03
87140000	0.64916	2.11222	1.95395	Non-Differential	Matrix 1	Non-Differential	0DPA_5DPA	Gbar_A03
87160000	-1.87671	3.50911	4.24989	Non-Differential	Matrix 2	Non-Differential	0DPA_5DPA	Gbar_A03
87700000	-1.4086	3.40268	3.98134	Non-Differential	Matrix 2	Non-Differential	0DPA_5DPA	Gbar_A03
87980000	-1.74843	1.64792	2.29032	Non-Differential	Matrix 2	Non-Differential	0DPA_5DPA	Gbar_A03
88320000	0.626616	1.64883	1.48457	Non-Differential	Matrix 1	Non-Differential	0DPA_5DPA	Gbar_A03
88380000	-0.692586	2.33466	2.63866	Non-Differential	Matrix 2	Non-Differential	0DPA_5DPA	Gbar_A03
88580000	0.639465	4.68583	4.60667	Non-Differential	Matrix 1	Non-Differential	0DPA_5DPA	Gbar_A03
88880000	-2.63743	2.18401	3.14414	Shifted	Matrix 2	Shifted	0DPA_5DPA	Gbar_A03
88980000	2.61099	2.08833	1.26303	Shifted	Matrix 1	Shifted	0DPA_5DPA	Gbar_A03
89240000	-0.158687	3.0548	3.19868	Non-Differential	Matrix 2	Non-Differential	0DPA_5DPA	Gbar_A03
89440000	0.404394	2.51279	2.44945	Non-Differential	Matrix 1	Non-Differential	0DPA_5DPA	Gbar_A03
89460000	-0.359727	3.67954	3.91011	Non-Differential	Matrix 2	Non-Differential	0DPA_5DPA	Gbar_A03
89540000	-0.267273	6.80719	7.09848	Non-Differential	Matrix 2	Non-Differential	0DPA_5DPA	Gbar_A03
89860000	-3.72772	1.26058	2.56383	Differential	Matrix 2	Complex	0DPA_5DPA	Gbar_A03
90020000	3.22593	5.54011	4.60762	Differential	Matrix 1	Strength Change	0DPA_5DPA	Gbar_A03
90100000	-0.467445	1.72637	1.93599	Non-Differential	Matrix 2	Non-Differential	0DPA_5DPA	Gbar_A03
90340000	1.65502	2.13013	1.63075	Non-Differential	Matrix 1	Non-Differential	0DPA_5DPA	Gbar_A03
90560000	0.480506	1.68968	1.57625	Non-Differential	Matrix 1	Non-Differential	0DPA_5DPA	Gbar_A03
90580000	0.498766	4.0608	4.01101	Non-Differential	Matrix 1	Non-Differential	0DPA_5DPA	Gbar_A03
90760000	3.04481	1.93507	0.957907	Differential	Matrix 1	Complex	0DPA_5DPA	Gbar_A03
90780000	2.57257	1.83283	1.01305	Differential	Matrix 1	Complex	0DPA_5DPA	Gbar_A03
91100000	2.40204	2.09776	1.34371	Differential	Matrix 1	Complex	0DPA_5DPA	Gbar_A03
91120000	-1.07541	2.96358	3.41613	Non-Differential	Matrix 2	Non-Differential	0DPA_5DPA	Gbar_A03
91300000	0.625441	2.62162	2.48641	Non-Differential	Matrix 1	Non-Differential	0DPA_5DPA	Gbar_A03
91320000	0.25552	1.8192	1.786	Non-Differential	Matrix 1	Non-Differential	0DPA_5DPA	Gbar_A03
91460000	5.39562	1.90282	0.126256	Differential	Matrix 1	Complex	0DPA_5DPA	Gbar_A03
91680000	-3.78437	0.496514	1.79649	Shifted	Matrix 2	Shifted	0DPA_5DPA	Gbar_A03
91700000	2.30226	4.25824	3.60171	Shifted	Matrix 1	Shifted	0DPA_5DPA	Gbar_A03
91880000	-0.987839	4.01566	4.46946	Non-Differential	Matrix 2	Non-Differential	0DPA_5DPA	Gbar_A03
92320000	0.151846	1.84269	1.84539	Non-Differential	Matrix 1	Non-Differential	0DPA_5DPA	Gbar_A03
92340000	2.77782	2.30829	1.43281	Differential	Matrix 1	Split	0DPA_5DPA	Gbar_A03
92480000	-0.338964	4.41389	4.65904	Non-Differential	Matrix 2	Non-Differential	0DPA_5DPA	Gbar_A03
92500000	0.749535	1.70802	1.50376	Non-Differential	Matrix 1	Non-Differential	0DPA_5DPA	Gbar_A03
92660000	-1.15542	2.68652	3.15809	Non-Differential	Matrix 2	Non-Differential	0DPA_5DPA	Gbar_A03
92860000	1.76988	2.47247	1.94416	Non-Differential	Matrix 1	Non-Differential	0DPA_5DPA	Gbar_A03
93140000	1.03029	2.88903	2.62419	Non-Differential	Matrix 1	Non-Differential	0DPA_5DPA	Gbar_A03
93460000	-0.864664	3.44821	3.84346	Non-Differential	Matrix 2	Non-Differential	0DPA_5DPA	Gbar_A03
93840000	2.04865	2.03932	1.40357	Differential	Matrix 1	Complex	0DPA_5DPA	Gbar_A03
94060000	2.26528	3.38424	2.71453	Differential	Matrix 1	Strength Change	0DPA_5DPA	Gbar_A03
94340000	1.64046	3.35065	2.89217	Non-Differential	Matrix 1	Non-Differential	0DPA_5DPA	Gbar_A03
94760000	1.34496	2.38195	1.9953	Non-Differential	Matrix 1	Non-Differential	0DPA_5DPA	Gbar_A03
94780000	1.452	1.66665	1.22257	Non-Differential	Matrix 1	Non-Differential	0DPA_5DPA	Gbar_A03
94960000	0.581228	2.96942	2.85948	Non-Differential	Matrix 1	Non-Differential	0DPA_5DPA	Gbar_A03
94980000	0.0775757	3.33484	3.40672	Non-Differential	Matrix 1	Non-Differential	0DPA_5DPA	Gbar_A03
95260000	1.86275	1.65239	1.06839	Non-Differential	Matrix 1	Non-Differential	0DPA_5DPA	Gbar_A03
95280000	-0.897762	3.05148	3.44628	Non-Differential	Matrix 2	Non-Differential	0DPA_5DPA	Gbar_A03
95300000	-0.0450352	1.55794	1.61913	Non-Differential	Matrix 2	Non-Differential	0DPA_5DPA	Gbar_A03
95580000	-0.692651	1.38558	1.66165	Non-Differential	Matrix 2	Non-Differential	0DPA_5DPA	Gbar_A03
95780000	2.23175	3.3445	2.685	Differential	Matrix 1	Strength Change	0DPA_5DPA	Gbar_A03
95800000	-1.89916	2.19068	2.90025	Non-Differential	Matrix 2	Non-Differential	0DPA_5DPA	Gbar_A03
96000000	3.02567	3.21547	2.28252	Differential	Matrix 1	Strength Change	0DPA_5DPA	Gbar_A03
96020000	0.874282	3.76061	3.57444	Non-Differential	Matrix 1	Non-Differential	0DPA_5DPA	Gbar_A03
96200000	0.400906	1.75929	1.67494	Non-Differential	Matrix 1	Non-Differential	0DPA_5DPA	Gbar_A03
96460000	0.581401	4.35453	4.28533	Non-Differential	Matrix 1	Non-Differential	0DPA_5DPA	Gbar_A03
96740000	-0.874388	2.97872	3.36344	Non-Differential	Matrix 2	Non-Differential	0DPA_5DPA	Gbar_A03
96760000	1.73319	1.77578	1.23941	Non-Differential	Matrix 1	Non-Differential	0DPA_5DPA	Gbar_A03
97020000	0.498922	2.06901	1.96049	Non-Differential	Matrix 1	Non-Differential	0DPA_5DPA	Gbar_A03
97400000	0.988348	2.44598	2.18234	Non-Differential	Matrix 1	Non-Differential	0DPA_5DPA	Gbar_A03
97660000	1.4579	1.68991	1.24452	Non-Differential	Matrix 1	Non-Differential	0DPA_5DPA	Gbar_A03
97680000	-1.16258	1.15079	1.57955	Non-Differential	Matrix 2	Non-Differential	0DPA_5DPA	Gbar_A03
97920000	-1.25766	2.38554	2.88297	Non-Differential	Matrix 2	Non-Differential	0DPA_5DPA	Gbar_A03
98200000	1.44996	2.24047	1.81399	Non-Differential	Matrix 1	Non-Differential	0DPA_5DPA	Gbar_A03
98660000	1.63079	2.27347	1.78655	Non-Differential	Matrix 1	Non-Differential	0DPA_5DPA	Gbar_A03
98880000	1.69191	2.2674	1.75953	Non-Differential	Matrix 1	Non-Differential	0DPA_5DPA	Gbar_A03
99160000	1.06721	1.51077	1.1928	Non-Differential	Matrix 1	Non-Differential	0DPA_5DPA	Gbar_A03
99180000	0.267891	2.43872	2.41957	Non-Differential	Matrix 1	Non-Differential	0DPA_5DPA	Gbar_A03
100160000	-0.508369	1.85948	2.08692	Non-Differential	Matrix 2	Non-Differential	0DPA_5DPA	Gbar_A03
100180000	0.369847	1.69329	1.61755	Non-Differential	Matrix 1	Non-Differential	0DPA_5DPA	Gbar_A03
100280000	-0.72366	2.07618	2.38313	Non-Differential	Matrix 2	Non-Differential	0DPA_5DPA	Gbar_A03
100620000	2.52909	1.90159	1.0986	Differential	Matrix 1	Split	0DPA_5DPA	Gbar_A03
100660000	-0.040577	1.55784	1.61751	Non-Differential	Matrix 2	Non-Differential	0DPA_5DPA	Gbar_A03
100960000	-0.710477	1.43324	1.71677	Non-Differential	Matrix 2	Non-Differential	0DPA_5DPA	Gbar_A03
101180000	2.15677	2.34079	1.6772	Differential	Matrix 1	Strength Change	0DPA_5DPA	Gbar_A03
101540000	2.2221	2.15741	1.46623	Differential	Matrix 1	Complex	0DPA_5DPA	Gbar_A03
102440000	1.29086	2.2437	1.87135	Non-Differential	Matrix 1	Non-Differential	0DPA_5DPA	Gbar_A03
102460000	2.85944	3.37627	2.50452	Differential	Matrix 1	Strength Change	0DPA_5DPA	Gbar_A03
102860000	-2.8605	1.30947	2.31961	Differential	Matrix 2	Complex	0DPA_5DPA	Gbar_A03
103180000	-0.459506	1.85143	2.06203	Non-Differential	Matrix 2	Non-Differential	0DPA_5DPA	Gbar_A03
104040000	2.89719	2.41026	1.49723	Shifted	Matrix 1	Shifted	0DPA_5DPA	Gbar_A03
104060000	-2.91326	1.10918	2.13133	Shifted	Matrix 2	Shifted	0DPA_5DPA	Gbar_A03
104360000	0.371881	2.06283	1.99728		Matrix 1		0DPA_5DPA	Gbar_A03
140000	-0.862942	2.23841	2.57201	Non-Differential	Matrix 2	Non-Differential	0DPA_5DPA	Gbar_A04
440000	1.70606	1.71403	1.19399	Non-Differential	Matrix 1	Non-Differential	0DPA_5DPA	Gbar_A04
460000	-3.71418	0.618122	1.84911	Differential	Matrix 2	Merge	0DPA_5DPA	Gbar_A04
480000	1.13215	1.51801	1.18156	Non-Differential	Matrix 1	Non-Differential	0DPA_5DPA	Gbar_A04
1060000	-2.76857	0.927534	1.85572	Differential	Matrix 2	Merge	0DPA_5DPA	Gbar_A04
1320000	-0.626738	1.41644	1.65397	Non-Differential	Matrix 2	Non-Differential	0DPA_5DPA	Gbar_A04
1640000	0.972646	1.62098	1.33913	Non-Differential	Matrix 1	Non-Differential	0DPA_5DPA	Gbar_A04
1920000	1.08337	2.96108	2.6734	Non-Differential	Matrix 1	Non-Differential	0DPA_5DPA	Gbar_A04
2280000	-0.637766	1.59707	1.84232	Non-Differential	Matrix 2	Non-Differential	0DPA_5DPA	Gbar_A04
2300000	-0.452156	1.64846	1.83406	Non-Differential	Matrix 2	Non-Differential	0DPA_5DPA	Gbar_A04
2840000	1.13478	3.50728	3.21517	Non-Differential	Matrix 1	Non-Differential	0DPA_5DPA	Gbar_A04
2860000	1.1482	1.95398	1.62217	Non-Differential	Matrix 1	Non-Differential	0DPA_5DPA	Gbar_A04
3180000	-2.03529	3.17453	3.91352	Shifted	Matrix 2	Shifted	0DPA_5DPA	Gbar_A04
3260000	2.44181	3.26983	2.54408	Shifted	Matrix 1	Shifted	0DPA_5DPA	Gbar_A04
3660000	-0.120668	2.01883	2.10423	Non-Differential	Matrix 2	Non-Differential	0DPA_5DPA	Gbar_A04
3980000	0.188376	1.75898	1.73723	Non-Differential	Matrix 1	Non-Differential	0DPA_5DPA	Gbar_A04
4260000	0.123095	3.28195	3.31619	Non-Differential	Matrix 1	Non-Differential	0DPA_5DPA	Gbar_A04
4280000	0.953983	1.8084	1.53692	Non-Differential	Matrix 1	Non-Differential	0DPA_5DPA	Gbar_A04
4540000	-0.0429325	1.49893	1.54705	Non-Differential	Matrix 2	Non-Differential	0DPA_5DPA	Gbar_A04
4560000	-0.92556	1.97134	2.31939	Non-Differential	Matrix 2	Non-Differential	0DPA_5DPA	Gbar_A04
4880000	-1.08134	4.69973	5.16082	Non-Differential	Matrix 2	Non-Differential	0DPA_5DPA	Gbar_A04
5220000	0.753924	1.52607	1.31373	Non-Differential	Matrix 1	Non-Differential	0DPA_5DPA	Gbar_A04
5260000	-1.01036	1.73981	2.11039	Non-Differential	Matrix 2	Non-Differential	0DPA_5DPA	Gbar_A04
5420000	1.7635	3.62365	3.12818	Non-Differential	Matrix 1	Non-Differential	0DPA_5DPA	Gbar_A04
5840000	2.48481	3.05511	2.31039	Differential	Matrix 1	Strength Change	0DPA_5DPA	Gbar_A04
6060000	-0.253716	3.31028	3.46862	Non-Differential	Matrix 2	Non-Differential	0DPA_5DPA	Gbar_A04
6740000	-2.78708	1.36686	2.31109	Differential	Matrix 2	Complex	0DPA_5DPA	Gbar_A04
7060000	-3.39153	1.48336	2.62829	Differential	Matrix 2	Complex	0DPA_5DPA	Gbar_A04
7260000	0.665321	1.53325	1.3501	Non-Differential	Matrix 1	Non-Differential	0DPA_5DPA	Gbar_A04
7280000	1.25534	1.6052	1.23037	Non-Differential	Matrix 1	Non-Differential	0DPA_5DPA	Gbar_A04
7540000	-1.79545	1.26854	1.88564	Non-Differential	Matrix 2	Non-Differential	0DPA_5DPA	Gbar_A04
7920000	0.106796	2.47319	2.49439	Non-Differential	Matrix 1	Non-Differential	0DPA_5DPA	Gbar_A04
8200000	2.16841	4.06334	3.4452	Differential	Matrix 1	Strength Change	0DPA_5DPA	Gbar_A04
8520000	1.60842	1.79102	1.30472	Non-Differential	Matrix 1	Non-Differential	0DPA_5DPA	Gbar_A04
8580000	-2.14071	0.959612	1.68281	Differential	Matrix 2	Merge	0DPA_5DPA	Gbar_A04
8880000	1.4948	3.23831	2.82212	Non-Differential	Matrix 1	Non-Differential	0DPA_5DPA	Gbar_A04
9220000	-0.249442	3.27918	3.43542	Non-Differential	Matrix 2	Non-Differential	0DPA_5DPA	Gbar_A04
9540000	3.75477	2.31778	1.14021	Differential	Matrix 1	Split	0DPA_5DPA	Gbar_A04
9780000	1.39644	2.10547	1.69577	Non-Differential	Matrix 1	Non-Differential	0DPA_5DPA	Gbar_A04
9900000	-4.30804	0.933959	2.3667	Differential	Matrix 2	Merge	0DPA_5DPA	Gbar_A04
10060000	-0.195499	2.06583	2.17682	Non-Differential	Matrix 2	Non-Differential	0DPA_5DPA	Gbar_A04
10080000	-1.73532	0.98462	1.57556	Non-Differential	Matrix 2	Non-Differential	0DPA_5DPA	Gbar_A04
10380000	-2.46743	1.60571	2.45064	Differential	Matrix 2	Strength Change	0DPA_5DPA	Gbar_A04
10560000	2.75838	2.7534	1.91218	Differential	Matrix 1	Strength Change	0DPA_5DPA	Gbar_A04
10920000	-1.31026	1.59003	2.05547	Non-Differential	Matrix 2	Non-Differential	0DPA_5DPA	Gbar_A04
10940000	1.32411	1.89759	1.50686	Non-Differential	Matrix 1	Non-Differential	0DPA_5DPA	Gbar_A04
11580000	4.87596	3.63135	2.11627	Differential	Matrix 1	Strength Change	0DPA_5DPA	Gbar_A04
11880000	-0.195279	1.4765	1.57403	Non-Differential	Matrix 2	Non-Differential	0DPA_5DPA	Gbar_A04
11960000	0.679518	1.64076	1.4554	Non-Differential	Matrix 1	Non-Differential	0DPA_5DPA	Gbar_A04
12560000	-0.477067	2.30254	2.51117	Non-Differential	Matrix 2	Non-Differential	0DPA_5DPA	Gbar_A04
12580000	1.84208	3.14454	2.61244	Non-Differential	Matrix 1	Non-Differential	0DPA_5DPA	Gbar_A04
12800000	1.99339	2.93471	2.34827	Non-Differential	Matrix 1	Non-Differential	0DPA_5DPA	Gbar_A04
12820000	-1.42678	1.39628	1.89548	Non-Differential	Matrix 2	Non-Differential	0DPA_5DPA	Gbar_A04
13040000	0.84352	1.89611	1.66281	Non-Differential	Matrix 1	Non-Differential	0DPA_5DPA	Gbar_A04
13080000	-3.88124	0.636515	1.92266	Differential	Matrix 2	Complex	0DPA_5DPA	Gbar_A04
13640000	2.02934	2.50082	1.89273	Differential	Matrix 1	Strength Change	0DPA_5DPA	Gbar_A04
13660000	-0.64274	2.121	2.37979	Non-Differential	Matrix 2	Non-Differential	0DPA_5DPA	Gbar_A04
14020000	-1.31549	1.45197	1.91598	Non-Differential	Matrix 2	Non-Differential	0DPA_5DPA	Gbar_A04
14500000	0.168973	2.75847	2.76579	Non-Differential	Matrix 1	Non-Differential	0DPA_5DPA	Gbar_A04
14900000	2.08012	2.21194	1.58065	Differential	Matrix 1	Strength Change	0DPA_5DPA	Gbar_A04
15880000	-3.45883	2.07089	3.25122	Differential	Matrix 2	Strength Change	0DPA_5DPA	Gbar_A04
16060000	2.2076	3.56421	2.92189	Differential	Matrix 1	Strength Change	0DPA_5DPA	Gbar_A04
16460000	0.209397	4.43644	4.46864	Non-Differential	Matrix 1	Non-Differential	0DPA_5DPA	Gbar_A04
16740000	-2.4685	1.4565	2.2984	Differential	Matrix 2	Merge	0DPA_5DPA	Gbar_A04
17640000	-0.668009	2.13383	2.40118	Non-Differential	Matrix 2	Non-Differential	0DPA_5DPA	Gbar_A04
17860000	-0.313384	2.25149	2.40532	Non-Differential	Matrix 2	Non-Differential	0DPA_5DPA	Gbar_A04
17880000	1.23609	2.56462	2.2179	Non-Differential	Matrix 1	Non-Differential	0DPA_5DPA	Gbar_A04
18180000	-0.557437	1.71777	1.93944	Non-Differential	Matrix 2	Non-Differential	0DPA_5DPA	Gbar_A04
18540000	-0.129479	1.76311	1.84559	Non-Differential	Matrix 2	Non-Differential	0DPA_5DPA	Gbar_A04
18560000	-0.70767	2.21995	2.50225	Non-Differential	Matrix 2	Non-Differential	0DPA_5DPA	Gbar_A04
19120000	1.09033	1.56891	1.24731	Non-Differential	Matrix 1	Non-Differential	0DPA_5DPA	Gbar_A04
19140000	-2.80797	1.35954	2.31045	Differential	Matrix 2	Complex	0DPA_5DPA	Gbar_A04
19680000	-3.66346	0.738803	1.95591	Differential	Matrix 2	Complex	0DPA_5DPA	Gbar_A04
19960000	0.236078	2.32293	2.29836	Non-Differential	Matrix 1	Non-Differential	0DPA_5DPA	Gbar_A04
20000000	-1.21515	1.11799	1.54153	Non-Differential	Matrix 2	Non-Differential	0DPA_5DPA	Gbar_A04
20660000	-4.3754	3.86369	5.38507	Differential	Matrix 2	Strength Change	0DPA_5DPA	Gbar_A04
21020000	-0.957888	1.24026	1.58229	Non-Differential	Matrix 2	Non-Differential	0DPA_5DPA	Gbar_A04
21320000	-0.209763	5.48104	5.67431	Non-Differential	Matrix 2	Non-Differential	0DPA_5DPA	Gbar_A04
21440000	1.33324	6.83819	6.55674	Non-Differential	Matrix 1	Non-Differential	0DPA_5DPA	Gbar_A04
21540000	2.63793	2.12923	1.3133	Differential	Matrix 1	Complex	0DPA_5DPA	Gbar_A04
21920000	-3.3698	4.60122	5.80987	Differential	Matrix 2	Strength Change	0DPA_5DPA	Gbar_A04
22200000	-2.11288	1.9044	2.63995	Differential	Matrix 2	Strength Change	0DPA_5DPA	Gbar_A04
22580000	-1.03502	6.31383	6.79641	Non-Differential	Matrix 2	Non-Differential	0DPA_5DPA	Gbar_A04
22820000	-3.4988	0.613614	1.77393	Shifted	Matrix 2	Shifted	0DPA_5DPA	Gbar_A04
22860000	2.18748	2.00236	1.33114	Shifted	Matrix 1	Shifted	0DPA_5DPA	Gbar_A04
23160000	-0.370119	6.6129	6.88443	Non-Differential	Matrix 2	Non-Differential	0DPA_5DPA	Gbar_A04
23240000	-0.082362	7.10495	7.29337	Non-Differential	Matrix 2	Non-Differential	0DPA_5DPA	Gbar_A04
23400000	-3.07397	0.919016	1.94708	Differential	Matrix 2	Complex	0DPA_5DPA	Gbar_A04
23420000	-5.40249	0.333188	2.11087	Differential	Matrix 2	Complex	0DPA_5DPA	Gbar_A04
23900000	0.993055	6.55481	6.37838	Non-Differential	Matrix 1	Non-Differential	0DPA_5DPA	Gbar_A04
23920000	-1.28097	6.61245	7.18241	Non-Differential	Matrix 2	Non-Differential	0DPA_5DPA	Gbar_A04
24800000	-4.99644	4.8019	6.54807	Differential	Matrix 2	Strength Change	0DPA_5DPA	Gbar_A04
25000000	-5.41408	1.58737	3.39734	Shifted	Matrix 2	Shifted	0DPA_5DPA	Gbar_A04
25020000	4.19664	1.55522	0.215542	Shifted	Matrix 1	Shifted	0DPA_5DPA	Gbar_A04
25400000	0.873065	6.21444	6.06959	Non-Differential	Matrix 1	Non-Differential	0DPA_5DPA	Gbar_A04
25700000	-3.11511	0.924514	1.96618	Shifted	Matrix 2	Shifted	0DPA_5DPA	Gbar_A04
25720000	4.75714	3.34572	1.86308	Shifted	Matrix 1	Shifted	0DPA_5DPA	Gbar_A04
26040000	0.0545358	2.58571	2.62659	Non-Differential	Matrix 1	Non-Differential	0DPA_5DPA	Gbar_A04
26060000	0.212837	1.86656	1.83924	Non-Differential	Matrix 1	Non-Differential	0DPA_5DPA	Gbar_A04
26380000	2.14078	2.67709	2.0365	Differential	Matrix 1	Strength Change	0DPA_5DPA	Gbar_A04
26620000	0.492027	3.44328	3.36031	Non-Differential	Matrix 1	Non-Differential	0DPA_5DPA	Gbar_A04
27060000	3.09292	2.01715	1.0496	Differential	Matrix 1	Complex	0DPA_5DPA	Gbar_A04
27100000	3.08584	2.58772	1.63545	Differential	Matrix 1	Strength Change	0DPA_5DPA	Gbar_A04
27280000	-0.889581	1.5567	1.88354	Non-Differential	Matrix 2	Non-Differential	0DPA_5DPA	Gbar_A04
28040000	-0.87792	1.23191	1.54755	Non-Differential	Matrix 2	Non-Differential	0DPA_5DPA	Gbar_A04
28480000	-3.47231	0.813314	1.96949	Differential	Matrix 2	Merge	0DPA_5DPA	Gbar_A04
29140000	-1.26515	2.07276	2.53438	Non-Differential	Matrix 2	Non-Differential	0DPA_5DPA	Gbar_A04
29520000	-3.89293	0.884122	2.17972	Differential	Matrix 2	Merge	0DPA_5DPA	Gbar_A04
30460000	-0.447557	3.0813	3.29796	Non-Differential	Matrix 2	Non-Differential	0DPA_5DPA	Gbar_A04
30480000	3.00659	1.77172	0.826872	Differential	Matrix 1	Split	0DPA_5DPA	Gbar_A04
30660000	-0.068882	5.48175	5.62888	Non-Differential	Matrix 2	Non-Differential	0DPA_5DPA	Gbar_A04
31560000	11.3961	5.2231	1.60786	Differential	Matrix 1	Strength Change	0DPA_5DPA	Gbar_A04
32200000	-1.26126	5.09186	5.6208	Non-Differential	Matrix 2	Non-Differential	0DPA_5DPA	Gbar_A04
32520000	-0.905502	6.49273	6.93694	Non-Differential	Matrix 2	Non-Differential	0DPA_5DPA	Gbar_A04
32600000	1.00757	1.55753	1.26279	Non-Differential	Matrix 1	Non-Differential	0DPA_5DPA	Gbar_A04
32700000	1.45636	6.78915	6.46624	Non-Differential	Matrix 1	Non-Differential	0DPA_5DPA	Gbar_A04
32840000	0.788154	5.65509	5.52535	Non-Differential	Matrix 1	Non-Differential	0DPA_5DPA	Gbar_A04
33100000	0.952969	1.78426	1.51257	Non-Differential	Matrix 1	Non-Differential	0DPA_5DPA	Gbar_A04
33400000	3.74767	1.76866	0.580929	Shifted	Matrix 1	Shifted	0DPA_5DPA	Gbar_A04
33420000	-2.79194	1.04796	1.98655	Shifted	Matrix 2	Shifted	0DPA_5DPA	Gbar_A04
34020000	-2.41331	2.25159	3.09346	Differential	Matrix 2	Strength Change	0DPA_5DPA	Gbar_A04
34620000	-0.898722	2.22108	2.56601	Non-Differential	Matrix 2	Non-Differential	0DPA_5DPA	Gbar_A04
34800000	-0.11756	6.84211	7.03609	Non-Differential	Matrix 2	Non-Differential	0DPA_5DPA	Gbar_A04
34880000	-0.0854673	6.84669	7.03026	Non-Differential	Matrix 2	Non-Differential	0DPA_5DPA	Gbar_A04
35200000	1.09743	2.50253	2.19982	Non-Differential	Matrix 1	Non-Differential	0DPA_5DPA	Gbar_A04
35580000	0.544268	2.04692	1.9151	Non-Differential	Matrix 1	Non-Differential	0DPA_5DPA	Gbar_A04
36160000	-0.959186	1.47465	1.82243	Non-Differential	Matrix 2	Non-Differential	0DPA_5DPA	Gbar_A04
36200000	1.93672	1.75689	1.16225	Non-Differential	Matrix 1	Non-Differential	0DPA_5DPA	Gbar_A04
36420000	2.36203	2.1297	1.40417	Differential	Matrix 1	Split	0DPA_5DPA	Gbar_A04
36760000	1.69158	1.5648	1.04611	Non-Differential	Matrix 1	Non-Differential	0DPA_5DPA	Gbar_A04
37040000	-2.1363	1.74371	2.48328	Differential	Matrix 2	Strength Change	0DPA_5DPA	Gbar_A04
37360000	-1.92522	1.48223	2.1467	Non-Differential	Matrix 2	Non-Differential	0DPA_5DPA	Gbar_A04
38220000	-1.3125	5.95939	6.52484	Non-Differential	Matrix 2	Non-Differential	0DPA_5DPA	Gbar_A04
39080000	-4.07298	1.35804	2.7234	Differential	Matrix 2	Complex	0DPA_5DPA	Gbar_A04
39660000	2.79575	1.54878	0.667951	Shifted	Matrix 1	Shifted	0DPA_5DPA	Gbar_A04
39680000	-2.01206	1.38678	2.07753	Shifted	Matrix 2	Shifted	0DPA_5DPA	Gbar_A04
40320000	0.101552	6.09281	6.19798	Non-Differential	Matrix 1	Non-Differential	0DPA_5DPA	Gbar_A04
40480000	0.536424	7.33334	7.32421	Non-Differential	Matrix 1	Non-Differential	0DPA_5DPA	Gbar_A04
40860000	3.96861	2.13461	0.882805	Shifted	Matrix 1	Shifted	0DPA_5DPA	Gbar_A04
40880000	-2.71433	2.0919	3.02878	Shifted	Matrix 2	Shifted	0DPA_5DPA	Gbar_A04
41120000	-0.196898	2.34132	2.45904	Non-Differential	Matrix 2	Non-Differential	0DPA_5DPA	Gbar_A04
41380000	-0.361757	1.9251	2.08737	Non-Differential	Matrix 2	Non-Differential	0DPA_5DPA	Gbar_A04
41780000	-0.696149	1.44873	1.70974	Non-Differential	Matrix 2	Non-Differential	0DPA_5DPA	Gbar_A04
41980000	-4.30275	0.136031	1.54891	Differential	Matrix 2	Merge	0DPA_5DPA	Gbar_A04
42500000	1.6177	1.76384	1.27388	Non-Differential	Matrix 1	Non-Differential	0DPA_5DPA	Gbar_A04
43320000	-0.0359194	6.6717	6.83507	Non-Differential	Matrix 2	Non-Differential	0DPA_5DPA	Gbar_A04
43480000	0.0458919	6.64805	6.78407	Non-Differential	Matrix 1	Non-Differential	0DPA_5DPA	Gbar_A04
43820000	-3.08969	0.834467	1.86576	Differential	Matrix 2	Complex	0DPA_5DPA	Gbar_A04
44080000	-2.11695	4.18316	4.97182	Differential	Matrix 2	Strength Change	0DPA_5DPA	Gbar_A04
44360000	1.63768	6.2483	5.85369	Non-Differential	Matrix 1	Non-Differential	0DPA_5DPA	Gbar_A04
44740000	0.0666735	3.02989	3.07689	Non-Differential	Matrix 1	Non-Differential	0DPA_5DPA	Gbar_A04
44980000	4.76469	5.06866	3.62269	Differential	Matrix 1	Strength Change	0DPA_5DPA	Gbar_A04
45240000	-0.511861	6.62824	6.94656	Non-Differential	Matrix 2	Non-Differential	0DPA_5DPA	Gbar_A04
45340000	-0.500773	4.71835	4.98964	Non-Differential	Matrix 2	Non-Differential	0DPA_5DPA	Gbar_A04
45360000	0.635965	1.52649	1.3528	Non-Differential	Matrix 1	Non-Differential	0DPA_5DPA	Gbar_A04
45640000	1.46437	1.50562	1.06004	Non-Differential	Matrix 1	Non-Differential	0DPA_5DPA	Gbar_A04
45660000	0.498378	2.27254	2.16088	Non-Differential	Matrix 1	Non-Differential	0DPA_5DPA	Gbar_A04
46040000	-0.565478	1.50492	1.7244	Non-Differential	Matrix 2	Non-Differential	0DPA_5DPA	Gbar_A04
46400000	0.395904	4.64535	4.62118	Non-Differential	Matrix 1	Non-Differential	0DPA_5DPA	Gbar_A04
46660000	2.18677	2.70096	2.04585	Differential	Matrix 1	Strength Change	0DPA_5DPA	Gbar_A04
46900000	-0.624801	2.31166	2.5689	Non-Differential	Matrix 2	Non-Differential	0DPA_5DPA	Gbar_A04
47540000	-1.11722	2.9801	3.41387	Non-Differential	Matrix 2	Non-Differential	0DPA_5DPA	Gbar_A04
47880000	-3.21998	0.843533	1.91772	Differential	Matrix 2	Merge	0DPA_5DPA	Gbar_A04
48100000	-0.114812	6.84134	7.03441	Non-Differential	Matrix 2	Non-Differential	0DPA_5DPA	Gbar_A04
48140000	-0.0975714	6.84342	7.03089	Non-Differential	Matrix 2	Non-Differential	0DPA_5DPA	Gbar_A04
48440000	1.19353	2.29378	1.95484	Non-Differential	Matrix 1	Non-Differential	0DPA_5DPA	Gbar_A04
48740000	-1.50044	3.01155	3.5716	Non-Differential	Matrix 2	Non-Differential	0DPA_5DPA	Gbar_A04
49120000	1.62185	4.81152	4.38945	Non-Differential	Matrix 1	Non-Differential	0DPA_5DPA	Gbar_A04
49400000	-4.42158	1.57769	3.06226	Differential	Matrix 2	Strength Change	0DPA_5DPA	Gbar_A04
49720000	1.51275	1.50119	1.03965	Non-Differential	Matrix 1	Non-Differential	0DPA_5DPA	Gbar_A04
49920000	-0.2797	1.8186	1.95157	Non-Differential	Matrix 2	Non-Differential	0DPA_5DPA	Gbar_A04
49940000	4.55374	2.3174	0.878035	Differential	Matrix 1	Complex	0DPA_5DPA	Gbar_A04
49960000	2.28287	1.65434	0.943951	Differential	Matrix 1	Complex	0DPA_5DPA	Gbar_A04
50120000	11.4335	4.0592	0.405265	Differential	Matrix 1	Complex	0DPA_5DPA	Gbar_A04
50360000	-0.47036	1.5317	1.72062	Non-Differential	Matrix 2	Non-Differential	0DPA_5DPA	Gbar_A04
50420000	-0.610809	2.61465	2.87419	Non-Differential	Matrix 2	Non-Differential	0DPA_5DPA	Gbar_A04
50680000	-4.69498	4.02455	5.65429	Differential	Matrix 2	Strength Change	0DPA_5DPA	Gbar_A04
51140000	0.531863	5.29632	5.24239	Non-Differential	Matrix 1	Non-Differential	0DPA_5DPA	Gbar_A04
51300000	1.58679	3.62402	3.18646	Non-Differential	Matrix 1	Non-Differential	0DPA_5DPA	Gbar_A04
51320000	-0.613767	2.20333	2.4545	Non-Differential	Matrix 2	Non-Differential	0DPA_5DPA	Gbar_A04
51640000	0.209822	2.45336	2.44036	Non-Differential	Matrix 1	Non-Differential	0DPA_5DPA	Gbar_A04
52280000	-2.7862	1.13578	2.07448	Differential	Matrix 2	Complex	0DPA_5DPA	Gbar_A04
52500000	4.71102	3.30741	1.83901	Differential	Matrix 1	Strength Change	0DPA_5DPA	Gbar_A04
52800000	0.836182	1.51936	1.27991	Non-Differential	Matrix 1	Non-Differential	0DPA_5DPA	Gbar_A04
53180000	0.364121	1.59841	1.51543	Non-Differential	Matrix 1	Non-Differential	0DPA_5DPA	Gbar_A04
53200000	-1.07435	2.16975	2.57105	Non-Differential	Matrix 2	Non-Differential	0DPA_5DPA	Gbar_A04
53480000	0.153749	1.80166	1.79222	Non-Differential	Matrix 1	Non-Differential	0DPA_5DPA	Gbar_A04
53500000	-0.362566	3.50076	3.6991	Non-Differential	Matrix 2	Non-Differential	0DPA_5DPA	Gbar_A04
54080000	-1.70079	1.01552	1.59585	Non-Differential	Matrix 2	Non-Differential	0DPA_5DPA	Gbar_A04
54360000	-0.796817	1.7767	2.07815	Non-Differential	Matrix 2	Non-Differential	0DPA_5DPA	Gbar_A04
54380000	1.06523	2.60407	2.31422	Non-Differential	Matrix 1	Non-Differential	0DPA_5DPA	Gbar_A04
54980000	-0.601897	2.14069	2.38655	Non-Differential	Matrix 2	Non-Differential	0DPA_5DPA	Gbar_A04
55000000	0.461579	2.05867	1.95421	Non-Differential	Matrix 1	Non-Differential	0DPA_5DPA	Gbar_A04
55320000	-0.921243	2.60839	2.9695	Non-Differential	Matrix 2	Non-Differential	0DPA_5DPA	Gbar_A04
55340000	0.42673	1.72682	1.62624	Non-Differential	Matrix 1	Non-Differential	0DPA_5DPA	Gbar_A04
55860000	0.628685	2.09608	1.93772	Non-Differential	Matrix 1	Non-Differential	0DPA_5DPA	Gbar_A04
55880000	-1.12202	1.54977	1.95261	Non-Differential	Matrix 2	Non-Differential	0DPA_5DPA	Gbar_A04
56200000	-3.59241	1.55467	2.76704	Differential	Matrix 2	Strength Change	0DPA_5DPA	Gbar_A04
56780000	-0.252833	2.76933	2.91509	Non-Differential	Matrix 2	Non-Differential	0DPA_5DPA	Gbar_A04
57060000	0.800513	3.26588	3.0778	Non-Differential	Matrix 1	Non-Differential	0DPA_5DPA	Gbar_A04
57340000	-2.89642	1.70053	2.68817	Differential	Matrix 2	Strength Change	0DPA_5DPA	Gbar_A04
57700000	1.35772	2.44095	2.05156	Non-Differential	Matrix 1	Non-Differential	0DPA_5DPA	Gbar_A04
58100000	1.37414	2.05054	1.6469	Non-Differential	Matrix 1	Non-Differential	0DPA_5DPA	Gbar_A04
58320000	2.16257	1.77296	1.10468	Differential	Matrix 1	Complex	0DPA_5DPA	Gbar_A04
58360000	3.2716	2.24788	1.22703	Differential	Matrix 1	Complex	0DPA_5DPA	Gbar_A04
58500000	4.06768	1.6563	0.361169	Differential	Matrix 1	Complex	0DPA_5DPA	Gbar_A04
58720000	1.38995	4.85596	4.51089	Non-Differential	Matrix 1	Non-Differential	0DPA_5DPA	Gbar_A04
58940000	0.229277	2.51814	2.50024	Non-Differential	Matrix 1	Non-Differential	0DPA_5DPA	Gbar_A04
59240000	-0.180596	2.40719	2.52106	Non-Differential	Matrix 2	Non-Differential	0DPA_5DPA	Gbar_A04
59520000	2.45405	2.0909	1.33435	Differential	Matrix 1	Complex	0DPA_5DPA	Gbar_A04
59660000	-3.43229	0.580174	1.71794	Differential	Matrix 2	Complex	0DPA_5DPA	Gbar_A04
59960000	0.212333	2.71378	2.70587	Non-Differential	Matrix 1	Non-Differential	0DPA_5DPA	Gbar_A04
60260000	0.0645459	3.24979	3.30248	Non-Differential	Matrix 1	Non-Differential	0DPA_5DPA	Gbar_A04
60420000	-3.42972	0.521715	1.65731	Differential	Matrix 2	Complex	0DPA_5DPA	Gbar_A04
60740000	2.65664	2.52915	1.71618	Differential	Matrix 1	Strength Change	0DPA_5DPA	Gbar_A04
60780000	1.84237	2.03893	1.48161	Non-Differential	Matrix 1	Non-Differential	0DPA_5DPA	Gbar_A04
61340000	-1.16732	2.64184	3.08434	Non-Differential	Matrix 2	Non-Differential	0DPA_5DPA	Gbar_A04
61780000	-1.09245	3.55254	3.9912	Non-Differential	Matrix 2	Non-Differential	0DPA_5DPA	Gbar_A04
62020000	0.761506	2.71869	2.53095	Non-Differential	Matrix 1	Non-Differential	0DPA_5DPA	Gbar_A04
62340000	-1.46165	4.84443	5.43341	Non-Differential	Matrix 2	Non-Differential	0DPA_5DPA	Gbar_A04
62560000	-0.23375	2.42707	2.5588	Non-Differential	Matrix 2	Non-Differential	0DPA_5DPA	Gbar_A04
62900000	1.17575	3.87402	3.57681	Non-Differential	Matrix 1	Non-Differential	0DPA_5DPA	Gbar_A04
63280000	1.61027	5.12928	4.71822	Non-Differential	Matrix 1	Non-Differential	0DPA_5DPA	Gbar_A04
63500000	1.44749	2.55303	2.13677	Non-Differential	Matrix 1	Non-Differential	0DPA_5DPA	Gbar_A04
64140000	0.889296	3.64811	3.43963	Non-Differential	Matrix 1	Non-Differential	0DPA_5DPA	Gbar_A04
64160000	-0.956948	1.16985	1.50997	Non-Differential	Matrix 2	Non-Differential	0DPA_5DPA	Gbar_A04
64460000	1.28888	4.22478	3.89847	Non-Differential	Matrix 1	Non-Differential	0DPA_5DPA	Gbar_A04
64680000	-0.196537	1.57349	1.67363	Non-Differential	Matrix 2	Non-Differential	0DPA_5DPA	Gbar_A04
64820000	2.73734	3.29903	2.47711	Differential	Matrix 1	Strength Change	0DPA_5DPA	Gbar_A04
65320000	0.489139	2.09928	1.98671	Non-Differential	Matrix 1	Non-Differential	0DPA_5DPA	Gbar_A04
65340000	0.59426	3.21725	3.09565	Non-Differential	Matrix 1	Non-Differential	0DPA_5DPA	Gbar_A04
66000000	0.0130039	2.10214	2.14564	Non-Differential	Matrix 1	Non-Differential	0DPA_5DPA	Gbar_A04
66020000	-0.633683	1.30158	1.53878	Non-Differential	Matrix 2	Non-Differential	0DPA_5DPA	Gbar_A04
66140000	-1.23942	1.81798	2.26538	Non-Differential	Matrix 2	Non-Differential	0DPA_5DPA	Gbar_A04
66160000	1.81945	3.84337	3.33456	Non-Differential	Matrix 1	Non-Differential	0DPA_5DPA	Gbar_A04
66340000	2.96975	2.22574	1.30328	Differential	Matrix 1	Split	0DPA_5DPA	Gbar_A04
66360000	1.56073	3.02704	2.58445	Non-Differential	Matrix 1	Non-Differential	0DPA_5DPA	Gbar_A04
66520000	3.40068	2.06346	0.996119	Shifted	Matrix 1	Shifted	0DPA_5DPA	Gbar_A04
66540000	-2.18293	2.95265	3.73497	Shifted	Matrix 2	Shifted	0DPA_5DPA	Gbar_A04
66960000	-2.16874	0.889721	1.62052	Differential	Matrix 2	Complex	0DPA_5DPA	Gbar_A04
66980000	0.478999	3.75055	3.67882	Non-Differential	Matrix 1	Non-Differential	0DPA_5DPA	Gbar_A04
67280000	0.873599	3.9495	3.75301	Non-Differential	Matrix 1	Non-Differential	0DPA_5DPA	Gbar_A04
67560000	1.1401	4.3066	4.0309	Non-Differential	Matrix 1	Non-Differential	0DPA_5DPA	Gbar_A04
67740000	-0.901996	1.24027	1.56399	Non-Differential	Matrix 2	Non-Differential	0DPA_5DPA	Gbar_A04
68040000	1.35599	2.21218	1.81816	Non-Differential	Matrix 1	Non-Differential	0DPA_5DPA	Gbar_A04
68080000	-1.23635	1.4457	1.88363	Non-Differential	Matrix 2	Non-Differential	0DPA_5DPA	Gbar_A04
68420000	1.28643	2.03945	1.6643	Non-Differential	Matrix 1	Non-Differential	0DPA_5DPA	Gbar_A04
68440000	0.208576	1.6587	1.62804	Non-Differential	Matrix 1	Non-Differential	0DPA_5DPA	Gbar_A04
68460000	-0.716133	1.52586	1.79516	Non-Differential	Matrix 2	Non-Differential	0DPA_5DPA	Gbar_A04
68620000	-0.00550619	2.32919	2.38392	Non-Differential	Matrix 2	Non-Differential	0DPA_5DPA	Gbar_A04
68640000	-0.151242	2.71142	2.82258	Non-Differential	Matrix 2	Non-Differential	0DPA_5DPA	Gbar_A04
69040000	-0.771141	1.57524	1.86369	Non-Differential	Matrix 2	Non-Differential	0DPA_5DPA	Gbar_A04
69060000	0.292348	3.19404	3.17082	Non-Differential	Matrix 1	Non-Differential	0DPA_5DPA	Gbar_A04
69340000	-0.434847	3.6116	3.83614	Non-Differential	Matrix 2	Non-Differential	0DPA_5DPA	Gbar_A04
69640000	-1.91575	2.56359	3.24953	Non-Differential	Matrix 2	Non-Differential	0DPA_5DPA	Gbar_A04
69920000	0.255066	2.25652	2.22422	Non-Differential	Matrix 1	Non-Differential	0DPA_5DPA	Gbar_A04
69940000	-0.458694	1.33815	1.51885	Non-Differential	Matrix 2	Non-Differential	0DPA_5DPA	Gbar_A04
70180000	-1.51858	1.26616	1.79249	Non-Differential	Matrix 2	Non-Differential	0DPA_5DPA	Gbar_A04
70200000	2.04323	3.63062	3.04365	Differential	Matrix 1	Strength Change	0DPA_5DPA	Gbar_A04
70460000	3.46042	2.0401	0.952657	Differential	Matrix 1	Complex	0DPA_5DPA	Gbar_A04
70480000	0.629456	2.88928	2.74869	Non-Differential	Matrix 1	Non-Differential	0DPA_5DPA	Gbar_A04
70500000	-5.6273	-0.287147	1.5501	Differential	Matrix 2	Merge	0DPA_5DPA	Gbar_A04
70780000	1.11891	3.73253	3.45073	Non-Differential	Matrix 1	Non-Differential	0DPA_5DPA	Gbar_A04
71160000	-0.530075	2.29966	2.52559	Non-Differential	Matrix 2	Non-Differential	0DPA_5DPA	Gbar_A04
71180000	1.61998	2.40579	1.92968	Non-Differential	Matrix 1	Non-Differential	0DPA_5DPA	Gbar_A04
71360000	-0.755116	2.27225	2.57129	Non-Differential	Matrix 2	Non-Differential	0DPA_5DPA	Gbar_A04
71380000	0.922111	1.97552	1.71828	Non-Differential	Matrix 1	Non-Differential	0DPA_5DPA	Gbar_A04
71740000	-1.77404	1.78817	2.41006	Non-Differential	Matrix 2	Non-Differential	0DPA_5DPA	Gbar_A04
72040000	0.79807	2.34773	2.13959	Non-Differential	Matrix 1	Non-Differential	0DPA_5DPA	Gbar_A04
72300000	0.680406	1.62647	1.4405	Non-Differential	Matrix 1	Non-Differential	0DPA_5DPA	Gbar_A04
72380000	0.0617747	3.09568	3.14578	Non-Differential	Matrix 1	Non-Differential	0DPA_5DPA	Gbar_A04
72580000	1.73327	4.06323	3.58765	Non-Differential	Matrix 1	Non-Differential	0DPA_5DPA	Gbar_A04
72920000	-1.05168	1.5197	1.89881	Non-Differential	Matrix 2	Non-Differential	0DPA_5DPA	Gbar_A04
73180000	-0.765277	1.39146	1.67382	Non-Differential	Matrix 2	Non-Differential	0DPA_5DPA	Gbar_A04
73200000	1.04916	3.64545	3.38452	Non-Differential	Matrix 1	Non-Differential	0DPA_5DPA	Gbar_A04
73440000	-0.371221	2.24691	2.4196	Non-Differential	Matrix 2	Non-Differential	0DPA_5DPA	Gbar_A04
74140000	-0.355478	1.62237	1.7757	Non-Differential	Matrix 2	Non-Differential	0DPA_5DPA	Gbar_A04
74160000	0.920606	3.23272	3.00454	Non-Differential	Matrix 1	Non-Differential	0DPA_5DPA	Gbar_A04
74400000	1.76701	3.2155	2.7096	Non-Differential	Matrix 1	Non-Differential	0DPA_5DPA	Gbar_A04
74680000	0.272531	4.4849	4.49751	Non-Differential	Matrix 1	Non-Differential	0DPA_5DPA	Gbar_A04
74980000	0.690958	2.16901	1.9919	Non-Differential	Matrix 1	Non-Differential	0DPA_5DPA	Gbar_A04
75300000	3.70207	1.9995	0.831962	Shifted	Matrix 1	Shifted	0DPA_5DPA	Gbar_A04
75380000	-2.37841	1.66182	2.47886	Shifted	Matrix 2	Shifted	0DPA_5DPA	Gbar_A04
75400000	0.10741	1.6783	1.68125	Non-Differential	Matrix 1	Non-Differential	0DPA_5DPA	Gbar_A04
75560000	1.67457	1.89949	1.39398	Non-Differential	Matrix 1	Non-Differential	0DPA_5DPA	Gbar_A04
75580000	2.05717	2.99315	2.38714	Differential	Matrix 1	Strength Change	0DPA_5DPA	Gbar_A04
76020000	3.94436	2.37639	1.13803	Differential	Matrix 1	Complex	0DPA_5DPA	Gbar_A04
76080000	-0.0581296	4.75424	4.88131	Non-Differential	Matrix 2	Non-Differential	0DPA_5DPA	Gbar_A04
76280000	-0.120061	6.91341	7.10983	Non-Differential	Matrix 2	Non-Differential	0DPA_5DPA	Gbar_A04
76620000	-0.921385	2.25246	2.60553	Non-Differential	Matrix 2	Non-Differential	0DPA_5DPA	Gbar_A04
76880000	-0.557771	1.46641	1.68248	Non-Differential	Matrix 2	Non-Differential	0DPA_5DPA	Gbar_A04
77520000	2.13044	2.18167	1.53321	Differential	Matrix 1	Strength Change	0DPA_5DPA	Gbar_A04
78000000	4.36578	2.29726	0.91902	Differential	Matrix 1	Complex	0DPA_5DPA	Gbar_A04
78120000	1.35901	4.86128	4.52646	Non-Differential	Matrix 1	Non-Differential	0DPA_5DPA	Gbar_A04
78420000	0.471507	1.64847	1.53144	Non-Differential	Matrix 1	Non-Differential	0DPA_5DPA	Gbar_A04
78660000	0.51565	1.6003	1.46771	Non-Differential	Matrix 1	Non-Differential	0DPA_5DPA	Gbar_A04
78960000	-0.113967	1.87184	1.95171	Non-Differential	Matrix 2	Non-Differential	0DPA_5DPA	Gbar_A04
79240000	-1.76932	1.06511	1.66902	Non-Differential	Matrix 2	Non-Differential	0DPA_5DPA	Gbar_A04
79260000	3.80214	4.7895	3.65257	Differential	Matrix 1	Strength Change	0DPA_5DPA	Gbar_A04
79600000	0.868479	2.39912	2.16908	Non-Differential	Matrix 1	Non-Differential	0DPA_5DPA	Gbar_A04
79920000	1.4016	3.5637	3.18544	Non-Differential	Matrix 1	Non-Differential	0DPA_5DPA	Gbar_A04
80720000	2.06837	4.53124	3.9565		Matrix 1		0DPA_5DPA	Gbar_A04
520000	1.25659	3.40873	3.04601	Non-Differential	Matrix 1	Non-Differential	0DPA_5DPA	Gbar_A05
1120000	-3.15615	1.81943	3.12178	Differential	Matrix 2	Strength Change	0DPA_5DPA	Gbar_A05
1420000	-0.438812	1.36571	1.58873	Non-Differential	Matrix 2	Non-Differential	0DPA_5DPA	Gbar_A05
1600000	2.28187	5.22752	4.53256	Differential	Matrix 1	Strength Change	0DPA_5DPA	Gbar_A05
1640000	2.1955	5.14402	4.47967	Differential	Matrix 1	Strength Change	0DPA_5DPA	Gbar_A05
2020000	0.3304	1.68593	1.62033	Non-Differential	Matrix 1	Non-Differential	0DPA_5DPA	Gbar_A05
2200000	0.238909	6.82261	6.98639	Non-Differential	Matrix 1	Non-Differential	0DPA_5DPA	Gbar_A05
2640000	-14.5427	-0.0253336	5.65858	Shifted	Matrix 2	Shifted	0DPA_5DPA	Gbar_A05
2700000	5.5058	2.5805	0.525497	Shifted	Matrix 1	Shifted	0DPA_5DPA	Gbar_A05
3000000	-3.80389	0.953315	2.47622	Differential	Matrix 2	Complex	0DPA_5DPA	Gbar_A05
3080000	1.35189	2.53588	2.103	Non-Differential	Matrix 1	Non-Differential	0DPA_5DPA	Gbar_A05
3360000	-0.380948	1.39052	1.59185	Non-Differential	Matrix 2	Non-Differential	0DPA_5DPA	Gbar_A05
4320000	2.09779	2.71674	1.9991	Differential	Matrix 1	Strength Change	0DPA_5DPA	Gbar_A05
4340000	-1.03733	1.28668	1.74068	Non-Differential	Matrix 2	Non-Differential	0DPA_5DPA	Gbar_A05
4620000	-0.75018	3.75468	4.18946	Non-Differential	Matrix 2	Non-Differential	0DPA_5DPA	Gbar_A05
4940000	0.622633	2.16065	1.9987	Non-Differential	Matrix 1	Non-Differential	0DPA_5DPA	Gbar_A05
6460000	-0.428424	2.75911	3.03059	Non-Differential	Matrix 2	Non-Differential	0DPA_5DPA	Gbar_A05
6740000	-1.25672	1.807	2.36638	Non-Differential	Matrix 2	Non-Differential	0DPA_5DPA	Gbar_A05
7380000	2.7103	5.5856	4.73666	Differential	Matrix 1	Strength Change	0DPA_5DPA	Gbar_A05
7680000	-0.508414	1.37278	1.62327	Non-Differential	Matrix 2	Non-Differential	0DPA_5DPA	Gbar_A05
8540000	2.55626	1.85794	0.928706	Differential	Matrix 1	Complex	0DPA_5DPA	Gbar_A05
9120000	-3.49925	2.69292	4.16231	Differential	Matrix 2	Strength Change	0DPA_5DPA	Gbar_A05
9780000	-0.574072	1.37795	1.6543	Non-Differential	Matrix 2	Non-Differential	0DPA_5DPA	Gbar_A05
9800000	2.13373	1.63802	0.86567	Differential	Matrix 1	Complex	0DPA_5DPA	Gbar_A05
10100000	3.00403	1.65936	0.547603	Shifted	Matrix 1	Shifted	0DPA_5DPA	Gbar_A05
10120000	-2.12148	0.985032	1.85147	Shifted	Matrix 2	Shifted	0DPA_5DPA	Gbar_A05
10380000	0.534579	1.67612	1.53033	Non-Differential	Matrix 1	Non-Differential	0DPA_5DPA	Gbar_A05
10400000	0.528587	2.0823	1.95416	Non-Differential	Matrix 1	Non-Differential	0DPA_5DPA	Gbar_A05
10660000	-2.28237	2.42484	3.40844	Differential	Matrix 2	Strength Change	0DPA_5DPA	Gbar_A05
11020000	-1.50889	3.02146	3.72519	Non-Differential	Matrix 2	Non-Differential	0DPA_5DPA	Gbar_A05
11680000	0.27145	2.83277	2.83344	Non-Differential	Matrix 1	Non-Differential	0DPA_5DPA	Gbar_A05
12320000	0.878194	2.53819	2.29056	Non-Differential	Matrix 1	Non-Differential	0DPA_5DPA	Gbar_A05
13500000	0.325147	1.52309	1.45339	Non-Differential	Matrix 1	Non-Differential	0DPA_5DPA	Gbar_A05
13760000	2.32166	1.90294	1.06711	Differential	Matrix 1	Split	0DPA_5DPA	Gbar_A05
13780000	-0.816373	1.60057	1.98003	Non-Differential	Matrix 2	Non-Differential	0DPA_5DPA	Gbar_A05
14420000	-0.609722	1.23401	1.51887	Non-Differential	Matrix 2	Non-Differential	0DPA_5DPA	Gbar_A05
14700000	1.92993	1.77381	1.08624	Non-Differential	Matrix 1	Non-Differential	0DPA_5DPA	Gbar_A05
15320000	-2.30074	1.20506	2.14987	Differential	Matrix 2	Merge	0DPA_5DPA	Gbar_A05
15340000	0.279084	2.2229	2.19759	Non-Differential	Matrix 1	Non-Differential	0DPA_5DPA	Gbar_A05
15620000	1.87502	1.72638	1.05849	Non-Differential	Matrix 1	Non-Differential	0DPA_5DPA	Gbar_A05
15860000	1.52332	2.39684	1.8917	Non-Differential	Matrix 1	Non-Differential	0DPA_5DPA	Gbar_A05
16220000	0.248922	1.89317	1.86722	Non-Differential	Matrix 1	Non-Differential	0DPA_5DPA	Gbar_A05
16520000	-6.21297	2.67158	5.20098	Differential	Matrix 2	Strength Change	0DPA_5DPA	Gbar_A05
16960000	-0.132922	1.52259	1.63194	Non-Differential	Matrix 2	Non-Differential	0DPA_5DPA	Gbar_A05
17180000	3.16859	2.67949	1.54186	Differential	Matrix 1	Strength Change	0DPA_5DPA	Gbar_A05
17300000	-0.834744	2.02333	2.42591	Non-Differential	Matrix 2	Non-Differential	0DPA_5DPA	Gbar_A05
17840000	2.18975	2.79246	2.04172	Differential	Matrix 1	Strength Change	0DPA_5DPA	Gbar_A05
18160000	0.987753	2.02497	1.71518	Non-Differential	Matrix 1	Non-Differential	0DPA_5DPA	Gbar_A05
18460000	-0.0459954	2.71793	2.83835	Non-Differential	Matrix 2	Non-Differential	0DPA_5DPA	Gbar_A05
18780000	0.480285	1.75694	1.63542	Non-Differential	Matrix 1	Non-Differential	0DPA_5DPA	Gbar_A05
18960000	-1.44289	0.99463	1.59616	Non-Differential	Matrix 2	Non-Differential	0DPA_5DPA	Gbar_A05
19280000	0.784063	1.86176	1.62543	Non-Differential	Matrix 1	Non-Differential	0DPA_5DPA	Gbar_A05
19300000	1.59186	1.90213	1.35155	Non-Differential	Matrix 1	Non-Differential	0DPA_5DPA	Gbar_A05
19960000	-0.222701	1.54818	1.69359	Non-Differential	Matrix 2	Non-Differential	0DPA_5DPA	Gbar_A05
20300000	-1.2651	1.29343	1.83672	Non-Differential	Matrix 2	Non-Differential	0DPA_5DPA	Gbar_A05
20860000	-0.833352	1.74244	2.13389	Non-Differential	Matrix 2	Non-Differential	0DPA_5DPA	Gbar_A05
21440000	-0.43431	1.30433	1.52327	Non-Differential	Matrix 2	Non-Differential	0DPA_5DPA	Gbar_A05
21460000	-1.10472	1.04541	1.51666	Non-Differential	Matrix 2	Non-Differential	0DPA_5DPA	Gbar_A05
22080000	-1.31316	1.1022	1.65707	Non-Differential	Matrix 2	Non-Differential	0DPA_5DPA	Gbar_A05
22100000	-1.36713	1.27707	1.85963	Non-Differential	Matrix 2	Non-Differential	0DPA_5DPA	Gbar_A05
22260000	2.66827	2.58272	1.63703	Differential	Matrix 1	Strength Change	0DPA_5DPA	Gbar_A05
22420000	-1.17645	1.1035	1.60498	Non-Differential	Matrix 2	Non-Differential	0DPA_5DPA	Gbar_A05
22660000	0.540436	2.07664	1.94365	Non-Differential	Matrix 1	Non-Differential	0DPA_5DPA	Gbar_A05
22720000	0.0212916	1.54232	1.59214	Non-Differential	Matrix 1	Non-Differential	0DPA_5DPA	Gbar_A05
23140000	-3.38039	3.44806	4.89945	Differential	Matrix 2	Strength Change	0DPA_5DPA	Gbar_A05
23380000	-2.04101	0.962354	1.79648	Differential	Matrix 2	Complex	0DPA_5DPA	Gbar_A05
23640000	3.25376	3.04144	1.88416	Differential	Matrix 1	Strength Change	0DPA_5DPA	Gbar_A05
23940000	1.14609	1.64845	1.26256	Non-Differential	Matrix 1	Non-Differential	0DPA_5DPA	Gbar_A05
24320000	-0.231679	1.60398	1.755	Non-Differential	Matrix 2	Non-Differential	0DPA_5DPA	Gbar_A05
24520000	-0.950567	3.48175	3.98457	Non-Differential	Matrix 2	Non-Differential	0DPA_5DPA	Gbar_A05
24540000	0.974221	2.73797	2.46035	Non-Differential	Matrix 1	Non-Differential	0DPA_5DPA	Gbar_A05
24940000	2.25519	1.53801	0.714404	Differential	Matrix 1	Split	0DPA_5DPA	Gbar_A05
25200000	-1.32004	1.40203	1.97089	Non-Differential	Matrix 2	Non-Differential	0DPA_5DPA	Gbar_A05
25220000	0.832884	2.0396	1.7909	Non-Differential	Matrix 1	Non-Differential	0DPA_5DPA	Gbar_A05
25420000	-0.562277	2.40851	2.71909	Non-Differential	Matrix 2	Non-Differential	0DPA_5DPA	Gbar_A05
25680000	-1.33888	1.41011	1.98665	Non-Differential	Matrix 2	Non-Differential	0DPA_5DPA	Gbar_A05
26140000	0.437973	2.41959	2.33959	Non-Differential	Matrix 1	Non-Differential	0DPA_5DPA	Gbar_A05
26440000	1.25923	2.05277	1.6379	Non-Differential	Matrix 1	Non-Differential	0DPA_5DPA	Gbar_A05
26640000	-0.975747	1.43595	1.87151	Non-Differential	Matrix 2	Non-Differential	0DPA_5DPA	Gbar_A05
26700000	1.48995	4.02738	3.59675	Non-Differential	Matrix 1	Non-Differential	0DPA_5DPA	Gbar_A05
27020000	-0.849388	2.92601	3.36833	Non-Differential	Matrix 2	Non-Differential	0DPA_5DPA	Gbar_A05
27300000	0.0139314	1.90806	1.97453	Non-Differential	Matrix 1	Non-Differential	0DPA_5DPA	Gbar_A05
27320000	-0.89625	1.80771	2.2262	Non-Differential	Matrix 2	Non-Differential	0DPA_5DPA	Gbar_A05
27580000	0.483258	1.90596	1.7889	Non-Differential	Matrix 1	Non-Differential	0DPA_5DPA	Gbar_A05
27600000	-0.842925	2.06866	2.47615	Non-Differential	Matrix 2	Non-Differential	0DPA_5DPA	Gbar_A05
27880000	-0.203441	3.08319	3.27893	Non-Differential	Matrix 2	Non-Differential	0DPA_5DPA	Gbar_A05
28580000	2.35616	1.83535	0.983488	Differential	Matrix 1	Complex	0DPA_5DPA	Gbar_A05
28700000	-7.27642	-0.27628	2.55772	Differential	Matrix 2	Complex	0DPA_5DPA	Gbar_A05
28880000	9.30001	3.74725	0.253038	Differential	Matrix 1	Complex	0DPA_5DPA	Gbar_A05
28900000	3.08354	2.7806	1.68002	Differential	Matrix 1	Strength Change	0DPA_5DPA	Gbar_A05
29160000	0.0481867	1.63515	1.67794	Non-Differential	Matrix 1	Non-Differential	0DPA_5DPA	Gbar_A05
29180000	-0.40927	2.90776	3.17735	Non-Differential	Matrix 2	Non-Differential	0DPA_5DPA	Gbar_A05
29440000	0.44564	1.73566	1.62687	Non-Differential	Matrix 1	Non-Differential	0DPA_5DPA	Gbar_A05
29680000	0.581485	1.72045	1.558	Non-Differential	Matrix 1	Non-Differential	0DPA_5DPA	Gbar_A05
29760000	-0.67001	1.4143	1.72953	Non-Differential	Matrix 2	Non-Differential	0DPA_5DPA	Gbar_A05
29980000	0.162063	2.03242	2.04568	Non-Differential	Matrix 1	Non-Differential	0DPA_5DPA	Gbar_A05
30260000	-1.07395	1.75774	2.24381	Non-Differential	Matrix 2	Non-Differential	0DPA_5DPA	Gbar_A05
30580000	-1.61973	1.04824	1.72092	Non-Differential	Matrix 2	Non-Differential	0DPA_5DPA	Gbar_A05
30600000	1.94168	3.22984	2.59256	Non-Differential	Matrix 1	Non-Differential	0DPA_5DPA	Gbar_A05
30980000	0.44122	1.75929	1.65313	Non-Differential	Matrix 1	Non-Differential	0DPA_5DPA	Gbar_A05
31140000	4.32794	5.46076	3.97477	Differential	Matrix 1	Strength Change	0DPA_5DPA	Gbar_A05
31280000	-3.44134	1.1137	2.50093	Differential	Matrix 2	Complex	0DPA_5DPA	Gbar_A05
31400000	2.56759	2.12314	1.19948	Differential	Matrix 1	Complex	0DPA_5DPA	Gbar_A05
31420000	2.72508	2.10769	1.12188	Differential	Matrix 1	Complex	0DPA_5DPA	Gbar_A05
31600000	-1.40814	4.01856	4.72049	Non-Differential	Matrix 2	Non-Differential	0DPA_5DPA	Gbar_A05
31740000	1.82839	3.5665	2.9862	Non-Differential	Matrix 1	Non-Differential	0DPA_5DPA	Gbar_A05
31760000	0.254557	1.73376	1.69961	Non-Differential	Matrix 1	Non-Differential	0DPA_5DPA	Gbar_A05
31800000	-1.95152	0.964094	1.7633	Non-Differential	Matrix 2	Non-Differential	0DPA_5DPA	Gbar_A05
32120000	-1.08285	1.84198	2.33471	Non-Differential	Matrix 2	Non-Differential	0DPA_5DPA	Gbar_A05
32380000	-0.550765	3.01927	3.34838	Non-Differential	Matrix 2	Non-Differential	0DPA_5DPA	Gbar_A05
32780000	-0.508376	3.70305	4.04136	Non-Differential	Matrix 2	Non-Differential	0DPA_5DPA	Gbar_A05
32960000	-2.29243	0.68119	1.603	Differential	Matrix 2	Complex	0DPA_5DPA	Gbar_A05
33140000	3.53191	2.35941	1.06769	Differential	Matrix 1	Complex	0DPA_5DPA	Gbar_A05
33280000	0.808619	2.37787	2.15141	Non-Differential	Matrix 1	Non-Differential	0DPA_5DPA	Gbar_A05
33300000	0.408165	2.25672	2.18223	Non-Differential	Matrix 1	Non-Differential	0DPA_5DPA	Gbar_A05
33320000	-1.95746	1.33924	2.15491	Non-Differential	Matrix 2	Non-Differential	0DPA_5DPA	Gbar_A05
33680000	0.708121	1.66778	1.45383	Non-Differential	Matrix 1	Non-Differential	0DPA_5DPA	Gbar_A05
33900000	0.350512	1.65501	1.58037	Non-Differential	Matrix 1	Non-Differential	0DPA_5DPA	Gbar_A05
34000000	-0.81517	1.33576	1.70477	Non-Differential	Matrix 2	Non-Differential	0DPA_5DPA	Gbar_A05
34220000	0.88064	2.11814	1.85374	Non-Differential	Matrix 1	Non-Differential	0DPA_5DPA	Gbar_A05
35100000	4.10937	4.85636	3.43302	Differential	Matrix 1	Strength Change	0DPA_5DPA	Gbar_A05
35120000	-0.590451	1.40018	1.68377	Non-Differential	Matrix 2	Non-Differential	0DPA_5DPA	Gbar_A05
35780000	-1.14297	3.11887	3.68323	Non-Differential	Matrix 2	Non-Differential	0DPA_5DPA	Gbar_A05
36080000	0.354075	2.1483	2.09087	Non-Differential	Matrix 1	Non-Differential	0DPA_5DPA	Gbar_A05
36440000	-0.103176	1.88491	1.99629	Non-Differential	Matrix 2	Non-Differential	0DPA_5DPA	Gbar_A05
36600000	-0.549189	2.85554	3.17786	Non-Differential	Matrix 2	Non-Differential	0DPA_5DPA	Gbar_A05
36920000	0.660818	2.25592	2.08263	Non-Differential	Matrix 1	Non-Differential	0DPA_5DPA	Gbar_A05
37320000	1.42555	4.73995	4.36136	Non-Differential	Matrix 1	Non-Differential	0DPA_5DPA	Gbar_A05
37840000	-2.16193	1.31468	2.20936	Differential	Matrix 2	Complex	0DPA_5DPA	Gbar_A05
37960000	3.80122	2.88442	1.50722	Differential	Matrix 1	Strength Change	0DPA_5DPA	Gbar_A05
38280000	1.5199	4.18834	3.75207	Non-Differential	Matrix 1	Non-Differential	0DPA_5DPA	Gbar_A05
38540000	0.166501	3.04774	3.09753	Non-Differential	Matrix 1	Non-Differential	0DPA_5DPA	Gbar_A05
38560000	1.54038	2.36068	1.84751	Non-Differential	Matrix 1	Non-Differential	0DPA_5DPA	Gbar_A05
38860000	1.49058	3.97309	3.54017	Non-Differential	Matrix 1	Non-Differential	0DPA_5DPA	Gbar_A05
39680000	1.14962	4.72506	4.45377	Non-Differential	Matrix 1	Non-Differential	0DPA_5DPA	Gbar_A05
40200000	1.0419	2.19588	1.87137	Non-Differential	Matrix 1	Non-Differential	0DPA_5DPA	Gbar_A05
40540000	2.53995	3.97507	3.13201	Differential	Matrix 1	Strength Change	0DPA_5DPA	Gbar_A05
40900000	-1.99905	1.98707	2.84342	Non-Differential	Matrix 2	Non-Differential	0DPA_5DPA	Gbar_A05
41100000	0.0754661	2.52601	2.59173	Non-Differential	Matrix 1	Non-Differential	0DPA_5DPA	Gbar_A05
41120000	0.026549	1.90913	1.97072	Non-Differential	Matrix 1	Non-Differential	0DPA_5DPA	Gbar_A05
41460000	-0.422977	3.69818	4.00292	Non-Differential	Matrix 2	Non-Differential	0DPA_5DPA	Gbar_A05
41640000	1.94867	1.83336	1.14071	Non-Differential	Matrix 1	Non-Differential	0DPA_5DPA	Gbar_A05
41800000	1.03193	2.71697	2.416	Non-Differential	Matrix 1	Non-Differential	0DPA_5DPA	Gbar_A05
41820000	-2.04997	1.82522	2.69537	Differential	Matrix 2	Strength Change	0DPA_5DPA	Gbar_A05
42140000	-0.384434	2.44219	2.68452	Non-Differential	Matrix 2	Non-Differential	0DPA_5DPA	Gbar_A05
42160000	1.67035	3.44971	2.92679	Non-Differential	Matrix 1	Non-Differential	0DPA_5DPA	Gbar_A05
42300000	0.353763	2.64309	2.60443	Non-Differential	Matrix 1	Non-Differential	0DPA_5DPA	Gbar_A05
42580000	-0.0560524	2.13209	2.23437	Non-Differential	Matrix 2	Non-Differential	0DPA_5DPA	Gbar_A05
42600000	-0.871953	3.10778	3.56577	Non-Differential	Matrix 2	Non-Differential	0DPA_5DPA	Gbar_A05
42780000	-1.0538	1.17325	1.62941	Non-Differential	Matrix 2	Non-Differential	0DPA_5DPA	Gbar_A05
42800000	-3.26087	1.49757	2.82873	Differential	Matrix 2	Complex	0DPA_5DPA	Gbar_A05
42980000	2.23867	4.17532	3.45758	Differential	Matrix 1	Strength Change	0DPA_5DPA	Gbar_A05
43300000	-1.61574	1.91199	2.61567	Non-Differential	Matrix 2	Non-Differential	0DPA_5DPA	Gbar_A05
43580000	-1.7193	0.912422	1.6189	Non-Differential	Matrix 2	Non-Differential	0DPA_5DPA	Gbar_A05
44120000	-1.94838	1.24041	2.04881	Non-Differential	Matrix 2	Non-Differential	0DPA_5DPA	Gbar_A05
44140000	1.48497	2.74479	2.26776	Non-Differential	Matrix 1	Non-Differential	0DPA_5DPA	Gbar_A05
44520000	0.443952	2.41695	2.33451	Non-Differential	Matrix 1	Non-Differential	0DPA_5DPA	Gbar_A05
44980000	-0.274127	1.51605	1.68035	Non-Differential	Matrix 2	Non-Differential	0DPA_5DPA	Gbar_A05
45000000	0.649864	4.94448	4.87682	Non-Differential	Matrix 1	Non-Differential	0DPA_5DPA	Gbar_A05
45260000	0.541146	1.76657	1.62162	Non-Differential	Matrix 1	Non-Differential	0DPA_5DPA	Gbar_A05
45280000	-0.0605532	2.54779	2.66749	Non-Differential	Matrix 2	Non-Differential	0DPA_5DPA	Gbar_A05
46180000	3.52731	3.89825	2.66633	Differential	Matrix 1	Strength Change	0DPA_5DPA	Gbar_A05
46440000	-3.7583	0.316886	1.79798	Differential	Matrix 2	Complex	0DPA_5DPA	Gbar_A05
46460000	-0.216886	1.44603	1.58532	Non-Differential	Matrix 2	Non-Differential	0DPA_5DPA	Gbar_A05
46500000	3.61232	1.62035	0.269339	Differential	Matrix 1	Split	0DPA_5DPA	Gbar_A05
46740000	0.424825	1.83324	1.73628	Non-Differential	Matrix 1	Non-Differential	0DPA_5DPA	Gbar_A05
47280000	-1.12364	7.98587	8.72612	Non-Differential	Matrix 2	Non-Differential	0DPA_5DPA	Gbar_A05
47460000	3.41523	5.89094	4.77795	Differential	Matrix 1	Strength Change	0DPA_5DPA	Gbar_A05
47620000	4.32004	3.40302	1.84255	Differential	Matrix 1	Strength Change	0DPA_5DPA	Gbar_A05
47640000	1.53571	1.83197	1.3007	Non-Differential	Matrix 1	Non-Differential	0DPA_5DPA	Gbar_A05
48060000	-2.39914	3.07955	4.13347	Differential	Matrix 2	Strength Change	0DPA_5DPA	Gbar_A05
48360000	3.52762	1.73268	0.419014	Differential	Matrix 1	Complex	0DPA_5DPA	Gbar_A05
48660000	2.09785	2.01761	1.2736	Differential	Matrix 1	Complex	0DPA_5DPA	Gbar_A05
48680000	-0.201372	2.89888	3.08686	Non-Differential	Matrix 2	Non-Differential	0DPA_5DPA	Gbar_A05
49020000	2.14142	2.16176	1.40614	Differential	Matrix 1	Split	0DPA_5DPA	Gbar_A05
49040000	1.12817	1.52212	1.13848	Non-Differential	Matrix 1	Non-Differential	0DPA_5DPA	Gbar_A05
49220000	-1.5974	1.76525	2.45623	Non-Differential	Matrix 2	Non-Differential	0DPA_5DPA	Gbar_A05
49720000	-1.77503	1.55941	2.31206	Non-Differential	Matrix 2	Non-Differential	0DPA_5DPA	Gbar_A05
49740000	4.72132	2.52984	0.779594	Differential	Matrix 1	Complex	0DPA_5DPA	Gbar_A05
49760000	5.09247	1.788	-0.135299	Differential	Matrix 1	Complex	0DPA_5DPA	Gbar_A05
49940000	4.83528	2.11187	0.301321	Differential	Matrix 1	Complex	0DPA_5DPA	Gbar_A05
50240000	0.643516	2.64068	2.48866	Non-Differential	Matrix 1	Non-Differential	0DPA_5DPA	Gbar_A05
50500000	-1.00514	1.66526	2.12095	Non-Differential	Matrix 2	Non-Differential	0DPA_5DPA	Gbar_A05
50520000	1.78676	1.79839	1.16771	Non-Differential	Matrix 1	Non-Differential	0DPA_5DPA	Gbar_A05
51360000	0.674058	2.31791	2.14179	Non-Differential	Matrix 1	Non-Differential	0DPA_5DPA	Gbar_A05
51660000	0.604993	3.05697	2.9357	Non-Differential	Matrix 1	Non-Differential	0DPA_5DPA	Gbar_A05
51980000	3.10871	2.03635	0.897886	Differential	Matrix 1	Split	0DPA_5DPA	Gbar_A05
52000000	-0.46419	2.91623	3.20761	Non-Differential	Matrix 2	Non-Differential	0DPA_5DPA	Gbar_A05
52300000	-0.292168	6.39217	6.74732	Non-Differential	Matrix 2	Non-Differential	0DPA_5DPA	Gbar_A05
52540000	0.0750829	5.18169	5.34765	Non-Differential	Matrix 1	Non-Differential	0DPA_5DPA	Gbar_A05
52920000	-0.0611996	7.08531	7.3763	Non-Differential	Matrix 2	Non-Differential	0DPA_5DPA	Gbar_A05
53080000	-0.140349	6.74551	7.05464	Non-Differential	Matrix 2	Non-Differential	0DPA_5DPA	Gbar_A05
53580000	-2.56763	5.69401	6.91235	Differential	Matrix 2	Strength Change	0DPA_5DPA	Gbar_A05
53660000	0.283485	8.75445	8.97362	Non-Differential	Matrix 1	Non-Differential	0DPA_5DPA	Gbar_A05
54000000	1.65759	7.31637	6.94418	Non-Differential	Matrix 1	Non-Differential	0DPA_5DPA	Gbar_A05
54120000	17.827	6.00832	-0.733927	Differential	Matrix 1	Split	0DPA_5DPA	Gbar_A05
54680000	0.486037	5.75389	5.78078	Non-Differential	Matrix 1	Non-Differential	0DPA_5DPA	Gbar_A05
55200000	-0.901665	3.82635	4.32305	Non-Differential	Matrix 2	Non-Differential	0DPA_5DPA	Gbar_A05
55740000	-3.93405	1.29203	2.87859	Differential	Matrix 2	Merge	0DPA_5DPA	Gbar_A05
55760000	-1.07119	1.45991	1.93368	Non-Differential	Matrix 2	Non-Differential	0DPA_5DPA	Gbar_A05
55980000	1.62706	2.30534	1.7562	Non-Differential	Matrix 1	Non-Differential	0DPA_5DPA	Gbar_A05
56460000	0.617908	1.55264	1.36962	Non-Differential	Matrix 1	Non-Differential	0DPA_5DPA	Gbar_A05
56480000	0.812677	2.17006	1.93417	Non-Differential	Matrix 1	Non-Differential	0DPA_5DPA	Gbar_A05
56760000	1.84409	2.33505	1.70219	Non-Differential	Matrix 1	Non-Differential	0DPA_5DPA	Gbar_A05
57380000	-8.75667	1.56952	5.05174	Shifted	Matrix 2	Shifted	0DPA_5DPA	Gbar_A05
57400000	5.95571	2.02531	-0.226484	Shifted	Matrix 1	Shifted	0DPA_5DPA	Gbar_A05
58040000	-2.54624	0.679515	1.70048	Differential	Matrix 2	Complex	0DPA_5DPA	Gbar_A05
58420000	3.54949	2.49361	1.20007	Differential	Matrix 1	Complex	0DPA_5DPA	Gbar_A05
58620000	0.732136	1.65139	1.42744	Non-Differential	Matrix 1	Non-Differential	0DPA_5DPA	Gbar_A05
59240000	-1.36146	5.22356	5.95266	Non-Differential	Matrix 2	Non-Differential	0DPA_5DPA	Gbar_A05
59320000	-0.650133	6.4476	6.94478	Non-Differential	Matrix 2	Non-Differential	0DPA_5DPA	Gbar_A05
59560000	-3.78993	3.32848	4.93546	Shifted	Matrix 2	Shifted	0DPA_5DPA	Gbar_A05
59580000	2.71485	1.62277	0.622675	Shifted	Matrix 1	Shifted	0DPA_5DPA	Gbar_A05
59820000	0.655185	1.82549	1.63819	Non-Differential	Matrix 1	Non-Differential	0DPA_5DPA	Gbar_A05
60080000	0.401785	1.53036	1.43098	Non-Differential	Matrix 1	Non-Differential	0DPA_5DPA	Gbar_A05
60100000	0.21731	5.12953	5.23794	Non-Differential	Matrix 1	Non-Differential	0DPA_5DPA	Gbar_A05
60140000	0.413762	3.35338	3.31804	Non-Differential	Matrix 1	Non-Differential	0DPA_5DPA	Gbar_A05
60160000	0.0747781	3.2727	3.36683	Non-Differential	Matrix 1	Non-Differential	0DPA_5DPA	Gbar_A05
60500000	1.15707	1.75115	1.36484	Non-Differential	Matrix 1	Non-Differential	0DPA_5DPA	Gbar_A05
60840000	-1.05605	1.71259	2.18997	Non-Differential	Matrix 2	Non-Differential	0DPA_5DPA	Gbar_A05
61380000	2.9702	2.65581	1.59484	Differential	Matrix 1	Strength Change	0DPA_5DPA	Gbar_A05
61400000	-0.675133	1.34197	1.65647	Non-Differential	Matrix 2	Non-Differential	0DPA_5DPA	Gbar_A05
61420000	-3.66715	0.0642251	1.50017	Differential	Matrix 2	Merge	0DPA_5DPA	Gbar_A05
61760000	-0.0975179	6.99909	7.30103	Non-Differential	Matrix 2	Non-Differential	0DPA_5DPA	Gbar_A05
61800000	-0.237794	6.88159	7.23394	Non-Differential	Matrix 2	Non-Differential	0DPA_5DPA	Gbar_A05
62000000	-2.4184	1.15593	2.14488	Differential	Matrix 2	Merge	0DPA_5DPA	Gbar_A05
62380000	-0.667738	4.34743	4.77232	Non-Differential	Matrix 2	Non-Differential	0DPA_5DPA	Gbar_A05
62620000	2.25808	1.57643	0.753143	Differential	Matrix 1	Split	0DPA_5DPA	Gbar_A05
62680000	-1.04193	1.05886	1.50607	Non-Differential	Matrix 2	Non-Differential	0DPA_5DPA	Gbar_A05
62860000	8.03976	4.14718	1.16068	Shifted	Matrix 1	Shifted	0DPA_5DPA	Gbar_A05
62920000	-2.82324	0.660855	1.7894	Shifted	Matrix 2	Shifted	0DPA_5DPA	Gbar_A05
63160000	5.50598	2.06486	-0.00964037	Differential	Matrix 1	Complex	0DPA_5DPA	Gbar_A05
63360000	5.30249	1.6711	-0.338706	Differential	Matrix 1	Complex	0DPA_5DPA	Gbar_A05
63560000	2.60146	6.63525	5.86842	Differential	Matrix 1	Strength Change	0DPA_5DPA	Gbar_A05
63700000	1.23232	5.77079	5.50659	Non-Differential	Matrix 1	Non-Differential	0DPA_5DPA	Gbar_A05
64040000	0.854527	1.90888	1.64679	Non-Differential	Matrix 1	Non-Differential	0DPA_5DPA	Gbar_A05
64060000	-1.37571	2.57248	3.20722	Non-Differential	Matrix 2	Non-Differential	0DPA_5DPA	Gbar_A05
64400000	0.695458	1.60372	1.3923	Non-Differential	Matrix 1	Non-Differential	0DPA_5DPA	Gbar_A05
64620000	-0.0915373	7.12229	7.42654	Non-Differential	Matrix 2	Non-Differential	0DPA_5DPA	Gbar_A05
64700000	-0.31907	5.95617	6.30541	Non-Differential	Matrix 2	Non-Differential	0DPA_5DPA	Gbar_A05
65040000	-1.3912	0.971398	1.55185	Non-Differential	Matrix 2	Non-Differential	0DPA_5DPA	Gbar_A05
65880000	0.46134	3.78055	3.74271	Non-Differential	Matrix 1	Non-Differential	0DPA_5DPA	Gbar_A05
66160000	-0.312804	1.76037	1.94901	Non-Differential	Matrix 2	Non-Differential	0DPA_5DPA	Gbar_A05
66600000	3.64764	2.74798	1.42566	Differential	Matrix 1	Split	0DPA_5DPA	Gbar_A05
66620000	-1.41415	1.07742	1.67084	Non-Differential	Matrix 2	Non-Differential	0DPA_5DPA	Gbar_A05
66820000	1.79961	3.52558	2.95498	Non-Differential	Matrix 1	Non-Differential	0DPA_5DPA	Gbar_A05
66840000	0.328885	1.57277	1.50349	Non-Differential	Matrix 1	Non-Differential	0DPA_5DPA	Gbar_A05
67140000	3.21202	2.39574	1.23044	Differential	Matrix 1	Split	0DPA_5DPA	Gbar_A05
67460000	-0.744733	6.30524	6.83403	Non-Differential	Matrix 2	Non-Differential	0DPA_5DPA	Gbar_A05
67580000	0.759797	2.70177	2.5066	Non-Differential	Matrix 1	Non-Differential	0DPA_5DPA	Gbar_A05
67600000	0.292489	2.89042	2.88504	Non-Differential	Matrix 1	Non-Differential	0DPA_5DPA	Gbar_A05
67900000	1.42415	4.49146	4.10404	Non-Differential	Matrix 1	Non-Differential	0DPA_5DPA	Gbar_A05
68300000	1.10518	2.0676	1.7135	Non-Differential	Matrix 1	Non-Differential	0DPA_5DPA	Gbar_A05
68320000	2.4021	3.61475	2.812	Differential	Matrix 1	Strength Change	0DPA_5DPA	Gbar_A05
68480000	5.34249	2.70952	0.723222	Differential	Matrix 1	Complex	0DPA_5DPA	Gbar_A05
68600000	-1.14797	1.03076	1.51836	Non-Differential	Matrix 2	Non-Differential	0DPA_5DPA	Gbar_A05
69180000	3.43907	2.76117	1.52088	Differential	Matrix 1	Strength Change	0DPA_5DPA	Gbar_A05
69200000	-1.05247	1.10815	1.56134	Non-Differential	Matrix 2	Non-Differential	0DPA_5DPA	Gbar_A05
69460000	2.48261	4.83736	4.04922	Differential	Matrix 1	Strength Change	0DPA_5DPA	Gbar_A05
69820000	-5.83139	0.250099	2.53907	Shifted	Matrix 2	Shifted	0DPA_5DPA	Gbar_A05
69900000	5.61555	3.63741	1.57935	Shifted	Matrix 1	Shifted	0DPA_5DPA	Gbar_A05
70100000	-3.92695	2.80949	4.45047	Differential	Matrix 2	Strength Change	0DPA_5DPA	Gbar_A05
70760000	1.6127	2.80536	2.28068	Non-Differential	Matrix 1	Non-Differential	0DPA_5DPA	Gbar_A05
71300000	-3.87412	3.42473	5.06824	Differential	Matrix 2	Strength Change	0DPA_5DPA	Gbar_A05
71760000	-0.0627661	2.38365	2.49803	Non-Differential	Matrix 2	Non-Differential	0DPA_5DPA	Gbar_A05
71980000	-1.35355	2.29915	2.91493	Non-Differential	Matrix 2	Non-Differential	0DPA_5DPA	Gbar_A05
72000000	-0.575234	1.52271	1.80497	Non-Differential	Matrix 2	Non-Differential	0DPA_5DPA	Gbar_A05
72300000	1.07187	1.87532	1.527	Non-Differential	Matrix 1	Non-Differential	0DPA_5DPA	Gbar_A05
72340000	-0.611203	1.54679	1.84402	Non-Differential	Matrix 2	Non-Differential	0DPA_5DPA	Gbar_A05
72560000	1.03293	3.99645	3.7433	Non-Differential	Matrix 1	Non-Differential	0DPA_5DPA	Gbar_A05
72860000	0.231034	2.5494	2.55518	Non-Differential	Matrix 1	Non-Differential	0DPA_5DPA	Gbar_A05
73200000	0.42334	2.05722	1.96928	Non-Differential	Matrix 1	Non-Differential	0DPA_5DPA	Gbar_A05
73720000	0.709648	4.03918	3.91402	Non-Differential	Matrix 1	Non-Differential	0DPA_5DPA	Gbar_A05
73740000	2.02173	1.73904	1.01428	Differential	Matrix 1	Split	0DPA_5DPA	Gbar_A05
74060000	1.07949	2.70238	2.38226	Non-Differential	Matrix 1	Non-Differential	0DPA_5DPA	Gbar_A05
74180000	3.68111	2.69294	1.35546	Differential	Matrix 1	Split	0DPA_5DPA	Gbar_A05
74380000	1.59082	2.85403	2.33974	Non-Differential	Matrix 1	Non-Differential	0DPA_5DPA	Gbar_A05
74400000	-1.44807	3.28388	3.97372	Non-Differential	Matrix 2	Non-Differential	0DPA_5DPA	Gbar_A05
74700000	0.0550192	1.63748	1.67769	Non-Differential	Matrix 1	Non-Differential	0DPA_5DPA	Gbar_A05
75300000	1.41125	2.01492	1.5392	Non-Differential	Matrix 1	Non-Differential	0DPA_5DPA	Gbar_A05
75320000	-0.880932	2.41575	2.85118	Non-Differential	Matrix 2	Non-Differential	0DPA_5DPA	Gbar_A05
75500000	1.80755	3.80062	3.23729	Non-Differential	Matrix 1	Non-Differential	0DPA_5DPA	Gbar_A05
75520000	-0.183218	1.9771	2.12325	Non-Differential	Matrix 2	Non-Differential	0DPA_5DPA	Gbar_A05
75820000	7.39717	5.77925	3.10547	Differential	Matrix 1	Strength Change	0DPA_5DPA	Gbar_A05
75940000	-6.34514	-0.623986	1.83287	Differential	Matrix 2	Complex	0DPA_5DPA	Gbar_A05
76080000	-2.52671	1.56508	2.61179	Shifted	Matrix 2	Shifted	0DPA_5DPA	Gbar_A05
76120000	3.13542	1.97363	0.822356	Shifted	Matrix 1	Shifted	0DPA_5DPA	Gbar_A05
76220000	-5.38705	-0.414165	1.67607	Shifted	Matrix 2	Shifted	0DPA_5DPA	Gbar_A05
76280000	-4.66404	-0.220617	1.59428	Differential	Matrix 2	Complex	0DPA_5DPA	Gbar_A05
76540000	-0.0708892	2.54076	2.66424	Non-Differential	Matrix 2	Non-Differential	0DPA_5DPA	Gbar_A05
76560000	-0.934906	2.10975	2.55474	Non-Differential	Matrix 2	Non-Differential	0DPA_5DPA	Gbar_A05
76840000	0.89493	2.45229	2.19489	Non-Differential	Matrix 1	Non-Differential	0DPA_5DPA	Gbar_A05
77100000	1.17645	3.8712	3.55724	Non-Differential	Matrix 1	Non-Differential	0DPA_5DPA	Gbar_A05
77460000	1.34603	2.84651	2.42763	Non-Differential	Matrix 1	Non-Differential	0DPA_5DPA	Gbar_A05
77500000	0.711517	1.68102	1.46625	Non-Differential	Matrix 1	Non-Differential	0DPA_5DPA	Gbar_A05
77740000	1.95182	2.55411	1.8874	Non-Differential	Matrix 1	Non-Differential	0DPA_5DPA	Gbar_A05
77960000	-2.2521	3.4183	4.42751	Differential	Matrix 2	Strength Change	0DPA_5DPA	Gbar_A05
78320000	0.744667	4.08849	3.9515	Non-Differential	Matrix 1	Non-Differential	0DPA_5DPA	Gbar_A05
78620000	2.05366	4.4754	3.8413	Differential	Matrix 1	Strength Change	0DPA_5DPA	Gbar_A05
78640000	1.06761	1.57306	1.21502	Non-Differential	Matrix 1	Non-Differential	0DPA_5DPA	Gbar_A05
78800000	6.35872	2.37636	-0.0197421	Differential	Matrix 1	Split	0DPA_5DPA	Gbar_A05
78940000	-1.95826	1.26707	2.08033	Non-Differential	Matrix 2	Non-Differential	0DPA_5DPA	Gbar_A05
78960000	-0.601276	1.45134	1.74109	Non-Differential	Matrix 2	Non-Differential	0DPA_5DPA	Gbar_A05
79080000	6.1297	1.75842	-0.571455	Differential	Matrix 1	Split	0DPA_5DPA	Gbar_A05
79260000	0.860654	1.99061	1.7292	Non-Differential	Matrix 1	Non-Differential	0DPA_5DPA	Gbar_A05
79280000	-0.916514	1.88247	2.3117	Non-Differential	Matrix 2	Non-Differential	0DPA_5DPA	Gbar_A05
79380000	0.926481	1.74347	1.44702	Non-Differential	Matrix 1	Non-Differential	0DPA_5DPA	Gbar_A05
79540000	0.665285	1.68345	1.48683	Non-Differential	Matrix 1	Non-Differential	0DPA_5DPA	Gbar_A05
79560000	-1.73555	0.913161	1.62602	Non-Differential	Matrix 2	Non-Differential	0DPA_5DPA	Gbar_A05
79640000	3.41315	3.82905	2.63914	Differential	Matrix 1	Strength Change	0DPA_5DPA	Gbar_A05
79800000	-0.124678	2.21719	2.34951	Non-Differential	Matrix 2	Non-Differential	0DPA_5DPA	Gbar_A05
79820000	0.802277	2.07747	1.84216	Non-Differential	Matrix 1	Non-Differential	0DPA_5DPA	Gbar_A05
80100000	4.96163	1.7756	-0.0970188	Shifted	Matrix 1	Shifted	0DPA_5DPA	Gbar_A05
80140000	-3.15768	0.333777	1.58072	Shifted	Matrix 2	Shifted	0DPA_5DPA	Gbar_A05
80520000	3.22599	2.85377	1.70027	Differential	Matrix 1	Strength Change	0DPA_5DPA	Gbar_A05
80780000	-1.8719	3.58537	4.45225	Non-Differential	Matrix 2	Non-Differential	0DPA_5DPA	Gbar_A05
81360000	0.766833	3.9611	3.81064	Non-Differential	Matrix 1	Non-Differential	0DPA_5DPA	Gbar_A05
81740000	0.953622	2.0272	1.73083	Non-Differential	Matrix 1	Non-Differential	0DPA_5DPA	Gbar_A05
82280000	-0.149554	6.63705	6.94569	Non-Differential	Matrix 2	Non-Differential	0DPA_5DPA	Gbar_A05
82620000	-0.439669	1.44173	1.66794	Non-Differential	Matrix 2	Non-Differential	0DPA_5DPA	Gbar_A05
82900000	0.984901	2.25339	1.95332	Non-Differential	Matrix 1	Non-Differential	0DPA_5DPA	Gbar_A05
82920000	-3.45769	0.996576	2.38578	Differential	Matrix 2	Merge	0DPA_5DPA	Gbar_A05
83580000	0.394799	5.12507	5.16392	Non-Differential	Matrix 1	Non-Differential	0DPA_5DPA	Gbar_A05
83600000	-0.0569243	1.75026	1.83848	Non-Differential	Matrix 2	Non-Differential	0DPA_5DPA	Gbar_A05
84100000	0.136904	1.99693	2.01868	Non-Differential	Matrix 1	Non-Differential	0DPA_5DPA	Gbar_A05
84400000	1.10493	6.4987	6.31173	Non-Differential	Matrix 1	Non-Differential	0DPA_5DPA	Gbar_A05
85020000	0.472244	2.08886	1.983	Non-Differential	Matrix 1	Non-Differential	0DPA_5DPA	Gbar_A05
85280000	-0.413399	6.84205	7.26155	Non-Differential	Matrix 2	Non-Differential	0DPA_5DPA	Gbar_A05
85540000	0.0296867	7.14912	7.40699	Non-Differential	Matrix 1	Non-Differential	0DPA_5DPA	Gbar_A05
85780000	-0.907859	7.3116	7.94209	Non-Differential	Matrix 2	Non-Differential	0DPA_5DPA	Gbar_A05
86360000	5.90388	1.6185	-0.628373	Differential	Matrix 1	Split	0DPA_5DPA	Gbar_A05
86760000	0.9679	5.01394	4.82457	Non-Differential	Matrix 1	Non-Differential	0DPA_5DPA	Gbar_A05
87020000	-2.44317	0.962971	1.95432	Differential	Matrix 2	Merge	0DPA_5DPA	Gbar_A05
87380000	-0.277806	5.17061	5.47411	Non-Differential	Matrix 2	Non-Differential	0DPA_5DPA	Gbar_A05
87760000	1.1143	1.88766	1.52323	Non-Differential	Matrix 1	Non-Differential	0DPA_5DPA	Gbar_A05
87780000	-0.668063	3.40231	3.7917	Non-Differential	Matrix 2	Non-Differential	0DPA_5DPA	Gbar_A05
87980000	1.41185	3.01566	2.57743	Non-Differential	Matrix 1	Non-Differential	0DPA_5DPA	Gbar_A05
88200000	1.03439	1.66119	1.31946	Non-Differential	Matrix 1	Non-Differential	0DPA_5DPA	Gbar_A05
88400000	2.7531	4.79758	3.90221	Differential	Matrix 1	Strength Change	0DPA_5DPA	Gbar_A05
88580000	2.87736	5.383	4.46112	Differential	Matrix 1	Strength Change	0DPA_5DPA	Gbar_A05
88960000	-0.302551	1.56047	1.73756	Non-Differential	Matrix 2	Non-Differential	0DPA_5DPA	Gbar_A05
89000000	0.669356	2.06881	1.88513	Non-Differential	Matrix 1	Non-Differential	0DPA_5DPA	Gbar_A05
89240000	1.40016	1.50706	1.01653	Non-Differential	Matrix 1	Non-Differential	0DPA_5DPA	Gbar_A05
89260000	-2.21549	2.41108	3.36802	Differential	Matrix 2	Strength Change	0DPA_5DPA	Gbar_A05
89500000	-0.689666	2.27596	2.63134	Non-Differential	Matrix 2	Non-Differential	0DPA_5DPA	Gbar_A05
89860000	0.524848	1.69383	1.55251	Non-Differential	Matrix 1	Non-Differential	0DPA_5DPA	Gbar_A05
89880000	0.0932307	2.28161	2.33117	Non-Differential	Matrix 1	Non-Differential	0DPA_5DPA	Gbar_A05
90220000	0.761516	3.41766	3.2488	Non-Differential	Matrix 1	Non-Differential	0DPA_5DPA	Gbar_A05
90420000	1.65414	2.53743	1.98645	Non-Differential	Matrix 1	Non-Differential	0DPA_5DPA	Gbar_A05
90860000	1.39254	2.22758	1.76719	Non-Differential	Matrix 1	Non-Differential	0DPA_5DPA	Gbar_A05
90880000	0.214146	2.02872	2.02148	Non-Differential	Matrix 1	Non-Differential	0DPA_5DPA	Gbar_A05
91020000	2.79104	2.05669	1.04317	Differential	Matrix 1	Split	0DPA_5DPA	Gbar_A05
91320000	1.486	1.94399	1.43637	Non-Differential	Matrix 1	Non-Differential	0DPA_5DPA	Gbar_A05
91380000	1.78784	2.41375	1.80585	Non-Differential	Matrix 1	Non-Differential	0DPA_5DPA	Gbar_A05
91560000	7.29016	2.88325	0.142139	Shifted	Matrix 1	Shifted	0DPA_5DPA	Gbar_A05
91640000	-5.16933	0.164684	2.19163	Shifted	Matrix 2	Shifted	0DPA_5DPA	Gbar_A05
91680000	-0.662378	1.76178	2.08712	Non-Differential	Matrix 2	Non-Differential	0DPA_5DPA	Gbar_A05
91940000	0.0651562	1.90034	1.94651	Non-Differential	Matrix 1	Non-Differential	0DPA_5DPA	Gbar_A05
92320000	0.263611	1.85837	1.82537	Non-Differential	Matrix 1	Non-Differential	0DPA_5DPA	Gbar_A05
92580000	1.52503	3.01019	2.5275	Non-Differential	Matrix 1	Non-Differential	0DPA_5DPA	Gbar_A05
92860000	1.04139	3.6464	3.37676	Non-Differential	Matrix 1	Non-Differential	0DPA_5DPA	Gbar_A05
93180000	0.532992	4.25052	4.20239	Non-Differential	Matrix 1	Non-Differential	0DPA_5DPA	Gbar_A05
93360000	1.73155	3.41691	2.86883	Non-Differential	Matrix 1	Non-Differential	0DPA_5DPA	Gbar_A05
93800000	0.356464	3.44138	3.43176	Non-Differential	Matrix 1	Non-Differential	0DPA_5DPA	Gbar_A05
93820000	1.05577	1.93812	1.59847	Non-Differential	Matrix 1	Non-Differential	0DPA_5DPA	Gbar_A05
94080000	1.72609	3.6448	3.10745	Non-Differential	Matrix 1	Non-Differential	0DPA_5DPA	Gbar_A05
94400000	-1.86006	1.87402	2.67178	Non-Differential	Matrix 2	Non-Differential	0DPA_5DPA	Gbar_A05
94420000	-1.86804	1.57554	2.36516	Non-Differential	Matrix 2	Non-Differential	0DPA_5DPA	Gbar_A05
94740000	1.18569	1.52492	1.11891	Non-Differential	Matrix 1	Non-Differential	0DPA_5DPA	Gbar_A05
95020000	-0.814871	1.53994	1.91652	Non-Differential	Matrix 2	Non-Differential	0DPA_5DPA	Gbar_A05
95140000	1.53578	3.42961	2.95854	Non-Differential	Matrix 1	Non-Differential	0DPA_5DPA	Gbar_A05
95340000	-0.423301	1.50695	1.72922	Non-Differential	Matrix 2	Non-Differential	0DPA_5DPA	Gbar_A05
95360000	1.15202	1.98884	1.61347	Non-Differential	Matrix 1	Non-Differential	0DPA_5DPA	Gbar_A05
95560000	2.65572	2.41156	1.46432	Differential	Matrix 1	Split	0DPA_5DPA	Gbar_A05
95600000	-1.8189	1.37132	2.13403	Non-Differential	Matrix 2	Non-Differential	0DPA_5DPA	Gbar_A05
95900000	-0.149411	1.50267	1.61772	Non-Differential	Matrix 2	Non-Differential	0DPA_5DPA	Gbar_A05
95920000	-0.024535	2.44901	2.55091	Non-Differential	Matrix 2	Non-Differential	0DPA_5DPA	Gbar_A05
96260000	2.00973	3.13237	2.46482	Differential	Matrix 1	Strength Change	0DPA_5DPA	Gbar_A05
96280000	0.351511	3.86509	3.87337	Non-Differential	Matrix 1	Non-Differential	0DPA_5DPA	Gbar_A05
96520000	1.04822	1.89752	1.55929	Non-Differential	Matrix 1	Non-Differential	0DPA_5DPA	Gbar_A05
96720000	2.91196	1.54274	0.46258	Differential	Matrix 1	Complex	0DPA_5DPA	Gbar_A05
96860000	2.20677	1.87085	1.07873	Shifted	Matrix 1	Shifted	0DPA_5DPA	Gbar_A05
96880000	-2.35625	3.35909	4.40678	Shifted	Matrix 2	Shifted	0DPA_5DPA	Gbar_A05
97140000	-0.572686	2.91529	3.24904	Non-Differential	Matrix 2	Non-Differential	0DPA_5DPA	Gbar_A05
97440000	-0.455444	2.03849	2.29337	Non-Differential	Matrix 2	Non-Differential	0DPA_5DPA	Gbar_A05
97760000	-0.781757	1.96818	2.34796	Non-Differential	Matrix 2	Non-Differential	0DPA_5DPA	Gbar_A05
97980000	1.98097	1.58357	0.868882	Non-Differential	Matrix 1	Non-Differential	0DPA_5DPA	Gbar_A05
98360000	-1.4784	1.22714	1.85132	Non-Differential	Matrix 2	Non-Differential	0DPA_5DPA	Gbar_A05
98380000	0.468118	1.55107	1.42654	Non-Differential	Matrix 1	Non-Differential	0DPA_5DPA	Gbar_A05
98580000	0.101256	1.63532	1.65738	Non-Differential	Matrix 1	Non-Differential	0DPA_5DPA	Gbar_A05
98920000	1.13155	2.14122	1.7796	Non-Differential	Matrix 1	Non-Differential	0DPA_5DPA	Gbar_A05
99340000	-0.594851	1.41838	1.70438	Non-Differential	Matrix 2	Non-Differential	0DPA_5DPA	Gbar_A05
99540000	-0.522775	2.00846	2.28852	Non-Differential	Matrix 2	Non-Differential	0DPA_5DPA	Gbar_A05
99740000	3.59607	3.7997	2.53719	Differential	Matrix 1	Strength Change	0DPA_5DPA	Gbar_A05
100240000	-0.637563	2.15371	2.48412	Non-Differential	Matrix 2	Non-Differential	0DPA_5DPA	Gbar_A05
100460000	-0.691488	2.47299	2.83652	Non-Differential	Matrix 2	Non-Differential	0DPA_5DPA	Gbar_A05
100720000	-1.07607	1.67138	2.15502	Non-Differential	Matrix 2	Non-Differential	0DPA_5DPA	Gbar_A05
102040000	1.18419	2.07212	1.68731	Non-Differential	Matrix 1	Non-Differential	0DPA_5DPA	Gbar_A05
102620000	0.516117	2.05847	1.93431		Matrix 1		0DPA_5DPA	Gbar_A05
160000	0.366088	1.69762	1.60861	Non-Differential	Matrix 1	Non-Differential	0DPA_5DPA	Gbar_A06
420000	-0.0847105	1.92655	2.02946	Non-Differential	Matrix 2	Non-Differential	0DPA_5DPA	Gbar_A06
1360000	0.126534	1.63354	1.63992	Non-Differential	Matrix 1	Non-Differential	0DPA_5DPA	Gbar_A06
1680000	3.07059	1.78913	0.600749	Differential	Matrix 1	Complex	0DPA_5DPA	Gbar_A06
1920000	-2.62813	1.03482	2.14302	Differential	Matrix 2	Complex	0DPA_5DPA	Gbar_A06
2300000	-0.0027739	2.05654	2.13065	Non-Differential	Matrix 2	Non-Differential	0DPA_5DPA	Gbar_A06
2560000	0.744248	1.78498	1.54489	Non-Differential	Matrix 1	Non-Differential	0DPA_5DPA	Gbar_A06
3180000	1.43227	2.07723	1.56702	Non-Differential	Matrix 1	Non-Differential	0DPA_5DPA	Gbar_A06
4320000	1.62959	2.35006	1.76908	Non-Differential	Matrix 1	Non-Differential	0DPA_5DPA	Gbar_A06
4660000	0.248835	1.78841	1.75042	Non-Differential	Matrix 1	Non-Differential	0DPA_5DPA	Gbar_A06
4960000	0.980118	1.68543	1.34565	Non-Differential	Matrix 1	Non-Differential	0DPA_5DPA	Gbar_A06
5020000	0.515189	2.10563	1.97031	Non-Differential	Matrix 1	Non-Differential	0DPA_5DPA	Gbar_A06
5420000	-0.482897	4.90354	5.27443	Non-Differential	Matrix 2	Non-Differential	0DPA_5DPA	Gbar_A06
5760000	-3.12694	2.80589	4.1803	Differential	Matrix 2	Strength Change	0DPA_5DPA	Gbar_A06
6000000	-0.402528	2.27434	2.51916	Non-Differential	Matrix 2	Non-Differential	0DPA_5DPA	Gbar_A06
6360000	-1.71604	1.29638	2.042	Non-Differential	Matrix 2	Non-Differential	0DPA_5DPA	Gbar_A06
6380000	0.231206	2.84383	2.85048	Non-Differential	Matrix 1	Non-Differential	0DPA_5DPA	Gbar_A06
6680000	2.28606	2.11918	1.26236	Differential	Matrix 1	Split	0DPA_5DPA	Gbar_A06
6920000	-0.955805	2.13549	2.60094	Non-Differential	Matrix 2	Non-Differential	0DPA_5DPA	Gbar_A06
7180000	1.3547	4.03311	3.62393	Non-Differential	Matrix 1	Non-Differential	0DPA_5DPA	Gbar_A06
7520000	3.89507	4.08469	2.64164	Differential	Matrix 1	Strength Change	0DPA_5DPA	Gbar_A06
7820000	-1.10968	5.85365	6.51378	Non-Differential	Matrix 2	Non-Differential	0DPA_5DPA	Gbar_A06
8060000	2.80766	5.4509	4.49966	Differential	Matrix 1	Strength Change	0DPA_5DPA	Gbar_A06
8500000	0.493433	1.54184	1.39538	Non-Differential	Matrix 1	Non-Differential	0DPA_5DPA	Gbar_A06
8660000	1.79817	1.88187	1.21554	Non-Differential	Matrix 1	Non-Differential	0DPA_5DPA	Gbar_A06
9400000	-0.339906	2.50831	2.7359	Non-Differential	Matrix 2	Non-Differential	0DPA_5DPA	Gbar_A06
9540000	0.118751	3.55816	3.636	Non-Differential	Matrix 1	Non-Differential	0DPA_5DPA	Gbar_A06
9560000	0.314772	2.90253	2.8772	Non-Differential	Matrix 1	Non-Differential	0DPA_5DPA	Gbar_A06
10020000	3.57049	2.93819	1.58677	Differential	Matrix 1	Strength Change	0DPA_5DPA	Gbar_A06
10240000	0.360874	1.99674	1.92047	Non-Differential	Matrix 1	Non-Differential	0DPA_5DPA	Gbar_A06
10260000	-0.822241	2.6443	3.07336	Non-Differential	Matrix 2	Non-Differential	0DPA_5DPA	Gbar_A06
10540000	1.73404	3.18372	2.58973	Non-Differential	Matrix 1	Non-Differential	0DPA_5DPA	Gbar_A06
10920000	1.13385	1.75758	1.35768	Non-Differential	Matrix 1	Non-Differential	0DPA_5DPA	Gbar_A06
11040000	1.76395	2.69121	2.06755	Non-Differential	Matrix 1	Non-Differential	0DPA_5DPA	Gbar_A06
11060000	-0.713012	2.31951	2.69252	Non-Differential	Matrix 2	Non-Differential	0DPA_5DPA	Gbar_A06
11400000	1.34978	3.5688	3.14515	Non-Differential	Matrix 1	Non-Differential	0DPA_5DPA	Gbar_A06
11740000	-1.40189	1.00635	1.6136	Non-Differential	Matrix 2	Non-Differential	0DPA_5DPA	Gbar_A06
12020000	0.683183	4.9121	4.80788	Non-Differential	Matrix 1	Non-Differential	0DPA_5DPA	Gbar_A06
12260000	-2.92558	1.02544	2.25457	Differential	Matrix 2	Complex	0DPA_5DPA	Gbar_A06
12660000	-8.64231	1.43826	5.01273	Differential	Matrix 2	Complex	0DPA_5DPA	Gbar_A06
13060000	-2.82261	0.707147	1.88301	Differential	Matrix 2	Complex	0DPA_5DPA	Gbar_A06
13560000	2.6437	2.52131	1.53296	Differential	Matrix 1	Strength Change	0DPA_5DPA	Gbar_A06
13900000	1.38883	2.34541	1.86242	Non-Differential	Matrix 1	Non-Differential	0DPA_5DPA	Gbar_A06
14160000	0.113009	3.2278	3.29626	Non-Differential	Matrix 1	Non-Differential	0DPA_5DPA	Gbar_A06
14440000	1.35427	2.55092	2.08931	Non-Differential	Matrix 1	Non-Differential	0DPA_5DPA	Gbar_A06
14460000	5.31987	3.26975	1.21689	Differential	Matrix 1	Complex	0DPA_5DPA	Gbar_A06
14640000	13.5922	4.66826	-0.707582	Differential	Matrix 1	Complex	0DPA_5DPA	Gbar_A06
14800000	0.618227	4.85411	4.77432	Non-Differential	Matrix 1	Non-Differential	0DPA_5DPA	Gbar_A06
15500000	0.979029	4.04672	3.79118	Non-Differential	Matrix 1	Non-Differential	0DPA_5DPA	Gbar_A06
16000000	1.55516	1.73166	1.15907	Non-Differential	Matrix 1	Non-Differential	0DPA_5DPA	Gbar_A06
16620000	1.60701	5.27304	4.80499	Non-Differential	Matrix 1	Non-Differential	0DPA_5DPA	Gbar_A06
16980000	0.400703	2.95209	2.89348	Non-Differential	Matrix 1	Non-Differential	0DPA_5DPA	Gbar_A06
17260000	-0.387735	1.33715	1.54268	Non-Differential	Matrix 2	Non-Differential	0DPA_5DPA	Gbar_A06
17480000	-0.473901	1.55001	1.79822	Non-Differential	Matrix 2	Non-Differential	0DPA_5DPA	Gbar_A06
17780000	0.363446	2.06291	1.98794	Non-Differential	Matrix 1	Non-Differential	0DPA_5DPA	Gbar_A06
17840000	0.0642363	2.22013	2.27272	Non-Differential	Matrix 1	Non-Differential	0DPA_5DPA	Gbar_A06
18160000	-0.28157	1.80984	1.98886	Non-Differential	Matrix 2	Non-Differential	0DPA_5DPA	Gbar_A06
18180000	0.487964	1.66646	1.52665	Non-Differential	Matrix 1	Non-Differential	0DPA_5DPA	Gbar_A06
18340000	-2.43084	0.552188	1.56283	Differential	Matrix 2	Merge	0DPA_5DPA	Gbar_A06
18360000	1.44812	3.87955	3.42682	Non-Differential	Matrix 1	Non-Differential	0DPA_5DPA	Gbar_A06
18820000	-1.6862	1.02651	1.75039	Non-Differential	Matrix 2	Non-Differential	0DPA_5DPA	Gbar_A06
18840000	2.17943	4.29752	3.56148	Differential	Matrix 1	Strength Change	0DPA_5DPA	Gbar_A06
[truncated: 24,094 more rows]
